# Supplementary material for: Draft genome sequencing and secretome analysis of fungal phytopathogen Ascochyta rabiei provides insight into the necrotrophic effector repertoire
Source: Sci Rep. 2016 Apr 19;6:24638. doi: 10.1038/srep24638 (PMC4835772; doi:10.1038/srep24638)
Supplement: Supplementary Dataset 1 [file srep24638-s2.xls]

## Sheet: Sheet1
Supplementary Data 1
Supplementary Data 1. Evaluation of A. rabiei annotation against mapped ESTs.
### Parameter - 100% identity, no gaps					EST mapping conditions	Genes evaluated
Base error stats of transcriptome mapping on genome using blat					100% identity; Gap=0	2339
Aligned bases	24201600				98% identity; Gap=0	3456
Matches (bp)	16498955		0.6817		95% identity; Gap=2	4161
Mismatches (bp)	1070				95% identity; Gap=3	4189
Mismatch rate	4.4212e-05
transcript inserted bases	84
transcript inserted base rate	3.47084e-06
### Parameter - 98% identity, no gaps
Base error stats of transcriptome mapping on genome using blat
Aligned bases	24201600
Matches (bp)	23760852		0.9817
Mismatches (bp)	13549
Mismatch rate	0.000559839
transcript inserted bases	17257
transcript inserted base rate	0.000713052
