# Supplementary material for: Draft genome sequencing and secretome analysis of fungal phytopathogen Ascochyta rabiei provides insight into the necrotrophic effector repertoire
Source: Sci Rep. 2016 Apr 19;6:24638. doi: 10.1038/srep24638 (PMC4835772; doi:10.1038/srep24638)
Supplement: Supplementary Dataset 2 [file srep24638-s3.xls]

## Sheet: Sheet1
Supplementary Data 2
Supplementary Data 2. Detailed annotations of A. rabiei genes.
Gene ID	Nr ID	Nr Score	Nr E-value	Nr Annotation	Gene Ontology (GO)	KO Identifier	KO description
ST47_g1	gi|189196048|ref|XP_001934362.1|	78.18	2e-49	conserved hypothetical protein [Pyrenophora tritici-repentis Pt-1C-BFP]	-	-	-
ST47_g2	gi|330923583|ref|XP_003300294.1|	80.08	0	hypothetical protein PTT_11503 [Pyrenophora teres f. teres 0-1]	integral component of membrane [GO:0016021]; transmembrane transport [GO:0055085]	-	-
ST47_g3	gi|169597559|ref|XP_001792203.1|	71.58	3e-22	hypothetical protein SNOG_01566 [Phaeosphaeria nodorum SN15]	-	-	-
ST47_g4	gi|238497706|ref|XP_002380088.1|	53.44	5e-100	conserved hypothetical protein [Aspergillus flavus NRRL3357]	nucleus [GO:0005634]	-	-
ST47_g5	gi|396458506|ref|XP_003833866.1|	54.58	0	hypothetical protein LEMA_P066270.1 [Leptosphaeria maculans JN3]	carbohydrate metabolic process [GO:0005975]	-	-
ST47_g6	-	-	-	-	-	-	-
ST47_g7	gi|396458512|ref|XP_003833869.1|	70.36	2e-133	predicted protein [Leptosphaeria maculans JN3]	metallopeptidase activity [GO:0008237]	-	-
ST47_g8	gi|330923597|ref|XP_003300301.1|	75.18	0	hypothetical protein PTT_11510 [Pyrenophora teres f. teres 0-1]	membrane [GO:0016020]	-	-
ST47_g9	gi|169597925|ref|XP_001792386.1|	56.71	2e-103	hypothetical protein SNOG_01755 [Phaeosphaeria nodorum SN15]	DNA binding [GO:0003677]	-	-
ST47_g10	gi|189196030|ref|XP_001934353.1|	45.33	1e-44	conserved hypothetical protein [Pyrenophora tritici-repentis Pt-1C-BFP]	zinc ion binding [GO:0008270]	-	-
ST47_g11	gi|189196028|ref|XP_001934352.1|	96.2	0	26S proteasome regulatory subunit rpn-8 [Pyrenophora tritici-repentis Pt-1C-BFP]	proteasome complex [GO:0000502]	K03038	PSMD7; 26S proteasome regulatory subunit N8
ST47_g12	gi|396458524|ref|XP_003833875.1|	86.77	0	similar to peroxisomal membrane protein pex16 (peroxin-16) [Leptosphaeria maculans JN3]	-	K13335	PEX16; peroxin-16
ST47_g13	gi|451846568|gb|EMD59877.1|	67.83	3e-113	hypothetical protein COCSADRAFT_100232 [Bipolaris sorokiniana ND90Pr]	-	K06950	uncharacterized protein
ST47_g14	gi|396478086|ref|XP_003840449.1|	71.3	0	hypothetical protein LEMA_P101010.1 [Leptosphaeria maculans JN3]	chromosome [GO:0005694]; DNA binding [GO:0003677]; DNA-templated transcription, elongation [GO:0006354]; histone methyltransferase activity (H3-K36 specific) [GO:0046975]; nucleus [GO:0005634]; regulation of transcription, DNA-templated [GO:0006355]	K11423	SETD2; histone-lysine N-methyltransferase SETD2 [EC:2.1.1.43]
ST47_g15	gi|330924754|ref|XP_003300763.1|	64.49	0	hypothetical protein PTT_12110 [Pyrenophora teres f. teres 0-1]	-	-	-
ST47_g16	gi|169596859|ref|XP_001791853.1|	62.87	4e-110	hypothetical protein SNOG_01199 [Phaeosphaeria nodorum SN15]	DNA binding [GO:0003677]	-	-
ST47_g17	-	-	-	-	-	-	-
ST47_g18	gi|451994885|gb|EMD87354.1|	40.14	2e-20	hypothetical protein COCHEDRAFT_1217545 [Bipolaris maydis C5]	-	K14528	POP8; ribonuclease P/MRP protein subunit POP8 [EC:3.1.26.5]
ST47_g19	-	-	-	-	-	-	-
ST47_g20	gi|189195908|ref|XP_001934292.1|	93.6	0	reptin [Pyrenophora tritici-repentis Pt-1C-BFP]	ATP binding [GO:0005524]; ATP-dependent 5'-3' DNA helicase activity [GO:0043141]	K11338	RUVBL2; RuvB-like protein 2 [EC:3.6.4.12]
ST47_g21	gi|482809228|gb|EOA86063.1|	73.33	2e-133	hypothetical protein SETTUDRAFT_169429 [Setosphaeria turcica Et28A]	-	-	-
ST47_g22	gi|330923027|ref|XP_003300070.1|	51.02	7e-51	hypothetical protein PTT_11218 [Pyrenophora teres f. teres 0-1]	-	-	-
ST47_g23	-	-	-	-	-	-	-
ST47_g24	gi|396477744|ref|XP_003840353.1|	61.75	2e-80	hypothetical protein LEMA_P100050.1 [Leptosphaeria maculans JN3]	-	-	-
ST47_g25	gi|169597099|ref|XP_001791973.1|	68.46	8e-55	hypothetical protein SNOG_01331 [Phaeosphaeria nodorum SN15]	-	-	-
ST47_g26	gi|169596721|ref|XP_001791784.1|	54.46	4e-67	hypothetical protein SNOG_01127 [Phaeosphaeria nodorum SN15]	-	K18749	LSM14; protein LSM14
ST47_g27	gi|169596719|ref|XP_001791783.1|	64.09	8e-61	hypothetical protein SNOG_01126 [Phaeosphaeria nodorum SN15]	-	-	-
ST47_g28	gi|330917017|ref|XP_003297645.1|	62.89	0	hypothetical protein PTT_08126 [Pyrenophora teres f. teres 0-1]	-	-	-
ST47_g29	gi|396477486|ref|XP_003840279.1|	78.97	0	similar to chromosome segregation protein (SepB) [Leptosphaeria maculans JN3]	-	K11274	WDHD1; chromosome transmission fidelity protein 4
ST47_g30	gi|169597939|ref|XP_001792393.1|	97.56	0	hypothetical protein SNOG_01762 [Phaeosphaeria nodorum SN15]	cytoplasm [GO:0005737]; GTPase activity [GO:0003924]; GTP binding [GO:0005525]; GTP catabolic process [GO:0006184]; microtubule [GO:0005874]; microtubule-based process [GO:0007017]; protein polymerization [GO:0051258]; structural constituent of cytoskeleton [GO:0005200]	K07374	TUBA; tubulin alpha
ST47_g31	gi|330934629|ref|XP_003304628.1|	61.76	1e-87	hypothetical protein PTT_17277 [Pyrenophora teres f. teres 0-1]	-	-	-
ST47_g32	gi|330934619|ref|XP_003304623.1|	76.77	1e-170	hypothetical protein PTT_17272 [Pyrenophora teres f. teres 0-1]	oxidoreductase activity [GO:0016491]	-	-
ST47_g33	gi|482811786|gb|EOA88531.1|	84.88	0	hypothetical protein SETTUDRAFT_107734 [Setosphaeria turcica Et28A]	nucleus [GO:0005634]	K12829	SF3B2; splicing factor 3B subunit 2
ST47_g34	gi|451845872|gb|EMD59183.1|	93.67	0	hypothetical protein COCSADRAFT_175739 [Bipolaris sorokiniana ND90Pr]	DNA binding [GO:0003677]; DNA-directed RNA polymerase activity [GO:0003899]; ribonucleoside binding [GO:0032549]; transcription, DNA-templated [GO:0006351]	K03021	RPC2; DNA-directed RNA polymerase III subunit RPC2 [EC:2.7.7.6]
ST47_g35	-	-	-	-	-	-	-
ST47_g36	gi|396478249|ref|XP_003840491.1|	70.36	0	hypothetical protein LEMA_P101430.1 [Leptosphaeria maculans JN3]	oxidoreductase activity [GO:0016491]	-	-
ST47_g37	-	-	-	-	-	-	-
ST47_g38	-	-	-	-	-	-	-
ST47_g39	gi|451846548|gb|EMD59857.1|	53.33	3e-100	hypothetical protein COCSADRAFT_40337 [Bipolaris sorokiniana ND90Pr]	mediator complex [GO:0016592]; RNA polymerase II transcription cofactor activity [GO:0001104]	K15128	MED6; mediator of RNA polymerase II transcription subunit 6
ST47_g40	gi|482811862|gb|EOA88607.1|	90.32	4e-63	hypothetical protein SETTUDRAFT_176656 [Setosphaeria turcica Et28A]	-	-	-
ST47_g41	gi|482811863|gb|EOA88608.1|	64.17	0	hypothetical protein SETTUDRAFT_160484 [Setosphaeria turcica Et28A]	carbon-nitrogen ligase activity, with glutamine as amido-N-donor [GO:0016884]; hydrolase activity, acting on carbon-nitrogen (but not peptide) bonds, in linear amides [GO:0016811]	K01426	E3.5.1.4; amidase [EC:3.5.1.4]
ST47_g42	gi|451846552|gb|EMD59861.1|	95.07	1e-139	hypothetical protein COCSADRAFT_40344 [Bipolaris sorokiniana ND90Pr]	integral component of membrane [GO:0016021]; vesicle-mediated transport [GO:0016192]	K08517	SEC22; vesicle transport protein SEC22
ST47_g43	gi|451846553|gb|EMD59862.1|	73.12	8e-64	hypothetical protein COCSADRAFT_125901 [Bipolaris sorokiniana ND90Pr]	-	-	-
ST47_g44	-	-	-	-	-	-	-
ST47_g45	-	-	-	-	-	-	-
ST47_g46	gi|169597709|ref|XP_001792278.1|	69.44	0	hypothetical protein SNOG_01642 [Phaeosphaeria nodorum SN15]	hydrolase activity [GO:0016787]	-	-
ST47_g47	gi|169597711|ref|XP_001792279.1|	64.23	1e-163	hypothetical protein SNOG_01643 [Phaeosphaeria nodorum SN15]	-	-	-
ST47_g48	gi|330938464|ref|XP_003305742.1|	79.7	0	hypothetical protein PTT_18664 [Pyrenophora teres f. teres 0-1]	-	K00477	PHYH; phytanoyl-CoA hydroxylase [EC:1.14.11.18]
ST47_g49	gi|482811909|gb|EOA88654.1|	85.79	0	hypothetical protein SETTUDRAFT_46842 [Setosphaeria turcica Et28A]	arylformamidase activity [GO:0004061]; tryptophan catabolic process to kynurenine [GO:0019441]	-	-
ST47_g50	gi|482804374|gb|EOA81486.1|	46.15	2e-61	hypothetical protein SETTUDRAFT_35321 [Setosphaeria turcica Et28A]	-	-	-
ST47_g51	gi|451846897|gb|EMD60206.1|	82.51	0	hypothetical protein COCSADRAFT_250003 [Bipolaris sorokiniana ND90Pr]	integral component of membrane [GO:0016021]	-	-
ST47_g52	gi|396465958|ref|XP_003837587.1|	69.76	5e-130	similar to phosphoglycerate mutase family protein [Leptosphaeria maculans JN3]	-	-	-
ST47_g53	gi|396465778|ref|XP_003837497.1|	56.82	7e-113	predicted protein [Leptosphaeria maculans JN3]	-	-	-
ST47_g54	gi|451996249|gb|EMD88716.1|	74.67	0	carbohydrate-binding module family 35 protein [Bipolaris maydis C5]	carbohydrate metabolic process [GO:0005975]; raffinose alpha-galactosidase activity [GO:0052692]	K07407	E3.2.1.22B; alpha-galactosidase [EC:3.2.1.22]
ST47_g55	gi|189190664|ref|XP_001931671.1|	76.29	1e-41	sugar transporter STL1 [Pyrenophora tritici-repentis Pt-1C-BFP]	carbohydrate transport [GO:0008643]; integral component of membrane [GO:0016021]; substrate-specific transmembrane transporter activity [GO:0022891]	-	-
ST47_g56	gi|189190664|ref|XP_001931671.1|	71.77	9e-56	sugar transporter STL1 [Pyrenophora tritici-repentis Pt-1C-BFP]	carbohydrate transport [GO:0008643]; integral component of membrane [GO:0016021]; substrate-specific transmembrane transporter activity [GO:0022891]	-	-
ST47_g57	gi|396492271|ref|XP_003843757.1|	67.16	0	hypothetical protein LEMA_P014080.1 [Leptosphaeria maculans JN3]	-	-	-
ST47_g58	gi|330916483|ref|XP_003297433.1|	70.81	3e-72	hypothetical protein PTT_07844 [Pyrenophora teres f. teres 0-1]	cell outer membrane [GO:0009279]; integral component of membrane [GO:0016021]	-	-
ST47_g59	-	-	-	-	-	-	-
ST47_g60	gi|451998792|gb|EMD91255.1|	93.16	0	hypothetical protein COCHEDRAFT_1102444 [Bipolaris maydis C5]	hydrolase activity, acting on carbon-nitrogen (but not peptide) bonds [GO:0016810]; nitrogen compound metabolic process [GO:0006807]	K10675	E4.2.1.66; cyanide hydratase [EC:4.2.1.66]
ST47_g61	gi|330933173|ref|XP_003304079.1|	72.14	4e-110	hypothetical protein PTT_16501 [Pyrenophora teres f. teres 0-1]	-	-	-
ST47_g62	gi|482809791|gb|EOA86597.1|	41.32	5e-115	hypothetical protein SETTUDRAFT_114977 [Setosphaeria turcica Et28A]	nucleus [GO:0005634]; sequence-specific DNA binding RNA polymerase II transcription factor activity [GO:0000981]; zinc ion binding [GO:0008270]	-	-
ST47_g63	gi|189200869|ref|XP_001936771.1|	87.72	5e-10	hypothetical protein PTRG_06438 [Pyrenophora tritici-repentis Pt-1C-BFP]	-	-	-
ST47_g64	gi|477584681|gb|ENI01772.1|	64.63	3e-142	hypothetical protein COCC4DRAFT_26389 [Bipolaris maydis ATCC 48331]	-	-	-
ST47_g65	gi|396465956|ref|XP_003837586.1|	61.68	0	similar to fructosyl amino acid oxidasesarcosine oxidase [Leptosphaeria maculans JN3]	oxidoreductase activity [GO:0016491]	-	-
ST47_g66	gi|302889143|ref|XP_003043457.1|	70.1	6e-161	hypothetical protein NECHADRAFT_54968 [Nectria haematococca mpVI 77-13-4]	-	-	-
ST47_g67	-	-	-	-	-	-	-
ST47_g68	-	-	-	-	-	-	-
ST47_g69	gi|169622404|ref|XP_001804611.1|	83.33	0	hypothetical protein SNOG_14424 [Phaeosphaeria nodorum SN15]	oxidoreductase activity [GO:0016491]; zinc ion binding [GO:0008270]	-	-
ST47_g70	-	-	-	-	-	-	-
ST47_g71	-	-	-	-	-	-	-
ST47_g72	-	-	-	-	-	-	-
ST47_g73	gi|482814955|gb|EOA91630.1|	63.1	0	glycoside hydrolase family 81 protein [Setosphaeria turcica Et28A]	cell wall macromolecule catabolic process [GO:0016998]; glucan endo-1,3-beta-glucanase activity, C-3 substituted reducing group [GO:0052861]; glucan endo-1,4-beta-glucanase activity, C-3 substituted reducing group [GO:0052862]	-	-
ST47_g74	gi|396460552|ref|XP_003834888.1|	63.18	0	similar to small nucleolar ribonucleoprotein complex subunit Utp14 [Leptosphaeria maculans JN3]	rRNA processing [GO:0006364]; small-subunit processome [GO:0032040]; viral nucleocapsid [GO:0019013]	K14567	UTP14; U3 small nucleolar RNA-associated protein 14
ST47_g75	gi|452005432|gb|EMD97888.1|	73.08	5e-68	hypothetical protein COCHEDRAFT_1084723 [Bipolaris maydis C5]	-	K17422	MRPL41; large subunit ribosomal protein L41
ST47_g76	gi|189191274|ref|XP_001931976.1|	68.73	1e-147	hexaprenyldihydroxybenzoate methyltransferase, mitochondrial precursor [Pyrenophora tritici-repentis Pt-1C-BFP]	2-polyprenyl-6-methoxy-1,4-benzoquinone methyltransferase activity [GO:0008425]; ubiquinone biosynthetic process [GO:0006744]	-	-
ST47_g77	-	-	-	-	-	-	-
ST47_g78	-	-	-	-	-	-	-
ST47_g79	gi|169605965|ref|XP_001796403.1|	56.85	1e-68	hypothetical protein SNOG_06015 [Phaeosphaeria nodorum SN15]	-	-	-
ST47_g80	gi|482814954|gb|EOA91629.1|	81.24	0	hypothetical protein SETTUDRAFT_178102 [Setosphaeria turcica Et28A]	calcium:proton antiporter activity [GO:0015369]; fungal-type vacuole [GO:0000324]; integral component of membrane [GO:0016021]; potassium:proton antiporter activity [GO:0015386]	K07300	chaA; Ca2+:H+ antiporter
ST47_g81	-	-	-	-	-	-	-
ST47_g82	gi|500254085|gb|EON97727.1|	76.05	1e-72	hypothetical protein UCRPA7_6765 [Togninia minima UCRPA7]	-	-	-
ST47_g83	gi|169607134|ref|XP_001796987.1|	83.07	9e-111	hypothetical protein SNOG_06621 [Phaeosphaeria nodorum SN15]	phosphatase activity [GO:0016791]	K17619	MDP1; magnesium-dependent phosphatase 1 [EC:3.1.3.48 3.1.3.-]
ST47_g84	gi|330921638|ref|XP_003299505.1|	72.47	0	hypothetical protein PTT_10509 [Pyrenophora teres f. teres 0-1]	carbohydrate binding [GO:0030246]; carbohydrate metabolic process [GO:0005975]; hydrolase activity, hydrolyzing O-glycosyl compounds [GO:0004553]	K01187	malZ; alpha-glucosidase [EC:3.2.1.20]
ST47_g85	gi|452000959|gb|EMD93419.1|	77.63	0	hypothetical protein COCHEDRAFT_1154013 [Bipolaris maydis C5]	cytoplasm [GO:0005737]; nucleotidyltransferase activity [GO:0016779]; protein urmylation [GO:0032447]; tRNA binding [GO:0000049]; tRNA thio-modification [GO:0034227]; tRNA wobble uridine modification [GO:0002098]	K14168	CTU1; cytoplasmic tRNA 2-thiolation protein 1 [EC:2.7.7.-]
ST47_g86	gi|169612664|ref|XP_001799749.1|	62.62	8e-131	hypothetical protein SNOG_09456 [Phaeosphaeria nodorum SN15]	cellular amino acid metabolic process [GO:0006520]; pyridoxal phosphate binding [GO:0030170]	K17989	SDS; L-serine/L-threonine ammonia-lyase [EC:4.3.1.17 4.3.1.19]
ST47_g87	gi|451849082|gb|EMD62386.1|	85.98	4e-157	hypothetical protein COCSADRAFT_172852 [Bipolaris sorokiniana ND90Pr]	integral component of membrane [GO:0016021]	-	-
ST47_g88	gi|396487274|ref|XP_003842601.1|	90.93	0	hypothetical protein LEMA_P083610.1 [Leptosphaeria maculans JN3]	cell cycle [GO:0007049]; GTP binding [GO:0005525]	K16944	SEPT7; septin 7
ST47_g89	gi|169620531|ref|XP_001803677.1|	79.94	0	hypothetical protein SNOG_13465 [Phaeosphaeria nodorum SN15]	exocyst [GO:0000145]; exocytosis [GO:0006887]	K07195	EXOC7; exocyst complex component 7
ST47_g90	-	-	-	-	-	-	-
ST47_g91	-	-	-	-	-	-	-
ST47_g92	gi|482809329|gb|EOA86151.1|	74.64	0	hypothetical protein SETTUDRAFT_151177 [Setosphaeria turcica Et28A]	phospholipase activity [GO:0004620]; phospholipid catabolic process [GO:0009395]	K16342	PLA2G4; cytosolic phospholipase A2 [EC:3.1.1.4]
ST47_g93	gi|482809341|gb|EOA86163.1|	79.59	0	hypothetical protein SETTUDRAFT_151198 [Setosphaeria turcica Et28A]	2-dehydropantoate 2-reductase activity [GO:0008677]; cytoplasm [GO:0005737]; NADP binding [GO:0050661]; pantothenate biosynthetic process [GO:0015940]	-	-
ST47_g94	-	-	-	-	-	-	-
ST47_g95	gi|396487242|ref|XP_003842593.1|	46.97	2e-09	predicted protein [Leptosphaeria maculans JN3]	-	-	-
ST47_g96	-	-	-	-	-	-	-
ST47_g97	-	-	-	-	-	-	-
ST47_g98	gi|396487226|ref|XP_003842589.1|	43.19	8e-95	hypothetical protein LEMA_P083490.1 [Leptosphaeria maculans JN3]	-	-	-
ST47_g99	gi|396487222|ref|XP_003842588.1|	43.37	5e-140	hypothetical protein LEMA_P083480.1 [Leptosphaeria maculans JN3]	-	-	-
ST47_g100	gi|330915151|ref|XP_003296922.1|	72.79	0	hypothetical protein PTT_07157 [Pyrenophora teres f. teres 0-1]	ARF guanyl-nucleotide exchange factor activity [GO:0005086]; regulation of ARF protein signal transduction [GO:0032012]	K18442	ARFGEF; brefeldin A-inhibited guanine nucleotide-exchange protein
ST47_g101	gi|330915149|ref|XP_003296921.1|	70.79	0	hypothetical protein PTT_07156 [Pyrenophora teres f. teres 0-1]	dihydrolipoyllysine-residue acetyltransferase activity [GO:0004742]; mitochondrial matrix [GO:0005759]; pyruvate dehydrogenase complex [GO:0045254]; pyruvate metabolic process [GO:0006090]	K00627	DLAT; pyruvate dehydrogenase E2 component (dihydrolipoamide acetyltransferase) [EC:2.3.1.12]
ST47_g102	gi|189197997|ref|XP_001935336.1|	88.7	0	eukaryotic translation initiation factor 5B [Pyrenophora tritici-repentis Pt-1C-BFP]	GTPase activity [GO:0003924]; GTP binding [GO:0005525]; translation initiation factor activity [GO:0003743]	K03243	EIF5B; translation initiation factor 5B
ST47_g103	gi|429853175|gb|ELA28266.1|	68.9	0	saponin hydrolase precursor [Colletotrichum gloeosporioides Nara gc5]	hydrolase activity [GO:0016787]	-	-
ST47_g104	gi|407928204|gb|EKG21074.1|	50.2	1e-175	Tannase/feruloyl esterase [Macrophomina phaseolina MS6]	-	K09252	E3.1.1.73; feruloyl esterase [EC:3.1.1.73]
ST47_g105	gi|396487744|ref|XP_003842710.1|	58.47	0	hypothetical protein LEMA_P084700.1 [Leptosphaeria maculans JN3]	DNA binding [GO:0003677]; nucleus [GO:0005634]; transcription, DNA-templated [GO:0006351]; zinc ion binding [GO:0008270]	-	-
ST47_g106	gi|451849029|gb|EMD62333.1|	63.92	7e-117	hypothetical protein COCSADRAFT_191605 [Bipolaris sorokiniana ND90Pr]	ATPase activity, coupled to transmembrane movement of substances [GO:0042626]; ATP binding [GO:0005524]; integral component of membrane [GO:0016021]	K05658	ABCB1; ATP-binding cassette, subfamily B (MDR/TAP), member 1 [EC:3.6.3.44]
ST47_g107	gi|169605941|ref|XP_001796391.1|	55.73	5e-64	hypothetical protein SNOG_06003 [Phaeosphaeria nodorum SN15]	-	-	-
ST47_g108	gi|169605943|ref|XP_001796392.1|	87.22	0	hypothetical protein SNOG_06004 [Phaeosphaeria nodorum SN15]	-	K18802	DUG3; glutamine amidotransferase
ST47_g109	-	-	-	-	oxidoreductase activity [GO:0016491]	K00480	E1.14.13.1; salicylate hydroxylase [EC:1.14.13.1]
ST47_g110	gi|396487725|ref|XP_003842706.1|	84.96	0	similar to general amino acid permease AGP2 [Leptosphaeria maculans JN3]	amino acid transmembrane transporter activity [GO:0015171]; integral component of membrane [GO:0016021]	K16261	YAT; yeast amino acid transporter
ST47_g111	gi|330907245|ref|XP_003295759.1|	63.68	0	hypothetical protein PTT_02690 [Pyrenophora teres f. teres 0-1]	-	-	-
ST47_g112	gi|451993498|gb|EMD85971.1|	82.45	0	hypothetical protein COCHEDRAFT_1228591 [Bipolaris maydis C5]	integral component of membrane [GO:0016021]; transmembrane transport [GO:0055085]	-	-
ST47_g113	gi|330907249|ref|XP_003295761.1|	74.2	3e-155	hypothetical protein PTT_02692 [Pyrenophora teres f. teres 0-1]	-	-	-
ST47_g114	gi|169606071|ref|XP_001796456.1|	81.13	0	hypothetical protein SNOG_06068 [Phaeosphaeria nodorum SN15]	integral component of membrane [GO:0016021]; substrate-specific transmembrane transporter activity [GO:0022891]	-	-
ST47_g115	gi|452001301|gb|EMD93761.1|	84.58	0	glycoside hydrolase family 51 protein [Bipolaris maydis C5]	alpha-L-arabinofuranosidase activity [GO:0046556]; L-arabinose metabolic process [GO:0046373]	K01209	E3.2.1.55; alpha-N-arabinofuranosidase [EC:3.2.1.55]
ST47_g116	gi|340519722|gb|EGR49960.1|	72.77	0	predicted protein [Trichoderma reesei QM6a]	FMN binding [GO:0010181]; oxidoreductase activity [GO:0016491]	-	-
ST47_g117	gi|358385600|gb|EHK23197.1|	46.15	9e-95	hypothetical protein TRIVIDRAFT_71185 [Trichoderma virens Gv29-8]	-	-	-
ST47_g118	gi|451849213|gb|EMD62517.1|	76.01	0	carbohydrate-binding module family 20 protein [Bipolaris sorokiniana ND90Pr]	alpha-amylase activity [GO:0004556]; calcium ion binding [GO:0005509]; carbohydrate catabolic process [GO:0016052]; starch binding [GO:2001070]	K01176	E3.2.1.1; alpha-amylase [EC:3.2.1.1]
ST47_g119	gi|482811028|gb|EOA87808.1|	79.9	0	carbohydrate-binding module family 20 protein [Setosphaeria turcica Et28A]	catalytic activity [GO:0003824]; starch binding [GO:2001070]; viral capsid [GO:0019028]	-	-
ST47_g120	gi|169620397|ref|XP_001803610.1|	72.14	5e-172	hypothetical protein SNOG_13398 [Phaeosphaeria nodorum SN15]	chromatin binding [GO:0003682]; DNA binding [GO:0003677]	K09425	Myb-like DNA-binding protein FlbD
ST47_g121	gi|452001371|gb|EMD93831.1|	84.22	0	hypothetical protein COCHEDRAFT_1172025 [Bipolaris maydis C5]	lysine biosynthetic process via aminoadipic acid [GO:0019878]; saccharopine dehydrogenase (NAD+, L-lysine-forming) activity [GO:0004754]	K00290	LYS1; saccharopine dehydrogenase (NAD+, L-lysine forming) [EC:1.5.1.7]
ST47_g122	-	-	-	-	-	-	-
ST47_g123	gi|330924654|ref|XP_003300726.1|	77.52	0	hypothetical protein PTT_12059 [Pyrenophora teres f. teres 0-1]	integral component of membrane [GO:0016021]; secondary active sulfate transmembrane transporter activity [GO:0008271]	-	-
ST47_g124	gi|189198081|ref|XP_001935378.1|	84.1	0	sugar transporter family protein [Pyrenophora tritici-repentis Pt-1C-BFP]	carbohydrate transport [GO:0008643]; integral component of membrane [GO:0016021]; transmembrane transporter activity [GO:0022857]	K08178	JEN; MFS transporter, SHS family, lactate transporter
ST47_g125	gi|169605783|ref|XP_001796312.1|	53.12	5e-66	hypothetical protein SNOG_05918 [Phaeosphaeria nodorum SN15]	-	-	-
ST47_g126	gi|396487748|ref|XP_003842711.1|	66.95	1e-158	hypothetical protein LEMA_P084710.1 [Leptosphaeria maculans JN3]	arylformamidase activity [GO:0004061]; tryptophan catabolic process to kynurenine [GO:0019441]	-	-
ST47_g127	gi|482807044|gb|EOA84096.1|	82.68	9e-126	hypothetical protein SETTUDRAFT_164381 [Setosphaeria turcica Et28A]	carbon-sulfur lyase activity [GO:0016846]	-	-
ST47_g128	gi|482807043|gb|EOA84095.1|	70.64	0	hypothetical protein SETTUDRAFT_172615 [Setosphaeria turcica Et28A]	phosphatidylinositol dephosphorylation [GO:0046856]	-	-
ST47_g129	gi|451854101|gb|EMD67394.1|	78.69	2e-66	hypothetical protein COCSADRAFT_168599 [Bipolaris sorokiniana ND90Pr]	zinc ion binding [GO:0008270]	-	-
ST47_g130	gi|330936239|ref|XP_003305302.1|	94.46	0	hypothetical protein PTT_18110 [Pyrenophora teres f. teres 0-1]	cytoplasm [GO:0005737]; nucleus [GO:0005634]; proteasome core complex, alpha-subunit complex [GO:0019773]; threonine-type endopeptidase activity [GO:0004298]; ubiquitin-dependent protein catabolic process [GO:0006511]	K02731	PSMA7; 20S proteasome subunit alpha 4 [EC:3.4.25.1]
ST47_g131	gi|451854103|gb|EMD67396.1|	83.9	0	hypothetical protein COCSADRAFT_82172 [Bipolaris sorokiniana ND90Pr]	flavin adenine dinucleotide binding [GO:0050660]; UDP-N-acetylmuramate dehydrogenase activity [GO:0008762]	-	-
ST47_g132	gi|330936243|ref|XP_003305304.1|	75.07	0	hypothetical protein PTT_18112 [Pyrenophora teres f. teres 0-1]	catalytic activity [GO:0003824]	K03392	ACMSD; aminocarboxymuconate-semialdehyde decarboxylase [EC:4.1.1.45]
ST47_g133	gi|482807038|gb|EOA84090.1|	81.65	0	hypothetical protein SETTUDRAFT_172612 [Setosphaeria turcica Et28A]	methionine metabolic process [GO:0006555]; methylenetetrahydrofolate reductase (NAD(P)H) activity [GO:0004489]; tetrahydrofolate interconversion [GO:0035999]	K00297	metF; methylenetetrahydrofolate reductase (NADPH) [EC:1.5.1.20]
ST47_g134	gi|169615334|ref|XP_001801083.1|	75.3	7e-120	hypothetical protein SNOG_10825 [Phaeosphaeria nodorum SN15]	-	-	-
ST47_g135	gi|452842094|gb|EME44030.1|	68.83	2e-61	hypothetical protein DOTSEDRAFT_71733 [Dothistroma septosporum NZE10]	peptidyl-prolyl cis-trans isomerase activity [GO:0003755]; protein folding [GO:0006457]	K12733	PPIL1; peptidyl-prolyl cis-trans isomerase-like 1 [EC:5.2.1.8]
ST47_g136	-	-	-	-	-	-	-
ST47_g137	-	-	-	-	-	-	-
ST47_g138	gi|169603331|ref|XP_001795087.1|	68.96	0	di/tri peptide transporter 2 [Phaeosphaeria nodorum SN15]	membrane [GO:0016020]; transporter activity [GO:0005215]	K03305	TC.POT; proton-dependent oligopeptide transporter, POT family
ST47_g139	-	-	-	-	-	-	-
ST47_g140	gi|189207098|ref|XP_001939883.1|	67.91	0	WD repeat containing protein 26 [Pyrenophora tritici-repentis Pt-1C-BFP]	carbohydrate metabolic process [GO:0005975]; hydrolase activity, hydrolyzing O-glycosyl compounds [GO:0004553]	-	-
ST47_g141	gi|330919966|ref|XP_003298835.1|	78.28	0	hypothetical protein PTT_09655 [Pyrenophora teres f. teres 0-1]	carbohydrate metabolic process [GO:0005975]; hydrolase activity, hydrolyzing O-glycosyl compounds [GO:0004553]	K01188	E3.2.1.21; beta-glucosidase [EC:3.2.1.21]
ST47_g142	gi|396498129|ref|XP_003845144.1|	56.28	2e-134	hypothetical protein LEMA_P004520.1 [Leptosphaeria maculans JN3]	-	-	-
ST47_g143	gi|189207100|ref|XP_001939884.1|	73.05	1e-123	NAP family protein [Pyrenophora tritici-repentis Pt-1C-BFP]	nucleosome assembly [GO:0006334]; nucleus [GO:0005634]	-	-
ST47_g144	gi|482807060|gb|EOA84112.1|	85.44	0	hypothetical protein SETTUDRAFT_93256 [Setosphaeria turcica Et28A]	cellular amino acid metabolic process [GO:0006520]	K13278	ASPG; 60kDa lysophospholipase [EC:3.1.1.5 3.1.1.47 3.5.1.1]
ST47_g145	gi|330919958|ref|XP_003298831.1|	88.29	0	hypothetical protein PTT_09651 [Pyrenophora teres f. teres 0-1]	-	-	-
ST47_g146	gi|330919956|ref|XP_003298830.1|	67.61	1e-79	hypothetical protein PTT_09650 [Pyrenophora teres f. teres 0-1]	ribosome [GO:0005840]; structural constituent of ribosome [GO:0003735]; translation [GO:0006412]	-	-
ST47_g147	gi|451999924|gb|EMD92386.1|	74.05	3e-122	hypothetical protein COCHEDRAFT_1134874 [Bipolaris maydis C5]	integral component of membrane [GO:0016021]; peptidase activity [GO:0008233]; signal peptidase complex [GO:0005787]; signal peptide processing [GO:0006465]	K12948	SPCS3; signal peptidase complex subunit 3 [EC:3.4.-.-]
ST47_g148	gi|169616133|ref|XP_001801482.1|	67.29	3e-125	hypothetical protein SNOG_11240 [Phaeosphaeria nodorum SN15]	oxidoreductase activity [GO:0016491]	-	-
ST47_g149	gi|407923409|gb|EKG16480.1|	75.53	0	Carboxylesterase type B [Macrophomina phaseolina MS6]	hydrolase activity [GO:0016787]	-	-
ST47_g150	-	-	-	-	-	-	-
ST47_g151	gi|451999758|gb|EMD92220.1|	68.66	0	hypothetical protein COCHEDRAFT_1155208 [Bipolaris maydis C5]	-	-	-
ST47_g152	gi|482807280|gb|EOA84332.1|	82.18	0	glycoside hydrolase family 7 protein [Setosphaeria turcica Et28A]	cellulose catabolic process [GO:0030245]; hydrolase activity, hydrolyzing O-glycosyl compounds [GO:0004553]	-	-
ST47_g153	gi|482807279|gb|EOA84331.1|	66.67	0	hypothetical protein SETTUDRAFT_92222 [Setosphaeria turcica Et28A]	3-phytase activity [GO:0016158]	K01083	E3.1.3.8; 3-phytase [EC:3.1.3.8]
ST47_g154	gi|189210040|ref|XP_001941352.1|	74.72	0	tRNA-guanine transglycosylase family protein [Pyrenophora tritici-repentis Pt-1C-BFP]	queuine tRNA-ribosyltransferase activity [GO:0008479]; queuosine biosynthetic process [GO:0008616]	K00773	tgt; queuine tRNA-ribosyltransferase [EC:2.4.2.29]
ST47_g155	-	-	-	-	-	-	-
ST47_g156	-	-	-	-	transferase activity [GO:0016740]	-	-
ST47_g157	gi|451853883|gb|EMD67176.1|	67.5	1e-113	hypothetical protein COCSADRAFT_157588 [Bipolaris sorokiniana ND90Pr]	-	K00799	GST; glutathione S-transferase [EC:2.5.1.18]
ST47_g158	gi|429848102|gb|ELA23623.1|	68.13	0	amino acid transporter [Colletotrichum gloeosporioides Nara gc5]	amino acid transmembrane transporter activity [GO:0015171]; integral component of membrane [GO:0016021]	-	-
ST47_g159	gi|330948048|ref|XP_003307048.1|	72.68	8e-94	hypothetical protein PTT_20369 [Pyrenophora teres f. teres 0-1]	-	-	-
ST47_g160	gi|396492444|ref|XP_003843800.1|	91.54	0	similar to cleavage and polyadenylation specificity factor subunit 5 [Leptosphaeria maculans JN3]	mRNA binding [GO:0003729]; mRNA cleavage factor complex [GO:0005849]; mRNA polyadenylation [GO:0006378]	K14397	NUDT21; cleavage and polyadenylation specificity factor subunit 5
ST47_g161	gi|330948044|ref|XP_003307046.1|	73.19	5e-175	hypothetical protein PTT_20367 [Pyrenophora teres f. teres 0-1]	methionine adenosyltransferase complex [GO:0048269]; methionine adenosyltransferase regulator activity [GO:0048270]; S-adenosylmethionine biosynthetic process [GO:0006556]	-	-
ST47_g162	gi|451852253|gb|EMD65548.1|	58.24	0	hypothetical protein COCSADRAFT_139628 [Bipolaris sorokiniana ND90Pr]	flavin adenine dinucleotide binding [GO:0050660]; N,N-dimethylaniline monooxygenase activity [GO:0004499]; NADP binding [GO:0050661]	-	-
ST47_g163	gi|451852252|gb|EMD65547.1|	83.38	0	hypothetical protein COCSADRAFT_25175 [Bipolaris sorokiniana ND90Pr]	oxidoreductase activity [GO:0016491]	-	-
ST47_g164	gi|330948042|ref|XP_003307045.1|	56.66	0	hypothetical protein PTT_20366 [Pyrenophora teres f. teres 0-1]	-	-	-
ST47_g165	gi|482807244|gb|EOA84296.1|	73.77	8e-118	hypothetical protein SETTUDRAFT_164498 [Setosphaeria turcica Et28A]	viral capsid [GO:0019028]	-	-
ST47_g166	gi|485919417|gb|EOD45755.1|	65.87	0	putative serine threonine protein phosphatase 2b catalytic subunit protein [Neofusicoccum parvum UCRNP2]	phosphoprotein phosphatase activity [GO:0004721]	K04348	PPP3C; serine/threonine-protein phosphatase 2B catalytic subunit [EC:3.1.3.16]
ST47_g167	-	-	-	-	-	-	-
ST47_g168	gi|342871745|gb|EGU74216.1|	43.17	1e-27	hypothetical protein FOXB_15277 [Fusarium oxysporum Fo5176]	-	-	-
ST47_g169	gi|452000032|gb|EMD92494.1|	43.3	2e-69	hypothetical protein COCHEDRAFT_1174537 [Bipolaris maydis C5]	-	-	-
ST47_g170	gi|330936261|ref|XP_003305313.1|	71.87	0	hypothetical protein PTT_18121 [Pyrenophora teres f. teres 0-1]	-	-	-
ST47_g171	gi|396497792|ref|XP_003845062.1|	81.01	0	similar to endo-1,4-beta-xylanase A precursor [Leptosphaeria maculans JN3]	endo-1,4-beta-xylanase activity [GO:0031176]; xylan catabolic process [GO:0045493]	K01181	E3.2.1.8; endo-1,4-beta-xylanase [EC:3.2.1.8]
ST47_g172	-	-	-	-	-	-	-
ST47_g173	gi|451999790|gb|EMD92252.1|	88.03	0	hypothetical protein COCHEDRAFT_1021108 [Bipolaris maydis C5]	adenosylmethionine decarboxylase activity [GO:0004014]; spermidine biosynthetic process [GO:0008295]; spermine biosynthetic process [GO:0006597]	K01611	speD; S-adenosylmethionine decarboxylase [EC:4.1.1.50]
ST47_g174	gi|451999789|gb|EMD92251.1|	59.06	2e-92	hypothetical protein COCHEDRAFT_1203262 [Bipolaris maydis C5]	-	K01253	EPHX1; microsomal epoxide hydrolase [EC:3.3.2.9]
ST47_g175	gi|451853873|gb|EMD67166.1|	84.55	0	hypothetical protein COCSADRAFT_135858 [Bipolaris sorokiniana ND90Pr]	-	-	-
ST47_g176	gi|451853872|gb|EMD67165.1|	86.3	0	hypothetical protein COCSADRAFT_285430 [Bipolaris sorokiniana ND90Pr]	ATP binding [GO:0005524]; ATP-dependent DNA helicase activity [GO:0004003]; DNA binding [GO:0003677]; nucleotide-excision repair [GO:0006289]	K10843	ERCC3; DNA excision repair protein ERCC-3 [EC:3.6.4.12]
ST47_g177	gi|169616089|ref|XP_001801460.1|	47.4	0	hypothetical protein SNOG_11217 [Phaeosphaeria nodorum SN15]	DNA binding [GO:0003677]; nucleus [GO:0005634]; sequence-specific DNA binding RNA polymerase II transcription factor activity [GO:0000981]; zinc ion binding [GO:0008270]	-	-
ST47_g178	-	-	-	-	-	-	-
ST47_g179	gi|189189966|ref|XP_001931322.1|	40.05	1e-70	conserved hypothetical protein [Pyrenophora tritici-repentis Pt-1C-BFP]	-	-	-
ST47_g180	gi|396461085|ref|XP_003835154.1|	61.34	0	similar to FAD linked oxidase domain protein [Leptosphaeria maculans JN3]	flavin adenine dinucleotide binding [GO:0050660]; UDP-N-acetylmuramate dehydrogenase activity [GO:0008762]	-	-
ST47_g181	gi|451850660|gb|EMD63962.1|	67.02	0	glycoside hydrolase family 32 protein [Bipolaris sorokiniana ND90Pr]	carbohydrate metabolic process [GO:0005975]; hydrolase activity, hydrolyzing O-glycosyl compounds [GO:0004553]	K01193	E3.2.1.26; beta-fructofuranosidase [EC:3.2.1.26]
ST47_g182	gi|452001648|gb|EMD94107.1|	68.35	7e-130	hypothetical protein COCHEDRAFT_1201914 [Bipolaris maydis C5]	-	-	-
ST47_g183	gi|330925134|ref|XP_003300932.1|	62	2e-142	hypothetical protein PTT_12302 [Pyrenophora teres f. teres 0-1]	-	-	-
ST47_g184	gi|451855419|gb|EMD68711.1|	68.8	0	hypothetical protein COCSADRAFT_79200 [Bipolaris sorokiniana ND90Pr]	-	-	-
ST47_g185	gi|396491471|ref|XP_003843575.1|	75.67	0	similar to tyrosinase central domain protein [Leptosphaeria maculans JN3]	metal ion binding [GO:0046872]; oxidoreductase activity [GO:0016491]	K00505	TYR; tyrosinase [EC:1.14.18.1]
ST47_g186	gi|396491489|ref|XP_003843578.1|	53.56	1e-134	hypothetical protein LEMA_P076880.1 [Leptosphaeria maculans JN3]	-	-	-
ST47_g187	gi|169624321|ref|XP_001805566.1|	89.63	0	hypothetical protein SNOG_15418 [Phaeosphaeria nodorum SN15]	endoplasmic reticulum [GO:0005783]; farnesyl diphosphate biosynthetic process [GO:0045337]; transferase activity [GO:0016740]	K00787	FDPS; farnesyl diphosphate synthase [EC:2.5.1.1 2.5.1.10]
ST47_g188	gi|482807284|gb|EOA84336.1|	78.49	0	hypothetical protein SETTUDRAFT_139294 [Setosphaeria turcica Et28A]	anaphase-promoting complex [GO:0005680]; regulation of mitotic metaphase/anaphase transition [GO:0030071]	K03355	APC8; anaphase-promoting complex subunit 8
ST47_g189	-	-	-	-	-	-	-
ST47_g190	gi|451996943|gb|EMD89409.1|	79.97	0	hypothetical protein COCHEDRAFT_1205527 [Bipolaris maydis C5]	alcohol metabolic process [GO:0006066]; choline dehydrogenase activity [GO:0008812]; flavin adenine dinucleotide binding [GO:0050660]	-	-
ST47_g191	gi|169615807|ref|XP_001801319.1|	81.27	0	hypothetical protein SNOG_11068 [Phaeosphaeria nodorum SN15]	-	-	-
ST47_g192	gi|169615807|ref|XP_001801319.1|	81.53	0	hypothetical protein SNOG_11068 [Phaeosphaeria nodorum SN15]	-	-	-
ST47_g193	gi|330914674|ref|XP_003296734.1|	70	0	hypothetical protein PTT_06914 [Pyrenophora teres f. teres 0-1]	cytoplasm [GO:0005737]; pyrophosphatase activity [GO:0016462]	K01514	PRUNE; exopolyphosphatase [EC:3.6.1.11]
ST47_g194	gi|330914676|ref|XP_003296735.1|	77.46	2e-124	hypothetical protein PTT_06915 [Pyrenophora teres f. teres 0-1]	hydrolase activity [GO:0016787]	-	-
ST47_g195	gi|169615831|ref|XP_001801331.1|	84.62	1e-64	hypothetical protein SNOG_11081 [Phaeosphaeria nodorum SN15]	-	-	-
ST47_g196	gi|396491861|ref|XP_003843654.1|	65.75	0	hypothetical protein LEMA_P013050.1 [Leptosphaeria maculans JN3]	integral component of membrane [GO:0016021]	-	-
ST47_g197	-	-	-	-	-	-	-
ST47_g198	gi|512192761|gb|EPE08519.1|	58.28	0	cellulose-binding protein [Ophiostoma piceae UAMH 11346]	-	-	-
ST47_g199	gi|189209674|ref|XP_001941169.1|	83.57	0	neutral alpha-glucosidase AB precursor [Pyrenophora tritici-repentis Pt-1C-BFP]	carbohydrate binding [GO:0030246]; carbohydrate metabolic process [GO:0005975]; hydrolase activity, hydrolyzing O-glycosyl compounds [GO:0004553]	K05546	GANAB; alpha 1,3-glucosidase [EC:3.2.1.84]
ST47_g200	gi|169616043|ref|XP_001801437.1|	90.79	1e-99	hypothetical protein SNOG_11193 [Phaeosphaeria nodorum SN15]	ATP binding [GO:0005524]; CTP biosynthetic process [GO:0006241]; cytosol [GO:0005829]; GTP biosynthetic process [GO:0006183]; mitochondrial intermembrane space [GO:0005758]; nucleoside diphosphate kinase activity [GO:0004550]; UTP biosynthetic process [GO:0006228]	K00940	ndk; nucleoside-diphosphate kinase [EC:2.7.4.6]
ST47_g201	gi|169616041|ref|XP_001801436.1|	46.81	2e-138	hypothetical protein SNOG_11192 [Phaeosphaeria nodorum SN15]	-	-	-
ST47_g202	-	-	-	-	-	-	-
ST47_g203	-	-	-	-	-	-	-
ST47_g204	gi|189206866|ref|XP_001939767.1|	72.22	2e-24	predicted protein [Pyrenophora tritici-repentis Pt-1C-BFP]	-	-	-
ST47_g205	gi|330929857|ref|XP_003302801.1|	46.46	0	hypothetical protein PTT_14755 [Pyrenophora teres f. teres 0-1]	-	-	-
ST47_g206	gi|315048683|ref|XP_003173716.1|	47.65	2e-123	hypothetical protein MGYG_03889 [Microsporum gypseum CBS 118893]	-	K11883	NOB1; RNA-binding protein NOB1
ST47_g207	gi|451853946|gb|EMD67239.1|	94.23	2e-50	hypothetical protein COCSADRAFT_136018 [Bipolaris sorokiniana ND90Pr]	integral component of membrane [GO:0016021]	K17790	TIM22; mitochondrial import inner membrane translocase subunit TIM22
ST47_g208	gi|451999871|gb|EMD92333.1|	54.92	9e-129	hypothetical protein COCHEDRAFT_1203323 [Bipolaris maydis C5]	-	-	-
ST47_g209	gi|169615547|ref|XP_001801189.1|	75.35	0	hypothetical protein SNOG_10931 [Phaeosphaeria nodorum SN15]	ATP binding [GO:0005524]; protein kinase activity [GO:0004672]	K08838	STK24_25_MST4; serine/threonine-protein kinase 24/25/MST4 [EC:2.7.11.1]
ST47_g210	gi|451853998|gb|EMD67291.1|	77.67	0	hypothetical protein COCSADRAFT_197124 [Bipolaris sorokiniana ND90Pr]	intramolecular transferase activity [GO:0016866]	K01852	E5.4.99.7; lanosterol synthase [EC:5.4.99.7]
ST47_g211	gi|169615989|ref|XP_001801410.1|	71.01	4e-64	hypothetical protein SNOG_11161 [Phaeosphaeria nodorum SN15]	-	-	-
ST47_g212	gi|169615987|ref|XP_001801409.1|	76.78	4e-138	hypothetical protein SNOG_11160 [Phaeosphaeria nodorum SN15]	-	-	-
ST47_g213	gi|396492255|ref|XP_003843753.1|	59.24	0	hypothetical protein LEMA_P014040.1 [Leptosphaeria maculans JN3]	ATP binding [GO:0005524]; DNA binding [GO:0003677]; DNA ligase (ATP) activity [GO:0003910]; DNA recombination [GO:0006310]; DNA repair [GO:0006281]	K10777	LIG4; DNA ligase 4 [EC:6.5.1.1]
ST47_g214	gi|482807045|gb|EOA84097.1|	83.28	0	hypothetical protein SETTUDRAFT_172617, partial [Setosphaeria turcica Et28A]	ATP binding [GO:0005524]; cytoplasm [GO:0005737]; glutamate-tRNA ligase activity [GO:0004818]; glutamyl-tRNA aminoacylation [GO:0006424]	K01885	EARS; glutamyl-tRNA synthetase [EC:6.1.1.17]
ST47_g215	gi|330919938|ref|XP_003298821.1|	72.38	0	hypothetical protein PTT_09641 [Pyrenophora teres f. teres 0-1]	-	-	-
ST47_g216	gi|169613384|ref|XP_001800109.1|	78.62	6e-77	hypothetical protein SNOG_09823 [Phaeosphaeria nodorum SN15]	-	-	-
ST47_g217	gi|451852671|gb|EMD65966.1|	83.26	1e-131	glycoside hydrolase family 61 protein [Bipolaris sorokiniana ND90Pr]	hydrolase activity [GO:0016787]	-	-
ST47_g218	gi|477522261|gb|ENH74330.1|	74.68	0	Quinate permease [Fusarium oxysporum f. sp. cubense race 1]	integral component of membrane [GO:0016021]; substrate-specific transmembrane transporter activity [GO:0022891]	-	-
ST47_g219	gi|396488428|ref|XP_003842873.1|	77.34	0	hypothetical protein LEMA_P086330.1 [Leptosphaeria maculans JN3]	-	K14347	SLC10A7; solute carrier family 10 (sodium/bile acid cotransporter), member 7
ST47_g220	gi|396488424|ref|XP_003842872.1|	65.61	2e-134	hypothetical protein LEMA_P086320.1 [Leptosphaeria maculans JN3]	-	K01934	MTHFS; 5-formyltetrahydrofolate cyclo-ligase [EC:6.3.3.2]
ST47_g221	-	-	-	-	-	-	-
ST47_g222	gi|494833369|gb|EON69359.1|	41.3	1e-60	hypothetical protein W97_08619 [Coniosporium apollinis CBS 100218]	metalloendopeptidase activity [GO:0004222]; zinc ion binding [GO:0008270]	-	-
ST47_g223	gi|83776131|dbj|BAE66250.1|	61.03	0	unnamed protein product [Aspergillus oryzae RIB40]	-	-	-
ST47_g224	gi|396468158|ref|XP_003838105.1|	78.9	1e-171	hypothetical protein LEMA_P116290.1 [Leptosphaeria maculans JN3]	-	-	-
ST47_g225	gi|429862090|gb|ELA36749.1|	80.61	0	vitamin H transporter [Colletotrichum gloeosporioides Nara gc5]	integral component of membrane [GO:0016021]; transmembrane transport [GO:0055085]	-	-
ST47_g226	gi|452845706|gb|EME47639.1|	62.4	3e-46	hypothetical protein DOTSEDRAFT_114740, partial [Dothistroma septosporum NZE10]	-	-	-
ST47_g227	gi|330921258|ref|XP_003299345.1|	78.78	0	hypothetical protein PTT_10319 [Pyrenophora teres f. teres 0-1]	integral component of membrane [GO:0016021]; transmembrane transport [GO:0055085]; transporter activity [GO:0005215]	-	-
ST47_g228	gi|451897823|emb|CCT61173.1|	43.88	2e-23	predicted protein [Leptosphaeria maculans JN3]	carbohydrate metabolic process [GO:0005975]; chitinase activity [GO:0004568]; chitin binding [GO:0008061]; chitin catabolic process [GO:0006032]	-	-
ST47_g229	-	-	-	-	-	-	-
ST47_g230	gi|451897823|emb|CCT61173.1|	54.6	2e-169	predicted protein [Leptosphaeria maculans JN3]	carbohydrate metabolic process [GO:0005975]; chitinase activity [GO:0004568]; chitin binding [GO:0008061]; chitin catabolic process [GO:0006032]	K01183	E3.2.1.14; chitinase [EC:3.2.1.14]
ST47_g231	gi|189209039|ref|XP_001940852.1|	49.47	0	conserved hypothetical protein [Pyrenophora tritici-repentis Pt-1C-BFP]	-	-	-
ST47_g232	gi|451897817|emb|CCT61167.1|	63.63	0	hypothetical protein [Leptosphaeria maculans JN3]	-	K14550	UTP10; U3 small nucleolar RNA-associated protein 10
ST47_g233	gi|330927623|ref|XP_003301940.1|	72.62	0	hypothetical protein PTT_13579 [Pyrenophora teres f. teres 0-1]	-	-	-
ST47_g234	gi|429853954|gb|ELA28995.1|	61.66	0	alpha-l-rhamnosidase [Colletotrichum gloeosporioides Nara gc5]	catalytic activity [GO:0003824]	-	-
ST47_g235	gi|189212079|ref|XP_001942366.1|	68.01	0	transcription factor RegA [Pyrenophora tritici-repentis Pt-1C-BFP]	DNA binding [GO:0003677]; nucleus [GO:0005634]; transcription, DNA-templated [GO:0006351]; zinc ion binding [GO:0008270]	-	-
ST47_g236	gi|146322696|ref|XP_753136.2|	55.84	3e-21	short chain dehydrogenase [Aspergillus fumigatus Af293]	3-oxoacyl-[acyl-carrier-protein] reductase (NADPH) activity [GO:0004316]	-	-
ST47_g237	gi|407917468|gb|EKG10776.1|	55.07	6e-19	FAD linked oxidase [Macrophomina phaseolina MS6]	flavin adenine dinucleotide binding [GO:0050660]; UDP-N-acetylmuramate dehydrogenase activity [GO:0008762]	-	-
ST47_g238	gi|169599603|ref|XP_001793224.1|	82.71	0	hypothetical protein SNOG_02625 [Phaeosphaeria nodorum SN15]	hydrolase activity [GO:0016787]; nucleotide catabolic process [GO:0009166]	-	-
ST47_g239	-	-	-	-	nucleus [GO:0005634]; sequence-specific DNA binding RNA polymerase II transcription factor activity [GO:0000981]; zinc ion binding [GO:0008270]	-	-
ST47_g240	gi|189188742|ref|XP_001930710.1|	63.16	3e-100	transcriptional regulator [Pyrenophora tritici-repentis Pt-1C-BFP]	-	-	-
ST47_g241	gi|482806339|gb|EOA83412.1|	81.84	0	hypothetical protein SETTUDRAFT_43203 [Setosphaeria turcica Et28A]	catalytic activity [GO:0003824]; pyridoxal phosphate binding [GO:0030170]	-	-
ST47_g242	gi|361128746|gb|EHL00674.1|	59.31	3e-170	putative Tannase [Glarea lozoyensis 74030]	-	K10759	E3.1.1.20; tannase [EC:3.1.1.20]
ST47_g243	gi|451856758|gb|EMD70049.1|	51.92	5e-110	hypothetical protein COCSADRAFT_342177 [Bipolaris sorokiniana ND90Pr]	metal ion binding [GO:0046872]	-	-
ST47_g244	gi|396470028|ref|XP_003838546.1|	71.71	0	similar to L-ascorbate oxidase [Leptosphaeria maculans JN3]	copper ion binding [GO:0005507]; oxidoreductase activity [GO:0016491]	-	-
ST47_g245	gi|396474269|ref|XP_003839531.1|	74.74	1e-145	hypothetical protein LEMA_P032040.1 [Leptosphaeria maculans JN3]	-	-	-
ST47_g246	gi|169613210|ref|XP_001800022.1|	61.22	6e-08	hypothetical protein SNOG_09735 [Phaeosphaeria nodorum SN15]	-	-	-
ST47_g247	gi|493920175|ref|WP_006865226.1|	85.82	0	cupin [Gordonia namibiensis]	-	-	-
ST47_g248	gi|497121787|ref|WP_009478605.1|	53.17	0	protein kinase [Rhodococcus sp. JVH1]	ADP binding [GO:0043531]; ATP binding [GO:0005524]; DNA binding [GO:0003677]; protein serine/threonine kinase activity [GO:0004674]; sequence-specific DNA binding transcription factor activity [GO:0003700]; transcription, DNA-templated [GO:0006351]	-	-
ST47_g249	gi|269122059|ref|YP_003310236.1|	41.94	1e-37	phosphoglycerate mutase [Sebaldella termitidis ATCC 33386]	-	-	-
ST47_g250	gi|491726357|ref|WP_005565417.1|	63.97	0	acyl-CoA synthetase [Rhodococcus wratislaviensis]	-	-	-
ST47_g251	gi|491388828|ref|WP_005246701.1|	68.89	0	acetyl-CoA acetyltransferase [Rhodococcus opacus]	-	K08764	SCP2; sterol carrier protein 2 [EC:2.3.1.176]
ST47_g252	gi|491388826|ref|WP_005246699.1|	63.57	9e-107	IclR family transcriptional regulator [Rhodococcus opacus]	-	-	-
ST47_g253	gi|494500828|ref|WP_007290291.1|	45.35	2e-119	aminotransferase class III [Thermosinus carboxydivorans]	-	-	-
ST47_g254	gi|497070423|ref|WP_009457077.1|	46.5	2e-51	MULTISPECIES: ABC transporter ATP-binding protein [Alcaligenes]	-	-	-
ST47_g255	gi|494802225|ref|WP_007537633.1|	60.04	7e-156	glycolate oxidase subunit [Rhodococcus triatomae]	-	K00261	GLUD1_2; glutamate dehydrogenase (NAD(P)+) [EC:1.4.1.3]
ST47_g256	gi|374984334|ref|YP_004959829.1|	42.41	1e-122	transcriptional regulator CdaR [Streptomyces bingchenggensis BCW-1]	-	-	-
ST47_g257	gi|491400134|ref|WP_005257980.1|	73.55	0	aldehyde dehydrogenase [Rhodococcus opacus]	-	-	-
ST47_g258	gi|258655005|ref|YP_003204161.1|	75.75	0	major facilitator superfamily protein [Nakamurella multipartita DSM 44233]	integral component of membrane [GO:0016021]; transmembrane transporter activity [GO:0022857]	-	-
ST47_g259	gi|491400144|ref|WP_005257990.1|	61.33	5e-139	oxidoreductase [Rhodococcus opacus]	-	-	-
ST47_g260	-	-	-	-	-	-	-
ST47_g261	gi|495986521|ref|WP_008711100.1|	72.12	5e-103	Major facilitator superfamily MFS_1 [Rhodococcus sp. AW25M09]	integral component of membrane [GO:0016021]; transmembrane transport [GO:0055085]; transporter activity [GO:0005215]	-	-
ST47_g262	gi|494005475|ref|WP_006947974.1|	75.2	2e-132	Mobile element protein [Rhodococcus sp. EsD8]	DNA integration [GO:0015074]; nucleic acid binding [GO:0003676]	-	-
ST47_g263	gi|482804983|gb|EOA82082.1|	75.57	2e-117	hypothetical protein SETTUDRAFT_173816 [Setosphaeria turcica Et28A]	preribosome, small subunit precursor [GO:0030688]; rRNA processing [GO:0006364]	K14849	RRP1; ribosomal RNA-processing protein 1
ST47_g264	gi|451848222|gb|EMD61528.1|	70.43	5e-77	hypothetical protein COCSADRAFT_28865 [Bipolaris sorokiniana ND90Pr]	-	-	-
ST47_g265	gi|169623456|ref|XP_001805135.1|	66.83	0	hypothetical protein SNOG_14971 [Phaeosphaeria nodorum SN15]	-	-	-
ST47_g266	gi|477591573|gb|ENI08645.1|	67.79	0	hypothetical protein COCC4DRAFT_161203 [Bipolaris maydis ATCC 48331]	nucleus [GO:0005634]; sequence-specific DNA binding RNA polymerase II transcription factor activity [GO:0000981]; zinc ion binding [GO:0008270]	-	-
ST47_g267	gi|396462200|ref|XP_003835711.1|	78.62	8e-70	hypothetical protein LEMA_P050520.1 [Leptosphaeria maculans JN3]	-	-	-
ST47_g268	gi|396462198|ref|XP_003835710.1|	86.34	5e-115	similar to SNF7 family protein [Leptosphaeria maculans JN3]	vacuolar transport [GO:0007034]	K12193	VPS24; charged multivesicular body protein 3
ST47_g269	gi|482804977|gb|EOA82076.1|	75.47	9e-125	hypothetical protein SETTUDRAFT_97937 [Setosphaeria turcica Et28A]	-	-	-
ST47_g270	gi|330932110|ref|XP_003303650.1|	80.92	3e-166	hypothetical protein PTT_15961 [Pyrenophora teres f. teres 0-1]	hydrolase activity [GO:0016787]	K17623	HDHD1; pseudouridine-5'-monophosphatase [EC:3.1.3.-]
ST47_g271	gi|482805015|gb|EOA82114.1|	47.24	8e-62	hypothetical protein SETTUDRAFT_44023 [Setosphaeria turcica Et28A]	-	-	-
ST47_g272	-	-	-	-	-	-	-
ST47_g273	gi|396462864|ref|XP_003836043.1|	71.98	0	hypothetical protein LEMA_P053840.1 [Leptosphaeria maculans JN3]	Rab GTPase activator activity [GO:0005097]	-	-
ST47_g274	gi|451856806|gb|EMD70097.1|	81.53	0	hypothetical protein COCSADRAFT_107399 [Bipolaris sorokiniana ND90Pr]	DNA binding [GO:0003677]; nucleobase-containing compound metabolic process [GO:0006139]; regulation of DNA-templated transcription, elongation [GO:0032784]; regulation of transcription from RNA polymerase II promoter [GO:0006357]	K11292	SUPT6H; transcription elongation factor SPT6
ST47_g275	gi|451993907|gb|EMD86379.1|	77.1	0	hypothetical protein COCHEDRAFT_109553 [Bipolaris maydis C5]	ATP binding [GO:0005524]; protein serine/threonine kinase activity [GO:0004674]	K11226	STE7; mitogen-activated protein kinase kinase [EC:2.7.12.2]
ST47_g276	gi|451856783|gb|EMD70074.1|	89.58	2e-56	hypothetical protein COCSADRAFT_32710 [Bipolaris sorokiniana ND90Pr]	-	-	-
ST47_g277	-	-	-	-	zinc ion binding [GO:0008270]	-	-
ST47_g278	gi|482810731|gb|EOA87524.1|	55.17	1e-53	hypothetical protein SETTUDRAFT_28161 [Setosphaeria turcica Et28A]	-	-	-
ST47_g279	gi|396496909|ref|XP_003844849.1|	96.85	1e-168	similar to proteasome subunit alpha type-6 [Leptosphaeria maculans JN3]	cytoplasm [GO:0005737]; nucleus [GO:0005634]; proteasome core complex, alpha-subunit complex [GO:0019773]; threonine-type endopeptidase activity [GO:0004298]; ubiquitin-dependent protein catabolic process [GO:0006511]	K02730	PSMA6; 20S proteasome subunit alpha 1 [EC:3.4.25.1]
ST47_g280	gi|396496914|ref|XP_003844850.1|	48.76	1e-100	hypothetical protein LEMA_P001580.1 [Leptosphaeria maculans JN3]	-	-	-
ST47_g281	gi|429850070|gb|ELA25377.1|	83.02	3e-126	pectate lyase c [Colletotrichum gloeosporioides Nara gc5]	extracellular region [GO:0005576]; pectate lyase activity [GO:0030570]	-	-
ST47_g282	gi|169605221|ref|XP_001796031.1|	68.78	8e-65	hypothetical protein SNOG_05632 [Phaeosphaeria nodorum SN15]	-	-	-
ST47_g283	gi|330906740|ref|XP_003295582.1|	68.2	0	hypothetical protein PTT_01730 [Pyrenophora teres f. teres 0-1]	-	-	-
ST47_g284	gi|389628296|ref|XP_003711801.1|	48.15	6e-43	hypothetical protein MGG_05961 [Magnaporthe oryzae 70-15]	-	-	-
ST47_g285	gi|330916332|ref|XP_003297379.1|	75.56	2e-15	hypothetical protein PTT_07762 [Pyrenophora teres f. teres 0-1]	-	-	-
ST47_g286	gi|169597209|ref|XP_001792028.1|	73.65	0	hypothetical protein SNOG_01387 [Phaeosphaeria nodorum SN15]	integral component of membrane [GO:0016021]; transmembrane transport [GO:0055085]	-	-
ST47_g287	gi|169597211|ref|XP_001792029.1|	68.54	1e-130	hypothetical protein SNOG_01388 [Phaeosphaeria nodorum SN15]	S-adenosylmethionine-dependent methyltransferase activity [GO:0008757]	-	-
ST47_g288	gi|330917681|ref|XP_003297912.1|	58.66	3e-167	hypothetical protein PTT_08472 [Pyrenophora teres f. teres 0-1]	integral component of membrane [GO:0016021]; transmembrane transport [GO:0055085]	-	-
ST47_g289	-	-	-	-	-	-	-
ST47_g290	-	-	-	-	-	-	-
ST47_g291	gi|482810777|gb|EOA87570.1|	76.27	0	polysaccharide lyase family 4 protein [Setosphaeria turcica Et28A]	carbohydrate binding [GO:0030246]; carbohydrate metabolic process [GO:0005975]; carbon-oxygen lyase activity, acting on polysaccharides [GO:0016837]	K18195	RGL4; rhamnogalacturonan endolyase [EC:4.2.2.23]
ST47_g292	gi|396497049|ref|XP_003844882.1|	71.36	7e-99	hypothetical protein LEMA_P001900.1 [Leptosphaeria maculans JN3]	-	K03098	APOD; apolipoprotein D and lipocalin family protein
ST47_g293	gi|396497041|ref|XP_003844880.1|	40.71	4e-72	hypothetical protein LEMA_P001880.1 [Leptosphaeria maculans JN3]	oxidoreductase activity [GO:0016491]; transferase activity, transferring phosphorus-containing groups [GO:0016772]	-	-
ST47_g294	-	-	-	-	-	-	-
ST47_g295	gi|482811239|gb|EOA88006.1|	58.68	5e-62	hypothetical protein SETTUDRAFT_168789 [Setosphaeria turcica Et28A]	-	-	-
ST47_g296	gi|396498536|ref|XP_003845260.1|	84.22	0	similar to vacuolar protein sorting-associated protein vps13 [Leptosphaeria maculans JN3]	-	-	-
ST47_g297	gi|189193315|ref|XP_001932996.1|	60.2	2e-64	conserved hypothetical protein [Pyrenophora tritici-repentis Pt-1C-BFP]	-	-	-
ST47_g298	gi|330924046|ref|XP_003300490.1|	97.69	0	hypothetical protein PTT_11737 [Pyrenophora teres f. teres 0-1]	ATP binding [GO:0005524]	K03283	HSPA1_8; heat shock 70kDa protein 1/8
ST47_g299	gi|169622206|ref|XP_001804512.1|	61.64	8e-134	hypothetical protein SNOG_14318 [Phaeosphaeria nodorum SN15]	-	-	-
ST47_g300	gi|169606316|ref|XP_001796578.1|	86	0	hypothetical protein SNOG_06196 [Phaeosphaeria nodorum SN15]	carbohydrate metabolic process [GO:0005975]; glycerol-3-phosphate metabolic process [GO:0006072]; glycerol kinase activity [GO:0004370]	K00864	glpK; glycerol kinase [EC:2.7.1.30]
ST47_g301	gi|396466833|ref|XP_003837777.1|	75.91	8e-148	hypothetical protein LEMA_P120970.1 [Leptosphaeria maculans JN3]	hydrolase activity [GO:0016787]	-	-
ST47_g302	gi|169606220|ref|XP_001796530.1|	65.28	1e-75	hypothetical protein SNOG_06147 [Phaeosphaeria nodorum SN15]	-	-	-
ST47_g303	gi|189192957|ref|XP_001932817.1|	82.23	0	bleomycin hydrolase [Pyrenophora tritici-repentis Pt-1C-BFP]	cysteine-type endopeptidase activity [GO:0004197]	K01372	E3.4.22.40; bleomycin hydrolase [EC:3.4.22.40]
ST47_g304	gi|189192945|ref|XP_001932811.1|	81.69	0	histidinol-phosphate aminotransferase [Pyrenophora tritici-repentis Pt-1C-BFP]	histidine biosynthetic process [GO:0000105]; histidinol-phosphate transaminase activity [GO:0004400]; pyridoxal phosphate binding [GO:0030170]	K00817	hisC; histidinol-phosphate aminotransferase [EC:2.6.1.9]
ST47_g305	gi|330920222|ref|XP_003298928.1|	65.95	2e-129	hypothetical protein PTT_09791, partial [Pyrenophora teres f. teres 0-1]	ATP binding [GO:0005524]; nucleic acid binding [GO:0003676]	-	-
ST47_g306	gi|169613745|ref|XP_001800289.1|	64.41	0	hypothetical protein SNOG_10005 [Phaeosphaeria nodorum SN15]	ATP binding [GO:0005524]; protein serine/threonine kinase activity [GO:0004674]	-	-
ST47_g307	gi|189199556|ref|XP_001936115.1|	79.02	0	vacuolar protein 8 [Pyrenophora tritici-repentis Pt-1C-BFP]	-	K08332	VAC8; vacuolar protein 8
ST47_g308	gi|451851897|gb|EMD65195.1|	54.66	7e-146	hypothetical protein COCSADRAFT_199374 [Bipolaris sorokiniana ND90Pr]	DNA binding [GO:0003677]; DNA-directed RNA polymerase activity [GO:0003899]; DNA-directed RNA polymerase III complex [GO:0005666]; transcription from RNA polymerase III promoter [GO:0006383]	K03026	RPC53; DNA-directed RNA polymerase III subunit RPC4
ST47_g309	gi|451996583|gb|EMD89049.1|	56.38	6e-29	hypothetical protein COCHEDRAFT_1032141 [Bipolaris maydis C5]	-	-	-
ST47_g310	gi|358397492|gb|EHK46860.1|	40.83	1e-146	hypothetical protein TRIATDRAFT_316866 [Trichoderma atroviride IMI 206040]	-	-	-
ST47_g311	gi|169613751|ref|XP_001800292.1|	58.28	0	hypothetical protein SNOG_10008 [Phaeosphaeria nodorum SN15]	integral component of membrane [GO:0016021]; substrate-specific transmembrane transporter activity [GO:0022891]	-	-
ST47_g312	gi|396492676|ref|XP_003843856.1|	62.04	0	hypothetical protein LEMA_P015070.1 [Leptosphaeria maculans JN3]	-	-	-
ST47_g313	-	-	-	-	-	-	-
ST47_g314	-	-	-	-	-	-	-
ST47_g315	gi|396492676|ref|XP_003843856.1|	47.9	6e-180	hypothetical protein LEMA_P015070.1 [Leptosphaeria maculans JN3]	-	-	-
ST47_g316	gi|396492693|ref|XP_003843860.1|	50.43	5e-180	hypothetical protein LEMA_P015110.1 [Leptosphaeria maculans JN3]	-	-	-
ST47_g317	gi|169606862|ref|XP_001796851.1|	50.83	0	hypothetical protein SNOG_06481 [Phaeosphaeria nodorum SN15]	-	-	-
ST47_g318	-	-	-	-	-	-	-
ST47_g319	gi|169622244|ref|XP_001804531.1|	67.54	8e-179	hypothetical protein SNOG_14339 [Phaeosphaeria nodorum SN15]	-	-	-
ST47_g320	gi|189190870|ref|XP_001931774.1|	70	5e-121	conserved hypothetical protein [Pyrenophora tritici-repentis Pt-1C-BFP]	translation [GO:0006412]	K02838	frr; ribosome recycling factor
ST47_g321	gi|169607122|ref|XP_001796981.1|	75.26	0	hypothetical protein SNOG_06615 [Phaeosphaeria nodorum SN15]	integral component of membrane [GO:0016021]; solute:proton antiporter activity [GO:0015299]	-	-
ST47_g322	gi|169607124|ref|XP_001796982.1|	90.96	4e-104	hypothetical protein SNOG_06616 [Phaeosphaeria nodorum SN15]	cellular sphingolipid homeostasis [GO:0090156]; endoplasmic reticulum membrane [GO:0005789]; integral component of membrane [GO:0016021]; negative regulation of sphingolipid biosynthetic process [GO:0090155]; response to unfolded protein [GO:0006986]; SPOTS complex [GO:0035339]	-	-
ST47_g323	gi|330905820|ref|XP_003295253.1|	59.59	3e-89	hypothetical protein PTT_00028 [Pyrenophora teres f. teres 0-1]	-	-	-
ST47_g324	gi|452000950|gb|EMD93410.1|	60.79	2e-141	hypothetical protein COCHEDRAFT_1131681 [Bipolaris maydis C5]	-	K17413	MRPS35; small subunit ribosomal protein S35
ST47_g325	gi|452000949|gb|EMD93409.1|	66.82	2e-101	glycosyltransferase family 1 protein [Bipolaris maydis C5]	carbohydrate binding [GO:0030246]; lipid glycosylation [GO:0030259]; transferase activity, transferring hexosyl groups [GO:0016758]	K07432	ALG13; beta-1,4-N-acetylglucosaminyltransferase [EC:2.4.1.141]
ST47_g326	gi|169607108|ref|XP_001796974.1|	69.56	0	hypothetical protein SNOG_06608 [Phaeosphaeria nodorum SN15]	carbohydrate metabolic process [GO:0005975]; hydrolase activity, hydrolyzing O-glycosyl compounds [GO:0004553]	K01210	E3.2.1.58; glucan 1,3-beta-glucosidase [EC:3.2.1.58]
ST47_g327	gi|396492864|ref|XP_003843899.1|	57.48	0	hypothetical protein LEMA_P015500.1 [Leptosphaeria maculans JN3]	ATP binding [GO:0005524]; Golgi membrane [GO:0000139]; helicase activity [GO:0004386]; integral component of membrane [GO:0016021]; nucleic acid binding [GO:0003676]; nucleotide-sugar transmembrane transporter activity [GO:0005338]; nucleotide-sugar transport [GO:0015780]; sugar:proton symporter activity [GO:0005351]	K15271	HFM1; ATP-dependent DNA helicase HFM1/MER3 [EC:3.6.4.12]
ST47_g328	gi|189192729|ref|XP_001932703.1|	80.54	8e-154	hypothetical protein PTRG_02370 [Pyrenophora tritici-repentis Pt-1C-BFP]	oxidoreductase activity [GO:0016491]	-	-
ST47_g329	gi|169607100|ref|XP_001796970.1|	69.08	6e-81	hypothetical protein SNOG_06604 [Phaeosphaeria nodorum SN15]	-	-	-
ST47_g330	gi|169607084|ref|XP_001796962.1|	63.18	3e-93	hypothetical protein SNOG_06595 [Phaeosphaeria nodorum SN15]	transcription factor TFIIE complex [GO:0005673]; transcription initiation from RNA polymerase II promoter [GO:0006367]	K03137	TFIIE2; transcription initiation factor TFIIE subunit beta
ST47_g331	gi|169607082|ref|XP_001796961.1|	50.7	0	hypothetical protein SNOG_06594 [Phaeosphaeria nodorum SN15]	nuclear pore [GO:0005643]; protein import into nucleus [GO:0006606]	K09291	TPR; nucleoprotein TPR
ST47_g332	gi|330921642|ref|XP_003299507.1|	58.46	0	hypothetical protein PTT_10511 [Pyrenophora teres f. teres 0-1]	termination of G-protein coupled receptor signaling pathway [GO:0038032]	-	-
ST47_g333	gi|330934862|ref|XP_003304743.1|	73.76	0	hypothetical protein PTT_17392 [Pyrenophora teres f. teres 0-1]	metallocarboxypeptidase activity [GO:0004181]	K01293	E3.4.17.4; Gly-Xaa carboxypeptidase [EC:3.4.17.4]
ST47_g334	gi|189190872|ref|XP_001931775.1|	61.6	0	conserved hypothetical protein [Pyrenophora tritici-repentis Pt-1C-BFP]	-	-	-
ST47_g335	gi|169622256|ref|XP_001804537.1|	60.26	1e-53	hypothetical protein SNOG_14346 [Phaeosphaeria nodorum SN15]	-	-	-
ST47_g336	gi|396492721|ref|XP_003843866.1|	67.23	0	similar to RNA polymerase II transcription factor [Leptosphaeria maculans JN3]	core TFIIH complex [GO:0000439]; nucleotide-excision repair [GO:0006289]; transcription, DNA-templated [GO:0006351]	K03141	TFIIH1; transcription initiation factor TFIIH subunit 1
ST47_g337	gi|396492716|ref|XP_003843865.1|	89.49	0	similar to 2-oxoglutarate dehydrogenase E1 component [Leptosphaeria maculans JN3]	oxoglutarate dehydrogenase (succinyl-transferring) activity [GO:0004591]; thiamine pyrophosphate binding [GO:0030976]; tricarboxylic acid cycle [GO:0006099]	K00164	OGDH; 2-oxoglutarate dehydrogenase E1 component [EC:1.2.4.2]
ST47_g338	gi|169622248|ref|XP_001804533.1|	88	0	hypothetical protein SNOG_14342 [Phaeosphaeria nodorum SN15]	cytosol [GO:0005829]; fructose 1,6-bisphosphate 1-phosphatase activity [GO:0042132]; gluconeogenesis [GO:0006094]; reactive oxygen species metabolic process [GO:0072593]	K03841	FBP; fructose-1,6-bisphosphatase I [EC:3.1.3.11]
ST47_g339	gi|451854942|gb|EMD68234.1|	66.67	0	hypothetical protein COCSADRAFT_33181 [Bipolaris sorokiniana ND90Pr]	-	-	-
ST47_g340	gi|396492663|ref|XP_003843853.1|	86.54	0	hypothetical protein LEMA_P015040.1 [Leptosphaeria maculans JN3]	nucleotide binding [GO:0000166]; RNA binding [GO:0003723]	K13126	PABPC; polyadenylate-binding protein
ST47_g341	gi|330906267|ref|XP_003295415.1|	74.69	0	hypothetical protein PTT_00799 [Pyrenophora teres f. teres 0-1]	-	-	-
ST47_g342	gi|396492637|ref|XP_003843847.1|	81.01	0	similar to xanthine/uracil permease family protein [Leptosphaeria maculans JN3]	membrane [GO:0016020]; purine nucleobase transmembrane transporter activity [GO:0005345]	K06901	pbuG; putative MFS transporter, AGZA family, xanthine/uracil permease
ST47_g343	gi|482815128|gb|EOA91803.1|	80.32	3e-140	hypothetical protein SETTUDRAFT_162382 [Setosphaeria turcica Et28A]	3,4-dihydroxy-2-butanone-4-phosphate synthase activity [GO:0008686]; metal ion binding [GO:0046872]; riboflavin biosynthetic process [GO:0009231]	K02858	ribB; 3,4-dihydroxy 2-butanone 4-phosphate synthase [EC:4.1.99.12]
ST47_g344	gi|396460802|ref|XP_003835013.1|	52.97	9e-62	similar to transferase hexapeptide domain protein [Leptosphaeria maculans JN3]	dynactin complex [GO:0005869]; transferase activity [GO:0016740]	K10428	DCTN6; dynactin 6
ST47_g345	-	-	-	-	-	-	-
ST47_g346	gi|330930315|ref|XP_003302984.1|	75.3	0	hypothetical protein PTT_14988 [Pyrenophora teres f. teres 0-1]	-	K15458	SAP185_190; SIT4-associating protein SAP185/190
ST47_g347	gi|189190834|ref|XP_001931756.1|	89.25	2e-105	charged multivesicular body protein 5 [Pyrenophora tritici-repentis Pt-1C-BFP]	vacuolar transport [GO:0007034]	K12198	CHMP5; charged multivesicular body protein 5
ST47_g348	-	-	-	-	-	-	-
ST47_g349	gi|330915567|ref|XP_003297079.1|	70.44	5e-113	hypothetical protein PTT_07375 [Pyrenophora teres f. teres 0-1]	-	-	-
ST47_g350	gi|189191370|ref|XP_001932024.1|	56.36	1e-62	conserved hypothetical protein [Pyrenophora tritici-repentis Pt-1C-BFP]	electron carrier activity [GO:0009055]; membrane [GO:0016020]; NADH dehydrogenase (ubiquinone) activity [GO:0008137]	K18160	NDUFAF2; NADH dehydrogenase [ubiquinone] 1 alpha subcomplex assembly factor 2
ST47_g351	-	-	-	-	-	-	-
ST47_g352	gi|169617509|ref|XP_001802169.1|	48.23	3e-148	hypothetical protein SNOG_11934 [Phaeosphaeria nodorum SN15]	-	-	-
ST47_g353	gi|169594848|ref|XP_001790848.1|	49.69	6e-100	hypothetical protein SNOG_00153 [Phaeosphaeria nodorum SN15]	-	-	-
ST47_g354	gi|238486712|ref|XP_002374594.1|	55.47	7e-89	RTA1 domain protein, putative [Aspergillus flavus NRRL3357]	integral component of membrane [GO:0016021]; response to stress [GO:0006950]	-	-
ST47_g355	gi|396465760|ref|XP_003837488.1|	76.43	7e-155	similar to Delta(3,5)-Delta(2,4)-dienoyl-CoA isomerase [Leptosphaeria maculans JN3]	isomerase activity [GO:0016853]	K12663	ECH1; delta(3,5)-Delta(2,4)-dienoyl-CoA isomerase [EC:5.3.3.-]
ST47_g356	gi|482814901|gb|EOA91576.1|	98.73	0	hypothetical protein SETTUDRAFT_85587 [Setosphaeria turcica Et28A]	-	K14753	RACK1; guanine nucleotide-binding protein subunit beta-2-like 1 protein
ST47_g357	gi|169606870|ref|XP_001796855.1|	66.2	8e-128	hypothetical protein SNOG_06485 [Phaeosphaeria nodorum SN15]	-	-	-
ST47_g358	gi|330917543|ref|XP_003297848.1|	52.35	0	hypothetical protein PTT_08400 [Pyrenophora teres f. teres 0-1]	oxidoreductase activity, acting on paired donors, with incorporation or reduction of molecular oxygen, 2-oxoglutarate as one donor, and incorporation of one atom each of oxygen into both donors [GO:0016706]	-	-
ST47_g359	gi|482814941|gb|EOA91616.1|	67.92	0	hypothetical protein SETTUDRAFT_30142 [Setosphaeria turcica Et28A]	-	-	-
ST47_g360	gi|451846893|gb|EMD60202.1|	72.61	0	hypothetical protein COCSADRAFT_164333 [Bipolaris sorokiniana ND90Pr]	-	-	-
ST47_g361	gi|396492757|ref|XP_003843874.1|	52.73	1e-08	predicted protein [Leptosphaeria maculans JN3]	-	-	-
ST47_g362	gi|451854984|gb|EMD68276.1|	50.63	0	hypothetical protein COCSADRAFT_80909 [Bipolaris sorokiniana ND90Pr]	ligase activity [GO:0016874]; ubiquitin-protein transferase activity [GO:0004842]	K10587	UBE3A; ubiquitin-protein ligase E3 A [EC:6.3.2.19]
ST47_g363	gi|169606942|ref|XP_001796891.1|	75.27	0	hypothetical protein SNOG_06524 [Phaeosphaeria nodorum SN15]	nucleic acid binding [GO:0003676]; zinc ion binding [GO:0008270]	K14816	REI1; pre-60S factor REI1
ST47_g364	gi|330912783|ref|XP_003296071.1|	40.39	1e-49	hypothetical protein PTT_04702 [Pyrenophora teres f. teres 0-1]	-	-	-
ST47_g365	gi|330915581|ref|XP_003297086.1|	55.08	0	hypothetical protein PTT_07382 [Pyrenophora teres f. teres 0-1]	-	-	-
ST47_g366	gi|482814959|gb|EOA91634.1|	45.86	8e-84	hypothetical protein SETTUDRAFT_56494, partial [Setosphaeria turcica Et28A]	-	-	-
ST47_g367	gi|482806039|gb|EOA83112.1|	66.09	2e-35	hypothetical protein SETTUDRAFT_21815 [Setosphaeria turcica Et28A]	heme binding [GO:0020037]; iron ion binding [GO:0005506]; monooxygenase activity [GO:0004497]; oxidoreductase activity, acting on paired donors, with incorporation or reduction of molecular oxygen [GO:0016705]	-	-
ST47_g368	-	-	-	-	-	-	-
ST47_g369	gi|189191386|ref|XP_001932032.1|	64.24	4e-152	conserved hypothetical protein [Pyrenophora tritici-repentis Pt-1C-BFP]	integral component of membrane [GO:0016021]; transmembrane transport [GO:0055085]	-	-
ST47_g370	gi|169622410|ref|XP_001804614.1|	74.6	0	hypothetical protein SNOG_14427 [Phaeosphaeria nodorum SN15]	Rab GTPase activator activity [GO:0005097]	-	-
ST47_g371	gi|169607166|ref|XP_001797003.1|	67.58	0	hypothetical protein SNOG_06639 [Phaeosphaeria nodorum SN15]	-	-	-
ST47_g372	gi|189191250|ref|XP_001931964.1|	78.04	8e-178	conserved hypothetical protein [Pyrenophora tritici-repentis Pt-1C-BFP]	carbohydrate binding [GO:0030246]; carbohydrate metabolic process [GO:0005975]; isomerase activity [GO:0016853]	K01792	E5.1.3.15; glucose-6-phosphate 1-epimerase [EC:5.1.3.15]
ST47_g373	gi|396493176|ref|XP_003843973.1|	57.16	0	hypothetical protein LEMA_P016240.1 [Leptosphaeria maculans JN3]	-	-	-
ST47_g374	gi|189191210|ref|XP_001931944.1|	63.79	0	conserved hypothetical protein [Pyrenophora tritici-repentis Pt-1C-BFP]	-	-	-
ST47_g375	gi|169607156|ref|XP_001796998.1|	58.7	0	hypothetical protein SNOG_06633 [Phaeosphaeria nodorum SN15]	-	-	-
ST47_g376	gi|452001144|gb|EMD93604.1|	74.1	3e-125	hypothetical protein COCHEDRAFT_1192906 [Bipolaris maydis C5]	ribosome [GO:0005840]; rRNA binding [GO:0019843]; structural constituent of ribosome [GO:0003735]; translation [GO:0006412]	K02933	RP-L6; large subunit ribosomal protein L6
ST47_g377	gi|451855014|gb|EMD68306.1|	67.44	0	hypothetical protein COCSADRAFT_271368 [Bipolaris sorokiniana ND90Pr]	lipid metabolic process [GO:0006629]; phosphoric diester hydrolase activity [GO:0008081]	-	-
ST47_g378	gi|330922267|ref|XP_003299773.1|	61.47	3e-175	hypothetical protein PTT_10832 [Pyrenophora teres f. teres 0-1]	nucleus [GO:0005634]; zinc ion binding [GO:0008270]	-	-
ST47_g379	gi|452000969|gb|EMD93429.1|	76.16	0	hypothetical protein COCHEDRAFT_1020510 [Bipolaris maydis C5]	3'(2'),5'-bisphosphate nucleotidase activity [GO:0008441]; phosphatidylinositol phosphorylation [GO:0046854]; sulfur compound metabolic process [GO:0006790]	K01082	E3.1.3.7; 3'(2'), 5'-bisphosphate nucleotidase [EC:3.1.3.7]
ST47_g380	gi|169606728|ref|XP_001796784.1|	79.51	0	hypothetical protein SNOG_06412 [Phaeosphaeria nodorum SN15]	tRNA (cytosine-5-)-methyltransferase activity [GO:0016428]	K15334	NCL1; multisite-specific tRNA:(cytosine-C5)-methyltransferase [EC:2.1.1.202]
ST47_g381	gi|396493219|ref|XP_003843980.1|	87.95	2e-150	similar to 60s ribosomal protein l7 [Leptosphaeria maculans JN3]	ribosome [GO:0005840]	K02937	RP-L7e; large subunit ribosomal protein L7e
ST47_g382	gi|512189228|gb|EPE04996.1|	42.81	0	kinesin light chain 1 [Ophiostoma piceae UAMH 11346]	ADP binding [GO:0043531]	-	-
ST47_g383	gi|482815035|gb|EOA91710.1|	76.39	0	hypothetical protein SETTUDRAFT_133484 [Setosphaeria turcica Et28A]	-	-	-
ST47_g384	gi|169606468|ref|XP_001796654.1|	67.71	0	hypothetical protein SNOG_06276 [Phaeosphaeria nodorum SN15]	-	-	-
ST47_g385	-	-	-	-	-	-	-
ST47_g386	gi|169606470|ref|XP_001796655.1|	87.43	1e-107	hypothetical protein SNOG_06277 [Phaeosphaeria nodorum SN15]	zinc ion binding [GO:0008270]	-	-
ST47_g387	gi|482815038|gb|EOA91713.1|	56.34	2e-128	hypothetical protein SETTUDRAFT_162327 [Setosphaeria turcica Et28A]	-	-	-
ST47_g388	gi|258578433|ref|XP_002543398.1|	68.98	0	glutamine-dependent NAD(+) synthetase synthase [glutamine-hydrolyzing]) [Uncinocarpus reesii 1704]	ATP binding [GO:0005524]; hydrolase activity, acting on carbon-nitrogen (but not peptide) bonds [GO:0016810]; NAD+ synthase (glutamine-hydrolyzing) activity [GO:0003952]; NAD biosynthetic process [GO:0009435]	K01950	E6.3.5.1; NAD+ synthase (glutamine-hydrolysing) [EC:6.3.5.1]
ST47_g389	gi|396493252|ref|XP_003843988.1|	67.09	0	similar to sensor histidine kinase/response regulator [Leptosphaeria maculans JN3]	membrane [GO:0016020]; phosphorelay sensor kinase activity [GO:0000155]	-	-
ST47_g390	gi|396493276|ref|XP_003843994.1|	59.64	2e-151	hypothetical protein LEMA_P016450.1 [Leptosphaeria maculans JN3]	-	-	-
ST47_g391	gi|169606480|ref|XP_001796660.1|	71.16	2e-173	hypothetical protein SNOG_06283 [Phaeosphaeria nodorum SN15]	integral component of membrane [GO:0016021]	-	-
ST47_g392	gi|396493264|ref|XP_003843991.1|	69.84	0	predicted protein [Leptosphaeria maculans JN3]	-	-	-
ST47_g393	gi|452000935|gb|EMD93395.1|	59.96	0	hypothetical protein COCHEDRAFT_1202343 [Bipolaris maydis C5]	-	K10277	KDM8; lysine-specific demethylase 8 [EC:1.14.11.27]
ST47_g394	gi|482809719|gb|EOA86525.1|	69.43	1e-117	hypothetical protein SETTUDRAFT_19040 [Setosphaeria turcica Et28A]	-	-	-
ST47_g395	gi|452000009|gb|EMD92471.1|	68.73	0	hypothetical protein COCHEDRAFT_1224292 [Bipolaris maydis C5]	-	-	-
ST47_g396	-	-	-	-	-	-	-
ST47_g397	-	-	-	-	-	-	-
ST47_g398	gi|169615423|ref|XP_001801127.1|	85.85	0	hypothetical protein SNOG_10869 [Phaeosphaeria nodorum SN15]	D-ribose metabolic process [GO:0006014]; ribokinase activity [GO:0004747]	K00852	rbsK; ribokinase [EC:2.7.1.15]
ST47_g399	gi|402073985|gb|EJT69537.1|	42.54	0	hypothetical protein GGTG_13155 [Gaeumannomyces graminis var. tritici R3-111a-1]	ATP binding [GO:0005524]	-	-
ST47_g400	-	-	-	-	-	-	-
ST47_g401	gi|169615867|ref|XP_001801349.1|	90.3	2e-110	hypothetical protein SNOG_11099 [Phaeosphaeria nodorum SN15]	ligase activity [GO:0016874]	K04555	UBE2G2; ubiquitin-conjugating enzyme E2 G2 [EC:6.3.2.19]
ST47_g402	gi|189207122|ref|XP_001939895.1|	74.4	0	sulfite oxidase, mitochondrial precursor [Pyrenophora tritici-repentis Pt-1C-BFP]	electron carrier activity [GO:0009055]; molybdenum ion binding [GO:0030151]; oxidoreductase activity [GO:0016491]	K00387	SUOX; sulfite oxidase [EC:1.8.3.1]
ST47_g403	gi|330919948|ref|XP_003298826.1|	77.66	0	hypothetical protein PTT_09646 [Pyrenophora teres f. teres 0-1]	calcium ion binding [GO:0005509]; integral component of membrane [GO:0016021]; oxidoreductase activity [GO:0016491]	K13411	DUOX; dual oxidase [EC:1.6.3.1 1.11.1.-]
ST47_g404	gi|330919950|ref|XP_003298827.1|	57.45	8e-140	hypothetical protein PTT_09647 [Pyrenophora teres f. teres 0-1]	hydrolase activity [GO:0016787]	-	-
ST47_g405	gi|169615619|ref|XP_001801225.1|	81.61	0	hypothetical protein SNOG_10969 [Phaeosphaeria nodorum SN15]	5'-3' exonuclease activity [GO:0008409]; cytoplasm [GO:0005737]; nuclear-transcribed mRNA catabolic process, nonsense-mediated decay [GO:0000184]; RNA binding [GO:0003723]	K12618	XRN1; 5'-3' exoribonuclease 1 [EC:3.1.13.-]
ST47_g406	gi|451854070|gb|EMD67363.1|	84.49	0	hypothetical protein COCSADRAFT_34190 [Bipolaris sorokiniana ND90Pr]	nucleus [GO:0005634]	K10752	RBBP4; histone-binding protein RBBP4
ST47_g407	gi|189209722|ref|XP_001941193.1|	81.08	4e-126	dephospho-CoA kinase [Pyrenophora tritici-repentis Pt-1C-BFP]	ATP binding [GO:0005524]; coenzyme A biosynthetic process [GO:0015937]; dephospho-CoA kinase activity [GO:0004140]	K00859	coaE; dephospho-CoA kinase [EC:2.7.1.24]
ST47_g408	-	-	-	-	-	-	-
ST47_g409	gi|169615609|ref|XP_001801220.1|	61.65	2e-132	hypothetical protein SNOG_10964 [Phaeosphaeria nodorum SN15]	-	-	-
ST47_g410	gi|451848422|gb|EMD61728.1|	83.97	0	hypothetical protein COCSADRAFT_174051 [Bipolaris sorokiniana ND90Pr]	ATPase activity [GO:0016887]; ATP binding [GO:0005524]	K06158	ABCF3; ATP-binding cassette, subfamily F, member 3
ST47_g411	gi|396462984|ref|XP_003836103.1|	96.21	0	similar to S-adenosyl-L-homocysteine hydrolase [Leptosphaeria maculans JN3]	adenosylhomocysteinase activity [GO:0004013]; one-carbon metabolic process [GO:0006730]	K01251	E3.3.1.1; adenosylhomocysteinase [EC:3.3.1.1]
ST47_g412	gi|396462366|ref|XP_003835794.1|	72.7	1e-137	hypothetical protein LEMA_P051350.1 [Leptosphaeria maculans JN3]	dihydroorotate dehydrogenase activity [GO:0004152]; UMP biosynthetic process [GO:0006222]	K00226	pyrD; dihydroorotate dehydrogenase (fumarate) [EC:1.3.98.1]
ST47_g413	gi|169607783|ref|XP_001797311.1|	65	7e-161	hypothetical protein SNOG_06954 [Phaeosphaeria nodorum SN15]	-	-	-
ST47_g414	gi|451848104|gb|EMD61410.1|	88.71	0	hypothetical protein COCSADRAFT_39136 [Bipolaris sorokiniana ND90Pr]	acyl-CoA dehydrogenase activity [GO:0003995]; flavin adenine dinucleotide binding [GO:0050660]	K15389	APDG; acyl-CoA dehydrogenase
ST47_g415	gi|396462368|ref|XP_003835795.1|	77.11	0	hypothetical protein LEMA_P051360.1 [Leptosphaeria maculans JN3]	-	K12821	PRPF40; pre-mRNA-processing factor 40
ST47_g416	gi|330919405|ref|XP_003298602.1|	61.66	0	hypothetical protein PTT_09364 [Pyrenophora teres f. teres 0-1]	-	-	-
ST47_g417	gi|396462358|ref|XP_003835790.1|	68.72	0	similar to fungal specific transcription factor [Leptosphaeria maculans JN3]	DNA binding [GO:0003677]; nucleus [GO:0005634]; protein kinase CK2 complex [GO:0005956]; protein kinase regulator activity [GO:0019887]; sequence-specific DNA binding RNA polymerase II transcription factor activity [GO:0000981]; zinc ion binding [GO:0008270]	-	-
ST47_g418	gi|451999249|gb|EMD91712.1|	87.53	0	hypothetical protein COCHEDRAFT_1102626 [Bipolaris maydis C5]	protein kinase CK2 complex [GO:0005956]; protein kinase regulator activity [GO:0019887]	K03115	CSNK2B; casein kinase II subunit beta
ST47_g419	gi|451999256|gb|EMD91719.1|	65.17	0	hypothetical protein COCHEDRAFT_1136589 [Bipolaris maydis C5]	integral component of membrane [GO:0016021]	-	-
ST47_g420	gi|451999255|gb|EMD91718.1|	76.26	2e-166	hypothetical protein COCHEDRAFT_1175979 [Bipolaris maydis C5]	-	-	-
ST47_g421	gi|451999254|gb|EMD91717.1|	81.52	7e-87	hypothetical protein COCHEDRAFT_1101684 [Bipolaris maydis C5]	-	-	-
ST47_g422	gi|482805121|gb|EOA82220.1|	64.79	4e-119	hypothetical protein SETTUDRAFT_97939 [Setosphaeria turcica Et28A]	-	-	-
ST47_g423	gi|189189636|ref|XP_001931157.1|	97.84	6e-83	ubiquitin-conjugating enzyme E2 variant 2 [Pyrenophora tritici-repentis Pt-1C-BFP]	-	K10704	UBE2V; ubiquitin-conjugating enzyme E2 variant
ST47_g424	gi|451999251|gb|EMD91714.1|	66.54	0	hypothetical protein COCHEDRAFT_1175969 [Bipolaris maydis C5]	-	-	-
ST47_g425	gi|330906926|ref|XP_003295649.1|	62.17	0	hypothetical protein PTT_02061 [Pyrenophora teres f. teres 0-1]	membrane [GO:0016020]; metal ion transmembrane transporter activity [GO:0046873]	-	-
ST47_g426	gi|169598728|ref|XP_001792787.1|	73.37	0	hypothetical protein SNOG_02169 [Phaeosphaeria nodorum SN15]	FMN binding [GO:0010181]; oxidoreductase activity [GO:0016491]	-	-
ST47_g427	gi|482805852|gb|EOA82938.1|	59.53	4e-161	hypothetical protein SETTUDRAFT_141320 [Setosphaeria turcica Et28A]	oxidoreductase activity [GO:0016491]	K00480	E1.14.13.1; salicylate hydroxylase [EC:1.14.13.1]
ST47_g428	-	-	-	-	-	-	-
ST47_g429	gi|482805497|gb|EOA82583.1|	40.13	2e-21	hypothetical protein SETTUDRAFT_22572 [Setosphaeria turcica Et28A]	-	-	-
ST47_g430	-	-	-	-	-	-	-
ST47_g431	gi|512200286|gb|EPE29118.1|	50.83	6e-78	Class I glutamine amidotransferase-like protein [Glarea lozoyensis ATCC 20868]	glutamine metabolic process [GO:0006541]; transferase activity [GO:0016740]	-	-
ST47_g432	gi|482805503|gb|EOA82589.1|	84.39	1e-81	hypothetical protein SETTUDRAFT_140792 [Setosphaeria turcica Et28A]	-	K03024	RPC31; DNA-directed RNA polymerase III subunit RPC7
ST47_g433	gi|169609875|ref|XP_001798356.1|	73.59	0	hypothetical protein SNOG_08029 [Phaeosphaeria nodorum SN15]	-	-	-
ST47_g434	gi|482805757|gb|EOA82843.1|	81.09	0	hypothetical protein SETTUDRAFT_165230 [Setosphaeria turcica Et28A]	-	K11493	RCC1; regulator of chromosome condensation
ST47_g435	gi|408388522|gb|EKJ68206.1|	70.15	9e-29	hypothetical protein FPSE_11673 [Fusarium pseudograminearum CS3096]	DNA binding [GO:0003677]; DNA-directed RNA polymerase activity [GO:0003899]; transcription, DNA-templated [GO:0006351]; zinc ion binding [GO:0008270]	K03007	RPB10; DNA-directed RNA polymerases I, II, and III subunit RPABC5
ST47_g436	gi|396490904|ref|XP_003843445.1|	59.04	0	hypothetical protein LEMA_P075550.1 [Leptosphaeria maculans JN3]	-	K14552	NAN1; NET1-associated nuclear protein 1 (U3 small nucleolar RNA-associated protein 17)
ST47_g437	gi|330946312|ref|XP_003306738.1|	69.7	0	hypothetical protein PTT_19946 [Pyrenophora teres f. teres 0-1]	lipid metabolic process [GO:0006629]; phosphoric diester hydrolase activity [GO:0008081]	-	-
ST47_g438	gi|396490215|ref|XP_003843283.1|	65.91	0	similar to chitin binding protein [Leptosphaeria maculans JN3]	carbohydrate metabolic process [GO:0005975]; chitin binding [GO:0008061]; hydrolase activity, acting on carbon-nitrogen (but not peptide) bonds [GO:0016810]	-	-
ST47_g439	gi|451996613|gb|EMD89079.1|	80.24	0	hypothetical protein COCHEDRAFT_28925 [Bipolaris maydis C5]	ATP binding [GO:0005524]; protein serine/threonine kinase activity [GO:0004674]	-	-
ST47_g440	-	-	-	-	-	-	-
ST47_g441	gi|169610573|ref|XP_001798705.1|	92.14	0	hypothetical protein SNOG_08391 [Phaeosphaeria nodorum SN15]	protein transport [GO:0015031]; retrograde transport, endosome to Golgi [GO:0042147]; retromer complex [GO:0030904]	K18468	VPS35; vacuolar protein sorting-associated protein 35
ST47_g442	gi|451996778|gb|EMD89244.1|	59.26	1e-14	hypothetical protein COCHEDRAFT_1022686 [Bipolaris maydis C5]	-	-	-
ST47_g443	gi|451996560|gb|EMD89026.1|	80.02	0	hypothetical protein COCHEDRAFT_1226212 [Bipolaris maydis C5]	nuclear pore [GO:0005643]; transport [GO:0006810]	K14309	NUP93; nuclear pore complex protein Nup93
ST47_g444	gi|482805811|gb|EOA82897.1|	54.72	2e-55	hypothetical protein SETTUDRAFT_95657 [Setosphaeria turcica Et28A]	-	-	-
ST47_g445	gi|451996562|gb|EMD89028.1|	55.71	9e-102	hypothetical protein COCHEDRAFT_1226214 [Bipolaris maydis C5]	-	-	-
ST47_g446	gi|451847496|gb|EMD60803.1|	87.43	0	hypothetical protein COCSADRAFT_123887 [Bipolaris sorokiniana ND90Pr]	FMN binding [GO:0010181]; heme binding [GO:0020037]; metal ion binding [GO:0046872]; oxidoreductase activity [GO:0016491]	K00101	E1.1.2.3; L-lactate dehydrogenase (cytochrome) [EC:1.1.2.3]
ST47_g447	gi|451996564|gb|EMD89030.1|	83.39	0	hypothetical protein COCHEDRAFT_1140757 [Bipolaris maydis C5]	GTP binding [GO:0005525]; protein transport [GO:0015031]; small GTPase mediated signal transduction [GO:0007264]	-	-
ST47_g448	gi|189204306|ref|XP_001938488.1|	87.36	0	glucosamine-6-phosphate deaminase [Pyrenophora tritici-repentis Pt-1C-BFP]	carbohydrate metabolic process [GO:0005975]; glucosamine-6-phosphate deaminase activity [GO:0004342]; hydrolase activity [GO:0016787]; N-acetylglucosamine metabolic process [GO:0006044]	K02564	nagB; glucosamine-6-phosphate deaminase [EC:3.5.99.6]
ST47_g449	gi|189204302|ref|XP_001938486.1|	80.78	0	hexokinase-1 [Pyrenophora tritici-repentis Pt-1C-BFP]	ATP binding [GO:0005524]; glycolytic process [GO:0006096]; kinase activity [GO:0016301]; phosphotransferase activity, alcohol group as acceptor [GO:0016773]	-	-
ST47_g450	gi|396490356|ref|XP_003843317.1|	78.27	0	hypothetical protein LEMA_P074270.1 [Leptosphaeria maculans JN3]	DNA binding [GO:0003677]; sequence-specific DNA binding transcription factor activity [GO:0003700]	-	-
ST47_g451	gi|451847499|gb|EMD60806.1|	88.85	0	glycoside hydrolase family 3 protein [Bipolaris sorokiniana ND90Pr]	carbohydrate metabolic process [GO:0005975]; hydrolase activity, hydrolyzing O-glycosyl compounds [GO:0004553]; N-acetyltransferase activity [GO:0008080]	K01207	nagZ; beta-N-acetylhexosaminidase [EC:3.2.1.52]
ST47_g452	gi|482805815|gb|EOA82901.1|	81.84	0	carbohydrate esterase family 9 protein [Setosphaeria turcica Et28A]	N-acetylglucosamine-6-phosphate deacetylase activity [GO:0008448]; N-acetylglucosamine metabolic process [GO:0006044]	K01443	nagA; N-acetylglucosamine-6-phosphate deacetylase [EC:3.5.1.25]
ST47_g453	gi|451996821|gb|EMD89287.1|	75.5	0	hypothetical protein COCHEDRAFT_1180734 [Bipolaris maydis C5]	ATP binding [GO:0005524]; DNA binding [GO:0003677]	K10841	ERCC6; DNA excision repair protein ERCC-6
ST47_g454	gi|169610593|ref|XP_001798715.1|	75	3e-74	hypothetical protein SNOG_08402 [Phaeosphaeria nodorum SN15]	-	-	-
ST47_g455	gi|169595740|ref|XP_001791294.1|	82.05	0	hypothetical protein SNOG_00613 [Phaeosphaeria nodorum SN15]	integral component of membrane [GO:0016021]; substrate-specific transmembrane transporter activity [GO:0022891]	K08141	MAL; MFS transporter, SP family, general alpha glucoside:H+ symporter
ST47_g456	gi|452001691|gb|EMD94150.1|	64.74	0	hypothetical protein COCHEDRAFT_1169850 [Bipolaris maydis C5]	DNA binding [GO:0003677]; nucleus [GO:0005634]; sequence-specific DNA binding RNA polymerase II transcription factor activity [GO:0000981]; zinc ion binding [GO:0008270]	-	-
ST47_g457	gi|330944730|ref|XP_003306408.1|	81.04	0	hypothetical protein PTT_19548 [Pyrenophora teres f. teres 0-1]	carbohydrate metabolic process [GO:0005975]; raffinose alpha-galactosidase activity [GO:0052692]	K07407	E3.2.1.22B; alpha-galactosidase [EC:3.2.1.22]
ST47_g458	gi|169610595|ref|XP_001798716.1|	74.45	0	hypothetical protein SNOG_08403 [Phaeosphaeria nodorum SN15]	-	K15174	PAF1; RNA polymerase II-associated factor 1
ST47_g459	gi|451996823|gb|EMD89289.1|	89.63	0	hypothetical protein COCHEDRAFT_1022707 [Bipolaris maydis C5]	fatty acid biosynthetic process [GO:0006633]; integral component of membrane [GO:0016021]; iron ion binding [GO:0005506]; oxidoreductase activity [GO:0016491]	K07750	E1.14.13.72; methylsterol monooxygenase [EC:1.14.13.72]
ST47_g460	gi|451847640|gb|EMD60947.1|	87.89	0	hypothetical protein COCSADRAFT_39653 [Bipolaris sorokiniana ND90Pr]	-	-	-
ST47_g461	gi|169610403|ref|XP_001798620.1|	83.04	2e-166	hypothetical protein SNOG_08301 [Phaeosphaeria nodorum SN15]	phosphatidylinositol phosphorylation [GO:0046854]	K01092	E3.1.3.25; myo-inositol-1(or 4)-monophosphatase [EC:3.1.3.25]
ST47_g462	gi|396490591|ref|XP_003843372.1|	48.68	4e-26	hypothetical protein LEMA_P074820.1 [Leptosphaeria maculans JN3]	-	-	-
ST47_g463	gi|396490582|ref|XP_003843370.1|	72.76	0	similar to exo-beta 1,3 glucanase [Leptosphaeria maculans JN3]	-	K01210	E3.2.1.58; glucan 1,3-beta-glucosidase [EC:3.2.1.58]
ST47_g464	gi|396491044|ref|XP_003843477.1|	80.64	0	similar to ubiquitin fusion degradation protein (Ufd1) [Leptosphaeria maculans JN3]	ubiquitin-dependent protein catabolic process [GO:0006511]	-	-
ST47_g465	gi|189204828|ref|XP_001938749.1|	71.84	0	conserved hypothetical protein [Pyrenophora tritici-repentis Pt-1C-BFP]	-	-	-
ST47_g466	gi|189204826|ref|XP_001938748.1|	83.45	7e-141	protein transport protein yip1 [Pyrenophora tritici-repentis Pt-1C-BFP]	-	-	-
ST47_g467	gi|169610385|ref|XP_001798611.1|	76.42	5e-162	hypothetical protein SNOG_08294 [Phaeosphaeria nodorum SN15]	holocytochrome-c synthase activity [GO:0004408]; mitochondrion [GO:0005739]	K01764	E4.4.1.17; cytochrome c heme-lyase [EC:4.4.1.17]
ST47_g468	gi|169609889|ref|XP_001798363.1|	68.36	1e-63	hypothetical protein SNOG_08036 [Phaeosphaeria nodorum SN15]	sequence-specific DNA binding [GO:0043565]; sequence-specific DNA binding transcription factor activity [GO:0003700]	-	-
ST47_g469	gi|189204628|ref|XP_001938649.1|	60.87	1e-46	transcriptional coactivator/pterin dehydratase [Pyrenophora tritici-repentis Pt-1C-BFP]	4-alpha-hydroxytetrahydrobiopterin dehydratase activity [GO:0008124]; tetrahydrobiopterin biosynthetic process [GO:0006729]	K01724	PCBD; 4a-hydroxytetrahydrobiopterin dehydratase [EC:4.2.1.96]
ST47_g470	gi|330913417|ref|XP_003296280.1|	71.53	0	hypothetical protein PTT_05759 [Pyrenophora teres f. teres 0-1]	ATP binding [GO:0005524]; protein serine/threonine kinase activity [GO:0004674]	K06640	ATR; serine/threonine-protein kinase ATR [EC:2.7.11.1]
ST47_g471	gi|187608871|sp|Q0UIR3.2|COX16_PHANO	93.75	1e-70	RecName: Full=Cytochrome c oxidase assembly protein COX16, mitochondrial; Flags: Precursor [Phaeosphaeria nodorum SN15]	-	K18182	COX16; cytochrome c oxidase assembly protein subunit 16
ST47_g472	gi|482805825|gb|EOA82911.1|	83.15	0	hypothetical protein SETTUDRAFT_43713 [Setosphaeria turcica Et28A]	hydroxymethylglutaryl-CoA synthase activity [GO:0004421]; isoprenoid biosynthetic process [GO:0008299]	K01641	E2.3.3.10; hydroxymethylglutaryl-CoA synthase [EC:2.3.3.10]
ST47_g473	gi|451847508|gb|EMD60815.1|	56.68	0	hypothetical protein COCSADRAFT_123920 [Bipolaris sorokiniana ND90Pr]	-	-	-
ST47_g474	gi|451996628|gb|EMD89094.1|	90.33	0	hypothetical protein COCHEDRAFT_1140931 [Bipolaris maydis C5]	peroxisome [GO:0005777]; purine nucleobase metabolic process [GO:0006144]; urate catabolic process [GO:0019628]; urate oxidase activity [GO:0004846]	K00365	uaZ; urate oxidase [EC:1.7.3.3]
ST47_g475	gi|396490946|ref|XP_003843455.1|	83.14	0	similar to cytosolic regulator Pianissimo [Leptosphaeria maculans JN3]	TORC2 complex [GO:0031932]; TOR signaling [GO:0031929]	-	-
ST47_g476	gi|451847562|gb|EMD60869.1|	75.12	0	hypothetical protein COCSADRAFT_236757 [Bipolaris sorokiniana ND90Pr]	ATP-dependent peptidase activity [GO:0004176]; zinc ion binding [GO:0008270]	-	-
ST47_g477	gi|169610471|ref|XP_001798654.1|	77.59	0	hypothetical protein SNOG_08334 [Phaeosphaeria nodorum SN15]	-	-	-
ST47_g478	gi|396490933|ref|XP_003843452.1|	82.56	4e-104	similar to 50S ribosomal protein L13 [Leptosphaeria maculans JN3]	ribosome [GO:0005840]; structural constituent of ribosome [GO:0003735]; translation [GO:0006412]	K02871	RP-L13; large subunit ribosomal protein L13
ST47_g479	gi|482805425|gb|EOA82511.1|	89.69	0	hypothetical protein SETTUDRAFT_165029 [Setosphaeria turcica Et28A]	3-hydroxyacyl-CoA dehydrogenase activity [GO:0003857]; fatty acid metabolic process [GO:0006631]; NAD+ binding [GO:0070403]	K00074	paaH; 3-hydroxybutyryl-CoA dehydrogenase [EC:1.1.1.157]
ST47_g480	gi|169610035|ref|XP_001798436.1|	84.2	0	hypothetical protein SNOG_08111 [Phaeosphaeria nodorum SN15]	DNA repair [GO:0006281]; meiotic cell cycle [GO:0051321]; negative regulation of DNA replication [GO:0008156]; nucleus [GO:0005634]	K10997	TOF1; replication fork protection complex subunit Tof1/Swi1
ST47_g481	gi|145253198|ref|XP_001398112.1|	56.9	1e-158	hypothetical protein ANI_1_2034144 [Aspergillus niger CBS 513.88]	salicylate 1-monooxygenase activity [GO:0018658]	K00480	E1.14.13.1; salicylate hydroxylase [EC:1.14.13.1]
ST47_g482	gi|169597761|ref|XP_001792304.1|	51.72	1e-06	hypothetical protein SNOG_01668 [Phaeosphaeria nodorum SN15]	-	-	-
ST47_g483	gi|452983033|gb|EME82791.1|	52.51	5e-69	hypothetical protein MYCFIDRAFT_80396 [Pseudocercospora fijiensis CIRAD86]	-	-	-
ST47_g484	gi|396459573|ref|XP_003834399.1|	66.77	1e-118	hypothetical protein LEMA_P060680.1 [Leptosphaeria maculans JN3]	-	-	-
ST47_g485	gi|482805320|gb|EOA82406.1|	57	2e-57	hypothetical protein SETTUDRAFT_22399 [Setosphaeria turcica Et28A]	metal ion binding [GO:0046872]	-	-
ST47_g486	gi|189211454|ref|XP_001942057.1|	54.6	7e-29	predicted protein [Pyrenophora tritici-repentis Pt-1C-BFP]	integral component of membrane [GO:0016021]	-	-
ST47_g487	-	-	-	-	-	-	-
ST47_g488	-	-	-	-	-	-	-
ST47_g489	gi|169609579|ref|XP_001798208.1|	53.3	5e-72	hypothetical protein SNOG_07881 [Phaeosphaeria nodorum SN15]	-	-	-
ST47_g490	gi|169625652|ref|XP_001806229.1|	75.44	0	hypothetical protein SNOG_16101 [Phaeosphaeria nodorum SN15]	FMN binding [GO:0010181]; oxidoreductase activity [GO:0016491]	K11517	HAO; (S)-2-hydroxy-acid oxidase [EC:1.1.3.15]
ST47_g491	gi|451847803|gb|EMD61110.1|	72.64	2e-142	hypothetical protein COCSADRAFT_39811 [Bipolaris sorokiniana ND90Pr]	integral component of membrane [GO:0016021]	K07297	ADIPOR; adiponectin receptor
ST47_g492	gi|396459537|ref|XP_003834381.1|	66.67	3e-126	hypothetical protein LEMA_P060500.1 [Leptosphaeria maculans JN3]	-	-	-
ST47_g493	gi|330923110|ref|XP_003300103.1|	78.85	0	hypothetical protein PTT_11259 [Pyrenophora teres f. teres 0-1]	-	K14859	SSF1_2; ribosome biogenesis protein SSF1/2
ST47_g494	gi|482805452|gb|EOA82538.1|	91	0	hypothetical protein SETTUDRAFT_180837 [Setosphaeria turcica Et28A]	ATP binding [GO:0005524]; helicase activity [GO:0004386]; nucleic acid binding [GO:0003676]	K14777	DDX47; ATP-dependent RNA helicase DDX47/RRP3 [EC:3.6.4.13]
ST47_g495	gi|330926353|ref|XP_003301436.1|	45.34	2e-35	hypothetical protein PTT_12924 [Pyrenophora teres f. teres 0-1]	integral component of membrane [GO:0016021]; potassium ion transmembrane transporter activity [GO:0015079]	-	-
ST47_g496	gi|482811491|gb|EOA88247.1|	68	4e-17	hypothetical protein SETTUDRAFT_108086 [Setosphaeria turcica Et28A]	integral component of membrane [GO:0016021]; potassium ion transmembrane transporter activity [GO:0015079]	-	-
ST47_g497	gi|471565680|gb|EMR66215.1|	53.02	1e-102	putative endonuclease exonuclease phosphatase protein [Eutypa lata UCREL1]	endonuclease activity [GO:0004519]; exonuclease activity [GO:0004527]	-	-
ST47_g498	gi|169617413|ref|XP_001802121.1|	78.88	0	hypothetical protein SNOG_11884 [Phaeosphaeria nodorum SN15]	heme binding [GO:0020037]; iron ion binding [GO:0005506]; monooxygenase activity [GO:0004497]; oxidoreductase activity, acting on paired donors, with incorporation or reduction of molecular oxygen [GO:0016705]	-	-
ST47_g499	gi|169617415|ref|XP_001802122.1|	74.48	6e-154	hypothetical protein SNOG_11885 [Phaeosphaeria nodorum SN15]	-	-	-
ST47_g500	gi|452978193|gb|EME77957.1|	82.17	0	hypothetical protein MYCFIDRAFT_57446 [Pseudocercospora fijiensis CIRAD86]	integral component of membrane [GO:0016021]	-	-
ST47_g501	gi|169764197|ref|XP_001816570.1|	68.03	0	MFS transporter [Aspergillus oryzae RIB40]	integral component of membrane [GO:0016021]; transmembrane transport [GO:0055085]	-	-
ST47_g502	gi|396459505|ref|XP_003834365.1|	67.01	1e-167	hypothetical protein LEMA_P060340.1 [Leptosphaeria maculans JN3]	-	-	-
ST47_g503	gi|169622150|ref|XP_001804484.1|	78	0	hypothetical protein SNOG_14291 [Phaeosphaeria nodorum SN15]	alcohol metabolic process [GO:0006066]; choline dehydrogenase activity [GO:0008812]; flavin adenine dinucleotide binding [GO:0050660]	-	-
ST47_g504	gi|396459511|ref|XP_003834368.1|	63.88	0	hypothetical protein LEMA_P060370.1 [Leptosphaeria maculans JN3]	diacylglycerol kinase activity [GO:0004143]; NAD+ kinase activity [GO:0003951]; protein kinase C-activating G-protein coupled receptor signaling pathway [GO:0007205]	-	-
ST47_g505	gi|169609859|ref|XP_001798348.1|	73.09	2e-95	hypothetical protein SNOG_08021 [Phaeosphaeria nodorum SN15]	-	-	-
ST47_g506	gi|189204704|ref|XP_001938687.1|	44.44	2e-66	conserved hypothetical protein [Pyrenophora tritici-repentis Pt-1C-BFP]	-	-	-
ST47_g507	gi|482805665|gb|EOA82751.1|	58.92	2e-151	hypothetical protein SETTUDRAFT_22719 [Setosphaeria turcica Et28A]	-	K15462	KTI13; protein ATS1
ST47_g508	gi|169610235|ref|XP_001798536.1|	96.48	1e-95	hypothetical protein SNOG_08214 [Phaeosphaeria nodorum SN15]	ribosome [GO:0005840]; structural constituent of ribosome [GO:0003735]; translation [GO:0006412]	K02960	RP-S16e; small subunit ribosomal protein S16e
ST47_g509	gi|477588044|gb|ENI05124.1|	87.91	0	hypothetical protein COCC4DRAFT_169235 [Bipolaris maydis ATCC 48331]	-	-	-
ST47_g510	-	-	-	-	-	-	-
ST47_g511	gi|342870307|gb|EGU73554.1|	47.52	4e-58	hypothetical protein FOXB_15934 [Fusarium oxysporum Fo5176]	-	K00799	GST; glutathione S-transferase [EC:2.5.1.18]
ST47_g512	-	-	-	-	DNA binding [GO:0003677]; nucleus [GO:0005634]; transcription, DNA-templated [GO:0006351]; zinc ion binding [GO:0008270]	-	-
ST47_g513	gi|475671534|gb|EMT68813.1|	56.01	0	Putative polyketide hydroxylase [Fusarium oxysporum f. sp. cubense race 4]	oxidoreductase activity [GO:0016491]	-	-
ST47_g514	gi|145253198|ref|XP_001398112.1|	55.58	2e-149	hypothetical protein ANI_1_2034144 [Aspergillus niger CBS 513.88]	salicylate 1-monooxygenase activity [GO:0018658]	K00480	E1.14.13.1; salicylate hydroxylase [EC:1.14.13.1]
ST47_g515	gi|115433160|ref|XP_001216717.1|	54.14	1e-48	predicted protein [Aspergillus terreus NIH2624]	-	-	-
ST47_g516	gi|475671540|gb|EMT68819.1|	59.87	2e-54	hypothetical protein FOC4_g10004907 [Fusarium oxysporum f. sp. cubense race 4]	-	-	-
ST47_g517	gi|429851840|gb|ELA27001.1|	57.48	0	x-pro dipeptidyl-peptidase c-terminal non-catalytic domain-containing protein [Colletotrichum gloeosporioides Nara gc5]	dipeptidyl-peptidase activity [GO:0008239]	K06978	-
ST47_g518	-	-	-	-	oxidoreductase activity [GO:0016491]	-	-
ST47_g519	gi|302888812|ref|XP_003043292.1|	78.8	4e-170	hypothetical protein NECHADRAFT_87463 [Nectria haematococca mpVI 77-13-4]	cellular aromatic compound metabolic process [GO:0006725]; ferrous iron binding [GO:0008198]; oxidoreductase activity, acting on single donors with incorporation of molecular oxygen [GO:0016701]; zinc ion binding [GO:0008270]	-	-
ST47_g520	gi|302889020|ref|XP_003043396.1|	50.36	2e-40	hypothetical protein NECHADRAFT_87464 [Nectria haematococca mpVI 77-13-4]	-	-	-
ST47_g521	gi|302888814|ref|XP_003043293.1|	72.87	0	hypothetical protein NECHADRAFT_53393 [Nectria haematococca mpVI 77-13-4]	dipeptidyl-peptidase activity [GO:0008239]	-	-
ST47_g522	gi|451844915|gb|EMD58233.1|	41.94	5e-47	hypothetical protein COCSADRAFT_31716 [Bipolaris sorokiniana ND90Pr]	-	-	-
ST47_g523	gi|451844914|gb|EMD58232.1|	54.63	2e-118	hypothetical protein COCSADRAFT_42061 [Bipolaris sorokiniana ND90Pr]	-	-	-
ST47_g524	gi|396480619|ref|XP_003841036.1|	61.5	4e-58	hypothetical protein LEMA_P089660.1 [Leptosphaeria maculans JN3]	-	-	-
ST47_g525	gi|169616282|ref|XP_001801556.1|	81.82	0	hypothetical protein SNOG_11311 [Phaeosphaeria nodorum SN15]	integral component of membrane [GO:0016021]; transmembrane transport [GO:0055085]	-	-
ST47_g526	gi|7638024|gb|AAF65310.1|AF229446_1	72.39	0	exo-1,3-beta-glucanase [Bipolaris zeicola]	carbohydrate metabolic process [GO:0005975]; hydrolase activity, hydrolyzing O-glycosyl compounds [GO:0004553]	-	-
ST47_g527	gi|396481026|ref|XP_003841139.1|	53.23	2e-61	predicted protein [Leptosphaeria maculans JN3]	-	-	-
ST47_g528	gi|169616758|ref|XP_001801794.1|	69.1	1e-172	hypothetical protein SNOG_11554 [Phaeosphaeria nodorum SN15]	carbohydrate metabolic process [GO:0005975]; hydrolase activity, hydrolyzing O-glycosyl compounds [GO:0004553]	-	-
ST47_g529	gi|169622111|ref|XP_001804465.1|	89.66	0	hypothetical protein SNOG_14270 [Phaeosphaeria nodorum SN15]	acyl-CoA dehydrogenase activity [GO:0003995]; flavin adenine dinucleotide binding [GO:0050660]	K00257	E1.3.99.-
ST47_g530	-	-	-	-	-	-	-
ST47_g531	-	-	-	-	transferase activity, transferring phosphorus-containing groups [GO:0016772]	-	-
ST47_g532	gi|189197169|ref|XP_001934922.1|	67.66	0	conserved hypothetical protein [Pyrenophora tritici-repentis Pt-1C-BFP]	1-alkyl-2-acetylglycerophosphocholine esterase activity [GO:0003847]; lipid catabolic process [GO:0016042]	K01062	PAFAH; platelet-activating factor acetylhydrolase [EC:3.1.1.47]
ST47_g533	gi|330923536|ref|XP_003300278.1|	42.42	6e-147	hypothetical protein PTT_11477 [Pyrenophora teres f. teres 0-1]	-	-	-
ST47_g534	gi|396481519|ref|XP_003841259.1|	76.67	2e-60	hypothetical protein LEMA_P091890.1 [Leptosphaeria maculans JN3]	transcription factor TFIIA complex [GO:0005672]; transcription initiation from RNA polymerase II promoter [GO:0006367]	K03122	TFIIA1; transcription initiation factor TFIIA large subunit
ST47_g535	gi|451846217|gb|EMD59527.1|	92.71	5e-56	hypothetical protein COCSADRAFT_40722 [Bipolaris sorokiniana ND90Pr]	microtubule associated complex [GO:0005875]; microtubule-based process [GO:0007017]	-	-
ST47_g536	gi|482814551|gb|EOA91226.1|	76.51	0	hypothetical protein SETTUDRAFT_86033 [Setosphaeria turcica Et28A]	nucleic acid binding [GO:0003676]; nucleotide binding [GO:0000166]	K14787	MRD1; multiple RNA-binding domain-containing protein 1
ST47_g537	gi|396480627|ref|XP_003841038.1|	51.94	0	hypothetical protein LEMA_P089680.1 [Leptosphaeria maculans JN3]	nucleus [GO:0005634]; sequence-specific DNA binding transcription factor activity [GO:0003700]	-	-
ST47_g538	gi|451994501|gb|EMD86971.1|	73.1	0	hypothetical protein COCHEDRAFT_1185282 [Bipolaris maydis C5]	arsenite transmembrane transporter activity [GO:0015105]; arsenite transport [GO:0015700]; integral component of membrane [GO:0016021]	-	-
ST47_g539	gi|121750448|sp|Q0UZV8.1|SLD2_PHANO	65.33	3e-152	RecName: Full=DNA replication regulator SLD2 [Phaeosphaeria nodorum SN15]	-	-	-
ST47_g540	gi|482807907|gb|EOA84840.1|	92.13	0	hypothetical protein SETTUDRAFT_171863 [Setosphaeria turcica Et28A]	cell redox homeostasis [GO:0045454]; dihydrolipoyl dehydrogenase activity [GO:0004148]; flavin adenine dinucleotide binding [GO:0050660]; RNA binding [GO:0003723]	K00382	DLD; dihydrolipoamide dehydrogenase [EC:1.8.1.4]
ST47_g541	gi|452004696|gb|EMD97152.1|	73.13	0	hypothetical protein COCHEDRAFT_1124295 [Bipolaris maydis C5]	RNA binding [GO:0003723]	K17583	NOM1; nucleolar MIF4G domain-containing protein 1
ST47_g542	gi|169599767|ref|XP_001793306.1|	81.51	5e-64	hypothetical protein SNOG_02709 [Phaeosphaeria nodorum SN15]	7S RNA binding [GO:0008312]; endoplasmic reticulum signal peptide binding [GO:0030942]; signal recognition particle, endoplasmic reticulum targeting [GO:0005786]; SRP-dependent cotranslational protein targeting to membrane [GO:0006614]	K03104	SRP14; signal recognition particle subunit SRP14
ST47_g543	gi|452004698|gb|EMD97154.1|	75.29	4e-92	hypothetical protein COCHEDRAFT_1018773 [Bipolaris maydis C5]	-	K10253	DOPA 4
ST47_g544	gi|396500166|ref|XP_003845657.1|	88.2	0	similar to cytoplasmic asparaginyl-tRNA synthetase [Leptosphaeria maculans JN3]	asparagine-tRNA ligase activity [GO:0004816]; asparaginyl-tRNA aminoacylation [GO:0006421]; ATP binding [GO:0005524]; cytoplasm [GO:0005737]; nucleic acid binding [GO:0003676]	K01893	NARS; asparaginyl-tRNA synthetase [EC:6.1.1.22]
ST47_g545	gi|330935895|ref|XP_003305170.1|	61.69	0	hypothetical protein PTT_17936 [Pyrenophora teres f. teres 0-1]	hydrolase activity [GO:0016787]; zinc ion binding [GO:0008270]	-	-
ST47_g546	gi|189191500|ref|XP_001932089.1|	83.99	0	curved DNA-binding protein [Pyrenophora tritici-repentis Pt-1C-BFP]	DNA binding [GO:0003677]; hydrolase activity [GO:0016787]	-	-
ST47_g547	gi|330935897|ref|XP_003305171.1|	75.43	0	hypothetical protein PTT_17937 [Pyrenophora teres f. teres 0-1]	chromatin remodeling [GO:0006338]; nuclear chromosome [GO:0000228]	K11648	SMARCB1; SWI/SNF-related matrix-associated actin-dependent regulator of chromatin subfamily B member 1
ST47_g548	gi|396500197|ref|XP_003845664.1|	92.16	0	similar to vacuolar protein sorting-associated protein 74 [Leptosphaeria maculans JN3]	-	K15620	GOLPH3; golgi phosphoprotein 3
ST47_g549	gi|482807915|gb|EOA84848.1|	85.83	2e-68	hypothetical protein SETTUDRAFT_163664 [Setosphaeria turcica Et28A]	fatty acid biosynthetic process [GO:0006633]	K03955	NDUFAB1; NADH dehydrogenase (ubiquinone) 1 alpha/beta subcomplex 1
ST47_g550	gi|169599789|ref|XP_001793317.1|	90	7e-126	hypothetical protein SNOG_02720 [Phaeosphaeria nodorum SN15]	4 iron, 4 sulfur cluster binding [GO:0051539]; membrane [GO:0016020]; oxidoreductase activity, acting on NAD(P)H [GO:0016651]	K03941	NDUFS8; NADH dehydrogenase (ubiquinone) Fe-S protein 8 [EC:1.6.5.3 1.6.99.3]
ST47_g551	gi|482807917|gb|EOA84850.1|	68.48	2e-139	hypothetical protein SETTUDRAFT_136984 [Setosphaeria turcica Et28A]	-	-	-
ST47_g552	gi|330935907|ref|XP_003305176.1|	62.24	0	hypothetical protein PTT_17942 [Pyrenophora teres f. teres 0-1]	-	-	-
ST47_g553	gi|169599815|ref|XP_001793330.1|	52.34	8e-80	hypothetical protein SNOG_02733 [Phaeosphaeria nodorum SN15]	-	-	-
ST47_g554	-	-	-	-	-	-	-
ST47_g555	gi|169600707|ref|XP_001793776.1|	51.91	0	hypothetical protein SNOG_03198 [Phaeosphaeria nodorum SN15]	ATP binding [GO:0005524]; DNA binding [GO:0003677]	-	-
ST47_g556	gi|189198644|ref|XP_001935659.1|	73.63	1e-153	retinol dehydrogenase 12 [Pyrenophora tritici-repentis Pt-1C-BFP]	oxidoreductase activity [GO:0016491]	-	-
ST47_g557	gi|169595626|ref|XP_001791237.1|	78.36	3e-172	hypothetical protein SNOG_00557 [Phaeosphaeria nodorum SN15]	alpha-L-arabinofuranosidase activity [GO:0046556]; L-arabinose metabolic process [GO:0046373]	-	-
ST47_g558	gi|169619020|ref|XP_001802923.1|	75.76	0	hypothetical protein SNOG_12703 [Phaeosphaeria nodorum SN15]	amino acid transmembrane transporter activity [GO:0015171]; integral component of membrane [GO:0016021]	-	-
ST47_g559	-	-	-	-	-	-	-
ST47_g560	gi|169619018|ref|XP_001802922.1|	67.57	2e-102	hypothetical protein SNOG_12702 [Phaeosphaeria nodorum SN15]	-	-	-
ST47_g561	gi|471574161|gb|EMR72103.1|	50.13	8e-116	putative secreted protein [Eutypa lata UCREL1]	metallopeptidase activity [GO:0008237]	-	-
ST47_g562	gi|350632927|gb|EHA21294.1|	62.93	0	hypothetical protein ASPNIDRAFT_191505 [Aspergillus niger ATCC 1015]	integral component of membrane [GO:0016021]; substrate-specific transmembrane transporter activity [GO:0022891]	-	-
ST47_g563	gi|358374364|dbj|GAA90957.1|	66.92	0	beta-glucosidase precursor [Aspergillus kawachii IFO 4308]	beta-glucosidase activity [GO:0008422]; cellulose catabolic process [GO:0030245]	K05349	bglX; beta-glucosidase [EC:3.2.1.21]
ST47_g564	gi|451846640|gb|EMD59949.1|	61.33	4e-151	hypothetical protein COCSADRAFT_151153 [Bipolaris sorokiniana ND90Pr]	-	-	-
ST47_g565	gi|482812531|gb|EOA89250.1|	77.92	0	hypothetical protein SETTUDRAFT_159655 [Setosphaeria turcica Et28A]	serine-type carboxypeptidase activity [GO:0004185]	-	-
ST47_g566	gi|169624232|ref|XP_001805522.1|	68.25	2e-153	hypothetical protein SNOG_15372 [Phaeosphaeria nodorum SN15]	DNA catabolic process [GO:0006308]; endonuclease activity [GO:0004519]; nucleic acid binding [GO:0003676]	-	-
ST47_g567	gi|396494707|ref|XP_003844370.1|	86.84	9e-141	hypothetical protein LEMA_P020210.1 [Leptosphaeria maculans JN3]	-	K13989	DERL2_3; Derlin-2/3
ST47_g568	gi|482812528|gb|EOA89247.1|	81.33	6e-71	hypothetical protein SETTUDRAFT_167784 [Setosphaeria turcica Et28A]	DNA binding [GO:0003677]; nucleosome [GO:0000786]; nucleus [GO:0005634]	-	-
ST47_g569	gi|169624236|ref|XP_001805524.1|	61.74	2e-147	hypothetical protein SNOG_15374 [Phaeosphaeria nodorum SN15]	-	-	-
ST47_g570	gi|451854305|gb|EMD67598.1|	75.26	0	hypothetical protein COCSADRAFT_188292 [Bipolaris sorokiniana ND90Pr]	integral component of membrane [GO:0016021]	K13519	LPT1; lysophospholipid acyltransferase [EC:2.3.1.51 2.3.1.23 2.3.1.-]
ST47_g571	gi|169624242|ref|XP_001805527.1|	74.23	0	hypothetical protein SNOG_15377 [Phaeosphaeria nodorum SN15]	peptidyl-prolyl cis-trans isomerase activity [GO:0003755]; protein folding [GO:0006457]	K12737	SDCCAG10; peptidyl-prolyl cis-trans isomerase SDCCAG10 [EC:5.2.1.8]
ST47_g572	-	-	-	-	-	-	-
ST47_g573	-	-	-	-	-	-	-
ST47_g574	gi|189189908|ref|XP_001931293.1|	47.88	1e-103	conserved hypothetical protein [Pyrenophora tritici-repentis Pt-1C-BFP]	-	-	-
ST47_g575	gi|169612297|ref|XP_001799566.1|	75.13	4e-162	hypothetical protein SNOG_09267 [Phaeosphaeria nodorum SN15]	protein folding [GO:0006457]	K09510	DNAJB4; DnaJ homolog subfamily B member 4
ST47_g576	gi|396494996|ref|XP_003844439.1|	94.88	0	similar to centromere/microtubule-binding protein cbf5 [Leptosphaeria maculans JN3]	pseudouridine synthase activity [GO:0009982]; pseudouridine synthesis [GO:0001522]; RNA binding [GO:0003723]; RNA processing [GO:0006396]	K11131	DKC1; H/ACA ribonucleoprotein complex subunit 4 [EC:5.4.99.-]
ST47_g577	gi|242763519|ref|XP_002340590.1|	48.56	1e-112	conserved hypothetical protein [Talaromyces stipitatus ATCC 10500]	-	-	-
ST47_g578	gi|451852487|gb|EMD65782.1|	82.95	1e-131	hypothetical protein COCSADRAFT_114973 [Bipolaris sorokiniana ND90Pr]	-	-	-
ST47_g579	gi|169620034|ref|XP_001803429.1|	69.61	1e-80	hypothetical protein SNOG_13218 [Phaeosphaeria nodorum SN15]	copper ion transmembrane transporter activity [GO:0005375]; integral component of membrane [GO:0016021]	K14686	SLC31A1; solute carrier family 31 (copper transporter), member 1
ST47_g580	gi|396474768|ref|XP_003839622.1|	72.29	0	similar to ferric-chelate reductase [Leptosphaeria maculans JN3]	integral component of membrane [GO:0016021]; oxidoreductase activity [GO:0016491]	K00521	E1.16.1.7; ferric-chelate reductase [EC:1.16.1.7]
ST47_g581	gi|169607649|ref|XP_001797244.1|	69.31	0	hypothetical protein SNOG_06883 [Phaeosphaeria nodorum SN15]	integral component of membrane [GO:0016021]; transmembrane transport [GO:0055085]	-	-
ST47_g582	gi|169620030|ref|XP_001803427.1|	65.84	5e-119	hypothetical protein SNOG_13216 [Phaeosphaeria nodorum SN15]	hydrolase activity [GO:0016787]	-	-
ST47_g583	gi|330934213|ref|XP_003304460.1|	69.31	0	hypothetical protein PTT_17058 [Pyrenophora teres f. teres 0-1]	integral component of membrane [GO:0016021]; transmembrane transport [GO:0055085]	-	-
ST47_g584	gi|169619806|ref|XP_001803315.1|	73.65	0	hypothetical protein SNOG_13100 [Phaeosphaeria nodorum SN15]	-	-	-
ST47_g585	gi|396474683|ref|XP_003839601.1|	57.54	6e-87	similar to chromo domain-containing protein [Leptosphaeria maculans JN3]	nucleus [GO:0005634]	K11585	CBX1; chromobox protein 1
ST47_g586	gi|330934223|ref|XP_003304465.1|	95.52	0	hypothetical protein PTT_17063 [Pyrenophora teres f. teres 0-1]	ATP binding [GO:0005524]; cytoplasm [GO:0005737]; protein folding [GO:0006457]	K09497	CCT5; T-complex protein 1 subunit epsilon
ST47_g587	-	-	-	-	-	-	-
ST47_g588	gi|330916920|ref|XP_003297608.1|	61.43	1e-179	hypothetical protein PTT_08074 [Pyrenophora teres f. teres 0-1]	-	-	-
ST47_g589	-	-	-	-	-	-	-
ST47_g590	gi|477585838|gb|ENI02925.1|	63.94	0	hypothetical protein COCC4DRAFT_174198 [Bipolaris maydis ATCC 48331]	nucleic acid binding [GO:0003676]	-	-
ST47_g591	gi|189196378|ref|XP_001934527.1|	83.91	1e-27	predicted protein [Pyrenophora tritici-repentis Pt-1C-BFP]	nucleic acid binding [GO:0003676]; zinc ion binding [GO:0008270]	-	-
ST47_g592	gi|482815633|gb|EOA92308.1|	58.93	7e-41	hypothetical protein SETTUDRAFT_162733 [Setosphaeria turcica Et28A]	-	K12871	CCDC12; coiled-coil domain-containing protein 12
ST47_g593	gi|189196388|ref|XP_001934532.1|	44.89	2e-179	predicted protein [Pyrenophora tritici-repentis Pt-1C-BFP]	-	-	-
ST47_g594	gi|396461115|ref|XP_003835169.1|	83.01	0	hypothetical protein LEMA_P045100.1 [Leptosphaeria maculans JN3]	integral component of membrane [GO:0016021]; substrate-specific transmembrane transporter activity [GO:0022891]	K08139	HXT; MFS transporter, SP family, sugar:H+ symporter
ST47_g595	gi|482815637|gb|EOA92312.1|	76.17	1e-85	hypothetical protein SETTUDRAFT_153263 [Setosphaeria turcica Et28A]	-	-	-
ST47_g596	gi|396461113|ref|XP_003835168.1|	72.47	1e-143	similar to 3-oxo-5-alpha-steroid 4-dehydrogenase [Leptosphaeria maculans JN3]	3-oxo-5-alpha-steroid 4-dehydrogenase activity [GO:0003865]; cytoplasm [GO:0005737]; integral component of membrane [GO:0016021]; steroid metabolic process [GO:0008202]	K12343	SRD5A1; 3-oxo-5-alpha-steroid 4-dehydrogenase 1 [EC:1.3.1.22]
ST47_g597	gi|169614105|ref|XP_001800469.1|	85.29	2e-101	hypothetical protein SNOG_10187 [Phaeosphaeria nodorum SN15]	-	-	-
ST47_g598	gi|189194197|ref|XP_001933437.1|	54.78	0	predicted protein [Pyrenophora tritici-repentis Pt-1C-BFP]	-	-	-
ST47_g599	gi|169619084|ref|XP_001802955.1|	86.19	0	hypothetical protein SNOG_12735 [Phaeosphaeria nodorum SN15]	cystathionine beta-synthase activity [GO:0004122]; cysteine biosynthetic process from serine [GO:0006535]; cysteine biosynthetic process via cystathionine [GO:0019343]; hydrogen sulfide biosynthetic process [GO:0070814]; mitochondrion [GO:0005739]; transsulfuration [GO:0019346]	K01697	E4.2.1.22; cystathionine beta-synthase [EC:4.2.1.22]
ST47_g600	gi|330921066|ref|XP_003299268.1|	81.69	0	hypothetical protein PTT_10226 [Pyrenophora teres f. teres 0-1]	phosphatidylinositol-3-phosphate binding [GO:0032266]; zinc ion binding [GO:0008270]	K12190	VPS36; ESCRT-II complex subunit VPS36
ST47_g601	gi|451849854|gb|EMD63157.1|	74.66	0	hypothetical protein COCSADRAFT_38038 [Bipolaris sorokiniana ND90Pr]	-	-	-
ST47_g602	gi|451849852|gb|EMD63155.1|	71.52	0	hypothetical protein COCSADRAFT_38035 [Bipolaris sorokiniana ND90Pr]	phosphatidylinositol binding [GO:0035091]	K11237	BEM1; bud emergence protein 1
ST47_g603	gi|451995620|gb|EMD88088.1|	84.88	0	hypothetical protein COCHEDRAFT_1112499 [Bipolaris maydis C5]	metal ion binding [GO:0046872]; metalloendopeptidase activity [GO:0004222]	K13726	MEPB; metallopeptidase MepB [EC:3.4.24.-]
ST47_g604	gi|451849832|gb|EMD63135.1|	68.69	0	hypothetical protein COCSADRAFT_27584 [Bipolaris sorokiniana ND90Pr]	DNA binding [GO:0003677]; sequence-specific DNA binding transcription factor activity [GO:0003700]	-	-
ST47_g605	gi|407926082|gb|EKG19053.1|	54.99	0	Phospholipase D/Transphosphatidylase [Macrophomina phaseolina MS6]	catalytic activity [GO:0003824]	-	-
ST47_g606	gi|189210219|ref|XP_001941441.1|	73.04	7e-133	conserved hypothetical protein [Pyrenophora tritici-repentis Pt-1C-BFP]	-	-	-
ST47_g607	gi|482806965|gb|EOA84017.1|	72.03	4e-106	hypothetical protein SETTUDRAFT_138779 [Setosphaeria turcica Et28A]	-	-	-
ST47_g608	gi|169619150|ref|XP_001802988.1|	80.67	0	hypothetical protein SNOG_12770 [Phaeosphaeria nodorum SN15]	integral component of membrane [GO:0016021]; transmembrane transport [GO:0055085]	-	-
ST47_g609	-	-	-	-	-	-	-
ST47_g610	gi|451851398|gb|EMD64696.1|	70.82	0	hypothetical protein COCSADRAFT_36070 [Bipolaris sorokiniana ND90Pr]	2-amino-4-hydroxy-6-hydroxymethyldihydropteridine diphosphokinase activity [GO:0003848]; dihydropteroate synthase activity [GO:0004156]; folic acid-containing compound biosynthetic process [GO:0009396]	K13941	folKP; 2-amino-4-hydroxy-6-hydroxymethyldihydropteridine diphosphokinase / dihydropteroate synthase [EC:2.7.6.3 2.5.1.15]
ST47_g611	gi|396458875|ref|XP_003834050.1|	90.22	0	similar to oxidoreductase [Leptosphaeria maculans JN3]	nitronate monooxygenase activity [GO:0018580]	-	-
ST47_g612	gi|330919778|ref|XP_003298753.1|	75.6	0	hypothetical protein PTT_09558 [Pyrenophora teres f. teres 0-1]	-	K15175	CDC73; parafibromin
ST47_g613	gi|169620936|ref|XP_001803879.1|	89.29	0	hypothetical protein SNOG_13672 [Phaeosphaeria nodorum SN15]	3-isopropylmalate dehydratase activity [GO:0003861]; 3-isopropylmalate dehydratase complex [GO:0009316]; 4 iron, 4 sulfur cluster binding [GO:0051539]; leucine biosynthetic process [GO:0009098]	K01702	LEU1; 3-isopropylmalate dehydratase [EC:4.2.1.33]
ST47_g614	gi|451995786|gb|EMD88254.1|	88.38	0	hypothetical protein COCHEDRAFT_1144405 [Bipolaris maydis C5]	integral component of membrane [GO:0016021]; phospho-N-acetylmuramoyl-pentapeptide-transferase activity [GO:0008963]	K01001	ALG7; UDP-N-acetylglucosamine--dolichyl-phosphate N-acetylglucosaminephosphotransferase [EC:2.7.8.15]
ST47_g615	gi|169620932|ref|XP_001803877.1|	79.03	0	hypothetical protein SNOG_13670 [Phaeosphaeria nodorum SN15]	-	K14299	SEH1; nucleoporin SEH1
ST47_g616	-	-	-	-	-	-	-
ST47_g617	gi|169618814|ref|XP_001802820.1|	66.55	2e-129	hypothetical protein SNOG_12599 [Phaeosphaeria nodorum SN15]	-	-	-
ST47_g618	-	-	-	-	-	-	-
ST47_g619	-	-	-	-	cysteine-type peptidase activity [GO:0008234]	-	-
ST47_g620	gi|482806765|gb|EOA83817.1|	94.52	3e-94	hypothetical protein SETTUDRAFT_164234 [Setosphaeria turcica Et28A]	calcium ion binding [GO:0005509]	-	-
ST47_g621	gi|451851468|gb|EMD64766.1|	72.84	2e-68	hypothetical protein COCSADRAFT_314370 [Bipolaris sorokiniana ND90Pr]	-	-	-
ST47_g622	gi|169618788|ref|XP_001802807.1|	82.45	6e-112	hypothetical protein SNOG_12586 [Phaeosphaeria nodorum SN15]	catalytic activity [GO:0003824]	K01522	FHIT; bis(5'-adenosyl)-triphosphatase [EC:3.6.1.29]
ST47_g623	gi|169619164|ref|XP_001802995.1|	61.44	0	hypothetical protein SNOG_12777 [Phaeosphaeria nodorum SN15]	-	-	-
ST47_g624	gi|396459365|ref|XP_003834295.1|	60.85	0	hypothetical protein LEMA_P059640.1 [Leptosphaeria maculans JN3]	ATP binding [GO:0005524]; condensin complex [GO:0000796]; mitotic chromosome condensation [GO:0007076]	K06674	SMC2; structural maintenance of chromosome 2
ST47_g625	-	-	-	-	-	-	-
ST47_g626	gi|189210297|ref|XP_001941480.1|	81.5	4e-103	conserved hypothetical protein [Pyrenophora tritici-repentis Pt-1C-BFP]	-	-	-
ST47_g627	gi|452001628|gb|EMD94087.1|	73.35	3e-175	hypothetical protein COCHEDRAFT_1130314 [Bipolaris maydis C5]	-	-	-
ST47_g628	gi|451849827|gb|EMD63130.1|	52.11	9e-58	hypothetical protein COCSADRAFT_182405 [Bipolaris sorokiniana ND90Pr]	-	-	-
ST47_g629	gi|330906998|ref|XP_003295669.1|	89.34	0	hypothetical protein PTT_02274 [Pyrenophora teres f. teres 0-1]	oxidoreductase activity [GO:0016491]	-	-
ST47_g630	gi|169619032|ref|XP_001802929.1|	80.58	0	hypothetical protein SNOG_12709 [Phaeosphaeria nodorum SN15]	heme binding [GO:0020037]; iron ion binding [GO:0005506]; monooxygenase activity [GO:0004497]; oxidoreductase activity, acting on paired donors, with incorporation or reduction of molecular oxygen [GO:0016705]	-	-
ST47_g631	gi|307110683|gb|EFN58919.1|	81.98	3e-89	hypothetical protein CHLNCDRAFT_29941 [Chlorella variabilis]	peptidyl-prolyl cis-trans isomerase activity [GO:0003755]; protein folding [GO:0006457]	K01802	E5.2.1.8; peptidylprolyl isomerase [EC:5.2.1.8]
ST47_g632	gi|452001635|gb|EMD94094.1|	70.66	0	hypothetical protein COCHEDRAFT_1130328 [Bipolaris maydis C5]	-	-	-
ST47_g633	gi|189210285|ref|XP_001941474.1|	60.44	6e-34	conserved hypothetical protein [Pyrenophora tritici-repentis Pt-1C-BFP]	-	-	-
ST47_g634	gi|451849820|gb|EMD63123.1|	46.91	4e-32	hypothetical protein COCSADRAFT_63040, partial [Bipolaris sorokiniana ND90Pr]	-	-	-
ST47_g635	gi|452001643|gb|EMD94102.1|	75.79	2e-122	hypothetical protein COCHEDRAFT_1201911 [Bipolaris maydis C5]	-	K07023	putative hydrolases of HD superfamily
ST47_g636	gi|330919794|ref|XP_003298761.1|	53.83	0	hypothetical protein PTT_09566 [Pyrenophora teres f. teres 0-1]	-	-	-
ST47_g637	gi|169620940|ref|XP_001803881.1|	43.7	2e-56	hypothetical protein SNOG_13674 [Phaeosphaeria nodorum SN15]	N-acetyltransferase activity [GO:0008080]	-	-
ST47_g638	gi|396458891|ref|XP_003834058.1|	82.62	3e-137	similar to eukaryotic translation initiation factor 3 subunit G [Leptosphaeria maculans JN3]	eukaryotic 43S preinitiation complex [GO:0016282]; eukaryotic 48S preinitiation complex [GO:0033290]; eukaryotic translation initiation factor 3 complex [GO:0005852]; formation of translation preinitiation complex [GO:0001731]; nucleotide binding [GO:0000166]; regulation of translational initiation [GO:0006446]; translation initiation factor activity [GO:0003743]	K03248	EIF3G; translation initiation factor 3 subunit G
ST47_g639	gi|396458893|ref|XP_003834059.1|	71.47	3e-148	hypothetical protein LEMA_P057280.1 [Leptosphaeria maculans JN3]	nucleic acid binding [GO:0003676]	-	-
ST47_g640	-	-	-	-	-	-	-
ST47_g641	gi|295660204|ref|XP_002790659.1|	45.54	1e-24	phenylacetaldoxime dehydratase [Paracoccidioides sp. 'lutzii' Pb01]	-	-	-
ST47_g642	gi|5802953|gb|AAD51853.1|AF178989_1	81.73	0	pectin methylesterase [Vitis riparia]	aspartyl esterase activity [GO:0045330]; cell wall [GO:0005618]; cell wall modification [GO:0042545]; pectinesterase activity [GO:0030599]	K01051	E3.1.1.11; pectinesterase [EC:3.1.1.11]
ST47_g643	-	-	-	-	-	-	-
ST47_g644	gi|169618904|ref|XP_001802865.1|	44.93	9e-46	hypothetical protein SNOG_12644 [Phaeosphaeria nodorum SN15]	-	-	-
ST47_g645	gi|451854605|gb|EMD67897.1|	69.13	0	hypothetical protein COCSADRAFT_132964 [Bipolaris sorokiniana ND90Pr]	oxidoreductase activity [GO:0016491]	-	-
ST47_g646	gi|452000792|gb|EMD93252.1|	52.78	0	hypothetical protein COCHEDRAFT_1202236 [Bipolaris maydis C5]	-	-	-
ST47_g647	-	-	-	-	-	-	-
ST47_g648	gi|452000963|gb|EMD93423.1|	73.57	0	hypothetical protein COCHEDRAFT_1131709 [Bipolaris maydis C5]	ligase activity [GO:0016874]; ubiquitin-protein transferase activity [GO:0004842]	K10589	UBE3C; ubiquitin-protein ligase E3 C [EC:6.3.2.19]
ST47_g649	gi|396467048|ref|XP_003837829.1|	56.35	0	similar to putative histidine kinase HHK3p [Leptosphaeria maculans JN3]	membrane [GO:0016020]; phosphorelay sensor kinase activity [GO:0000155]	-	-
ST47_g650	gi|169607196|ref|XP_001797018.1|	71.42	0	hypothetical protein SNOG_06654 [Phaeosphaeria nodorum SN15]	ATP binding [GO:0005524]; DNA binding [GO:0003677]	-	-
ST47_g651	gi|451855020|gb|EMD68312.1|	58.84	1e-140	hypothetical protein COCSADRAFT_108681 [Bipolaris sorokiniana ND90Pr]	-	-	-
ST47_g652	gi|330914166|ref|XP_003296521.1|	79.05	0	hypothetical protein PTT_06647 [Pyrenophora teres f. teres 0-1]	DNA replication initiation [GO:0006270]	K06628	CDC45; cell division control protein 45
ST47_g653	-	-	-	-	-	-	-
ST47_g654	gi|330914170|ref|XP_003296523.1|	67.12	0	hypothetical protein PTT_06649 [Pyrenophora teres f. teres 0-1]	-	-	-
ST47_g655	gi|452000804|gb|EMD93264.1|	53.85	6e-63	hypothetical protein COCHEDRAFT_1067256, partial [Bipolaris maydis C5]	-	-	-
ST47_g656	gi|396462506|ref|XP_003835864.1|	64.55	2e-59	hypothetical protein LEMA_P052050.1 [Leptosphaeria maculans JN3]	nucleic acid binding [GO:0003676]; nucleotide binding [GO:0000166]	K12881	THOC4; THO complex subunit 4
ST47_g657	gi|330906139|ref|XP_003295369.1|	90.82	0	hypothetical protein PTT_00585 [Pyrenophora teres f. teres 0-1]	intracellular protein transport [GO:0006886]; vesicle-mediated transport [GO:0016192]; zinc ion binding [GO:0008270]	-	-
ST47_g658	gi|330945639|ref|XP_003306592.1|	78.51	0	hypothetical protein PTT_19773 [Pyrenophora teres f. teres 0-1]	phosphatidylinositol binding [GO:0035091]	-	-
ST47_g659	gi|451848233|gb|EMD61539.1|	59.19	0	hypothetical protein COCSADRAFT_28875 [Bipolaris sorokiniana ND90Pr]	lipid metabolic process [GO:0006629]; phosphoric diester hydrolase activity [GO:0008081]	K01771	E4.6.1.13; 1-phosphatidylinositol phosphodiesterase [EC:4.6.1.13]
ST47_g660	gi|451848232|gb|EMD61538.1|	64.63	0	hypothetical protein COCSADRAFT_162980 [Bipolaris sorokiniana ND90Pr]	integral component of membrane [GO:0016021]; serine-type endopeptidase activity [GO:0004252]	K09650	PARL; rhomboid-like protein [EC:3.4.21.105]
ST47_g661	gi|396462958|ref|XP_003836090.1|	69.48	0	similar to tRNA guanosine-2'-O-methyltransferase TRM11 homolog [Leptosphaeria maculans JN3]	methyltransferase activity [GO:0008168]; nucleic acid binding [GO:0003676]	K15430	TRM11; tRNA (guanine10-N2)-methyltransferase [EC:2.1.1.214]
ST47_g662	gi|330932128|ref|XP_003303659.1|	67.11	0	hypothetical protein PTT_15970 [Pyrenophora teres f. teres 0-1]	NAD+ binding [GO:0070403]	K11121	SIR2; NAD-dependent histone deacetylase SIR2 [EC:3.5.1.-]
ST47_g663	gi|482804970|gb|EOA82069.1|	65.15	0	hypothetical protein SETTUDRAFT_173807 [Setosphaeria turcica Et28A]	-	K15160	SIN4; mediator of RNA polymerase II transcription subunit 16, fungi type
ST47_g664	gi|396462942|ref|XP_003836082.1|	93.38	0	similar to GTP-binding protein YchF [Leptosphaeria maculans JN3]	ATPase activity [GO:0016887]; ATP binding [GO:0005524]; cytoplasm [GO:0005737]; GTP binding [GO:0005525]; ribosomal large subunit binding [GO:0043023]; ribosome binding [GO:0043022]	K06942	-
ST47_g665	gi|396462940|ref|XP_003836081.1|	73.44	2e-135	hypothetical protein LEMA_P054220.1 [Leptosphaeria maculans JN3]	-	-	-
ST47_g666	gi|396462938|ref|XP_003836080.1|	73.27	3e-109	similar to mitochondrial ribosomal protein subunit S18 [Leptosphaeria maculans JN3]	ribosome [GO:0005840]; structural constituent of ribosome [GO:0003735]; translation [GO:0006412]	K02948	RP-S11; small subunit ribosomal protein S11
ST47_g667	gi|396462936|ref|XP_003836079.1|	90.55	0	hypothetical protein LEMA_P054200.1 [Leptosphaeria maculans JN3]	-	K17804	TIM44; mitochondrial import inner membrane translocase subunit TIM44
ST47_g668	-	-	-	-	-	-	-
ST47_g669	-	-	-	-	-	-	-
ST47_g670	gi|482804774|gb|EOA81873.1|	55.58	3e-101	hypothetical protein SETTUDRAFT_165446 [Setosphaeria turcica Et28A]	-	-	-
ST47_g671	gi|330928292|ref|XP_003302205.1|	69.31	0	hypothetical protein PTT_13933 [Pyrenophora teres f. teres 0-1]	integral component of membrane [GO:0016021]	-	-
ST47_g672	gi|477591821|gb|ENI08893.1|	64.44	0	hypothetical protein COCC4DRAFT_37550 [Bipolaris maydis ATCC 48331]	integral component of membrane [GO:0016021]; transmembrane transport [GO:0055085]	-	-
ST47_g673	gi|451999359|gb|EMD91822.1|	71.24	3e-118	hypothetical protein COCHEDRAFT_1136837 [Bipolaris maydis C5]	-	-	-
ST47_g674	gi|482804906|gb|EOA82005.1|	69.74	0	glycoside hydrolase family 105 protein [Setosphaeria turcica Et28A]	hydrolase activity [GO:0016787]	K15532	yteR; unsaturated rhamnogalacturonyl hydrolase [EC:3.2.1.172]
ST47_g675	gi|330947839|ref|XP_003306980.1|	49.04	3e-26	hypothetical protein PTT_20299 [Pyrenophora teres f. teres 0-1]	catalytic activity [GO:0003824]	-	-
ST47_g676	gi|451848256|gb|EMD61562.1|	62.37	0	hypothetical protein COCSADRAFT_232766 [Bipolaris sorokiniana ND90Pr]	nuclear pore [GO:0005643]; poly(A)+ mRNA export from nucleus [GO:0016973]	K18723	GLE1; nucleoporin GLE1
ST47_g677	gi|494824197|gb|EON61516.1|	77.42	0	hypothetical protein W97_00731 [Coniosporium apollinis CBS 100218]	-	K18748	SSD1; protein SSD1
ST47_g678	gi|396463146|ref|XP_003836184.1|	84.73	4e-153	hypothetical protein LEMA_P055250.1 [Leptosphaeria maculans JN3]	-	-	-
ST47_g679	gi|451848418|gb|EMD61724.1|	88.61	0	hypothetical protein COCSADRAFT_202103 [Bipolaris sorokiniana ND90Pr]	homogentisate 1,2-dioxygenase activity [GO:0004411]; L-phenylalanine catabolic process [GO:0006559]; tyrosine metabolic process [GO:0006570]	K00451	HGD; homogentisate 1,2-dioxygenase [EC:1.13.11.5]
ST47_g680	gi|451998933|gb|EMD91396.1|	83.87	0	hypothetical protein COCHEDRAFT_1213856 [Bipolaris maydis C5]	aromatic amino acid family metabolic process [GO:0009072]; fumarylacetoacetase activity [GO:0004334]	K01555	FAH; fumarylacetoacetase [EC:3.7.1.2]
ST47_g681	gi|396462990|ref|XP_003836106.1|	88.59	0	similar to cytochrome P450 phenylacetate hydroxylase [Leptosphaeria maculans JN3]	heme binding [GO:0020037]; iron ion binding [GO:0005506]; monooxygenase activity [GO:0004497]; oxidoreductase activity, acting on paired donors, with incorporation or reduction of molecular oxygen [GO:0016705]	K10437	PHACA; phenylacetate 2-hydroxylase [EC:1.14.13.-]
ST47_g682	gi|396462664|ref|XP_003835943.1|	57.14	0	hypothetical protein LEMA_P052840.1 [Leptosphaeria maculans JN3]	-	-	-
ST47_g683	gi|396462974|ref|XP_003836098.1|	66.83	0	hypothetical protein LEMA_P054390.1 [Leptosphaeria maculans JN3]	catalytic activity [GO:0003824]	-	-
ST47_g684	gi|330942030|ref|XP_003306114.1|	58.54	0	hypothetical protein PTT_19148 [Pyrenophora teres f. teres 0-1]	-	-	-
ST47_g685	gi|330928342|ref|XP_003302229.1|	44.61	2e-151	hypothetical protein PTT_13957 [Pyrenophora teres f. teres 0-1]	-	-	-
ST47_g686	gi|169616806|ref|XP_001801818.1|	64.45	6e-127	hypothetical protein SNOG_11578 [Phaeosphaeria nodorum SN15]	-	-	-
ST47_g687	gi|451846452|gb|EMD59762.1|	72.62	4e-112	hypothetical protein COCSADRAFT_100971 [Bipolaris sorokiniana ND90Pr]	-	-	-
ST47_g688	-	-	-	-	-	-	-
ST47_g689	-	-	-	-	-	-	-
ST47_g690	gi|396482014|ref|XP_003841377.1|	83.19	0	similar to RGS domain protein (Rax1) [Leptosphaeria maculans JN3]	termination of G-protein coupled receptor signaling pathway [GO:0038032]	-	-
ST47_g691	gi|396482018|ref|XP_003841378.1|	69.26	6e-124	hypothetical protein LEMA_P093080.1 [Leptosphaeria maculans JN3]	iron ion binding [GO:0005506]; L-ascorbic acid binding [GO:0031418]; oxidoreductase activity, acting on paired donors, with incorporation or reduction of molecular oxygen, 2-oxoglutarate as one donor, and incorporation of one atom each of oxygen into both donors [GO:0016706]	-	-
ST47_g692	gi|482814756|gb|EOA91431.1|	78.89	0	hypothetical protein SETTUDRAFT_40516 [Setosphaeria turcica Et28A]	-	-	-
ST47_g693	gi|169610007|ref|XP_001798422.1|	44.48	2e-87	hypothetical protein SNOG_08096 [Phaeosphaeria nodorum SN15]	-	-	-
ST47_g694	gi|169616748|ref|XP_001801789.1|	53	5e-179	hypothetical protein SNOG_11549 [Phaeosphaeria nodorum SN15]	-	-	-
ST47_g695	gi|482814963|gb|EOA91638.1|	78.65	0	hypothetical protein SETTUDRAFT_113529 [Setosphaeria turcica Et28A]	nutrient reservoir activity [GO:0045735]	-	-
ST47_g696	-	-	-	-	metal ion binding [GO:0046872]	-	-
ST47_g697	gi|189191450|ref|XP_001932064.1|	49.06	6e-117	conserved hypothetical protein [Pyrenophora tritici-repentis Pt-1C-BFP]	-	-	-
ST47_g698	gi|326526693|dbj|BAK00735.1|	60.41	0	predicted protein [Hordeum vulgare subsp. vulgare]	alcohol metabolic process [GO:0006066]; choline dehydrogenase activity [GO:0008812]; flavin adenine dinucleotide binding [GO:0050660]	-	-
ST47_g699	gi|451846938|gb|EMD60247.1|	78.43	0	hypothetical protein COCSADRAFT_40670 [Bipolaris sorokiniana ND90Pr]	oxidoreductase activity [GO:0016491]	-	-
ST47_g700	gi|451846939|gb|EMD60248.1|	76.82	1e-121	hypothetical protein COCSADRAFT_40671 [Bipolaris sorokiniana ND90Pr]	-	-	-
ST47_g701	gi|169606902|ref|XP_001796871.1|	65.52	5e-121	hypothetical protein SNOG_06501 [Phaeosphaeria nodorum SN15]	-	-	-
ST47_g702	gi|451846941|gb|EMD60250.1|	79.67	1e-148	hypothetical protein COCSADRAFT_175337 [Bipolaris sorokiniana ND90Pr]	hydrolase activity [GO:0016787]; lipid catabolic process [GO:0016042]	-	-
ST47_g703	gi|330913022|ref|XP_003296156.1|	90.72	0	hypothetical protein PTT_05139 [Pyrenophora teres f. teres 0-1]	ATPase activity [GO:0016887]; ATP binding [GO:0005524]; endoplasmic reticulum [GO:0005783]; metal ion binding [GO:0046872]; protein insertion into ER membrane [GO:0045048]; transport [GO:0006810]	K01551	arsA; arsenite-transporting ATPase [EC:3.6.3.16]
ST47_g704	gi|396460744|ref|XP_003834984.1|	87.15	0	similar to chromatin remodelling complex ATPase chain ISW1 [Leptosphaeria maculans JN3]	ATPase activity [GO:0016887]; ATP binding [GO:0005524]; ATP-dependent chromatin remodeling [GO:0043044]; chromatin binding [GO:0003682]; DNA binding [GO:0003677]; NURF complex [GO:0016589]	K11654	SMARCA5; SWI/SNF-related matrix-associated actin-dependent regulator of chromatin subfamily A member 5 [EC:3.6.4.-]
ST47_g705	gi|482814883|gb|EOA91558.1|	75.62	0	hypothetical protein SETTUDRAFT_152638 [Setosphaeria turcica Et28A]	carbon-nitrogen ligase activity, with glutamine as amido-N-donor [GO:0016884]	-	-
ST47_g706	gi|169606912|ref|XP_001796876.1|	63.69	1e-62	hypothetical protein SNOG_06507 [Phaeosphaeria nodorum SN15]	-	-	-
ST47_g707	gi|407921313|gb|EKG14464.1|	55.45	3e-74	Mg2+ transporter protein CorA-like/Zinc transport protein ZntB [Macrophomina phaseolina MS6]	membrane [GO:0016020]; metal ion transmembrane transporter activity [GO:0046873]	-	-
ST47_g708	gi|407921313|gb|EKG14464.1|	62.95	4e-75	Mg2+ transporter protein CorA-like/Zinc transport protein ZntB [Macrophomina phaseolina MS6]	membrane [GO:0016020]; metal ion transmembrane transporter activity [GO:0046873]	-	-
ST47_g709	gi|482809205|gb|EOA86040.1|	83.07	0	hypothetical protein SETTUDRAFT_184812 [Setosphaeria turcica Et28A]	serine-type carboxypeptidase activity [GO:0004185]	-	-
ST47_g710	gi|482814888|gb|EOA91563.1|	65.48	0	hypothetical protein SETTUDRAFT_113413 [Setosphaeria turcica Et28A]	hydrolase activity [GO:0016787]	-	-
ST47_g711	gi|396498476|ref|XP_003845242.1|	44.74	0	hypothetical protein LEMA_P005500.1 [Leptosphaeria maculans JN3]	DNA binding [GO:0003677]	-	-
ST47_g712	gi|482815332|gb|EOA92007.1|	65.32	0	hypothetical protein SETTUDRAFT_170731 [Setosphaeria turcica Et28A]	DNA binding [GO:0003677]; DNA repair [GO:0006281]; nuclease activity [GO:0004518]	K15339	YEN1; holliday junction resolvase YEN1 [EC:3.1.-.-]
ST47_g713	gi|451854685|gb|EMD67977.1|	46.89	2e-154	hypothetical protein COCSADRAFT_32936 [Bipolaris sorokiniana ND90Pr]	-	-	-
ST47_g714	gi|169606334|ref|XP_001796587.1|	61.04	0	hypothetical protein SNOG_06204 [Phaeosphaeria nodorum SN15]	-	-	-
ST47_g715	gi|169622216|ref|XP_001804517.1|	75.34	6e-143	hypothetical protein SNOG_14325 [Phaeosphaeria nodorum SN15]	-	-	-
ST47_g716	-	-	-	-	-	-	-
ST47_g717	gi|330924058|ref|XP_003300496.1|	73.18	0	hypothetical protein PTT_11743 [Pyrenophora teres f. teres 0-1]	-	K09827	ERG27; 3-keto steroid reductase [EC:1.1.1.270]
ST47_g718	gi|452002780|gb|EMD95238.1|	92.25	1e-83	hypothetical protein COCHEDRAFT_1091871 [Bipolaris maydis C5]	-	K18178	COA5; cytochrome c oxidase assembly factor 5
ST47_g719	gi|169600737|ref|XP_001793791.1|	71.56	0	hypothetical protein SNOG_03213 [Phaeosphaeria nodorum SN15]	lipid metabolic process [GO:0006629]	-	-
ST47_g720	-	-	-	-	-	-	-
ST47_g721	gi|169600751|ref|XP_001793798.1|	63.68	5e-100	hypothetical protein SNOG_03221 [Phaeosphaeria nodorum SN15]	-	-	-
ST47_g722	gi|451849476|gb|EMD62779.1|	83.59	0	hypothetical protein COCSADRAFT_92915 [Bipolaris sorokiniana ND90Pr]	catalase activity [GO:0004096]; heme binding [GO:0020037]; response to oxidative stress [GO:0006979]	K03781	katE; catalase [EC:1.11.1.6]
ST47_g723	gi|330928395|ref|XP_003302241.1|	86.58	0	hypothetical protein PTT_13990 [Pyrenophora teres f. teres 0-1]	acetyl-CoA carboxylase activity [GO:0003989]; ATP binding [GO:0005524]; biotin carboxylase activity [GO:0004075]; fatty acid biosynthetic process [GO:0006633]; metal ion binding [GO:0046872]	K11262	ACAC; acetyl-CoA carboxylase / biotin carboxylase [EC:6.4.1.2 6.3.4.14]
ST47_g724	gi|396500829|ref|XP_003845820.1|	60.26	2e-160	similar to nuclear distribution protein nudE [Leptosphaeria maculans JN3]	-	-	-
ST47_g725	gi|396500825|ref|XP_003845819.1|	62.4	0	hypothetical protein LEMA_P011270.1 [Leptosphaeria maculans JN3]	integral component of membrane [GO:0016021]; transport [GO:0006810]	-	-
ST47_g726	gi|485918487|gb|EOD45134.1|	66.82	9e-89	putative pectate lyase protein [Neofusicoccum parvum UCRNP2]	extracellular region [GO:0005576]; pectate lyase activity [GO:0030570]	-	-
ST47_g727	gi|482807976|gb|EOA84909.1|	54.07	9e-100	hypothetical protein SETTUDRAFT_163700 [Setosphaeria turcica Et28A]	sequence-specific DNA binding [GO:0043565]; sequence-specific DNA binding transcription factor activity [GO:0003700]	-	-
ST47_g728	gi|482808478|gb|EOA85411.1|	61.65	0	hypothetical protein SETTUDRAFT_172281 [Setosphaeria turcica Et28A]	oxidoreductase activity [GO:0016491]; tRNA processing [GO:0008033]	K00784	rnz; ribonuclease Z [EC:3.1.26.11]
ST47_g729	gi|345562162|gb|EGX45234.1|	50.33	4e-152	hypothetical protein AOL_s00173g335 [Arthrobotrys oligospora ATCC 24927]	-	-	-
ST47_g730	gi|330932819|ref|XP_003303923.1|	76.15	1e-144	hypothetical protein PTT_16325 [Pyrenophora teres f. teres 0-1]	oxidoreductase activity [GO:0016491]	-	-
ST47_g731	gi|302887871|ref|XP_003042823.1|	77.73	4e-130	hypothetical protein NECHADRAFT_97319 [Nectria haematococca mpVI 77-13-4]	-	-	-
ST47_g732	gi|169598862|ref|XP_001792854.1|	83.16	7e-177	hypothetical protein SNOG_02239 [Phaeosphaeria nodorum SN15]	-	-	-
ST47_g733	gi|330926835|ref|XP_003301637.1|	79.93	3e-159	hypothetical protein PTT_13173 [Pyrenophora teres f. teres 0-1]	aspartic-type endopeptidase activity [GO:0004190]	-	-
ST47_g734	gi|334199180|gb|AEG73867.1|	69.65	4e-90	alpha-galactosidase, partial [Aspergillus ustus]	carbohydrate metabolic process [GO:0005975]; raffinose alpha-galactosidase activity [GO:0052692]	-	-
ST47_g735	gi|387165374|gb|AFJ59926.1|	58.54	3e-88	Aga1 [Myceliophthora thermophila]	carbohydrate metabolic process [GO:0005975]; raffinose alpha-galactosidase activity [GO:0052692]	K07407	E3.2.1.22B; alpha-galactosidase [EC:3.2.1.22]
ST47_g736	gi|380487277|emb|CCF38143.1|	71.03	0	F-box domain-containing protein [Colletotrichum higginsianum]	-	-	-
ST47_g737	gi|482808558|gb|EOA85491.1|	48.93	2e-100	hypothetical protein SETTUDRAFT_32692 [Setosphaeria turcica Et28A]	-	-	-
ST47_g738	gi|452002465|gb|EMD94923.1|	74.77	0	hypothetical protein COCHEDRAFT_1168295 [Bipolaris maydis C5]	flavin adenine dinucleotide binding [GO:0050660]; tRNA dihydrouridine synthase activity [GO:0017150]	K05542	DUS1; tRNA-dihydrouridine synthase 1 [EC:1.3.1.88]
ST47_g739	gi|396466192|ref|XP_003837635.1|	68.15	4e-108	hypothetical protein LEMA_P123430.1 [Leptosphaeria maculans JN3]	metal ion binding [GO:0046872]	-	-
ST47_g740	gi|451845387|gb|EMD58700.1|	91.83	0	hypothetical protein COCSADRAFT_41805 [Bipolaris sorokiniana ND90Pr]	3-isopropylmalate dehydrogenase activity [GO:0003862]; cytoplasm [GO:0005737]; leucine biosynthetic process [GO:0009098]; magnesium ion binding [GO:0000287]; NAD binding [GO:0051287]	K00052	leuB; 3-isopropylmalate dehydrogenase [EC:1.1.1.85]
ST47_g741	gi|169598486|ref|XP_001792666.1|	77.53	0	hypothetical protein SNOG_02047 [Phaeosphaeria nodorum SN15]	-	K01061	E3.1.1.45; carboxymethylenebutenolidase [EC:3.1.1.45]
ST47_g742	gi|482808485|gb|EOA85418.1|	83.41	1e-136	hypothetical protein SETTUDRAFT_164057 [Setosphaeria turcica Et28A]	GTP binding [GO:0005525]; intracellular [GO:0005622]; small GTPase mediated signal transduction [GO:0007264]	K07952	ARFRP1; ADP-ribosylation factor related protein 1
ST47_g743	-	-	-	-	-	-	-
ST47_g744	gi|358392325|gb|EHK41729.1|	58.25	6e-76	hypothetical protein TRIATDRAFT_228782 [Trichoderma atroviride IMI 206040]	-	-	-
ST47_g745	gi|477535076|gb|ENH86604.1|	70.43	2e-163	proline racemase [Colletotrichum orbiculare MAFF 240422]	proline racemase activity [GO:0018112]	K18384	L3HYPDH; trans-L-3-hydroxyproline dehydratase [EC:4.2.1.77]
ST47_g746	gi|330907073|ref|XP_003295702.1|	70.13	1e-68	hypothetical protein PTT_02326 [Pyrenophora teres f. teres 0-1]	-	-	-
ST47_g747	gi|169594826|ref|XP_001790837.1|	57.33	5e-124	hypothetical protein SNOG_00142 [Phaeosphaeria nodorum SN15]	integral component of membrane [GO:0016021]; transmembrane transporter activity [GO:0022857]	-	-
ST47_g748	gi|452002462|gb|EMD94920.1|	65.93	2e-109	hypothetical protein COCHEDRAFT_1191692 [Bipolaris maydis C5]	N-acetyltransferase activity [GO:0008080]	-	-
ST47_g749	gi|169599110|ref|XP_001792978.1|	76.4	0	hypothetical protein SNOG_02371 [Phaeosphaeria nodorum SN15]	flavin adenine dinucleotide binding [GO:0050660]; long-chain-alcohol oxidase activity [GO:0046577]	-	-
ST47_g750	gi|451995454|gb|EMD87922.1|	47.89	1e-50	hypothetical protein COCHEDRAFT_1143646, partial [Bipolaris maydis C5]	-	-	-
ST47_g751	gi|189209301|ref|XP_001940983.1|	69.98	0	acetamidase [Pyrenophora tritici-repentis Pt-1C-BFP]	carbon-nitrogen ligase activity, with glutamine as amido-N-donor [GO:0016884]; hydrolase activity, acting on carbon-nitrogen (but not peptide) bonds, in linear amides [GO:0016811]	K01426	E3.5.1.4; amidase [EC:3.5.1.4]
ST47_g752	gi|169598830|ref|XP_001792838.1|	77.29	6e-133	hypothetical protein SNOG_02221 [Phaeosphaeria nodorum SN15]	cholestenol delta-isomerase activity [GO:0047750]; integral component of membrane [GO:0016021]; sterol metabolic process [GO:0016125]	K01824	EBP; cholestenol delta-isomerase [EC:5.3.3.5]
ST47_g753	gi|330944102|ref|XP_003306309.1|	66.19	0	hypothetical protein PTT_19439 [Pyrenophora teres f. teres 0-1]	-	-	-
ST47_g754	-	-	-	-	-	-	-
ST47_g755	gi|298346385|ref|YP_003719072.1|	42.77	4e-25	hypothetical protein HMPREF0573_11259 [Mobiluncus curtisii ATCC 43063]	ATP binding [GO:0005524]	-	-
ST47_g756	gi|496358344|ref|WP_009067520.1|	44.6	1e-17	predicted protein [Streptomyces sp. SPB78]	-	-	-
ST47_g757	gi|111220835|ref|YP_711629.1|	40.19	1e-47	hypothetical protein FRAAL1380 [Frankia alni ACN14a]	-	-	-
ST47_g758	gi|495006111|ref|WP_007732125.1|	96.68	5e-163	short chain dehydrogenase family protein [Rhodococcus qingshengii]	-	-	-
ST47_g759	gi|495006108|ref|WP_007732122.1|	100	3e-144	TetR family transcriptional regulator [Rhodococcus qingshengii]	-	-	-
ST47_g760	gi|495006091|ref|WP_007732105.1|	99.33	0	3-(3-hydroxyphenyl)propionate hydroxylase [Rhodococcus qingshengii]	-	-	-
ST47_g761	-	-	-	-	DNA binding [GO:0003677]; DNA repair [GO:0006281]; transposase activity [GO:0004803]; transposition, DNA-mediated [GO:0006313]	-	-
ST47_g762	gi|386716285|ref|YP_006182609.1|	54.42	5e-136	isopentenyl-diphosphate delta-isomerase II 2 [Halobacillus halophilus DSM 2266]	FMN binding [GO:0010181]; isopentenyl-diphosphate delta-isomerase activity [GO:0004452]; oxidoreductase activity [GO:0016491]	-	-
ST47_g763	gi|494135169|ref|WP_007074926.1|	61.57	0	integrase [Micromonospora sp. ATCC 39149]	DNA binding [GO:0003677]; DNA integration [GO:0015074]; transposase activity [GO:0004803]; transposition, DNA-mediated [GO:0006313]	-	-
ST47_g764	gi|169605837|ref|XP_001796339.1|	62.79	3e-151	hypothetical protein SNOG_05949 [Phaeosphaeria nodorum SN15]	-	-	-
ST47_g765	gi|189198337|ref|XP_001935506.1|	81.32	0	mitochondrial carrier protein [Pyrenophora tritici-repentis Pt-1C-BFP]	integral component of membrane [GO:0016021]; transport [GO:0006810]	-	-
ST47_g766	gi|330906646|ref|XP_003295547.1|	41.9	2e-63	hypothetical protein PTT_01589 [Pyrenophora teres f. teres 0-1]	-	-	-
ST47_g767	gi|451849274|gb|EMD62578.1|	78.38	0	hypothetical protein COCSADRAFT_222345 [Bipolaris sorokiniana ND90Pr]	ammonium transmembrane transporter activity [GO:0008519]; integral component of membrane [GO:0016021]	K03320	amt; ammonium transporter, Amt family
ST47_g768	gi|396488349|ref|XP_003842855.1|	63.52	0	hypothetical protein LEMA_P086150.1 [Leptosphaeria maculans JN3]	4 iron, 4 sulfur cluster binding [GO:0051539]; base-excision repair [GO:0006284]; hydrolase activity [GO:0016787]	K03575	mutY; A/G-specific adenine glycosylase [EC:3.2.2.-]
ST47_g769	gi|330907597|ref|XP_003295862.1|	53.72	0	hypothetical protein PTT_03553 [Pyrenophora teres f. teres 0-1]	-	-	-
ST47_g770	gi|189197925|ref|XP_001935300.1|	76.24	3e-121	conserved hypothetical protein [Pyrenophora tritici-repentis Pt-1C-BFP]	-	-	-
ST47_g771	gi|482810901|gb|EOA87681.1|	87.28	3e-139	hypothetical protein SETTUDRAFT_168830 [Setosphaeria turcica Et28A]	integral component of endoplasmic reticulum membrane [GO:0030176]; protein transporter activity [GO:0008565]	K12275	SEC62; translocation protein SEC62
ST47_g772	gi|169605775|ref|XP_001796308.1|	74.32	0	hypothetical protein SNOG_05914 [Phaeosphaeria nodorum SN15]	-	-	-
ST47_g773	gi|494833172|gb|EON69208.1|	46.43	1e-65	hypothetical protein W97_08467 [Coniosporium apollinis CBS 100218]	-	-	-
ST47_g774	gi|330907595|ref|XP_003295861.1|	52.96	2e-103	hypothetical protein PTT_03552 [Pyrenophora teres f. teres 0-1]	-	-	-
ST47_g775	-	-	-	-	-	-	-
ST47_g776	gi|169620153|ref|XP_001803488.1|	78.69	0	hypothetical protein SNOG_13279 [Phaeosphaeria nodorum SN15]	-	-	-
ST47_g777	gi|169620155|ref|XP_001803489.1|	96.23	0	hypothetical protein SNOG_13280 [Phaeosphaeria nodorum SN15]	eukaryotic translation initiation factor 2 complex [GO:0005850]; translation initiation factor activity [GO:0003743]	K03237	EIF2S1; translation initiation factor 2 subunit 1
ST47_g778	-	-	-	-	-	-	-
ST47_g779	gi|396487453|ref|XP_003842644.1|	72.14	0	hypothetical protein LEMA_P084040.1 [Leptosphaeria maculans JN3]	-	-	-
ST47_g780	gi|330907027|ref|XP_003295683.1|	75.91	0	hypothetical protein PTT_02289 [Pyrenophora teres f. teres 0-1]	oxidoreductase activity [GO:0016491]	-	-
ST47_g781	gi|169605789|ref|XP_001796315.1|	76.85	3e-122	hypothetical protein SNOG_05921 [Phaeosphaeria nodorum SN15]	hydrolase activity [GO:0016787]	K01515	nudF; ADP-ribose pyrophosphatase [EC:3.6.1.13]
ST47_g782	gi|169621955|ref|XP_001804387.1|	87.69	0	hypothetical protein SNOG_14187 [Phaeosphaeria nodorum SN15]	-	-	-
ST47_g783	gi|189196923|ref|XP_001934799.1|	75.23	0	conserved hypothetical protein [Pyrenophora tritici-repentis Pt-1C-BFP]	-	-	-
ST47_g784	gi|482814697|gb|EOA91372.1|	72.2	5e-122	hypothetical protein SETTUDRAFT_18063 [Setosphaeria turcica Et28A]	oxidoreductase activity [GO:0016491]	-	-
ST47_g785	gi|189197635|ref|XP_001935155.1|	85.59	0	NADP-dependent leukotriene B4 12-hydroxydehydrogenase [Pyrenophora tritici-repentis Pt-1C-BFP]	oxidoreductase activity [GO:0016491]; zinc ion binding [GO:0008270]	K07119	-
ST47_g786	gi|189197637|ref|XP_001935156.1|	81.64	5e-119	conserved hypothetical protein [Pyrenophora tritici-repentis Pt-1C-BFP]	cytoplasm [GO:0005737]	K06287	maf; septum formation protein
ST47_g787	gi|169621891|ref|XP_001804355.1|	45.7	4e-153	hypothetical protein SNOG_14158 [Phaeosphaeria nodorum SN15]	zinc ion binding [GO:0008270]	-	-
ST47_g788	gi|169621893|ref|XP_001804356.1|	68.83	0	hypothetical protein SNOG_14159 [Phaeosphaeria nodorum SN15]	DNA binding [GO:0003677]; nucleus [GO:0005634]; transcription, DNA-templated [GO:0006351]; zinc ion binding [GO:0008270]	-	-
ST47_g789	gi|482811872|gb|EOA88617.1|	71.46	0	hypothetical protein SETTUDRAFT_107344 [Setosphaeria turcica Et28A]	-	-	-
ST47_g790	gi|452844002|gb|EME45936.1|	66.88	9e-75	hypothetical protein DOTSEDRAFT_32642 [Dothistroma septosporum NZE10]	-	-	-
ST47_g791	gi|482814798|gb|EOA91473.1|	89.95	0	hypothetical protein SETTUDRAFT_40540 [Setosphaeria turcica Et28A]	5-methyltetrahydropteroyltriglutamate-homocysteine S-methyltransferase activity [GO:0003871]; methionine biosynthetic process [GO:0009086]; zinc ion binding [GO:0008270]	K00549	metE; 5-methyltetrahydropteroyltriglutamate--homocysteine methyltransferase [EC:2.1.1.14]
ST47_g792	gi|482814799|gb|EOA91474.1|	52.2	7e-110	hypothetical protein SETTUDRAFT_152570 [Setosphaeria turcica Et28A]	-	-	-
ST47_g793	gi|396481793|ref|XP_003841324.1|	70.06	3e-179	similar to kelch repeat protein [Leptosphaeria maculans JN3]	-	-	-
ST47_g794	gi|330917858|ref|XP_003297987.1|	60.3	0	hypothetical protein PTT_08564 [Pyrenophora teres f. teres 0-1]	-	-	-
ST47_g795	gi|396482274|ref|XP_003841438.1|	74.34	1e-98	hypothetical protein LEMA_P093680.1 [Leptosphaeria maculans JN3]	-	-	-
ST47_g796	gi|358397467|gb|EHK46835.1|	49.82	6e-88	hypothetical protein TRIATDRAFT_282405 [Trichoderma atroviride IMI 206040]	-	K01054	MGLL; acylglycerol lipase [EC:3.1.1.23]
ST47_g797	gi|189196945|ref|XP_001934810.1|	75.56	0	conserved hypothetical protein [Pyrenophora tritici-repentis Pt-1C-BFP]	integral component of membrane [GO:0016021]; transmembrane transport [GO:0055085]	-	-
ST47_g798	gi|482814857|gb|EOA91532.1|	62.57	8e-63	hypothetical protein SETTUDRAFT_162237 [Setosphaeria turcica Et28A]	DNA-templated transcription, initiation [GO:0006352]	K03133	TAF9B; transcription initiation factor TFIID subunit 9B
ST47_g799	gi|189197395|ref|XP_001935035.1|	70.01	0	conserved hypothetical protein [Pyrenophora tritici-repentis Pt-1C-BFP]	-	-	-
ST47_g800	gi|396481681|ref|XP_003841298.1|	76.84	0	similar to nuclear elongation and deformation protein 1 [Leptosphaeria maculans JN3]	-	K15728	LPIN; phosphatidate phosphatase LPIN [EC:3.1.3.4]
ST47_g801	gi|482814853|gb|EOA91528.1|	70.04	0	hypothetical protein SETTUDRAFT_133186 [Setosphaeria turcica Et28A]	integral component of membrane [GO:0016021]; iron ion transmembrane transporter activity [GO:0005381]	K14685	SLC40A1; solute carrier family 40 (iron-regulated transporter), member 1
ST47_g802	gi|451844971|gb|EMD58287.1|	74.24	0	hypothetical protein COCSADRAFT_204519 [Bipolaris sorokiniana ND90Pr]	-	-	-
ST47_g803	gi|396461083|ref|XP_003835153.1|	49.66	6e-33	similar to MFS transporter [Leptosphaeria maculans JN3]	integral component of membrane [GO:0016021]; transmembrane transport [GO:0055085]	-	-
ST47_g804	gi|396461083|ref|XP_003835153.1|	49.28	6e-39	similar to MFS transporter [Leptosphaeria maculans JN3]	integral component of membrane [GO:0016021]; transmembrane transport [GO:0055085]	-	-
ST47_g805	-	-	-	-	-	-	-
ST47_g806	gi|169616588|ref|XP_001801709.1|	67.4	0	hypothetical protein SNOG_11466 [Phaeosphaeria nodorum SN15]	catalytic activity [GO:0003824]	K01102	PDP; pyruvate dehydrogenase phosphatase [EC:3.1.3.43]
ST47_g807	-	-	-	-	-	-	-
ST47_g808	-	-	-	-	-	-	-
ST47_g809	gi|169622131|ref|XP_001804475.1|	80.2	0	hypothetical protein SNOG_14281 [Phaeosphaeria nodorum SN15]	integral component of membrane [GO:0016021]; secondary active sulfate transmembrane transporter activity [GO:0008271]	K14708	SLC26A11; solute carrier family 26 (sodium-independent sulfate anion transporter), member 11
ST47_g810	gi|451846290|gb|EMD59600.1|	85.38	2e-132	hypothetical protein COCSADRAFT_40772 [Bipolaris sorokiniana ND90Pr]	integral component of membrane [GO:0016021]; secondary active sulfate transmembrane transporter activity [GO:0008271]	K14708	SLC26A11; solute carrier family 26 (sodium-independent sulfate anion transporter), member 11
ST47_g811	-	-	-	-	-	-	-
ST47_g812	gi|189197113|ref|XP_001934894.1|	72.91	0	conserved hypothetical protein [Pyrenophora tritici-repentis Pt-1C-BFP]	integral component of membrane [GO:0016021]; transmembrane transport [GO:0055085]	-	-
ST47_g813	gi|482814616|gb|EOA91291.1|	74.43	3e-92	glycoside hydrolase family 45 protein [Setosphaeria turcica Et28A]	carbohydrate metabolic process [GO:0005975]; cellulase activity [GO:0008810]	-	-
ST47_g814	gi|169616306|ref|XP_001801568.1|	64.49	6e-36	hypothetical protein SNOG_11323 [Phaeosphaeria nodorum SN15]	carbohydrate metabolic process [GO:0005975]	-	-
ST47_g815	-	-	-	-	carbohydrate metabolic process [GO:0005975]	-	-
ST47_g816	gi|396480880|ref|XP_003841103.1|	54.68	1e-115	hypothetical protein LEMA_P090330.1 [Leptosphaeria maculans JN3]	-	-	-
ST47_g817	gi|477582918|gb|ENI00022.1|	75.31	3e-137	hypothetical protein COCC4DRAFT_206906 [Bipolaris maydis ATCC 48331]	GTP binding [GO:0005525]; protein transport [GO:0015031]; small GTPase mediated signal transduction [GO:0007264]	K07880	RAB4B; Ras-related protein Rab-4B
ST47_g818	gi|396480884|ref|XP_003841104.1|	66.47	0	hypothetical protein LEMA_P090340.1 [Leptosphaeria maculans JN3]	1-alkyl-2-acetylglycerophosphocholine esterase activity [GO:0003847]; lipid catabolic process [GO:0016042]	K01062	PAFAH; platelet-activating factor acetylhydrolase [EC:3.1.1.47]
ST47_g819	gi|396480810|ref|XP_003841088.1|	79.25	0	hypothetical protein LEMA_P090180.1 [Leptosphaeria maculans JN3]	-	K14026	SEL1; SEL1 protein
ST47_g820	gi|189197573|ref|XP_001935124.1|	68.54	0	conserved hypothetical protein [Pyrenophora tritici-repentis Pt-1C-BFP]	integral component of membrane [GO:0016021]; transmembrane transport [GO:0055085]	-	-
ST47_g821	gi|169616304|ref|XP_001801567.1|	51.32	4e-65	hypothetical protein SNOG_11322 [Phaeosphaeria nodorum SN15]	nucleic acid binding [GO:0003676]; zinc ion binding [GO:0008270]	-	-
ST47_g822	gi|169616464|ref|XP_001801647.1|	74.49	2e-103	hypothetical protein SNOG_11404 [Phaeosphaeria nodorum SN15]	-	-	-
ST47_g823	gi|169616466|ref|XP_001801648.1|	77.65	3e-119	hypothetical protein SNOG_11405 [Phaeosphaeria nodorum SN15]	-	K12180	COPS7; COP9 signalosome complex subunit 7
ST47_g824	-	-	-	-	-	-	-
ST47_g825	-	-	-	-	-	-	-
ST47_g826	gi|330922856|ref|XP_003299999.1|	54.68	5e-34	hypothetical protein PTT_11134 [Pyrenophora teres f. teres 0-1]	-	-	-
ST47_g827	gi|189196404|ref|XP_001934540.1|	80.19	3e-116	conserved hypothetical protein [Pyrenophora tritici-repentis Pt-1C-BFP]	-	-	-
ST47_g828	gi|451856848|gb|EMD70139.1|	42.18	1e-144	hypothetical protein COCSADRAFT_167060 [Bipolaris sorokiniana ND90Pr]	-	-	-
ST47_g829	gi|452001452|gb|EMD93911.1|	80.68	0	hypothetical protein COCHEDRAFT_1093403 [Bipolaris maydis C5]	base-excision repair [GO:0006284]; damaged DNA binding [GO:0003684]; nucleotide-excision repair [GO:0006289]; oxidized purine nucleobase lesion DNA N-glycosylase activity [GO:0008534]	K03660	OGG1; N-glycosylase/DNA lyase [EC:3.2.2.- 4.2.99.18]
ST47_g830	gi|477590710|gb|ENI07784.1|	84.17	0	hypothetical protein COCC4DRAFT_164183 [Bipolaris maydis ATCC 48331]	mRNA processing [GO:0006397]; nucleotide binding [GO:0000166]; nucleus [GO:0005634]; RNA binding [GO:0003723]	K12837	U2AF2; splicing factor U2AF 65 kDa subunit
ST47_g831	gi|482810827|gb|EOA87620.1|	82.67	0	hypothetical protein SETTUDRAFT_169046 [Setosphaeria turcica Et28A]	hydrolase activity [GO:0016787]	K03787	surE; 5'-nucleotidase [EC:3.1.3.5]
ST47_g832	gi|396473319|ref|XP_003839315.1|	80.89	0	similar to alcohol dehydrogenase [Leptosphaeria maculans JN3]	oxidoreductase activity [GO:0016491]; zinc ion binding [GO:0008270]	-	-
ST47_g833	gi|396471016|ref|XP_003838769.1|	71.02	0	similar to cell cycle inhibitor Nif1 [Leptosphaeria maculans JN3]	-	-	-
ST47_g834	gi|396471024|ref|XP_003838771.1|	75.34	0	hypothetical protein LEMA_P024440.1 [Leptosphaeria maculans JN3]	-	-	-
ST47_g835	gi|396471028|ref|XP_003838772.1|	74.84	0	similar to zinc ion binding protein [Leptosphaeria maculans JN3]	zinc ion binding [GO:0008270]	-	-
ST47_g836	gi|396471032|ref|XP_003838773.1|	46	2e-112	predicted protein [Leptosphaeria maculans JN3]	-	-	-
ST47_g837	gi|396471036|ref|XP_003838774.1|	98.85	3e-176	similar to TGF-beta-inducible nuclear protein 1 [Leptosphaeria maculans JN3]	-	K14842	NSA2; ribosome biogenesis protein NSA2
ST47_g838	gi|189203139|ref|XP_001937905.1|	66.52	2e-96	54S ribosomal protein L49, mitochondrial precursor [Pyrenophora tritici-repentis Pt-1C-BFP]	ribosome [GO:0005840]	-	-
ST47_g839	gi|396471044|ref|XP_003838776.1|	78.37	0	similar to COP9 signalosome complex subunit 4 [Leptosphaeria maculans JN3]	-	K12178	COPS4; COP9 signalosome complex subunit 4
ST47_g840	gi|189203143|ref|XP_001937907.1|	66.36	3e-149	transcription initiation factor IIF [Pyrenophora tritici-repentis Pt-1C-BFP]	ATP binding [GO:0005524]; catalytic activity [GO:0003824]; transcription factor TFIIF complex [GO:0005674]; transcription initiation from RNA polymerase II promoter [GO:0006367]; translation initiation factor activity [GO:0003743]	K03139	TFIIF2; transcription initiation factor TFIIF subunit beta [EC:3.6.4.12]
ST47_g841	gi|451849753|gb|EMD63056.1|	56.75	0	hypothetical protein COCSADRAFT_200677 [Bipolaris sorokiniana ND90Pr]	-	-	-
ST47_g842	gi|189203149|ref|XP_001937910.1|	87.61	2e-140	ATP synthase subunit 4, mitochondrial precursor [Pyrenophora tritici-repentis Pt-1C-BFP]	ATP synthesis coupled proton transport [GO:0015986]; hydrogen ion transmembrane transporter activity [GO:0015078]; mitochondrial proton-transporting ATP synthase complex, coupling factor F(o) [GO:0000276]	K02127	ATPeF0B; F-type H+-transporting ATPase subunit b
ST47_g843	gi|169602617|ref|XP_001794730.1|	75.09	0	hypothetical protein SNOG_04312 [Phaeosphaeria nodorum SN15]	ribosome biogenesis [GO:0042254]	K14771	NOC4; U3 small nucleolar RNA-associated protein 19
ST47_g844	gi|189201796|ref|XP_001937234.1|	80.76	0	conserved hypothetical protein [Pyrenophora tritici-repentis Pt-1C-BFP]	-	-	-
ST47_g845	gi|189201794|ref|XP_001937233.1|	60.29	0	O-methyltransferase [Pyrenophora tritici-repentis Pt-1C-BFP]	O-methyltransferase activity [GO:0008171]	-	-
ST47_g846	-	-	-	-	-	-	-
ST47_g847	gi|330913133|ref|XP_003296199.1|	80.24	0	hypothetical protein PTT_05347 [Pyrenophora teres f. teres 0-1]	integral component of membrane [GO:0016021]; transmembrane transporter activity [GO:0022857]	-	-
ST47_g848	gi|189203157|ref|XP_001937914.1|	57.4	0	conserved hypothetical protein [Pyrenophora tritici-repentis Pt-1C-BFP]	-	-	-
ST47_g849	gi|396471076|ref|XP_003838784.1|	78.29	0	hypothetical protein LEMA_P024570.1 [Leptosphaeria maculans JN3]	integral component of membrane [GO:0016021]; transferase activity, transferring hexosyl groups [GO:0016758]	K05531	MNN10; mannan polymerase II complex MNN10 subunit [EC:2.4.1.-]
ST47_g850	gi|452001549|gb|EMD94008.1|	69.5	5e-102	hypothetical protein COCHEDRAFT_1192163 [Bipolaris maydis C5]	-	-	-
ST47_g851	-	-	-	-	-	-	-
ST47_g852	gi|330927061|ref|XP_003301722.1|	66.33	0	hypothetical protein PTT_13298 [Pyrenophora teres f. teres 0-1]	flavin adenine dinucleotide binding [GO:0050660]; UDP-N-acetylmuramate dehydrogenase activity [GO:0008762]	-	-
ST47_g853	gi|169623887|ref|XP_001805350.1|	54.47	6e-42	hypothetical protein SNOG_15190 [Phaeosphaeria nodorum SN15]	-	-	-
ST47_g854	gi|464806776|gb|EMP13018.1|	40.12	6e-75	hypothetical protein ISGA_2588 [Gordonia sp. NB4-1Y]	-	-	-
ST47_g855	gi|262200081|ref|YP_003271289.1|	44.23	1e-143	hypothetical protein Gbro_0038 [Gordonia bronchialis DSM 43247]	-	-	-
ST47_g856	gi|490037311|ref|WP_003939734.1|	54.53	0	monooxygenase, flavin-binding family [Rhodococcus erythropolis]	-	-	-
ST47_g857	gi|494900704|ref|WP_007626749.1|	60.09	1e-66	permease [Dietzia cinnamea]	-	-	-
ST47_g858	-	-	-	-	-	K00135	gabD; succinate-semialdehyde dehydrogenase / glutarate-semialdehyde dehydrogenase [EC:1.2.1.16 1.2.1.79 1.2.1.20]
ST47_g859	-	-	-	-	-	-	-
ST47_g860	gi|494799335|ref|WP_007534743.1|	40.88	2e-75	theronine dehydrogenase-like Zn-dependent dehydrogenase [Rhodococcus triatomae]	-	-	-
ST47_g861	-	-	-	-	DNA binding [GO:0003677]; sequence-specific DNA binding transcription factor activity [GO:0003700]; transcription, DNA-templated [GO:0006351]	-	-
ST47_g862	-	-	-	-	integral component of membrane [GO:0016021]; transmembrane transport [GO:0055085]	-	-
ST47_g863	gi|493378157|ref|WP_006334437.1|	74.58	0	acyl-CoA synthetase [Gordonia rhizosphera]	-	K00666	fatty-acyl-CoA synthase [EC:6.2.1.-]
ST47_g864	gi|111025514|ref|YP_707934.1|	77.41	8e-159	hypothetical protein RHA1_ro08732 [Rhodococcus jostii RHA1]	-	-	-
ST47_g865	gi|479323999|ref|YP_007864049.1|	64.82	4e-47	putative amino acid transporter [Streptomyces sp. PAMC26508]	amino acid transmembrane transporter activity [GO:0015171]; integral component of membrane [GO:0016021]	-	-
ST47_g866	gi|490038692|ref|WP_003941115.1|	59.72	1e-88	hypothetical protein [Rhodococcus erythropolis]	-	-	-
ST47_g867	-	-	-	-	-	-	-
ST47_g868	gi|496020548|ref|WP_008745055.1|	85.06	3e-78	prevent-host-death protein [Streptomyces sp. SPB74]	-	-	-
ST47_g869	gi|312140000|ref|YP_004007336.1|	84.56	0	catalase [Rhodococcus equi 103S]	-	-	-
ST47_g870	gi|495004646|ref|WP_007730660.1|	81.06	1e-101	hypothetical protein [Rhodococcus qingshengii]	-	-	-
ST47_g871	gi|495002129|ref|WP_007728143.1|	89.86	8e-85	hypothetical protein [Rhodococcus qingshengii]	-	-	-
ST47_g872	gi|396461615|ref|XP_003835419.1|	78.72	4e-117	similar to aquaporin [Leptosphaeria maculans JN3]	integral component of membrane [GO:0016021]; transporter activity [GO:0005215]	K09885	AQPF; aquaporin rerated protein, other eukaryote
ST47_g873	gi|169603592|ref|XP_001795217.1|	42.06	3e-80	hypothetical protein SNOG_04805 [Phaeosphaeria nodorum SN15]	-	-	-
ST47_g874	gi|169603706|ref|XP_001795274.1|	41.95	3e-60	hypothetical protein SNOG_04861 [Phaeosphaeria nodorum SN15]	-	-	-
ST47_g875	-	-	-	-	-	-	-
ST47_g876	gi|169603792|ref|XP_001795317.1|	40.67	1e-58	hypothetical protein SNOG_04904 [Phaeosphaeria nodorum SN15]	-	-	-
ST47_g877	gi|429855684|gb|ELA30630.1|	65.1	0	major facilitator superfamily transporter [Colletotrichum gloeosporioides Nara gc5]	integral component of membrane [GO:0016021]; transmembrane transport [GO:0055085]	-	-
ST47_g878	gi|310800626|gb|EFQ35519.1|	44.56	2e-144	hypothetical protein GLRG_10663 [Colletotrichum graminicola M1.001]	nucleus [GO:0005634]; sequence-specific DNA binding RNA polymerase II transcription factor activity [GO:0000981]; zinc ion binding [GO:0008270]	-	-
ST47_g879	gi|477537837|gb|ENH89275.1|	68.71	7e-172	aminoacylase 1-like 2 [Colletotrichum orbiculare MAFF 240422]	hydrolase activity [GO:0016787]	-	-
ST47_g880	-	-	-	-	-	-	-
ST47_g881	-	-	-	-	-	-	-
ST47_g882	-	-	-	-	-	-	-
ST47_g883	gi|330928800|ref|XP_003302402.1|	41.18	6e-112	hypothetical protein PTT_14203 [Pyrenophora teres f. teres 0-1]	-	-	-
ST47_g884	gi|330917708|ref|XP_003297924.1|	65.78	1e-75	hypothetical protein PTT_08485 [Pyrenophora teres f. teres 0-1]	chromatin binding [GO:0003682]; DNA binding [GO:0003677]	-	-
ST47_g885	gi|189198193|ref|XP_001935434.1|	71.81	3e-62	hypothetical protein PTRG_05101 [Pyrenophora tritici-repentis Pt-1C-BFP]	-	-	-
ST47_g886	gi|482809377|gb|EOA86199.1|	63.46	0	hypothetical protein SETTUDRAFT_151249 [Setosphaeria turcica Et28A]	-	-	-
ST47_g887	gi|169601856|ref|XP_001794350.1|	69.66	9e-89	hypothetical protein SNOG_03804 [Phaeosphaeria nodorum SN15]	-	-	-
ST47_g888	-	-	-	-	-	-	-
ST47_g889	gi|485915421|gb|EOD43079.1|	70.78	0	putative glycosyl hydrolase family 43 protein [Neofusicoccum parvum UCRNP2]	carbohydrate metabolic process [GO:0005975]; hydrolase activity, hydrolyzing O-glycosyl compounds [GO:0004553]	-	-
ST47_g890	-	-	-	-	-	-	-
ST47_g891	gi|67524869|ref|XP_660496.1|	46.63	7e-144	hypothetical protein AN2892.2 [Aspergillus nidulans FGSC A4]	integral component of membrane [GO:0016021]; transmembrane transporter activity [GO:0022857]	K08141	MAL; MFS transporter, SP family, general alpha glucoside:H+ symporter
ST47_g892	-	-	-	-	DNA binding [GO:0003677]; nucleus [GO:0005634]; transcription, DNA-templated [GO:0006351]; zinc ion binding [GO:0008270]	-	-
ST47_g893	gi|342888845|gb|EGU88063.1|	51.7	0	hypothetical protein FOXB_01409 [Fusarium oxysporum Fo5176]	catalytic activity [GO:0003824]	-	-
ST47_g894	gi|169615899|ref|XP_001801365.1|	71.35	0	hypothetical protein SNOG_11116 [Phaeosphaeria nodorum SN15]	-	-	-
ST47_g895	gi|330934139|ref|XP_003304431.1|	74.22	0	hypothetical protein PTT_17021 [Pyrenophora teres f. teres 0-1]	-	-	-
ST47_g896	gi|407926093|gb|EKG19064.1|	47.14	8e-162	ATPase AAA+ type core [Macrophomina phaseolina MS6]	ATP binding [GO:0005524]	K08900	BCS1; mitochondrial chaperone BCS1
ST47_g897	gi|396497601|ref|XP_003845016.1|	63.12	0	similar to peptidase S41 family protein [Leptosphaeria maculans JN3]	serine-type peptidase activity [GO:0008236]	-	-
ST47_g898	gi|330930515|ref|XP_003303062.1|	67.98	0	hypothetical protein PTT_15098 [Pyrenophora teres f. teres 0-1]	-	K11309	RTT109; regulator of Ty1 transposition protein 109
ST47_g899	gi|482807068|gb|EOA84120.1|	76.58	7e-148	hypothetical protein SETTUDRAFT_42814 [Setosphaeria turcica Et28A]	ribonuclease III activity [GO:0004525]; RNA binding [GO:0003723]; RNA processing [GO:0006396]	K17437	MRPL15; large subunit ribosomal protein L15
ST47_g900	gi|451999969|gb|EMD92431.1|	75.54	0	glycosyltransferase family 21 protein [Bipolaris maydis C5]	transferase activity [GO:0016740]	K00720	UGCG; ceramide glucosyltransferase [EC:2.4.1.80]
ST47_g901	gi|451854058|gb|EMD67351.1|	51.08	4e-155	glycosyltransferase family 71 protein [Bipolaris sorokiniana ND90Pr]	protein glycosylation [GO:0006486]; transferase activity [GO:0016740]	K05535	MNN2; alpha 1,2-mannosyltransferase [EC:2.4.1.-]
ST47_g902	gi|451854057|gb|EMD67350.1|	90.58	0	hypothetical protein COCSADRAFT_288608 [Bipolaris sorokiniana ND90Pr]	nucleic acid binding [GO:0003676]; nucleotide binding [GO:0000166]; zinc ion binding [GO:0008270]	-	-
ST47_g903	gi|477591056|gb|ENI08129.1|	73.67	0	hypothetical protein COCC4DRAFT_48317 [Bipolaris maydis ATCC 48331]	-	-	-
ST47_g904	gi|189210012|ref|XP_001941338.1|	60.04	0	conserved hypothetical protein [Pyrenophora tritici-repentis Pt-1C-BFP]	-	-	-
ST47_g905	gi|330930521|ref|XP_003303065.1|	93.17	0	hypothetical protein PTT_15101 [Pyrenophora teres f. teres 0-1]	glycogen (starch) synthase activity [GO:0004373]; glycogen biosynthetic process [GO:0005978]	K00693	GYS; glycogen(starch) synthase [EC:2.4.1.11]
ST47_g906	gi|482807071|gb|EOA84123.1|	63.82	0	hypothetical protein SETTUDRAFT_42817 [Setosphaeria turcica Et28A]	integral component of membrane [GO:0016021]; potassium ion transmembrane transporter activity [GO:0015079]	-	-
ST47_g907	gi|482807236|gb|EOA84288.1|	73.25	5e-82	hypothetical protein SETTUDRAFT_42927 [Setosphaeria turcica Et28A]	ATP binding [GO:0005524]; dTDP biosynthetic process [GO:0006233]; thymidylate kinase activity [GO:0004798]	K00943	tmk; dTMP kinase [EC:2.7.4.9]
ST47_g908	gi|396468333|ref|XP_003838148.1|	42.05	1e-14	hypothetical protein LEMA_P116720.1 [Leptosphaeria maculans JN3]	-	-	-
ST47_g909	gi|259511489|sp|Q0UAL6.3|SLX1_PHANO	71.91	2e-175	RecName: Full=Structure-specific endonuclease subunit SLX1 [Phaeosphaeria nodorum SN15]	-	K15078	SLX1; structure-specific endonuclease subunit SLX1 [EC:3.6.1.-]
ST47_g910	gi|330916231|ref|XP_003297343.1|	78.46	0	hypothetical protein PTT_07707 [Pyrenophora teres f. teres 0-1]	DNA binding [GO:0003677]; nucleus [GO:0005634]; oxidoreductase activity, acting on paired donors, with incorporation or reduction of molecular oxygen, 2-oxoglutarate as one donor, and incorporation of one atom each of oxygen into both donors [GO:0016706]; zinc ion binding [GO:0008270]	K11446	JARID1; histone demethylase JARID1 [EC:1.14.11.-]
ST47_g911	gi|482807233|gb|EOA84285.1|	57.91	0	hypothetical protein SETTUDRAFT_139214 [Setosphaeria turcica Et28A]	integral component of membrane [GO:0016021]; protein insertion into membrane [GO:0051205]	K03217	yidC; YidC/Oxa1 family membrane protein insertase
ST47_g912	gi|330916227|ref|XP_003297341.1|	70.97	1e-47	hypothetical protein PTT_07705 [Pyrenophora teres f. teres 0-1]	mitochondrial outer membrane [GO:0005741]	-	-
ST47_g913	gi|330916225|ref|XP_003297340.1|	69.57	6e-176	hypothetical protein PTT_07704 [Pyrenophora teres f. teres 0-1]	-	K14012	SHP1; UBX domain-containing protein 1
ST47_g914	gi|451853891|gb|EMD67184.1|	78.12	0	hypothetical protein COCSADRAFT_285716 [Bipolaris sorokiniana ND90Pr]	-	-	-
ST47_g915	gi|169616029|ref|XP_001801430.1|	46.07	2e-51	hypothetical protein SNOG_11186 [Phaeosphaeria nodorum SN15]	4 iron, 4 sulfur cluster binding [GO:0051539]; ATP binding [GO:0005524]; cytoplasm [GO:0005737]; iron-sulfur cluster assembly [GO:0016226]; metal ion binding [GO:0046872]	-	-
ST47_g916	gi|396492331|ref|XP_003843772.1|	74.21	8e-160	similar to cytosolic Fe-S cluster assembling factor cfd1 [Leptosphaeria maculans JN3]	4 iron, 4 sulfur cluster binding [GO:0051539]; ATP binding [GO:0005524]; cytoplasm [GO:0005737]; iron-sulfur cluster assembly [GO:0016226]; metal ion binding [GO:0046872]	-	-
ST47_g917	gi|330916283|ref|XP_003297362.1|	53.61	3e-20	hypothetical protein PTT_07735 [Pyrenophora teres f. teres 0-1]	-	-	-
ST47_g918	gi|189207014|ref|XP_001939841.1|	90.96	0	DNA replication licensing factor mcm5 [Pyrenophora tritici-repentis Pt-1C-BFP]	ATP binding [GO:0005524]; DNA binding [GO:0003677]; DNA helicase activity [GO:0003678]; DNA replication initiation [GO:0006270]; MCM complex [GO:0042555]; nucleus [GO:0005634]	K02209	MCM5; DNA replication licensing factor MCM5 [EC:3.6.4.12]
ST47_g919	gi|396497925|ref|XP_003845095.1|	85.74	0	similar to phosphate-repressible phosphate permease [Leptosphaeria maculans JN3]	inorganic phosphate transmembrane transporter activity [GO:0005315]; membrane [GO:0016020]; phosphate ion transport [GO:0006817]	K14640	SLC20A; solute carrier family 20 (sodium-dependent phosphate transporter)
ST47_g920	-	-	-	-	-	-	-
ST47_g921	-	-	-	-	sequence-specific DNA binding [GO:0043565]; sequence-specific DNA binding transcription factor activity [GO:0003700]	-	-
ST47_g922	gi|396497574|ref|XP_003845010.1|	77.65	0	hypothetical protein LEMA_P003180.1 [Leptosphaeria maculans JN3]	anchored component of membrane [GO:0031225]; carbohydrate metabolic process [GO:0005975]; plasma membrane [GO:0005886]; transferase activity [GO:0016740]	-	-
ST47_g923	-	-	-	-	-	-	-
ST47_g924	gi|169624419|ref|XP_001805615.1|	75.26	0	hypothetical protein SNOG_15468 [Phaeosphaeria nodorum SN15]	-	K12795	SUGT1; suppressor of G2 allele of SKP1
ST47_g925	gi|169624439|ref|XP_001805625.1|	72.7	0	hypothetical protein SNOG_15478 [Phaeosphaeria nodorum SN15]	-	-	-
ST47_g926	gi|169624435|ref|XP_001805623.1|	73.87	0	hypothetical protein SNOG_15476 [Phaeosphaeria nodorum SN15]	-	-	-
ST47_g927	gi|482807089|gb|EOA84141.1|	53.3	1e-134	hypothetical protein SETTUDRAFT_180213 [Setosphaeria turcica Et28A]	-	-	-
ST47_g928	gi|189209718|ref|XP_001941191.1|	56.27	0	exo-beta-D-glucosaminidase [Pyrenophora tritici-repentis Pt-1C-BFP]	exo-1,4-beta-D-glucosaminidase activity [GO:0052761]; extracellular region [GO:0005576]; polysaccharide catabolic process [GO:0000272]	K15855	csxA; exo-1,4-beta-D-glucosaminidase [EC:3.2.1.165]
ST47_g929	gi|330916263|ref|XP_003297352.1|	73.17	2e-157	hypothetical protein PTT_07725 [Pyrenophora teres f. teres 0-1]	-	-	-
ST47_g930	gi|330916485|ref|XP_003297434.1|	63.64	8e-131	hypothetical protein PTT_07845 [Pyrenophora teres f. teres 0-1]	-	-	-
ST47_g931	gi|396492283|ref|XP_003843760.1|	60.44	9e-176	predicted protein [Leptosphaeria maculans JN3]	-	-	-
ST47_g932	gi|451999934|gb|EMD92396.1|	88.47	0	hypothetical protein COCHEDRAFT_1134897 [Bipolaris maydis C5]	phosphotransferase activity, alcohol group as acceptor [GO:0016773]	K08874	TRRAP; transformation/transcription domain-associated protein
ST47_g933	gi|330916469|ref|XP_003297426.1|	88.54	0	hypothetical protein PTT_07837 [Pyrenophora teres f. teres 0-1]	fatty acid biosynthetic process [GO:0006633]; integral component of membrane [GO:0016021]; transferase activity [GO:0016740]	K10246	ELO3; fatty acid elongase 3 [EC:2.3.1.199]
ST47_g934	gi|169605019|ref|XP_001795930.1|	62.19	1e-71	hypothetical protein SNOG_05525 [Phaeosphaeria nodorum SN15]	-	-	-
ST47_g935	-	-	-	-	-	-	-
ST47_g936	gi|451993891|gb|EMD86363.1|	81.5	0	hypothetical protein COCHEDRAFT_1147087 [Bipolaris maydis C5]	peptidyl-prolyl cis-trans isomerase activity [GO:0003755]; protein folding [GO:0006457]	K05864	PPID; peptidyl-prolyl isomerase D [EC:5.2.1.8]
ST47_g937	gi|451993892|gb|EMD86364.1|	72.75	0	hypothetical protein COCHEDRAFT_1228394 [Bipolaris maydis C5]	-	-	-
ST47_g938	gi|396496574|ref|XP_003844776.1|	77.99	0	similar to CCR4-NOT transcription complex [Leptosphaeria maculans JN3]	nucleus [GO:0005634]; regulation of transcription, DNA-templated [GO:0006355]	K12580	CNOT3; CCR4-NOT transcription complex subunit 3
ST47_g939	gi|451993896|gb|EMD86368.1|	74.12	1e-86	hypothetical protein COCHEDRAFT_1218583 [Bipolaris maydis C5]	cytoplasm [GO:0005737]; D-amino acid catabolic process [GO:0019478]; hydrolase activity, acting on ester bonds [GO:0016788]	K07560	dtd; D-tyrosyl-tRNA(Tyr) deacylase [EC:3.1.-.-]
ST47_g940	gi|169605207|ref|XP_001796024.1|	53.53	0	hypothetical protein SNOG_05625 [Phaeosphaeria nodorum SN15]	-	-	-
ST47_g941	gi|169605209|ref|XP_001796025.1|	90.69	0	hypothetical protein SNOG_05626 [Phaeosphaeria nodorum SN15]	carboxylic acid metabolic process [GO:0019752]; isocitrate lyase activity [GO:0004451]	K01637	E4.1.3.1; isocitrate lyase [EC:4.1.3.1]
ST47_g942	gi|482810717|gb|EOA87510.1|	63.64	3e-11	hypothetical protein SETTUDRAFT_168955 [Setosphaeria turcica Et28A]	-	-	-
ST47_g943	-	-	-	-	-	-	-
ST47_g944	-	-	-	-	-	-	-
ST47_g945	-	-	-	-	-	-	-
ST47_g946	gi|482808576|gb|EOA85509.1|	85.96	0	hypothetical protein SETTUDRAFT_164125 [Setosphaeria turcica Et28A]	2-isopropylmalate synthase activity [GO:0003852]; leucine biosynthetic process [GO:0009098]	K01649	leuA; 2-isopropylmalate synthase [EC:2.3.3.13]
ST47_g947	gi|189209077|ref|XP_001940871.1|	71.75	7e-158	meiotic chromosome segregation protein [Pyrenophora tritici-repentis Pt-1C-BFP]	-	-	-
ST47_g948	gi|169598806|ref|XP_001792826.1|	80.84	2e-128	hypothetical protein SNOG_02210 [Phaeosphaeria nodorum SN15]	oxidoreductase activity [GO:0016491]	-	-
ST47_g949	-	-	-	-	-	-	-
ST47_g950	gi|330916883|ref|XP_003297593.1|	52.48	0	hypothetical protein PTT_08053 [Pyrenophora teres f. teres 0-1]	DNA binding [GO:0003677]; nucleus [GO:0005634]; sequence-specific DNA binding RNA polymerase II transcription factor activity [GO:0000981]; zinc ion binding [GO:0008270]	-	-
ST47_g951	gi|451897841|emb|CCT61191.1|	82.67	0	hypothetical protein [Leptosphaeria maculans JN3]	glutamate decarboxylase activity [GO:0004351]; glutamate metabolic process [GO:0006536]; pyridoxal phosphate binding [GO:0030170]	K01580	E4.1.1.15; glutamate decarboxylase [EC:4.1.1.15]
ST47_g952	-	-	-	-	-	-	-
ST47_g953	gi|169606424|ref|XP_001796632.1|	56.94	0	hypothetical protein SNOG_06250 [Phaeosphaeria nodorum SN15]	-	-	-
ST47_g954	gi|482815356|gb|EOA92031.1|	77.06	2e-93	hypothetical protein SETTUDRAFT_162571 [Setosphaeria turcica Et28A]	membrane [GO:0016020]	-	-
ST47_g955	gi|396466925|ref|XP_003837799.1|	67.85	0	hypothetical protein LEMA_P121190.1 [Leptosphaeria maculans JN3]	-	-	-
ST47_g956	gi|169606400|ref|XP_001796620.1|	51.21	5e-59	hypothetical protein SNOG_06238 [Phaeosphaeria nodorum SN15]	-	-	-
ST47_g957	gi|169606286|ref|XP_001796563.1|	72.64	6e-164	hypothetical protein SNOG_06181 [Phaeosphaeria nodorum SN15]	lipid metabolic process [GO:0006629]; phosphoric diester hydrolase activity [GO:0008081]	-	-
ST47_g958	gi|330941334|ref|XP_003306044.1|	45.28	2e-133	hypothetical protein PTT_19061 [Pyrenophora teres f. teres 0-1]	-	-	-
ST47_g959	-	-	-	-	-	-	-
ST47_g960	gi|396466961|ref|XP_003837808.1|	69.96	0	hypothetical protein LEMA_P121280.1 [Leptosphaeria maculans JN3]	-	K03361	CDC4; F-box and WD-40 domain protein CDC4
ST47_g961	gi|482810697|gb|EOA87503.1|	56.69	0	hypothetical protein SETTUDRAFT_154174 [Setosphaeria turcica Et28A]	heme binding [GO:0020037]; iron ion binding [GO:0005506]; monooxygenase activity [GO:0004497]; oxidoreductase activity, acting on paired donors, with incorporation or reduction of molecular oxygen [GO:0016705]	-	-
ST47_g962	gi|482810696|gb|EOA87502.1|	54.58	0	hypothetical protein SETTUDRAFT_136351 [Setosphaeria turcica Et28A]	heme binding [GO:0020037]; iron ion binding [GO:0005506]; monooxygenase activity [GO:0004497]; oxidoreductase activity, acting on paired donors, with incorporation or reduction of molecular oxygen [GO:0016705]	-	-
ST47_g963	gi|482810694|gb|EOA87500.1|	62.8	2e-159	hypothetical protein SETTUDRAFT_20015 [Setosphaeria turcica Et28A]	oxidoreductase activity [GO:0016491]; zinc ion binding [GO:0008270]	-	-
ST47_g964	gi|189195044|ref|XP_001933860.1|	46.08	5e-20	predicted protein [Pyrenophora tritici-repentis Pt-1C-BFP]	-	-	-
ST47_g965	-	-	-	-	-	-	-
ST47_g966	-	-	-	-	-	-	-
ST47_g967	gi|451853754|gb|EMD67047.1|	75.41	2e-134	hypothetical protein COCSADRAFT_135644 [Bipolaris sorokiniana ND90Pr]	-	-	-
ST47_g968	gi|406866918|gb|EKD19957.1|	47.51	6e-100	hypothetical protein MBM_01909 [Marssonina brunnea f. sp. 'multigermtubi' MB_m1]	-	-	-
ST47_g969	gi|330914753|ref|XP_003296772.1|	61.46	1e-136	hypothetical protein PTT_06952 [Pyrenophora teres f. teres 0-1]	metal ion binding [GO:0046872]; oxidoreductase activity [GO:0016491]	K00505	TYR; tyrosinase [EC:1.14.18.1]
ST47_g970	-	-	-	-	-	-	-
ST47_g971	gi|380491879|emb|CCF35007.1|	50.08	0	hypothetical protein CH063_06875, partial [Colletotrichum higginsianum]	-	-	-
ST47_g972	gi|452989850|gb|EME89605.1|	41.89	2e-08	hypothetical protein MYCFIDRAFT_128488, partial [Pseudocercospora fijiensis CIRAD86]	-	-	-
ST47_g973	gi|396488073|ref|XP_003842790.1|	83.33	5e-86	predicted protein [Leptosphaeria maculans JN3]	-	-	-
ST47_g974	gi|169606302|ref|XP_001796571.1|	88.85	2e-174	hypothetical protein SNOG_06189 [Phaeosphaeria nodorum SN15]	aerobic respiration [GO:0009060]; methyltransferase activity [GO:0008168]; mitochondrial matrix [GO:0005759]; ubiquinone biosynthetic process [GO:0006744]	K06127	COQ5; 2-methoxy-6-polyprenyl-1,4-benzoquinol methylase [EC:2.1.1.201]
ST47_g975	gi|451854748|gb|EMD68040.1|	76.47	0	hypothetical protein COCSADRAFT_196046 [Bipolaris sorokiniana ND90Pr]	oxidoreductase activity, acting on the aldehyde or oxo group of donors, disulfide as acceptor [GO:0016624]	K00166	BCKDHA; 2-oxoisovalerate dehydrogenase E1 component alpha subunit [EC:1.2.4.4]
ST47_g976	gi|121748742|sp|Q0UPX4.1|ATG13_PHANO	65.81	0	RecName: Full=Autophagy-related protein 13 [Phaeosphaeria nodorum SN15]	-	K08331	ATG13; autophagy-related protein 13
ST47_g977	gi|330906804|ref|XP_003295606.1|	73.69	0	hypothetical protein PTT_01852 [Pyrenophora teres f. teres 0-1]	-	-	-
ST47_g978	gi|330917565|ref|XP_003297859.1|	61.26	7e-160	hypothetical protein PTT_08411 [Pyrenophora teres f. teres 0-1]	-	-	-
ST47_g979	gi|326526693|dbj|BAK00735.1|	73.16	0	predicted protein [Hordeum vulgare subsp. vulgare]	alcohol metabolic process [GO:0006066]; choline dehydrogenase activity [GO:0008812]; flavin adenine dinucleotide binding [GO:0050660]	-	-
ST47_g980	gi|482815247|gb|EOA91922.1|	56.1	0	hypothetical protein SETTUDRAFT_152944 [Setosphaeria turcica Et28A]	ATP binding [GO:0005524]; cation-transporting ATPase activity [GO:0019829]; integral component of membrane [GO:0016021]; metal ion binding [GO:0046872]; metal ion transport [GO:0030001]	K01533	copB; Cu2+-exporting ATPase [EC:3.6.3.4]
ST47_g981	gi|169606298|ref|XP_001796569.1|	67.97	0	hypothetical protein SNOG_06187 [Phaeosphaeria nodorum SN15]	damaged DNA binding [GO:0003684]; nucleotide-excision repair [GO:0006289]; nucleus [GO:0005634]	K10838	XPC; xeroderma pigmentosum group C-complementing protein
ST47_g982	gi|189204498|ref|XP_001938584.1|	58.09	1e-123	conserved hypothetical protein [Pyrenophora tritici-repentis Pt-1C-BFP]	-	-	-
ST47_g983	-	-	-	-	metalloendopeptidase activity [GO:0004222]; zinc ion binding [GO:0008270]	-	-
ST47_g984	gi|482805854|gb|EOA82940.1|	84.38	0	hypothetical protein SETTUDRAFT_165292 [Setosphaeria turcica Et28A]	fatty acid biosynthetic process [GO:0006633]; holo-[acyl-carrier-protein] synthase activity [GO:0008897]; macromolecule biosynthetic process [GO:0009059]; magnesium ion binding [GO:0000287]	K00667	FAS2; fatty acid synthase subunit alpha, fungi type [EC:2.3.1.86]
ST47_g985	gi|451847480|gb|EMD60787.1|	90.68	0	hypothetical protein COCSADRAFT_235908 [Bipolaris sorokiniana ND90Pr]	enoyl-[acyl-carrier-protein] reductase (NADH) activity [GO:0004318]; fatty acid biosynthetic process [GO:0006633]; fatty acid synthase complex [GO:0005835]	K00668	FAS1; fatty acid synthase subunit beta, fungi type [EC:2.3.1.86]
ST47_g986	-	-	-	-	-	-	-
ST47_g987	gi|396459917|ref|XP_003834571.1|	89.52	0	similar to electron transfer flavoprotein-ubiquinone oxidoreductase [Leptosphaeria maculans JN3]	electron-transferring-flavoprotein dehydrogenase activity [GO:0004174]; iron-sulfur cluster binding [GO:0051536]	K00311	ETFDH; electron-transferring-flavoprotein dehydrogenase [EC:1.5.5.1]
ST47_g988	gi|477587981|gb|ENI05061.1|	97.74	6e-100	hypothetical protein COCC4DRAFT_40442 [Bipolaris maydis ATCC 48331]	nucleic acid binding [GO:0003676]; nucleotide binding [GO:0000166]	K12893	SFRS4_5_6; splicing factor, arginine/serine-rich 4/5/6
ST47_g989	-	-	-	-	-	-	-
ST47_g990	gi|169609943|ref|XP_001798390.1|	44.81	6e-62	hypothetical protein SNOG_08063 [Phaeosphaeria nodorum SN15]	-	-	-
ST47_g991	gi|451996750|gb|EMD89216.1|	51.57	5e-34	hypothetical protein COCHEDRAFT_1180583 [Bipolaris maydis C5]	-	-	-
ST47_g992	gi|169609935|ref|XP_001798386.1|	61.54	3e-140	hypothetical protein SNOG_08059 [Phaeosphaeria nodorum SN15]	-	-	-
ST47_g993	gi|451855181|gb|EMD68473.1|	68.76	0	hypothetical protein COCSADRAFT_109021 [Bipolaris sorokiniana ND90Pr]	-	-	-
ST47_g994	-	-	-	-	-	-	-
ST47_g995	-	-	-	-	-	-	-
ST47_g996	gi|317141717|ref|XP_003189399.1|	58.02	7e-57	hypothetical protein AOR_1_460164 [Aspergillus oryzae RIB40]	-	-	-
ST47_g997	-	-	-	-	-	-	-
ST47_g998	gi|451992899|gb|EMD85376.1|	52.25	1e-53	hypothetical protein COCHEDRAFT_1198983 [Bipolaris maydis C5]	ADP binding [GO:0043531]; catalytic activity [GO:0003824]; nucleoside metabolic process [GO:0009116]	-	-
ST47_g999	gi|189211982|ref|XP_001942318.1|	69.74	0	kinesin light chain [Pyrenophora tritici-repentis Pt-1C-BFP]	kinesin complex [GO:0005871]; microtubule motor activity [GO:0003777]; nucleoside metabolic process [GO:0009116]	-	-
ST47_g1000	gi|330931020|ref|XP_003303240.1|	78.47	0	hypothetical protein PTT_15371 [Pyrenophora teres f. teres 0-1]	-	-	-
ST47_g1001	gi|396491287|ref|XP_003843533.1|	83.15	0	hypothetical protein LEMA_P076430.1 [Leptosphaeria maculans JN3]	integral component of membrane [GO:0016021]; transmembrane transport [GO:0055085]	-	-
ST47_g1002	gi|451996746|gb|EMD89212.1|	77.25	0	hypothetical protein COCHEDRAFT_1022675 [Bipolaris maydis C5]	-	-	-
ST47_g1003	gi|482805712|gb|EOA82798.1|	63	0	hypothetical protein SETTUDRAFT_141046 [Setosphaeria turcica Et28A]	-	-	-
ST47_g1004	-	-	-	-	-	-	-
ST47_g1005	gi|169598584|ref|XP_001792715.1|	85.54	0	hypothetical protein SNOG_02098 [Phaeosphaeria nodorum SN15]	DNA repair [GO:0006281]; Ino80 complex [GO:0031011]; regulation of transcription, DNA-templated [GO:0006355]	K11672	ACTR5; actin-related protein 5
ST47_g1006	gi|451847460|gb|EMD60767.1|	84.49	1e-101	hypothetical protein COCSADRAFT_235742 [Bipolaris sorokiniana ND90Pr]	chromatin remodeling [GO:0006338]; Ino80 complex [GO:0031011]; regulation of transcription, DNA-templated [GO:0006355]	K11667	INO80C; INO80 complex subunit C
ST47_g1007	gi|330906533|ref|XP_003295508.1|	87.6	1e-31	hypothetical protein PTT_01384 [Pyrenophora teres f. teres 0-1]	vesicle-mediated transport [GO:0016192]	-	-
ST47_g1008	gi|330906539|ref|XP_003295511.1|	53.82	2e-68	hypothetical protein PTT_01387 [Pyrenophora teres f. teres 0-1]	-	-	-
ST47_g1009	gi|396490113|ref|XP_003843258.1|	88.56	0	similar to phospho-2-dehydro-3-deoxyheptonate aldolase [Leptosphaeria maculans JN3]	3-deoxy-7-phosphoheptulonate synthase activity [GO:0003849]; aromatic amino acid family biosynthetic process [GO:0009073]; chorismate biosynthetic process [GO:0009423]	K01626	E2.5.1.54; 3-deoxy-7-phosphoheptulonate synthase [EC:2.5.1.54]
ST47_g1010	gi|169598602|ref|XP_001792724.1|	64.89	5e-129	hypothetical protein SNOG_02107 [Phaeosphaeria nodorum SN15]	DNA repair [GO:0006281]; Smc5-Smc6 complex [GO:0030915]	-	-
ST47_g1011	gi|396490121|ref|XP_003843260.1|	70.07	0	similar to tyrosine-protein phosphatase non-receptor [Leptosphaeria maculans JN3]	protein tyrosine phosphatase activity [GO:0004725]	K01104	E3.1.3.48; protein-tyrosine phosphatase [EC:3.1.3.48]
ST47_g1012	-	-	-	-	-	-	-
ST47_g1013	gi|169598670|ref|XP_001792758.1|	77.78	0	hypothetical protein SNOG_02140 [Phaeosphaeria nodorum SN15]	catalytic activity [GO:0003824]; membrane [GO:0016020]	-	-
ST47_g1014	gi|189204556|ref|XP_001938613.1|	88.37	2e-17	conserved hypothetical protein [Pyrenophora tritici-repentis Pt-1C-BFP]	-	-	-
ST47_g1015	gi|169598674|ref|XP_001792760.1|	77.83	0	hypothetical protein SNOG_02142 [Phaeosphaeria nodorum SN15]	-	K13205	AAR2; A1 cistron-splicing factor AAR2
ST47_g1016	gi|226182882|dbj|BAH30986.1|	71.32	6e-96	hypothetical protein RER_02780 [Rhodococcus erythropolis PR4]	-	-	-
ST47_g1017	gi|490041846|ref|WP_003944227.1|	75.36	9e-93	hypothetical protein [Rhodococcus erythropolis]	-	-	-
ST47_g1018	gi|495996489|ref|WP_008721068.1|	81.18	9e-173	MULTISPECIES: Integrase, catalytic region [Rhodococcus]	DNA integration [GO:0015074]; nucleic acid binding [GO:0003676]	-	-
ST47_g1019	-	-	-	-	-	-	-
ST47_g1020	gi|497835241|ref|WP_010149397.1|	58.4	0	ATPase AAA [Serinicoccus profundi]	-	-	-
ST47_g1021	-	-	-	-	-	-	-
ST47_g1022	gi|494507806|ref|WP_007297265.1|	59.46	2e-45	tellurium resistance protein [Rhodococcus imtechensis]	-	-	-
ST47_g1023	-	-	-	-	-	-	-
ST47_g1024	gi|495656802|ref|WP_008381381.1|	89.69	1e-128	hypothetical protein [Gordonia malaquae]	-	-	-
ST47_g1025	gi|21734950|gb|AAK11727.1|	96.86	3e-141	ISRh1 transposase-like protein [Rhodococcus erythropolis]	nucleic acid binding [GO:0003676]	-	-
ST47_g1026	gi|189210201|ref|XP_001941432.1|	79.94	0	leukotriene A-4 hydrolase hydrolase [Pyrenophora tritici-repentis Pt-1C-BFP]	leukotriene biosynthetic process [GO:0019370]; metallopeptidase activity [GO:0008237]; zinc ion binding [GO:0008270]	K01254	LTA4H; leukotriene-A4 hydrolase [EC:3.3.2.6]
ST47_g1027	gi|482806974|gb|EOA84026.1|	64.83	0	hypothetical protein SETTUDRAFT_119008 [Setosphaeria turcica Et28A]	-	-	-
ST47_g1028	gi|451849836|gb|EMD63139.1|	59.67	7e-143	hypothetical protein COCSADRAFT_38022 [Bipolaris sorokiniana ND90Pr]	-	-	-
ST47_g1029	gi|189210195|ref|XP_001941429.1|	62.64	1e-73	conserved hypothetical protein [Pyrenophora tritici-repentis Pt-1C-BFP]	hydrolase activity [GO:0016787]	-	-
ST47_g1030	gi|451849834|gb|EMD63137.1|	86.11	0	hypothetical protein COCSADRAFT_191370 [Bipolaris sorokiniana ND90Pr]	DNA binding [GO:0003677]; nucleus [GO:0005634]; sequence-specific DNA binding RNA polymerase II transcription factor activity [GO:0000981]; zinc ion binding [GO:0008270]	-	-
ST47_g1031	gi|452001622|gb|EMD94081.1|	71.07	0	hypothetical protein COCHEDRAFT_1222675 [Bipolaris maydis C5]	nucleus [GO:0005634]; regulation of transcription, DNA-templated [GO:0006355]	K12605	CNOT2; CCR4-NOT transcription complex subunit 2
ST47_g1032	gi|452001616|gb|EMD94075.1|	55.56	2e-32	hypothetical protein COCHEDRAFT_1201892 [Bipolaris maydis C5]	-	-	-
ST47_g1033	gi|452001615|gb|EMD94074.1|	77.06	3e-89	hypothetical protein COCHEDRAFT_1201891 [Bipolaris maydis C5]	carbohydrate metabolic process [GO:0005975]; ribose-5-phosphate isomerase activity [GO:0004751]	K01808	rpiB; ribose 5-phosphate isomerase B [EC:5.3.1.6]
ST47_g1034	gi|451851406|gb|EMD64704.1|	46.77	6e-06	hypothetical protein COCSADRAFT_170546 [Bipolaris sorokiniana ND90Pr]	-	-	-
ST47_g1035	gi|330921866|ref|XP_003299594.1|	59.22	0	hypothetical protein PTT_10627 [Pyrenophora teres f. teres 0-1]	ATP binding [GO:0005524]	K02606	ORC4; origin recognition complex subunit 4
ST47_g1036	gi|452001612|gb|EMD94071.1|	68.98	2e-115	hypothetical protein COCHEDRAFT_1169668 [Bipolaris maydis C5]	mitochondrial inner membrane [GO:0005743]; oxidoreductase activity, acting on NAD(P)H [GO:0016651]; respiratory electron transport chain [GO:0022904]	K03949	NDUFA5; NADH dehydrogenase (ubiquinone) 1 alpha subcomplex subunit 5
ST47_g1037	gi|396458997|ref|XP_003834111.1|	67.13	0	similar to disulfide isomerase [Leptosphaeria maculans JN3]	cell redox homeostasis [GO:0045454]; isomerase activity [GO:0016853]	K13996	EPS1; protein disulfide-isomerase [EC:5.3.4.1]
ST47_g1038	gi|169609050|ref|XP_001797944.1|	67.73	5e-122	hypothetical protein SNOG_07609 [Phaeosphaeria nodorum SN15]	oxidoreductase activity [GO:0016491]	K00069	HPGD; 15-hydroxyprostaglandin dehydrogenase (NAD) [EC:1.1.1.141]
ST47_g1039	gi|396458995|ref|XP_003834110.1|	63.91	3e-68	similar to Cdc25 family phosphatase Ibp1 [Leptosphaeria maculans JN3]	-	K18065	CDC25; Cdc25 family phosphatase [EC:3.1.3.48 1.20.4.-]
ST47_g1040	gi|396458959|ref|XP_003834092.1|	88.84	0	similar to multifunctional beta-oxidation protein [Leptosphaeria maculans JN3]	oxidoreductase activity [GO:0016491]	K14729	FOX2; multifunctional beta-oxidation protein [EC:4.2.1.- 1.1.1.-]
ST47_g1041	gi|451995823|gb|EMD88291.1|	61.72	1e-137	hypothetical protein COCHEDRAFT_1144464 [Bipolaris maydis C5]	-	-	-
ST47_g1042	gi|189210601|ref|XP_001941632.1|	68.69	8e-149	GDSL lipase/acylhydrolase family protein [Pyrenophora tritici-repentis Pt-1C-BFP]	hydrolase activity, acting on ester bonds [GO:0016788]; lipid metabolic process [GO:0006629]	-	-
ST47_g1043	gi|169619100|ref|XP_001802963.1|	67.32	9e-70	hypothetical protein SNOG_12743 [Phaeosphaeria nodorum SN15]	-	-	-
ST47_g1044	gi|396459045|ref|XP_003834135.1|	69.82	3e-68	similar to AMFR protein [Leptosphaeria maculans JN3]	-	K14022	CUE1; coupling of ubiquitin conjugation to ER degradation protein 1
ST47_g1045	gi|451995748|gb|EMD88216.1|	75.29	3e-79	hypothetical protein COCHEDRAFT_1023380 [Bipolaris maydis C5]	-	-	-
ST47_g1046	gi|169618762|ref|XP_001802794.1|	84.06	0	hypothetical protein SNOG_12573 [Phaeosphaeria nodorum SN15]	integral component of membrane [GO:0016021]; substrate-specific transmembrane transporter activity [GO:0022891]	-	-
ST47_g1047	gi|451851363|gb|EMD64661.1|	61.77	0	carbohydrate esterase family 4 protein [Bipolaris sorokiniana ND90Pr]	carbohydrate metabolic process [GO:0005975]; chitin binding [GO:0008061]; hydrolase activity, acting on carbon-nitrogen (but not peptide) bonds [GO:0016810]	-	-
ST47_g1048	gi|396462214|ref|XP_003835718.1|	57.21	2e-53	hypothetical protein LEMA_P050590.1 [Leptosphaeria maculans JN3]	-	-	-
ST47_g1049	gi|330918610|ref|XP_003298288.1|	90.94	0	hypothetical protein PTT_08943 [Pyrenophora teres f. teres 0-1]	oxidoreductase activity [GO:0016491]	-	-
ST47_g1050	gi|396462208|ref|XP_003835715.1|	96.56	0	similar to DNA repair protein RAD51 homolog 1 [Leptosphaeria maculans JN3]	ATP binding [GO:0005524]; damaged DNA binding [GO:0003684]; DNA-dependent ATPase activity [GO:0008094]; DNA repair [GO:0006281]	K04482	RAD51; DNA repair protein RAD51
ST47_g1051	gi|396462206|ref|XP_003835714.1|	67.07	0	hypothetical protein LEMA_P050550.1 [Leptosphaeria maculans JN3]	-	K14303	NUP160; nuclear pore complex protein Nup160
ST47_g1052	gi|169623442|ref|XP_001805128.1|	62.82	4e-163	hypothetical protein SNOG_14962 [Phaeosphaeria nodorum SN15]	ligase activity [GO:0016874]	K10583	UBE2S; ubiquitin-conjugating enzyme E2 S [EC:6.3.2.19]
ST47_g1053	gi|189210836|ref|XP_001941749.1|	72.14	9e-179	conserved hypothetical protein [Pyrenophora tritici-repentis Pt-1C-BFP]	carbohydrate metabolic process [GO:0005975]; hydrolase activity, hydrolyzing O-glycosyl compounds [GO:0004553]	-	-
ST47_g1054	gi|482804761|gb|EOA81860.1|	81.37	0	hypothetical protein SETTUDRAFT_97994 [Setosphaeria turcica Et28A]	cytoplasm [GO:0005737]; dipeptidyl-peptidase activity [GO:0008239]	K01277	E3.4.14.4; dipeptidyl-peptidase III [EC:3.4.14.4]
ST47_g1055	gi|396462220|ref|XP_003835721.1|	94.58	0	similar to serine/threonine protein phosphatase [Leptosphaeria maculans JN3]	phosphoprotein phosphatase activity [GO:0004721]	K15427	SIT4; serine/threonine-protein phosphatase PP1-1 [EC:3.1.3.16]
ST47_g1056	gi|330931624|ref|XP_003303476.1|	68.15	0	hypothetical protein PTT_15697 [Pyrenophora teres f. teres 0-1]	nucleic acid binding [GO:0003676]; nucleotide binding [GO:0000166]	K14328	UPF3; regulator of nonsense transcripts 3
ST47_g1057	gi|169607289|ref|XP_001797064.1|	76.65	0	hypothetical protein SNOG_06701 [Phaeosphaeria nodorum SN15]	integral component of membrane [GO:0016021]; mitochondrial inner membrane [GO:0005743]; transmembrane transport [GO:0055085]	K15084	SLC25A16; solute carrier family 25 (mitochondrial carrier protein), member 16
ST47_g1058	gi|169607291|ref|XP_001797065.1|	60.52	0	hypothetical protein SNOG_06702 [Phaeosphaeria nodorum SN15]	methyltransferase activity [GO:0008168]; nucleobase-containing compound metabolic process [GO:0006139]	-	-
ST47_g1059	gi|451992482|gb|EMD84965.1|	64.08	1e-128	hypothetical protein COCHEDRAFT_1208165 [Bipolaris maydis C5]	FMN binding [GO:0010181]; oxidoreductase activity [GO:0016491]	-	-
ST47_g1060	gi|451845061|gb|EMD58375.1|	53.98	0	hypothetical protein COCSADRAFT_41876 [Bipolaris sorokiniana ND90Pr]	-	-	-
ST47_g1061	gi|330931616|ref|XP_003303472.1|	50	8e-13	hypothetical protein PTT_15693 [Pyrenophora teres f. teres 0-1]	-	-	-
ST47_g1062	gi|330931618|ref|XP_003303473.1|	77.02	4e-83	hypothetical protein PTT_15694 [Pyrenophora teres f. teres 0-1]	-	-	-
ST47_g1063	gi|189188806|ref|XP_001930742.1|	61.38	2e-50	small nuclear ribonucleoprotein F [Pyrenophora tritici-repentis Pt-1C-BFP]	mRNA processing [GO:0006397]; RNA binding [GO:0003723]; RNA splicing [GO:0008380]; spliceosomal complex [GO:0005681]; viral nucleocapsid [GO:0019013]	K11098	SNRPF; small nuclear ribonucleoprotein F
ST47_g1064	gi|330931610|ref|XP_003303469.1|	52.46	0	hypothetical protein PTT_15690 [Pyrenophora teres f. teres 0-1]	-	-	-
ST47_g1065	gi|169623610|ref|XP_001805212.1|	87.75	2e-130	hypothetical protein SNOG_15049 [Phaeosphaeria nodorum SN15]	-	-	-
ST47_g1066	gi|169607365|ref|XP_001797102.1|	75.87	5e-152	hypothetical protein SNOG_06739 [Phaeosphaeria nodorum SN15]	-	-	-
ST47_g1067	gi|477591440|gb|ENI08512.1|	72.01	0	hypothetical protein COCC4DRAFT_37232 [Bipolaris maydis ATCC 48331]	catalytic activity [GO:0003824]; membrane [GO:0016020]	-	-
ST47_g1068	gi|169607831|ref|XP_001797335.1|	74.78	6e-98	hypothetical protein SNOG_06978 [Phaeosphaeria nodorum SN15]	-	K06867	-
ST47_g1069	gi|396462480|ref|XP_003835851.1|	79.82	0	hypothetical protein LEMA_P051920.1 [Leptosphaeria maculans JN3]	RNA binding [GO:0003723]	K14844	PUF6; pumilio homology domain family member 6
ST47_g1070	gi|189189396|ref|XP_001931037.1|	60.04	7e-147	hypothetical protein PTRG_00704 [Pyrenophora tritici-repentis Pt-1C-BFP]	-	-	-
ST47_g1071	gi|482809711|gb|EOA86517.1|	59.4	0	glycoside hydrolase family 76 protein [Setosphaeria turcica Et28A]	hydrolase activity [GO:0016787]	-	-
ST47_g1072	gi|451995930|gb|EMD88397.1|	96.95	0	hypothetical protein COCHEDRAFT_1141970 [Bipolaris maydis C5]	mRNA splicing, via spliceosome [GO:0000398]; spliceosomal complex [GO:0005681]; U5 snRNA binding [GO:0030623]; U6 snRNA binding [GO:0017070]	K12856	PRPF8; pre-mRNA-processing factor 8
ST47_g1073	gi|396460002|ref|XP_003834613.1|	74.97	0	similar to C6 zinc finger domain protein [Leptosphaeria maculans JN3]	DNA binding [GO:0003677]; nucleus [GO:0005634]; sequence-specific DNA binding RNA polymerase II transcription factor activity [GO:0000981]; zinc ion binding [GO:0008270]	-	-
ST47_g1074	-	-	-	-	-	-	-
ST47_g1075	gi|330944437|ref|XP_003306379.1|	81.84	0	hypothetical protein PTT_19514 [Pyrenophora teres f. teres 0-1]	NADP binding [GO:0050661]; pentose-phosphate shunt [GO:0006098]; phosphogluconate dehydrogenase (decarboxylating) activity [GO:0004616]	K00033	PGD; 6-phosphogluconate dehydrogenase [EC:1.1.1.44]
ST47_g1076	gi|169595382|ref|XP_001791115.1|	92.56	5e-62	hypothetical protein SNOG_00429 [Phaeosphaeria nodorum SN15]	cytoplasm [GO:0005737]; nucleotide binding [GO:0000166]; nucleus [GO:0005634]; RNA binding [GO:0003723]; RNA processing [GO:0006396]	K12876	RBM8A; RNA-binding protein 8A
ST47_g1077	gi|451856190|gb|EMD69481.1|	73.21	0	hypothetical protein COCSADRAFT_32183 [Bipolaris sorokiniana ND90Pr]	serine-type peptidase activity [GO:0008236]	-	-
ST47_g1078	gi|340518571|gb|EGR48812.1|	50.91	2e-26	predicted protein [Trichoderma reesei QM6a]	-	-	-
ST47_g1079	gi|189209227|ref|XP_001940946.1|	66.88	2e-118	RING-6 protein [Pyrenophora tritici-repentis Pt-1C-BFP]	DNA binding [GO:0003677]; metal ion binding [GO:0046872]	-	-
ST47_g1080	gi|482809708|gb|EOA86514.1|	58.56	4e-121	hypothetical protein SETTUDRAFT_170964 [Setosphaeria turcica Et28A]	zinc ion binding [GO:0008270]	K06664	PEX2; peroxin-2
ST47_g1081	gi|451856196|gb|EMD69487.1|	81.44	0	hypothetical protein COCSADRAFT_195289 [Bipolaris sorokiniana ND90Pr]	intracellular protein transport [GO:0006886]	-	-
ST47_g1082	-	-	-	-	-	-	-
ST47_g1083	gi|485922963|gb|EOD48268.1|	82.92	0	putative chorismate synthase protein [Neofusicoccum parvum UCRNP2]	aromatic amino acid family biosynthetic process [GO:0009073]; chorismate biosynthetic process [GO:0009423]; chorismate synthase activity [GO:0004107]	K01736	aroC; chorismate synthase [EC:4.2.3.5]
ST47_g1084	gi|242772817|ref|XP_002478115.1|	67.34	0	MFS transporter of unkown specificity [Talaromyces stipitatus ATCC 10500]	integral component of membrane [GO:0016021]; transmembrane transport [GO:0055085]	-	-
ST47_g1085	gi|121704393|ref|XP_001270460.1|	50.95	4e-134	glycosyl hydrolase family 88, putative [Aspergillus clavatus NRRL 1]	hydrolase activity [GO:0016787]	K15532	yteR; unsaturated rhamnogalacturonyl hydrolase [EC:3.2.1.172]
ST47_g1086	gi|70995486|ref|XP_752498.1|	69.06	0	lactonohydrolase [Aspergillus fumigatus Af293]	gluconolactonase activity [GO:0004341]	K01053	E3.1.1.17; gluconolactonase [EC:3.1.1.17]
ST47_g1087	gi|121704377|ref|XP_001270452.1|	44.12	3e-98	conserved hypothetical protein [Aspergillus clavatus NRRL 1]	-	-	-
ST47_g1088	gi|119495713|ref|XP_001264635.1|	70.1	1e-150	methyltransferase, putative [Neosartorya fischeri NRRL 181]	methyltransferase activity [GO:0008168]	-	-
ST47_g1089	gi|119477306|ref|XP_001259256.1|	41.76	1e-103	C6 zinc finger domain protein [Neosartorya fischeri NRRL 181]	nucleus [GO:0005634]; sequence-specific DNA binding RNA polymerase II transcription factor activity [GO:0000981]; zinc ion binding [GO:0008270]	-	-
ST47_g1090	gi|121704379|ref|XP_001270453.1|	67.53	8e-177	oxidoreductase, putative [Aspergillus clavatus NRRL 1]	iron ion binding [GO:0005506]; oxidoreductase activity, acting on paired donors, with incorporation or reduction of molecular oxygen, 2-oxoglutarate as one donor, and incorporation of one atom each of oxygen into both donors [GO:0016706]	-	-
ST47_g1091	gi|315056291|ref|XP_003177520.1|	50.89	2e-171	AMP-binding enzyme domain-containing protein [Microsporum gypseum CBS 118893]	catalytic activity [GO:0003824]	-	-
ST47_g1092	gi|189211850|ref|XP_001942253.1|	86.81	1e-151	predicted protein [Pyrenophora tritici-repentis Pt-1C-BFP]	-	K01626	E2.5.1.54; 3-deoxy-7-phosphoheptulonate synthase [EC:2.5.1.54]
ST47_g1093	-	-	-	-	isoprenoid biosynthetic process [GO:0008299]	-	-
ST47_g1094	-	-	-	-	-	-	-
ST47_g1095	gi|330927492|ref|XP_003301895.1|	51.8	0	hypothetical protein PTT_13513 [Pyrenophora teres f. teres 0-1]	-	-	-
ST47_g1096	gi|189190924|ref|XP_001931801.1|	86.03	2e-107	ubiquitin-conjugating enzyme E2 15 [Pyrenophora tritici-repentis Pt-1C-BFP]	ligase activity [GO:0016874]	K10575	UBE2G1; ubiquitin-conjugating enzyme E2 G1 [EC:6.3.2.19]
ST47_g1097	-	-	-	-	-	-	-
ST47_g1098	gi|482815185|gb|EOA91860.1|	81.3	0	hypothetical protein SETTUDRAFT_162428 [Setosphaeria turcica Et28A]	membrane [GO:0016020]; transferase activity, transferring phosphorus-containing groups [GO:0016772]	K16368	DGK1; diacylglycerol kinase (CTP) [EC:2.7.1.174]
ST47_g1099	gi|396498370|ref|XP_003845205.1|	81.29	0	similar to ATP-dependent rRNA helicase spb4 [Leptosphaeria maculans JN3]	ATP binding [GO:0005524]; helicase activity [GO:0004386]; RNA binding [GO:0003723]	K14809	DDX55; ATP-dependent RNA helicase DDX55/SPB4 [EC:3.6.4.13]
ST47_g1100	gi|169618164|ref|XP_001802496.1|	61.22	1e-17	hypothetical protein SNOG_12270 [Phaeosphaeria nodorum SN15]	peroxidase activity [GO:0004601]	-	-
ST47_g1101	gi|169618164|ref|XP_001802496.1|	76.06	1e-86	hypothetical protein SNOG_12270 [Phaeosphaeria nodorum SN15]	peroxidase activity [GO:0004601]	-	-
ST47_g1102	gi|169618166|ref|XP_001802497.1|	77.13	2e-90	hypothetical protein SNOG_12271 [Phaeosphaeria nodorum SN15]	-	-	-
ST47_g1103	gi|495005321|ref|WP_007731335.1|	94.58	5e-172	hypothetical protein [Rhodococcus qingshengii]	-	-	-
ST47_g1104	gi|490037858|ref|WP_003940281.1|	98.63	2e-95	MarR family transcriptional regulator [Rhodococcus qingshengii]	-	-	-
ST47_g1105	gi|495005328|ref|WP_007731342.1|	99.08	2e-154	MULTISPECIES: TetR family transcriptional regulator [Rhodococcus]	-	-	-
ST47_g1106	gi|495005330|ref|WP_007731344.1|	98.69	2e-95	3-hydroxyacyl-thioester dehydratase [Rhodococcus qingshengii]	-	-	-
ST47_g1107	gi|490038066|ref|WP_003940489.1|	99.23	0	acyl-CoA dehydrogenase [Rhodococcus erythropolis]	-	-	-
ST47_g1108	gi|490038095|ref|WP_003940518.1|	99.68	0	MULTISPECIES: heat shock protein 90 [Rhodococcus]	-	K04079	htpG; molecular chaperone HtpG
ST47_g1109	gi|226187619|dbj|BAH35723.1|	97.94	0	putative FAD-linked oxidase [Rhodococcus erythropolis PR4]	alkylglycerone-phosphate synthase activity [GO:0008609]; flavin adenine dinucleotide binding [GO:0050660]; lipid biosynthetic process [GO:0008610]; UDP-N-acetylmuramate dehydrogenase activity [GO:0008762]	K00803	AGPS; alkyldihydroxyacetonephosphate synthase [EC:2.5.1.26]
ST47_g1110	gi|495005336|ref|WP_007731350.1|	98.91	2e-159	MULTISPECIES: ion transport protein [Rhodococcus]	-	-	-
ST47_g1111	gi|490037612|ref|WP_003940035.1|	98.21	0	metallophosphoesterase [Rhodococcus erythropolis]	-	-	-
ST47_g1112	gi|495005339|ref|WP_007731353.1|	100	3e-138	MULTISPECIES: hypothetical protein [Rhodococcus]	-	-	-
ST47_g1113	gi|495005341|ref|WP_007731355.1|	100	0	hypothetical protein [Rhodococcus qingshengii]	-	-	-
ST47_g1114	gi|490037361|ref|WP_003939784.1|	99.48	0	MULTISPECIES: acyl-CoA dehydrogenase [Rhodococcus]	-	K00248	ACADS; butyryl-CoA dehydrogenase [EC:1.3.8.1]
ST47_g1115	gi|490037251|ref|WP_003939674.1|	99.57	2e-164	MULTISPECIES: TetR family transcriptional regulator [Rhodococcus]	-	-	-
ST47_g1116	gi|490037699|ref|WP_003940122.1|	99.81	0	acyl-CoA synthetase [Rhodococcus erythropolis]	-	-	-
ST47_g1117	gi|490037744|ref|WP_003940167.1|	100	0	MULTISPECIES: 6-aminohexanoate-cyclic-dimer hydrolase [Rhodococcus]	-	K02433	gatA; aspartyl-tRNA(Asn)/glutamyl-tRNA(Gln) amidotransferase subunit A [EC:6.3.5.6 6.3.5.7]
ST47_g1118	gi|490037559|ref|WP_003939982.1|	98.79	0	peptidase S9 [Rhodococcus erythropolis]	-	-	-
ST47_g1119	gi|495005357|ref|WP_007731371.1|	99.81	0	MULTISPECIES: ABC transporter substrate-binding protein [Rhodococcus]	-	-	-
ST47_g1120	gi|495005359|ref|WP_007731373.1|	100	0	MULTISPECIES: CdaR family transcriptional regulator [Rhodococcus]	-	-	-
ST47_g1121	gi|495005361|ref|WP_007731375.1|	100	7e-177	MULTISPECIES: oxidoreductase [Rhodococcus]	-	K12405	HSD17B4; 3-hydroxyacyl-CoA dehydrogenase / 3a,7a,12a-trihydroxy-5b-cholest-24-enoyl-CoA hydratase [EC:1.1.1.35 4.2.1.107]
ST47_g1122	gi|490037624|ref|WP_003940047.1|	100	1e-133	TetR family transcriptional regulator [Rhodococcus erythropolis]	-	-	-
ST47_g1123	gi|495005368|ref|WP_007731382.1|	100	0	MULTISPECIES: metal ion transport protein [Rhodococcus]	-	K16073	ALR; magnesium transporter
ST47_g1124	gi|495005370|ref|WP_007731384.1|	100	1e-109	MULTISPECIES: hypothetical protein [Rhodococcus]	-	-	-
ST47_g1125	gi|490037825|ref|WP_003940248.1|	97.28	0	MULTISPECIES: ATP-dependent DNA ligase [Rhodococcus]	-	-	-
ST47_g1126	gi|495005377|ref|WP_007731391.1|	99.25	0	MULTISPECIES: esterase [Rhodococcus]	-	-	-
ST47_g1127	gi|490037620|ref|WP_003940043.1|	100	0	ferredoxin [Rhodococcus erythropolis]	-	K18914	FDXR; adrenodoxin-NADP+ reductase [EC:1.18.1.6]
ST47_g1128	gi|490037414|ref|WP_003939837.1|	99.32	0	MULTISPECIES: glycerol-3-phosphate ABC transporter permease [Rhodococcus]	-	-	-
ST47_g1129	gi|490038062|ref|WP_003940485.1|	100	0	MULTISPECIES: ABC transporter substrate-binding protein [Rhodococcus]	-	-	-
ST47_g1130	gi|490038129|ref|WP_003940552.1|	98.71	0	ABC transporter ATPase [Rhodococcus erythropolis]	-	-	-
ST47_g1131	gi|495005393|ref|WP_007731407.1|	100	0	MULTISPECIES: metalloendopeptidase [Rhodococcus]	-	-	-
ST47_g1132	gi|490037852|ref|WP_003940275.1|	99.75	0	ABC transporter [Rhodococcus erythropolis]	-	-	-
ST47_g1133	gi|490037659|ref|WP_003940082.1|	95.78	0	MULTISPECIES: hypothetical protein [Rhodococcus]	-	-	-
ST47_g1134	gi|495005401|ref|WP_007731415.1|	100	0	MULTISPECIES: hypothetical protein [Rhodococcus]	-	-	-
ST47_g1135	gi|490037296|ref|WP_003939719.1|	100	6e-145	MULTISPECIES: IclR family transcriptional regulator [Rhodococcus]	-	-	-
ST47_g1136	gi|495005403|ref|WP_007731417.1|	99.33	1e-89	MULTISPECIES: hypothetical protein [Rhodococcus]	-	-	-
ST47_g1137	gi|490038193|ref|WP_003940616.1|	99.78	0	MULTISPECIES: fumarate reductase [Rhodococcus]	-	-	-
ST47_g1138	gi|490038178|ref|WP_003940601.1|	100	0	MFS transporter [Rhodococcus erythropolis]	-	-	-
ST47_g1139	gi|495005412|ref|WP_007731426.1|	99.82	0	ABC transporter ATP-binding protein [Rhodococcus qingshengii]	-	K06158	ABCF3; ATP-binding cassette, subfamily F, member 3
ST47_g1140	gi|490037687|ref|WP_003940110.1|	99.46	8e-127	MULTISPECIES: TetR family transcriptional regulator [Rhodococcus]	-	-	-
ST47_g1141	gi|490038030|ref|WP_003940453.1|	99.04	0	amidohydrolase [Rhodococcus erythropolis]	-	K07047	-
ST47_g1142	gi|495005425|ref|WP_007731439.1|	72.87	5e-147	S26 family peptidase [Rhodococcus qingshengii]	-	-	-
ST47_g1143	gi|495005427|ref|WP_007731441.1|	98.94	4e-99	lipoprotein [Rhodococcus qingshengii]	-	-	-
ST47_g1144	gi|495005428|ref|WP_007731442.1|	100	2e-128	hypothetical protein [Rhodococcus qingshengii]	-	-	-
ST47_g1145	gi|495005432|ref|WP_007731446.1|	99.33	0	hypothetical protein [Rhodococcus qingshengii]	-	-	-
ST47_g1146	gi|495005433|ref|WP_007731447.1|	98.17	0	cytochrome P450 [Rhodococcus qingshengii]	-	-	-
ST47_g1147	gi|495005434|ref|WP_007731448.1|	98.91	3e-113	MULTISPECIES: TetR family transcriptional regulator [Rhodococcus]	-	-	-
ST47_g1148	gi|495005435|ref|WP_007731449.1|	99.48	0	TetR family transcriptional regulator [Rhodococcus qingshengii]	-	-	-
ST47_g1149	gi|495005436|ref|WP_007731450.1|	98.93	0	acyl-CoA dehydrogenase [Rhodococcus qingshengii]	-	K00253	IVD; isovaleryl-CoA dehydrogenase [EC:1.3.8.4]
ST47_g1150	gi|495005437|ref|WP_007731451.1|	99.4	0	hypothetical protein [Rhodococcus qingshengii]	-	-	-
ST47_g1151	gi|495005438|ref|WP_007731452.1|	98.05	0	fatty-acid--CoA ligase [Rhodococcus qingshengii]	-	-	-
ST47_g1152	gi|490037619|ref|WP_003940042.1|	99.7	0	hypothetical protein [Rhodococcus erythropolis]	-	-	-
ST47_g1153	gi|490037565|ref|WP_003939988.1|	100	0	glycine/betaine ABC transporter substrate-binding protein [Rhodococcus erythropolis]	-	-	-
ST47_g1154	gi|495005442|ref|WP_007731456.1|	100	0	MULTISPECIES: ABC transporter ATP-binding protein [Rhodococcus]	-	-	-
ST47_g1155	gi|226187491|dbj|BAH35595.1|	98.4	0	conserved hypothetical protein [Rhodococcus erythropolis PR4]	-	-	-
ST47_g1156	gi|226187489|dbj|BAH35593.1|	99.53	1e-121	putative TetR family transcriptional regulator [Rhodococcus erythropolis PR4]	DNA binding [GO:0003677]; regulation of transcription, DNA-templated [GO:0006355]; transcription, DNA-templated [GO:0006351]	-	-
ST47_g1157	gi|490038143|ref|WP_003940566.1|	99.8	0	MULTISPECIES: multidrug MFS transporter [Rhodococcus]	-	-	-
ST47_g1158	gi|490037311|ref|WP_003939734.1|	99.39	0	monooxygenase, flavin-binding family [Rhodococcus erythropolis]	-	-	-
ST47_g1159	gi|495005461|ref|WP_007731475.1|	98.68	2e-103	hypothetical protein [Rhodococcus qingshengii]	-	-	-
ST47_g1160	gi|495005464|ref|WP_007731478.1|	99.4	2e-113	hypothetical protein [Rhodococcus qingshengii]	-	-	-
ST47_g1161	gi|495005466|ref|WP_007731480.1|	99.09	2e-73	MULTISPECIES: hypothetical protein [Rhodococcus]	-	-	-
ST47_g1162	gi|490038053|ref|WP_003940476.1|	98.55	0	luciferase [Rhodococcus erythropolis]	-	-	-
ST47_g1163	gi|495007046|ref|WP_007733059.1|	97.14	2e-40	hypothetical protein, partial [Rhodococcus qingshengii]	-	-	-
ST47_g1164	gi|495005477|ref|WP_007731491.1|	96.44	0	hypothetical protein [Rhodococcus qingshengii]	-	-	-
ST47_g1165	gi|495007762|ref|WP_007733774.1|	99.34	0	hypothetical protein [Rhodococcus qingshengii]	-	-	-
ST47_g1166	gi|490037416|ref|WP_003939839.1|	99.53	0	stress protein [Rhodococcus erythropolis]	-	-	-
ST47_g1167	gi|495007766|ref|WP_007733778.1|	99.16	0	hydrolase [Rhodococcus qingshengii]	-	-	-
ST47_g1168	gi|490037740|ref|WP_003940163.1|	93.26	0	methyltransferase type 12 [Rhodococcus erythropolis]	-	-	-
ST47_g1169	gi|490037379|ref|WP_003939802.1|	91.08	2e-177	glycine/betaine ABC transporter substrate-binding protein [Rhodococcus erythropolis]	-	-	-
ST47_g1170	gi|495007778|ref|WP_007733790.1|	99.8	0	flavin-containing monooxygenase [Rhodococcus qingshengii]	-	-	-
ST47_g1171	gi|495007784|ref|WP_007733796.1|	99.2	0	esterase [Rhodococcus qingshengii]	-	-	-
ST47_g1172	gi|490037326|ref|WP_003939749.1|	99.02	3e-130	MULTISPECIES: alpha/beta hydrolase [Rhodococcus]	-	-	-
ST47_g1173	gi|490038176|ref|WP_003940599.1|	99.45	2e-115	MULTISPECIES: ATPase [Rhodococcus]	-	-	-
ST47_g1174	gi|490037483|ref|WP_003939906.1|	99.72	0	LacI family transcription regulator [Rhodococcus erythropolis]	-	-	-
ST47_g1175	gi|490037347|ref|WP_003939770.1|	99.74	0	MULTISPECIES: acyl-CoA dehydrogenase [Rhodococcus]	-	K00252	GCDH; glutaryl-CoA dehydrogenase [EC:1.3.8.6]
ST47_g1176	gi|490037511|ref|WP_003939934.1|	99.72	0	MULTISPECIES: carnitine dehydratase [Rhodococcus]	-	K18703	SUGCT; succinate---hydroxymethylglutarate CoA-transferase [EC:2.8.3.13]
ST47_g1177	gi|490037342|ref|WP_003939765.1|	99.7	0	MULTISPECIES: NADP-dependent oxidoreductase [Rhodococcus]	-	K07119	-
ST47_g1178	gi|495007793|ref|WP_007733805.1|	99.32	0	hydrolase [Rhodococcus qingshengii]	-	-	-
ST47_g1179	gi|490037997|ref|WP_003940420.1|	99.22	1e-165	short-chain dehydrogenase [Rhodococcus erythropolis]	-	-	-
ST47_g1180	gi|490037570|ref|WP_003939993.1|	98.34	0	esterase [Rhodococcus erythropolis]	-	-	-
ST47_g1181	gi|495007798|ref|WP_007733810.1|	100	0	MULTISPECIES: acyl-CoA dehydrogenase [Rhodococcus]	-	K00253	IVD; isovaleryl-CoA dehydrogenase [EC:1.3.8.4]
ST47_g1182	gi|495007799|ref|WP_007733811.1|	100	1e-141	acetyltransferase [Rhodococcus qingshengii]	-	-	-
ST47_g1183	gi|495007800|ref|WP_007733812.1|	86.96	4e-72	hypothetical protein [Rhodococcus qingshengii]	-	-	-
ST47_g1184	gi|490037484|ref|WP_003939907.1|	99.1	1e-75	MULTISPECIES: glyoxalase [Rhodococcus]	-	-	-
ST47_g1185	gi|226187438|dbj|BAH35542.1|	95.26	0	probable M18 family aminopeptidase [Rhodococcus erythropolis PR4]	aminopeptidase activity [GO:0004177]; metallopeptidase activity [GO:0008237]; zinc ion binding [GO:0008270]	K01267	E3.4.11.21; aspartyl aminopeptidase [EC:3.4.11.21]
ST47_g1186	gi|495007806|ref|WP_007733818.1|	97.25	0	hypothetical protein [Rhodococcus qingshengii]	-	K07223	putative iron-dependent peroxidase
ST47_g1187	gi|490037956|ref|WP_003940379.1|	100	0	MULTISPECIES: phosphoribosylglycinamide synthetase [Rhodococcus]	-	-	-
ST47_g1188	gi|490038018|ref|WP_003940441.1|	99.5	1e-122	MULTISPECIES: hypothetical protein [Rhodococcus]	-	-	-
ST47_g1189	gi|490037495|ref|WP_003939918.1|	100	9e-118	MULTISPECIES: hypothetical protein [Rhodococcus]	-	-	-
ST47_g1190	gi|490037390|ref|WP_003939813.1|	100	5e-149	MULTISPECIES: hypothetical protein [Rhodococcus]	-	-	-
ST47_g1191	gi|490037802|ref|WP_003940225.1|	100	0	MULTISPECIES: phosphoribosylaminoimidazole synthetase [Rhodococcus]	-	K11787	GART; phosphoribosylamine--glycine ligase / phosphoribosylglycinamide formyltransferase / phosphoribosylformylglycinamidine cyclo-ligase [EC:6.3.4.13 2.1.2.2 6.3.3.1]
ST47_g1192	gi|495007816|ref|WP_007733828.1|	98.91	0	hypothetical protein [Rhodococcus qingshengii]	-	-	-
ST47_g1193	gi|490037452|ref|WP_003939875.1|	100	0	cytochrome BD ubiquinol oxidase subunit I [Rhodococcus erythropolis]	-	-	-
ST47_g1194	gi|495007819|ref|WP_007733831.1|	99.61	0	ABC transporter ATP-binding protein/permease [Rhodococcus qingshengii]	-	-	-
ST47_g1195	gi|495007820|ref|WP_007733832.1|	99.8	0	MULTISPECIES: ABC transporter ATP-binding protein/permease [Rhodococcus]	-	K05657	ABCB10; ATP-binding cassette, subfamily B (MDR/TAP), member 10
ST47_g1196	gi|495007822|ref|WP_007733834.1|	99.42	0	MULTISPECIES: hypothetical protein [Rhodococcus]	-	-	-
ST47_g1197	gi|226187413|dbj|BAH35517.1|	98.2	1e-88	conserved hypothetical membrane protein [Rhodococcus erythropolis PR4]	-	-	-
ST47_g1198	gi|310947272|sp|C0ZP17.1|MSHD_RHOE4	97.89	0	RecName: Full=Mycothiol acetyltransferase; Short=MSH acetyltransferase; AltName: Full=Mycothiol synthase [Rhodococcus erythropolis PR4]	-	-	-
ST47_g1199	gi|495007832|ref|WP_007733844.1|	100	0	phosphate ABC transporter substrate-binding protein [Rhodococcus qingshengii]	-	-	-
ST47_g1200	gi|495007834|ref|WP_007733846.1|	99.72	0	MULTISPECIES: phosphate ABC transporter permease [Rhodococcus]	-	-	-
ST47_g1201	gi|495007842|ref|WP_007733854.1|	99.11	0	MULTISPECIES: urease subunit alpha [Rhodococcus]	-	K01427	URE; urease [EC:3.5.1.5]
ST47_g1202	gi|226187398|dbj|BAH35502.1|	96.37	5e-149	conserved hypothetical protein [Rhodococcus erythropolis PR4]	-	-	-
ST47_g1203	gi|490037707|ref|WP_003940130.1|	100	7e-136	MULTISPECIES: PhoU family transcriptional regulator [Rhodococcus]	-	-	-
ST47_g1204	gi|490037857|ref|WP_003940280.1|	100	0	LytR family transcriptional regulator [Rhodococcus erythropolis]	-	-	-
ST47_g1205	gi|490038069|ref|WP_003940492.1|	100	0	MULTISPECIES: fatty acid desaturase [Rhodococcus]	-	K03921	DESA1; acyl-[acyl-carrier-protein] desaturase [EC:1.14.19.2]
ST47_g1206	gi|495007849|ref|WP_007733861.1|	98.62	0	MULTISPECIES: LysR family transcriptional regulator [Rhodococcus]	-	-	-
ST47_g1207	gi|490037532|ref|WP_003939955.1|	100	1e-61	MULTISPECIES: hypothetical protein [Rhodococcus]	-	-	-
ST47_g1208	gi|490037688|ref|WP_003940111.1|	100	5e-117	MULTISPECIES: membrane protein [Rhodococcus]	-	-	-
ST47_g1209	gi|490037808|ref|WP_003940231.1|	96.48	0	membrane protein [Rhodococcus erythropolis]	-	-	-
ST47_g1210	gi|495007865|ref|WP_007733877.1|	95.84	0	aryl-alcohol dehydrogenase AdhB [Rhodococcus qingshengii]	-	K00121	frmA; S-(hydroxymethyl)glutathione dehydrogenase / alcohol dehydrogenase [EC:1.1.1.284 1.1.1.1]
ST47_g1211	gi|226187385|dbj|BAH35489.1|	99.36	4e-110	conserved hypothetical protein [Rhodococcus erythropolis PR4]	-	-	-
ST47_g1212	gi|490037618|ref|WP_003940041.1|	100	8e-104	TetR family transcriptional regulator [Rhodococcus qingshengii]	-	-	-
ST47_g1213	gi|495007868|ref|WP_007733880.1|	98.23	0	hydrolase [Rhodococcus qingshengii]	-	-	-
ST47_g1214	-	-	-	-	-	-	-
ST47_g1215	gi|491662136|ref|WP_005518852.1|	53.19	1e-19	molybdenum transport protein ModD [Rhodococcus hoagii]	-	-	-
ST47_g1216	gi|18496928|ref|NP_569778.1|	43.75	8e-06	hypothetical protein TM4_gp43 [Mycobacterium phage TM4]	-	-	-
ST47_g1217	-	-	-	-	-	-	-
ST47_g1218	-	-	-	-	-	-	-
ST47_g1219	-	-	-	-	-	-	-
ST47_g1220	gi|493598883|ref|WP_006551581.1|	45.57	1e-10	hypothetical protein [Rhodococcus pyridinivorans]	-	-	-
ST47_g1221	-	-	-	-	-	-	-
ST47_g1222	gi|345000542|ref|YP_004803396.1|	57.14	5e-11	hypothetical protein SACTE_2986 [Streptomyces sp. SirexAA-E]	-	-	-
ST47_g1223	gi|262201179|ref|YP_003272387.1|	61.42	0	integrase family protein [Gordonia bronchialis DSM 43247]	DNA binding [GO:0003677]; DNA integration [GO:0015074]; DNA recombination [GO:0006310]	-	-
ST47_g1224	gi|495007869|ref|WP_007733881.1|	99.55	0	MFS transporter [Rhodococcus qingshengii]	-	-	-
ST47_g1225	gi|490037900|ref|WP_003940323.1|	100	2e-136	MULTISPECIES: TetR family transcriptional regulator [Rhodococcus]	-	-	-
ST47_g1226	gi|495007871|ref|WP_007733883.1|	99.8	0	ABC transporter substrate-binding protein [Rhodococcus qingshengii]	-	-	-
ST47_g1227	gi|226187374|dbj|BAH35478.1|	99.57	0	putative FMNH2-dependent monooxygenase [Rhodococcus erythropolis PR4]	monooxygenase activity [GO:0004497]; oxidoreductase activity, acting on paired donors, with incorporation or reduction of molecular oxygen [GO:0016705]	-	-
ST47_g1228	gi|226187373|dbj|BAH35477.1|	90.97	3e-168	putative drug resistance efflux protein [Rhodococcus erythropolis PR4]	integral component of membrane [GO:0016021]; transmembrane transport [GO:0055085]	-	-
ST47_g1229	gi|495007883|ref|WP_007733895.1|	100	0	MULTISPECIES: cell division protein [Rhodococcus]	-	-	-
ST47_g1230	gi|495007884|ref|WP_007733896.1|	100	9e-122	MULTISPECIES: TetR family transcriptional regulator [Rhodococcus]	-	-	-
ST47_g1231	gi|495007887|ref|WP_007733899.1|	100	1e-106	hypothetical protein [Rhodococcus qingshengii]	-	-	-
ST47_g1232	gi|495007889|ref|WP_007733901.1|	100	5e-133	MULTISPECIES: hypothetical protein [Rhodococcus]	-	-	-
ST47_g1233	gi|495007891|ref|WP_007733903.1|	99.32	0	hypothetical protein [Rhodococcus qingshengii]	-	-	-
ST47_g1234	gi|495007893|ref|WP_007733905.1|	100	0	MULTISPECIES: hypothetical protein [Rhodococcus]	-	-	-
ST47_g1235	gi|226187366|dbj|BAH35470.1|	96.9	0	putative pseudouridine synthase [Rhodococcus erythropolis PR4]	pseudouridine synthase activity [GO:0009982]; pseudouridine synthesis [GO:0001522]; RNA binding [GO:0003723]	-	-
ST47_g1236	gi|490037668|ref|WP_003940091.1|	99.51	0	peptidase S15 [Rhodococcus erythropolis]	-	-	-
ST47_g1237	gi|495007902|ref|WP_007733914.1|	100	0	MULTISPECIES: hypothetical protein [Rhodococcus]	-	-	-
ST47_g1238	gi|490037518|ref|WP_003939941.1|	99.19	0	4-hydroxyacetophenone monooxygenase [Rhodococcus erythropolis]	-	-	-
ST47_g1239	gi|490037485|ref|WP_003939908.1|	99.6	2e-178	methyltransferase type 11 [Rhodococcus erythropolis]	-	-	-
ST47_g1240	gi|495007916|ref|WP_007733928.1|	99.53	0	Mce family protein [Rhodococcus qingshengii]	-	-	-
ST47_g1241	gi|495007922|ref|WP_007733934.1|	100	5e-152	MULTISPECIES: hydantoin racemase [Rhodococcus]	-	-	-
ST47_g1242	gi|495007924|ref|WP_007733936.1|	99.81	0	MULTISPECIES: allantoin permease [Rhodococcus]	-	K03457	TC.NCS1; nucleobase:cation symporter-1, NCS1 family
ST47_g1243	gi|495007926|ref|WP_007733938.1|	100	1e-165	GntR family transcriptional regulator [Rhodococcus qingshengii]	-	-	-
ST47_g1244	gi|495007927|ref|WP_007733939.1|	99.87	0	LuxR family transcriptional regulator [Rhodococcus qingshengii]	-	-	-
ST47_g1245	gi|495007929|ref|WP_007733941.1|	98.32	2e-123	NlpC/P60 family protein [Rhodococcus qingshengii]	-	-	-
ST47_g1246	gi|226187349|dbj|BAH35453.1|	100	2e-47	hypothetical protein RER_47450 [Rhodococcus erythropolis PR4]	-	-	-
ST47_g1247	gi|490037272|ref|WP_003939695.1|	100	0	MULTISPECIES: preprotein translocase subunit YidC [Rhodococcus]	-	-	-
ST47_g1248	gi|495007931|ref|WP_007733943.1|	99.31	0	oxidoreductase [Rhodococcus qingshengii]	-	-	-
ST47_g1249	gi|495007932|ref|WP_007733944.1|	99.03	0	MULTISPECIES: NADP-dependent oxidoreductase [Rhodococcus]	-	-	-
ST47_g1250	gi|490037891|ref|WP_003940314.1|	98.2	0	condensation protein [Rhodococcus erythropolis]	-	-	-
ST47_g1251	gi|490037702|ref|WP_003940125.1|	99.79	0	pyridine nucleotide-disulfide oxidoreductase [Rhodococcus erythropolis]	-	K00382	DLD; dihydrolipoamide dehydrogenase [EC:1.8.1.4]
ST47_g1252	gi|495007942|ref|WP_007733954.1|	99.3	0	type 11 methyltransferase [Rhodococcus qingshengii]	-	-	-
ST47_g1253	gi|495007943|ref|WP_007733955.1|	99.4	0	AraC family transcriptional regulator [Rhodococcus qingshengii]	-	-	-
ST47_g1254	gi|490037369|ref|WP_003939792.1|	99.21	0	LuxR family transcriptional regulator [Rhodococcus erythropolis]	-	-	-
ST47_g1255	gi|490038209|ref|WP_003940632.1|	95.53	1e-141	MULTISPECIES: MerR family transcriptional regulator [Rhodococcus]	-	-	-
ST47_g1256	gi|490037971|ref|WP_003940394.1|	99.91	0	indolepyruvate ferredoxin oxidoreductase [Rhodococcus erythropolis]	-	-	-
ST47_g1257	gi|490037820|ref|WP_003940243.1|	99.54	5e-96	MULTISPECIES: hypothetical protein [Rhodococcus]	-	-	-
ST47_g1258	gi|490037350|ref|WP_003939773.1|	100	0	amidohydrolase [Rhodococcus erythropolis]	-	K07047	-
ST47_g1259	gi|495007602|ref|WP_007733614.1|	95	0	MULTISPECIES: hypothetical protein [Rhodococcus]	-	-	-
ST47_g1260	gi|490037302|ref|WP_003939725.1|	100	5e-126	oxidoreductase [Rhodococcus erythropolis]	-	-	-
ST47_g1261	gi|490037713|ref|WP_003940136.1|	98.08	2e-73	MFS transporter [Rhodococcus erythropolis]	-	-	-
ST47_g1262	gi|495007596|ref|WP_007733608.1|	99.88	0	ATP-dependent Clp protease ATP-binding subunit ClpC [Rhodococcus qingshengii]	-	K03696	clpC; ATP-dependent Clp protease ATP-binding subunit ClpC
ST47_g1263	gi|495007595|ref|WP_007733607.1|	98.67	0	hypothetical protein [Rhodococcus qingshengii]	-	-	-
ST47_g1264	gi|490037489|ref|WP_003939912.1|	99.47	1e-129	MULTISPECIES: TetR family transcriptional regulator [Rhodococcus]	-	-	-
ST47_g1265	gi|495007590|ref|WP_007733602.1|	99.81	0	ABC transporter substrate-binding protein [Rhodococcus qingshengii]	-	-	-
ST47_g1266	gi|490037651|ref|WP_003940074.1|	99.6	0	MULTISPECIES: 5-methyltetrahydropteroyltriglutamate--homocysteine methyltransferase [Rhodococcus]	-	K00549	metE; 5-methyltetrahydropteroyltriglutamate--homocysteine methyltransferase [EC:2.1.1.14]
ST47_g1267	gi|490037913|ref|WP_003940336.1|	98.1	0	histidine kinase [Rhodococcus erythropolis]	-	-	-
ST47_g1268	gi|490038175|ref|WP_003940598.1|	100	0	MULTISPECIES: ABC transporter ATP-binding protein [Rhodococcus]	-	-	-
ST47_g1269	gi|490038056|ref|WP_003940479.1|	100	9e-116	MULTISPECIES: proline dehydrogenase [Rhodococcus]	-	-	-
ST47_g1270	gi|490037447|ref|WP_003939870.1|	98.92	0	1-pyrroline-5-carboxylate dehydrogenase [Rhodococcus erythropolis]	-	K00294	E1.2.1.88; 1-pyrroline-5-carboxylate dehydrogenase [EC:1.2.1.88]
ST47_g1271	gi|495007576|ref|WP_007733588.1|	99.79	0	CdaR family transcriptional regulator [Rhodococcus qingshengii]	-	-	-
ST47_g1272	gi|490037781|ref|WP_003940204.1|	98.63	0	DNA alkylation repair protein [Rhodococcus erythropolis]	-	-	-
ST47_g1273	gi|490037871|ref|WP_003940294.1|	98.65	1e-88	membrane protein [Rhodococcus erythropolis]	-	-	-
ST47_g1274	gi|490037337|ref|WP_003939760.1|	97.91	0	ABC transporter substrate-binding protein [Rhodococcus erythropolis]	-	-	-
ST47_g1275	gi|490038148|ref|WP_003940571.1|	100	0	MULTISPECIES: phospho-2-dehydro-3-deoxyheptonate aldolase [Rhodococcus]	-	K01626	E2.5.1.54; 3-deoxy-7-phosphoheptulonate synthase [EC:2.5.1.54]
ST47_g1276	gi|490038036|ref|WP_003940459.1|	99.2	5e-175	xylose isomerase [Rhodococcus erythropolis]	-	-	-
ST47_g1277	gi|490037613|ref|WP_003940036.1|	99.42	0	FAD-binding dehydrogenase [Rhodococcus erythropolis]	-	-	-
ST47_g1278	gi|495007560|ref|WP_007733572.1|	99.17	0	oxidoreductase [Rhodococcus qingshengii]	-	-	-
ST47_g1279	gi|495007559|ref|WP_007733571.1|	98.63	5e-161	shikimate 5-dehydrogenase [Rhodococcus qingshengii]	-	-	-
ST47_g1280	gi|490037428|ref|WP_003939851.1|	99.56	0	3-(2-hydroxyphenyl) propionic acid transporter [Rhodococcus erythropolis]	-	-	-
ST47_g1281	gi|490037566|ref|WP_003939989.1|	100	0	LysR family transcriptional regulator [Rhodococcus erythropolis]	-	-	-
ST47_g1282	gi|490038047|ref|WP_003940470.1|	98.7	1e-139	3-oxoacyl-ACP reductase [Rhodococcus erythropolis]	-	-	-
ST47_g1283	gi|226187293|dbj|BAH35397.1|	98.05	3e-163	hypothetical protein RER_46890 [Rhodococcus erythropolis PR4]	-	-	-
ST47_g1284	gi|226187291|dbj|BAH35395.1|	99.6	0	putative fatty-acid--CoA ligase [Rhodococcus erythropolis PR4]	ligase activity [GO:0016874]	-	-
ST47_g1285	gi|495007549|ref|WP_007733561.1|	99.25	4e-85	MULTISPECIES: hypothetical protein [Rhodococcus]	-	-	-
ST47_g1286	gi|226187287|dbj|BAH35391.1|	97.47	7e-129	putative MerR family transcriptional regulator [Rhodococcus erythropolis PR4]	DNA binding [GO:0003677]; regulation of transcription, DNA-templated [GO:0006355]	-	-
ST47_g1287	gi|495007539|ref|WP_007733551.1|	99.36	0	nickel transporter [Rhodococcus qingshengii]	-	K07241	nixA; high-affinity nickel-transport protein
ST47_g1288	gi|490037584|ref|WP_003940007.1|	100	7e-59	MULTISPECIES: branched-chain amino acid ABC transporter [Rhodococcus]	-	-	-
ST47_g1289	gi|490037937|ref|WP_003940360.1|	99.59	8e-165	MULTISPECIES: branched-chain amino acid ABC transporter permease [Rhodococcus]	-	-	-
ST47_g1290	gi|490037247|ref|WP_003939670.1|	100	0	MULTISPECIES: aminotransferase [Rhodococcus]	-	K00816	CCBL; kynurenine---oxoglutarate transaminase / cysteine-S-conjugate beta-lyase / glutamine---phenylpyruvate transaminase [EC:2.6.1.7 4.4.1.13 2.6.1.64]
ST47_g1291	gi|495007537|ref|WP_007733549.1|	100	1e-126	MULTISPECIES: hypothetical protein [Rhodococcus]	-	-	-
ST47_g1292	gi|490037934|ref|WP_003940357.1|	100	2e-138	molybdate-binding protein [Rhodococcus erythropolis]	-	-	-
ST47_g1293	gi|490038101|ref|WP_003940524.1|	99.42	8e-175	molybdenum ABC transporter ATP-binding protein [Rhodococcus erythropolis]	-	-	-
ST47_g1294	gi|490038139|ref|WP_003940562.1|	100	0	fatty-acid--CoA ligase [Rhodococcus erythropolis]	-	-	-
ST47_g1295	gi|495007521|ref|WP_007733533.1|	99	2e-125	TetR family transcriptional regulator [Rhodococcus qingshengii]	-	-	-
ST47_g1296	gi|490038078|ref|WP_003940501.1|	99.74	0	MULTISPECIES: acyl-CoA dehydrogenase [Rhodococcus]	-	K00255	ACADL; long-chain-acyl-CoA dehydrogenase [EC:1.3.8.8]
ST47_g1297	gi|490037844|ref|WP_003940267.1|	99.44	0	membrane protein [Rhodococcus erythropolis]	-	-	-
ST47_g1298	gi|495007517|ref|WP_007733529.1|	99.69	0	RNA polymerase sigma factor SigJ [Rhodococcus qingshengii]	-	-	-
ST47_g1299	gi|495007508|ref|WP_007733520.1|	99.5	0	FMNH2-dependent monooxygenase [Rhodococcus qingshengii]	-	-	-
ST47_g1300	gi|495007502|ref|WP_007733514.1|	100	1e-94	MULTISPECIES: hypothetical protein [Rhodococcus]	-	-	-
ST47_g1301	gi|490037409|ref|WP_003939832.1|	99.28	0	peptidase [Rhodococcus erythropolis]	-	-	-
ST47_g1302	gi|490037796|ref|WP_003940219.1|	99.82	0	MULTISPECIES: helicase [Rhodococcus]	-	K10843	ERCC3; DNA excision repair protein ERCC-3 [EC:3.6.4.12]
ST47_g1303	gi|490038210|ref|WP_003940633.1|	99.53	8e-147	MULTISPECIES: TetR family transcriptional regulator [Rhodococcus]	-	-	-
ST47_g1304	gi|495007494|ref|WP_007733506.1|	99.74	0	hypothetical protein [Rhodococcus qingshengii]	-	-	-
ST47_g1305	gi|490037252|ref|WP_003939675.1|	100	2e-78	MULTISPECIES: secreted protein [Rhodococcus]	-	-	-
ST47_g1306	gi|495007493|ref|WP_007733505.1|	99.31	0	hypothetical protein [Rhodococcus qingshengii]	-	-	-
ST47_g1307	gi|490037450|ref|WP_003939873.1|	98.88	0	MULTISPECIES: membrane protein [Rhodococcus]	-	-	-
ST47_g1308	gi|495007485|ref|WP_007733497.1|	99.31	0	hypothetical protein [Rhodococcus qingshengii]	-	-	-
ST47_g1309	gi|226187228|dbj|BAH35332.1|	95.57	0	putative drug resistance efflux protein [Rhodococcus erythropolis PR4]	-	-	-
ST47_g1310	-	-	-	-	-	-	-
ST47_g1311	gi|490037273|ref|WP_003939696.1|	99.12	4e-142	hypothetical protein [Rhodococcus erythropolis]	-	-	-
ST47_g1312	gi|490037800|ref|WP_003940223.1|	99.62	9e-143	DNA-binding protein [Rhodococcus erythropolis]	-	-	-
ST47_g1313	gi|490038185|ref|WP_003940608.1|	99.73	0	phosphoserine aminotransferase [Rhodococcus erythropolis]	cytoplasm [GO:0005737]; L-serine biosynthetic process [GO:0006564]; O-phospho-L-serine:2-oxoglutarate aminotransferase activity [GO:0004648]; pyridoxal phosphate binding [GO:0030170]; pyridoxine biosynthetic process [GO:0008615]	K00831	serC; phosphoserine aminotransferase [EC:2.6.1.52]
ST47_g1314	gi|490037602|ref|WP_003940025.1|	100	0	MULTISPECIES: citrate synthase [Rhodococcus]	-	K01647	CS; citrate synthase [EC:2.3.3.1]
ST47_g1315	gi|490037608|ref|WP_003940031.1|	99.77	0	MFS transporter permease [Rhodococcus erythropolis]	-	-	-
ST47_g1316	gi|490037254|ref|WP_003939677.1|	100	0	MULTISPECIES: aldose 1-epimerase [Rhodococcus]	-	K01785	galM; aldose 1-epimerase [EC:5.1.3.3]
ST47_g1317	gi|490038086|ref|WP_003940509.1|	100	0	MULTISPECIES: type II citrate synthase [Rhodococcus]	-	K01647	CS; citrate synthase [EC:2.3.3.1]
ST47_g1318	gi|490038017|ref|WP_003940440.1|	100	6e-67	MULTISPECIES: peptidyl-prolyl cis-trans isomerase [Rhodococcus]	-	K09569	FKBP2; FK506-binding protein 2 [EC:5.2.1.8]
ST47_g1319	gi|495007468|ref|WP_007733480.1|	99.59	2e-148	MULTISPECIES: ABC transporter permease [Rhodococcus]	-	-	-
ST47_g1320	gi|495007463|ref|WP_007733475.1|	100	0	MULTISPECIES: SorC family transcriptional regulator [Rhodococcus]	-	-	-
ST47_g1321	gi|490037662|ref|WP_003940085.1|	100	2e-177	MULTISPECIES: glycerol uptake facilitator protein [Rhodococcus]	-	-	-
ST47_g1322	gi|490037319|ref|WP_003939742.1|	99.8	0	MULTISPECIES: glycerol kinase [Rhodococcus]	-	K00864	glpK; glycerol kinase [EC:2.7.1.30]
ST47_g1323	gi|226187208|dbj|BAH35312.1|	99.65	0	glycerol-3-phosphate dehydrogenase [Rhodococcus erythropolis PR4]	glycerol-3-phosphate dehydrogenase complex [GO:0009331]; glycerol-3-phosphate metabolic process [GO:0006072]; sn-glycerol-3-phosphate:ubiquinone-8 oxidoreductase activity [GO:0052591]	K00111	glpA; glycerol-3-phosphate dehydrogenase [EC:1.1.5.3]
ST47_g1324	gi|495007460|ref|WP_007733472.1|	99.48	0	two-component histidine kinase CseC [Rhodococcus qingshengii]	-	-	-
ST47_g1325	gi|495007457|ref|WP_007733469.1|	98.76	1e-58	hypothetical protein [Rhodococcus qingshengii]	-	-	-
ST47_g1326	gi|495007456|ref|WP_007733468.1|	99.35	1e-93	RNA polymerase sigma factor SigD [Rhodococcus qingshengii]	-	-	-
ST47_g1327	gi|495007452|ref|WP_007733464.1|	98.49	0	dihydrolipoamide dehydrogenase [Rhodococcus qingshengii]	-	-	-
ST47_g1328	gi|495007449|ref|WP_007733461.1|	100	0	LuxR family transcriptional regulator [Rhodococcus qingshengii]	-	-	-
ST47_g1329	gi|495007447|ref|WP_007733459.1|	100	0	monooxygenase [Rhodococcus qingshengii]	-	-	-
ST47_g1330	gi|495007446|ref|WP_007733458.1|	100	9e-92	flavin reductase domain-containing protein [Rhodococcus qingshengii]	-	-	-
ST47_g1331	gi|490037264|ref|WP_003939687.1|	99.87	0	membrane protein [Rhodococcus erythropolis]	-	-	-
ST47_g1332	gi|490037872|ref|WP_003940295.1|	100	0	polyphosphate kinase [Rhodococcus erythropolis]	-	-	-
ST47_g1333	gi|495007439|ref|WP_007733451.1|	99.71	0	MULTISPECIES: NADPH-dependent L-glyceraldehyde 3-phosphate reductase [Rhodococcus]	-	K04883	KCNAB2; potassium voltage-gated channel Shaker-related subfamily A, beta member 2
ST47_g1334	gi|490037633|ref|WP_003940056.1|	99.7	0	carbonic anhydrase [Rhodococcus erythropolis]	-	-	-
ST47_g1335	gi|490037549|ref|WP_003939972.1|	99.78	0	MULTISPECIES: ATPase [Rhodococcus]	-	-	-
ST47_g1336	gi|490037795|ref|WP_003940218.1|	99.11	0	deoxyribodipyrimidine photo-lyase [Rhodococcus erythropolis]	-	K01669	phrB; deoxyribodipyrimidine photo-lyase [EC:4.1.99.3]
ST47_g1337	gi|490037806|ref|WP_003940229.1|	100	0	MULTISPECIES: MFS transporter [Rhodococcus]	-	-	-
ST47_g1338	gi|490037541|ref|WP_003939964.1|	98.54	2e-121	TetR family transcriptional regulator [Rhodococcus erythropolis]	-	-	-
ST47_g1339	gi|490037443|ref|WP_003939866.1|	100	0	3-ketoacyl-ACP reductase [Rhodococcus erythropolis]	-	-	-
ST47_g1340	gi|490037586|ref|WP_003940009.1|	99.68	0	MULTISPECIES: acyl-CoA synthetase [Rhodococcus]	-	K01908	E6.2.1.17; propionyl-CoA synthetase [EC:6.2.1.17]
ST47_g1341	gi|495007406|ref|WP_007733418.1|	99.38	0	acetyl-CoA carboxylase beta chain [Rhodococcus qingshengii]	-	-	-
ST47_g1342	gi|495007395|ref|WP_007733407.1|	99.28	0	aldo-keto reductase [Rhodococcus qingshengii]	-	-	-
ST47_g1343	gi|490037610|ref|WP_003940033.1|	99.26	0	heme ABC transporter ATP-binding protein [Rhodococcus erythropolis]	-	K06158	ABCF3; ATP-binding cassette, subfamily F, member 3
ST47_g1344	gi|490037849|ref|WP_003940272.1|	99.32	0	oxidoreductase [Rhodococcus erythropolis]	-	-	-
ST47_g1345	gi|495007391|ref|WP_007733403.1|	99.71	0	oxidoreductase [Rhodococcus erythropolis]	-	K05894	OPR; 12-oxophytodienoic acid reductase [EC:1.3.1.42]
ST47_g1346	gi|226187159|dbj|BAH35263.1|	99.81	0	cytochrome c oxidase subunit I [Rhodococcus erythropolis PR4]	aerobic respiration [GO:0009060]; copper ion binding [GO:0005507]; cytochrome-c oxidase activity [GO:0004129]; electron transport chain [GO:0022900]; heme binding [GO:0020037]; integral component of membrane [GO:0016021]; iron ion binding [GO:0005506]; plasma membrane [GO:0005886]; respiratory chain [GO:0070469]	K02256	COX1; cytochrome c oxidase subunit 1 [EC:1.9.3.1]
ST47_g1347	gi|189198996|ref|XP_001935835.1|	60.99	6e-94	conserved hypothetical protein [Pyrenophora tritici-repentis Pt-1C-BFP]	-	-	-
ST47_g1348	gi|169625573|ref|XP_001806190.1|	63.25	1e-150	hypothetical protein SNOG_16060 [Phaeosphaeria nodorum SN15]	lipid metabolic process [GO:0006629]; phosphoric diester hydrolase activity [GO:0008081]	-	-
ST47_g1349	gi|396477077|ref|XP_003840189.1|	82.58	0	similar to cullin-4B [Leptosphaeria maculans JN3]	cullin-RING ubiquitin ligase complex [GO:0031461]; ubiquitin-dependent protein catabolic process [GO:0006511]	K10609	CUL4; cullin 4
ST47_g1350	gi|482810545|gb|EOA87351.1|	71.94	0	hypothetical protein SETTUDRAFT_41708 [Setosphaeria turcica Et28A]	-	K06671	STAG1_2; cohesin complex subunit SA-1/2
ST47_g1351	gi|482810547|gb|EOA87353.1|	68.79	0	hypothetical protein SETTUDRAFT_89107 [Setosphaeria turcica Et28A]	phosphatidylinositol binding [GO:0035091]	K17922	SNX8; sorting nexin-8
ST47_g1352	gi|189199748|ref|XP_001936211.1|	72.95	0	pH-response regulator protein palH/rim-21 [Pyrenophora tritici-repentis Pt-1C-BFP]	-	-	-
ST47_g1353	gi|169625597|ref|XP_001806202.1|	71.63	6e-107	hypothetical protein SNOG_16073 [Phaeosphaeria nodorum SN15]	-	K17822	DCUN1D1_2; DCN1-like protein 1/2
ST47_g1354	gi|396477062|ref|XP_003840185.1|	94.78	9e-64	hypothetical protein LEMA_P109710.1 [Leptosphaeria maculans JN3]	ribosome [GO:0005840]; structural constituent of ribosome [GO:0003735]; translation [GO:0006412]	K02912	RP-L32e; large subunit ribosomal protein L32e
ST47_g1355	gi|169625601|ref|XP_001806204.1|	52.6	8e-86	hypothetical protein SNOG_16075 [Phaeosphaeria nodorum SN15]	-	-	-
ST47_g1356	gi|330928581|ref|XP_003302323.1|	69.9	0	hypothetical protein PTT_14084 [Pyrenophora teres f. teres 0-1]	-	-	-
ST47_g1357	gi|396476511|ref|XP_003840044.1|	57.34	0	hypothetical protein LEMA_P108300.1 [Leptosphaeria maculans JN3]	ubiquitin-dependent protein catabolic process [GO:0006511]; ubiquitinyl hydrolase activity [GO:0036459]	K11870	UBP1; ubiquitin carboxyl-terminal hydrolase 1 [EC:3.4.19.12]
ST47_g1358	gi|169625605|ref|XP_001806206.1|	58.11	1e-27	hypothetical protein SNOG_16077 [Phaeosphaeria nodorum SN15]	-	-	-
ST47_g1359	gi|398410898|ref|XP_003856796.1|	75	0	hypothetical protein MYCGRDRAFT_98903 [Zymoseptoria tritici IPO323]	FMN binding [GO:0010181]; oxidoreductase activity [GO:0016491]	-	-
ST47_g1360	gi|451995352|gb|EMD87820.1|	60.12	0	hypothetical protein COCHEDRAFT_1182793 [Bipolaris maydis C5]	-	-	-
ST47_g1361	gi|169614357|ref|XP_001800595.1|	51.17	0	hypothetical protein SNOG_10320 [Phaeosphaeria nodorum SN15]	ATP binding [GO:0005524]	-	-
ST47_g1362	gi|189199814|ref|XP_001936244.1|	72.05	2e-148	hydroxyacylglutathione hydrolase [Pyrenophora tritici-repentis Pt-1C-BFP]	glutathione biosynthetic process [GO:0006750]; hydroxyacylglutathione hydrolase activity [GO:0004416]; zinc ion binding [GO:0008270]	K01069	E3.1.2.6; hydroxyacylglutathione hydrolase [EC:3.1.2.6]
ST47_g1363	gi|169614295|ref|XP_001800564.1|	86.59	0	hypothetical protein SNOG_10285 [Phaeosphaeria nodorum SN15]	oxidoreductase activity [GO:0016491]	-	-
ST47_g1364	gi|169614297|ref|XP_001800565.1|	73.18	0	hypothetical protein SNOG_10286 [Phaeosphaeria nodorum SN15]	2 iron, 2 sulfur cluster binding [GO:0051537]; aromatic compound catabolic process [GO:0019439]; iron ion binding [GO:0005506]; oxidoreductase activity, acting on paired donors, with incorporation or reduction of molecular oxygen, NAD(P)H as one donor, and incorporation of two atoms of oxygen into one donor [GO:0016708]	K00499	E1.14.15.7; choline monooxygenase [EC:1.14.15.7]
ST47_g1365	gi|330929196|ref|XP_003302546.1|	74.06	0	hypothetical protein PTT_14413 [Pyrenophora teres f. teres 0-1]	-	-	-
ST47_g1366	gi|169614287|ref|XP_001800560.1|	77.8	0	hypothetical protein SNOG_10281 [Phaeosphaeria nodorum SN15]	nucleic acid binding [GO:0003676]; nucleus [GO:0005634]; RNA processing [GO:0006396]	K14792	RRP5; rRNA biogenesis protein RRP5
ST47_g1367	gi|396476776|ref|XP_003840117.1|	71.83	0	similar to rRNA biogenesis protein RRP5 [Leptosphaeria maculans JN3]	nucleic acid binding [GO:0003676]; nucleus [GO:0005634]; RNA processing [GO:0006396]	K14792	RRP5; rRNA biogenesis protein RRP5
ST47_g1368	gi|451995534|gb|EMD88002.1|	83.65	7e-31	hypothetical protein COCHEDRAFT_1183202 [Bipolaris maydis C5]	nucleic acid binding [GO:0003676]; nucleus [GO:0005634]; RNA processing [GO:0006396]	-	-
ST47_g1369	gi|169614287|ref|XP_001800560.1|	74.73	3e-90	hypothetical protein SNOG_10281 [Phaeosphaeria nodorum SN15]	nucleic acid binding [GO:0003676]; nucleus [GO:0005634]; RNA processing [GO:0006396]	-	-
ST47_g1370	gi|330923462|ref|XP_003300253.1|	62.65	9e-149	hypothetical protein PTT_11436 [Pyrenophora teres f. teres 0-1]	-	-	-
ST47_g1371	gi|330923460|ref|XP_003300252.1|	83.67	0	hypothetical protein PTT_11435 [Pyrenophora teres f. teres 0-1]	hydrolase activity, acting on carbon-nitrogen (but not peptide) bonds [GO:0016810]; nitrogen compound metabolic process [GO:0006807]	K13035	NIT4; beta-cyano-L-alanine hydratase/nitrilase [EC:3.5.5.4 4.2.1.65]
ST47_g1372	-	-	-	-	-	-	-
ST47_g1373	gi|169622115|ref|XP_001804467.1|	54.05	2e-103	hypothetical protein SNOG_14272 [Phaeosphaeria nodorum SN15]	integral component of membrane [GO:0016021]; prenyltransferase activity [GO:0004659]	-	-
ST47_g1374	-	-	-	-	-	-	-
ST47_g1375	gi|482810524|gb|EOA87330.1|	48.55	4e-29	hypothetical protein SETTUDRAFT_163290, partial [Setosphaeria turcica Et28A]	-	-	-
ST47_g1376	-	-	-	-	-	-	-
ST47_g1377	-	-	-	-	nucleus [GO:0005634]; sequence-specific DNA binding RNA polymerase II transcription factor activity [GO:0000981]; zinc ion binding [GO:0008270]	-	-
ST47_g1378	gi|451994592|gb|EMD87062.1|	64.01	0	hypothetical protein COCHEDRAFT_1146102 [Bipolaris maydis C5]	nucleus [GO:0005634]; sequence-specific DNA binding RNA polymerase II transcription factor activity [GO:0000981]; zinc ion binding [GO:0008270]	-	-
ST47_g1379	gi|169605489|ref|XP_001796165.1|	48.04	6e-22	hypothetical protein SNOG_05768 [Phaeosphaeria nodorum SN15]	-	-	-
ST47_g1380	gi|451995845|gb|EMD88313.1|	72.41	1e-150	hypothetical protein COCHEDRAFT_1227489 [Bipolaris maydis C5]	methyltransferase activity [GO:0008168]; nucleic acid binding [GO:0003676]	-	-
ST47_g1381	gi|396462568|ref|XP_003835895.1|	63.23	0	hypothetical protein LEMA_P052360.1 [Leptosphaeria maculans JN3]	-	-	-
ST47_g1382	gi|380489292|emb|CCF36805.1|	44.64	9e-23	glucan 1,4-alpha-maltohexaosidase [Colletotrichum higginsianum]	carbohydrate metabolic process [GO:0005975]; catalytic activity [GO:0003824]	-	-
ST47_g1383	gi|169613875|ref|XP_001800354.1|	72.34	1e-110	hypothetical protein SNOG_10071 [Phaeosphaeria nodorum SN15]	-	-	-
ST47_g1384	gi|169625461|ref|XP_001806134.1|	68.99	0	hypothetical protein SNOG_16003 [Phaeosphaeria nodorum SN15]	-	-	-
ST47_g1385	-	-	-	-	-	-	-
ST47_g1386	gi|477533133|gb|ENH84724.1|	62.46	2e-134	hypothetical protein Cob_07045 [Colletotrichum orbiculare MAFF 240422]	cellular aromatic compound metabolic process [GO:0006725]; ferric iron binding [GO:0008199]; oxidoreductase activity, acting on single donors with incorporation of molecular oxygen, incorporation of two atoms of oxygen [GO:0016702]	-	-
ST47_g1387	gi|477535117|gb|ENH86645.1|	77.67	0	benzoate 4-monooxygenase cytochrome p450 [Colletotrichum orbiculare MAFF 240422]	heme binding [GO:0020037]; iron ion binding [GO:0005506]; monooxygenase activity [GO:0004497]; oxidoreductase activity, acting on paired donors, with incorporation or reduction of molecular oxygen [GO:0016705]	-	-
ST47_g1388	gi|452844928|gb|EME46862.1|	71	0	hypothetical protein DOTSEDRAFT_126520 [Dothistroma septosporum NZE10]	alcohol metabolic process [GO:0006066]; choline dehydrogenase activity [GO:0008812]; flavin adenine dinucleotide binding [GO:0050660]	-	-
ST47_g1389	gi|310795427|gb|EFQ30888.1|	60.38	2e-160	NADH:flavin oxidoreductase/NADH oxidase [Colletotrichum graminicola M1.001]	FMN binding [GO:0010181]; oxidoreductase activity [GO:0016491]	-	-
ST47_g1390	gi|330927256|ref|XP_003301803.1|	75	2e-168	hypothetical protein PTT_13395 [Pyrenophora teres f. teres 0-1]	NAD+ binding [GO:0070403]	-	-
ST47_g1391	gi|396460562|ref|XP_003834893.1|	75.57	0	similar to xaa-Pro aminopeptidase [Leptosphaeria maculans JN3]	aminopeptidase activity [GO:0004177]; manganese ion binding [GO:0030145]	K18573	ICP55; intermediate cleaving peptidase 55 [EC:3.4.11.26]
ST47_g1392	gi|451996139|gb|EMD88606.1|	69.06	0	hypothetical protein COCHEDRAFT_1226769 [Bipolaris maydis C5]	integral component of membrane [GO:0016021]; protein-cysteine S-palmitoyltransferase activity [GO:0019706]; zinc ion binding [GO:0008270]	K18932	ZDHHC; palmitoyltransferase [EC:2.3.1.225]
ST47_g1393	gi|169618603|ref|XP_001802715.1|	44.84	7e-168	hypothetical protein SNOG_12493 [Phaeosphaeria nodorum SN15]	DNA binding [GO:0003677]	-	-
ST47_g1394	gi|451851184|gb|EMD64485.1|	77.85	0	hypothetical protein COCSADRAFT_37068 [Bipolaris sorokiniana ND90Pr]	ATP binding [GO:0005524]; helicase activity [GO:0004386]; nucleic acid binding [GO:0003676]	K14805	DDX24; ATP-dependent RNA helicase DDX24/MAK5 [EC:3.6.4.13]
ST47_g1395	gi|451851185|gb|EMD64486.1|	84.1	0	hypothetical protein COCSADRAFT_37069 [Bipolaris sorokiniana ND90Pr]	cytoplasm [GO:0005737]; cytoplasmic translation [GO:0002181]; tRNA methyltransferase activity [GO:0008175]; tRNA nucleoside ribose methylation [GO:0002128]	K14864	FTSJ1; tRNA (cytidine32/guanosine34-2'-O)-methyltransferase [EC:2.1.1.205]
ST47_g1396	gi|345568272|gb|EGX51169.1|	68.02	0	hypothetical protein AOL_s00054g545 [Arthrobotrys oligospora ATCC 24927]	succinate dehydrogenase activity [GO:0000104]	-	-
ST47_g1397	gi|396475043|ref|XP_003839691.1|	58.54	2e-119	hypothetical protein LEMA_P111310.1 [Leptosphaeria maculans JN3]	-	-	-
ST47_g1398	gi|396475394|ref|XP_003839776.1|	46.95	5e-94	hypothetical protein LEMA_P112160.1 [Leptosphaeria maculans JN3]	aspartic-type endopeptidase activity [GO:0004190]	-	-
ST47_g1399	gi|396475398|ref|XP_003839777.1|	91.63	1e-158	similar to U1 snRNP splicing complex subunit (Luc7) [Leptosphaeria maculans JN3]	mRNA binding [GO:0003729]; mRNA splice site selection [GO:0006376]; U1 snRNP [GO:0005685]	-	-
ST47_g1400	gi|189201211|ref|XP_001936942.1|	81.32	0	GPI transamidase component GPI16 precursor [Pyrenophora tritici-repentis Pt-1C-BFP]	attachment of GPI anchor to protein [GO:0016255]; GPI-anchor transamidase complex [GO:0042765]	K05292	PIGT; phosphatidylinositol glycan, class T
ST47_g1401	gi|451996158|gb|EMD88625.1|	49.55	2e-134	hypothetical protein COCHEDRAFT_1109808 [Bipolaris maydis C5]	-	-	-
ST47_g1402	gi|169618573|ref|XP_001802700.1|	90.35	0	hypothetical protein SNOG_12477 [Phaeosphaeria nodorum SN15]	FMN binding [GO:0010181]; oxidoreductase activity [GO:0016491]	-	-
ST47_g1403	gi|396475064|ref|XP_003839696.1|	91.25	0	similar to 78 kDa glucose-regulated protein [Leptosphaeria maculans JN3]	ATP binding [GO:0005524]	K09490	HSPA5; heat shock 70kDa protein 5
ST47_g1404	gi|451996161|gb|EMD88628.1|	52.05	5e-90	hypothetical protein COCHEDRAFT_1142409 [Bipolaris maydis C5]	-	-	-
ST47_g1405	gi|482811392|gb|EOA88148.1|	60.15	0	hypothetical protein SETTUDRAFT_184117 [Setosphaeria turcica Et28A]	-	-	-
ST47_g1406	gi|330926648|ref|XP_003301547.1|	65.79	3e-156	hypothetical protein PTT_13079 [Pyrenophora teres f. teres 0-1]	oxidoreductase activity [GO:0016491]; zinc ion binding [GO:0008270]	-	-
ST47_g1407	gi|451996167|gb|EMD88634.1|	72.3	3e-168	hypothetical protein COCHEDRAFT_1226788 [Bipolaris maydis C5]	oxidoreductase activity [GO:0016491]; zinc ion binding [GO:0008270]	-	-
ST47_g1408	gi|330926654|ref|XP_003301550.1|	52.29	1e-76	hypothetical protein PTT_13082 [Pyrenophora teres f. teres 0-1]	mediator complex [GO:0016592]; RNA polymerase II transcription cofactor activity [GO:0001104]	K15148	MED7; mediator of RNA polymerase II transcription subunit 7
ST47_g1409	gi|169618553|ref|XP_001802690.1|	61.19	0	hypothetical protein SNOG_12468 [Phaeosphaeria nodorum SN15]	-	-	-
ST47_g1410	gi|169618533|ref|XP_001802680.1|	51.34	2e-66	hypothetical protein SNOG_12457 [Phaeosphaeria nodorum SN15]	-	-	-
ST47_g1411	-	-	-	-	-	-	-
ST47_g1412	-	-	-	-	-	-	-
ST47_g1413	-	-	-	-	-	-	-
ST47_g1414	-	-	-	-	-	-	-
ST47_g1415	gi|396474783|ref|XP_003839626.1|	53.37	4e-113	hypothetical protein LEMA_P110660.1 [Leptosphaeria maculans JN3]	-	-	-
ST47_g1416	gi|482811498|gb|EOA88254.1|	86.18	8e-83	hypothetical protein SETTUDRAFT_46986 [Setosphaeria turcica Et28A]	-	-	-
ST47_g1417	gi|169619900|ref|XP_001803362.1|	79.32	0	hypothetical protein SNOG_13149 [Phaeosphaeria nodorum SN15]	oxidoreductase activity [GO:0016491]	-	-
ST47_g1418	gi|396475197|ref|XP_003839728.1|	79.33	0	similar to 5`-nucleotidase protein [Leptosphaeria maculans JN3]	hydrolase activity, acting on ester bonds [GO:0016788]; metal ion binding [GO:0046872]; nucleotide binding [GO:0000166]; nucleotide catabolic process [GO:0009166]	K01081	E3.1.3.5; 5'-nucleotidase [EC:3.1.3.5]
ST47_g1419	gi|396475294|ref|XP_003839752.1|	54.96	2e-180	hypothetical protein LEMA_P111920.1 [Leptosphaeria maculans JN3]	-	-	-
ST47_g1420	gi|330931817|ref|XP_003303548.1|	46.79	2e-67	hypothetical protein PTT_15798 [Pyrenophora teres f. teres 0-1]	-	-	-
ST47_g1421	gi|330942411|ref|XP_003306144.1|	76.09	1e-135	hypothetical protein PTT_19184 [Pyrenophora teres f. teres 0-1]	carbohydrate metabolic process [GO:0005975]; cell wall organization [GO:0071555]; extracellular region [GO:0005576]; polygalacturonase activity [GO:0004650]	K01184	E3.2.1.15; polygalacturonase [EC:3.2.1.15]
ST47_g1422	gi|154296432|ref|XP_001548647.1|	57.5	0	hypothetical protein BC1G_13042 [Botrytis cinerea B05.10]	-	-	-
ST47_g1423	gi|169626405|ref|XP_001806603.1|	73.33	9e-28	hypothetical protein SNOG_16490 [Phaeosphaeria nodorum SN15]	metal ion binding [GO:0046872]	-	-
ST47_g1424	gi|451850773|gb|EMD64074.1|	83.19	2e-137	polysaccharide lyase family 3 protein [Bipolaris sorokiniana ND90Pr]	extracellular region [GO:0005576]; pectate lyase activity [GO:0030570]	-	-
ST47_g1425	gi|482811443|gb|EOA88199.1|	83.66	6e-126	hypothetical protein SETTUDRAFT_168604 [Setosphaeria turcica Et28A]	peptide-methionine (R)-S-oxide reductase activity [GO:0033743]; protein repair [GO:0030091]; response to oxidative stress [GO:0006979]	-	-
ST47_g1426	gi|396475744|ref|XP_003839860.1|	74.2	0	hypothetical protein LEMA_P113000.1 [Leptosphaeria maculans JN3]	alkaline phosphatase activity [GO:0004035]; integral component of membrane [GO:0016021]; transmembrane transport [GO:0055085]	-	-
ST47_g1427	gi|471561398|gb|EMR63171.1|	75.85	0	putative alkaline phosphatase protein [Eutypa lata UCREL1]	alkaline phosphatase activity [GO:0004035]	K01077	E3.1.3.1; alkaline phosphatase [EC:3.1.3.1]
ST47_g1428	gi|451996216|gb|EMD88683.1|	71.58	0	hypothetical protein COCHEDRAFT_1109627 [Bipolaris maydis C5]	-	-	-
ST47_g1429	-	-	-	-	-	-	-
ST47_g1430	gi|169618353|ref|XP_001802590.1|	86.9	0	hypothetical protein SNOG_12368 [Phaeosphaeria nodorum SN15]	cytoplasm [GO:0005737]; glutamate biosynthetic process [GO:0006537]; L-methionine biosynthetic process from methylthioadenosine [GO:0019509]; mRNA binding [GO:0003729]; nucleus [GO:0005634]; phosphorylase activity [GO:0004645]; purine ribonucleoside salvage [GO:0006166]; S-methyl-5-thioadenosine phosphorylase activity [GO:0017061]	K00772	E2.4.2.28; 5'-methylthioadenosine phosphorylase [EC:2.4.2.28]
ST47_g1431	gi|482811441|gb|EOA88197.1|	76.81	0	hypothetical protein SETTUDRAFT_107963 [Setosphaeria turcica Et28A]	carbon-nitrogen ligase activity, with glutamine as amido-N-donor [GO:0016884]	-	-
ST47_g1432	gi|116208232|ref|XP_001229925.1|	72.09	1e-93	hypothetical protein CHGG_03409 [Chaetomium globosum CBS 148.51]	extracellular region [GO:0005576]; pectate lyase activity [GO:0030570]	-	-
ST47_g1433	gi|451846099|gb|EMD59410.1|	70.75	0	hypothetical protein COCSADRAFT_41263 [Bipolaris sorokiniana ND90Pr]	coenzyme binding [GO:0050662]; oxidoreductase activity, acting on the CH-OH group of donors, NAD or NADP as acceptor [GO:0016616]	K00045	E1.1.1.67; mannitol 2-dehydrogenase [EC:1.1.1.67]
ST47_g1434	gi|169618359|ref|XP_001802593.1|	87.23	0	hypothetical protein SNOG_12371 [Phaeosphaeria nodorum SN15]	inorganic phosphate transmembrane transporter activity [GO:0005315]; membrane [GO:0016020]; phosphate ion transport [GO:0006817]	K14640	SLC20A; solute carrier family 20 (sodium-dependent phosphate transporter)
ST47_g1435	gi|396475711|ref|XP_003839852.1|	64.67	6e-144	hypothetical protein LEMA_P112920.1 [Leptosphaeria maculans JN3]	-	-	-
ST47_g1436	gi|330930140|ref|XP_003302908.1|	77.11	0	hypothetical protein PTT_14905 [Pyrenophora teres f. teres 0-1]	hydrolase activity [GO:0016787]	K14262	DUG2; di- and tripeptidase [EC:3.4.-.-]
ST47_g1437	gi|169618447|ref|XP_001802637.1|	40.81	9e-93	hypothetical protein SNOG_12414 [Phaeosphaeria nodorum SN15]	nucleic acid binding [GO:0003676]	-	-
ST47_g1438	gi|451850960|gb|EMD64261.1|	71.79	0	hypothetical protein COCSADRAFT_117428 [Bipolaris sorokiniana ND90Pr]	-	-	-
ST47_g1439	gi|189201005|ref|XP_001936839.1|	74.63	0	pigment biosynthesis protein Ayg1 [Pyrenophora tritici-repentis Pt-1C-BFP]	-	-	-
ST47_g1440	gi|169618177|ref|XP_001802502.1|	67.54	7e-109	hypothetical protein SNOG_12277 [Phaeosphaeria nodorum SN15]	FMN binding [GO:0010181]; oxidoreductase activity [GO:0016491]	-	-
ST47_g1441	gi|189200933|ref|XP_001936803.1|	73.89	0	predicted protein [Pyrenophora tritici-repentis Pt-1C-BFP]	DNA binding [GO:0003677]; nucleus [GO:0005634]; sequence-specific DNA binding RNA polymerase II transcription factor activity [GO:0000981]; zinc ion binding [GO:0008270]	-	-
ST47_g1442	-	-	-	-	-	-	-
ST47_g1443	gi|189190426|ref|XP_001931552.1|	50.34	3e-26	predicted protein [Pyrenophora tritici-repentis Pt-1C-BFP]	-	-	-
ST47_g1444	gi|396495235|ref|XP_003844497.1|	66.44	0	similar to DNA-directed RNA polymerase I 49 kDa polypeptide [Leptosphaeria maculans JN3]	DNA binding [GO:0003677]; DNA-directed RNA polymerase activity [GO:0003899]; nucleus [GO:0005634]; transcription, DNA-templated [GO:0006351]	K03005	RPA49; DNA-directed RNA polymerase I subunit RPA49
ST47_g1445	gi|169611873|ref|XP_001799354.1|	75.94	3e-55	hypothetical protein SNOG_09051 [Phaeosphaeria nodorum SN15]	-	-	-
ST47_g1446	gi|482812725|gb|EOA89444.1|	77.57	3e-143	hypothetical protein SETTUDRAFT_167910 [Setosphaeria turcica Et28A]	-	K13989	DERL2_3; Derlin-2/3
ST47_g1447	gi|330939602|ref|XP_003305869.1|	60.26	0	hypothetical protein PTT_18820 [Pyrenophora teres f. teres 0-1]	peptidyl-lysine modification to peptidyl-hypusine [GO:0008612]; ubiquitin-dependent protein catabolic process [GO:0006511]; ubiquitinyl hydrolase activity [GO:0036459]; zinc ion binding [GO:0008270]	-	-
ST47_g1448	gi|189190172|ref|XP_001931425.1|	91.78	0	deoxyhypusine synthase [Pyrenophora tritici-repentis Pt-1C-BFP]	peptidyl-lysine modification to peptidyl-hypusine [GO:0008612]	K00809	DHPS; deoxyhypusine synthase [EC:2.5.1.46]
ST47_g1449	gi|330932067|ref|XP_003303638.1|	56.45	0	hypothetical protein PTT_15936 [Pyrenophora teres f. teres 0-1]	chromatin binding [GO:0003682]; DNA binding [GO:0003677]	-	-
ST47_g1450	gi|261336159|dbj|BAI44791.1|	48.26	0	C2H2 domain containing protein [Alternaria alternata]	metal ion binding [GO:0046872]; nucleic acid binding [GO:0003676]	-	-
ST47_g1451	gi|169626343|ref|XP_001806572.1|	53.85	0	hypothetical protein SNOG_16456 [Phaeosphaeria nodorum SN15]	ATP binding [GO:0005524]; DNA binding [GO:0003677]; zinc ion binding [GO:0008270]	-	-
ST47_g1452	gi|396495764|ref|XP_003844625.1|	65.71	4e-23	predicted protein [Leptosphaeria maculans JN3]	-	-	-
ST47_g1453	gi|169612557|ref|XP_001799696.1|	51.9	5e-15	hypothetical protein SNOG_09402 [Phaeosphaeria nodorum SN15]	-	-	-
ST47_g1454	-	-	-	-	-	-	-
ST47_g1455	gi|396495731|ref|XP_003844617.1|	85.98	0	similar to aspartate kinase [Leptosphaeria maculans JN3]	amino acid binding [GO:0016597]; aspartate kinase activity [GO:0004072]; lysine biosynthetic process via diaminopimelate [GO:0009089]; threonine biosynthetic process [GO:0009088]	K00928	lysC; aspartate kinase [EC:2.7.2.4]
ST47_g1456	gi|482812791|gb|EOA89510.1|	88.04	0	hypothetical protein SETTUDRAFT_167964 [Setosphaeria turcica Et28A]	ATP binding [GO:0005524]; protein serine/threonine kinase activity [GO:0004674]	K15562	BUR1; serine/threonine-protein kinase BUR1 [EC:2.7.11.22 2.7.11.23]
ST47_g1457	gi|482812789|gb|EOA89508.1|	83.95	0	hypothetical protein SETTUDRAFT_159872 [Setosphaeria turcica Et28A]	lipid biosynthetic process [GO:0008610]	-	-
ST47_g1458	gi|330922357|ref|XP_003299805.1|	51.53	9e-71	hypothetical protein PTT_10877 [Pyrenophora teres f. teres 0-1]	-	-	-
ST47_g1459	gi|169626367|ref|XP_001806584.1|	92.62	0	hypothetical protein SNOG_16470 [Phaeosphaeria nodorum SN15]	ATP binding [GO:0005524]; DNA binding [GO:0003677]; DNA replication [GO:0006260]	K10756	RFC3_5; replication factor C subunit 3/5
ST47_g1460	gi|330922361|ref|XP_003299807.1|	94.21	3e-129	hypothetical protein PTT_10879 [Pyrenophora teres f. teres 0-1]	Arp2/3 complex-mediated actin nucleation [GO:0034314]; Arp2/3 protein complex [GO:0005885]; cytoplasm [GO:0005737]	K05756	ARPC3; actin related protein 2/3 complex, subunit 3
ST47_g1461	gi|169626341|ref|XP_001806571.1|	66.8	2e-178	hypothetical protein SNOG_16455 [Phaeosphaeria nodorum SN15]	translation initiation factor activity [GO:0003743]	K03256	TRM6; tRNA (adenine-N(1)-)-methyltransferase non-catalytic subunit
ST47_g1462	gi|482812786|gb|EOA89505.1|	64.87	0	hypothetical protein SETTUDRAFT_167962 [Setosphaeria turcica Et28A]	-	-	-
ST47_g1463	gi|378733229|gb|EHY59688.1|	60.83	0	MFS transporter, DHA1 family, multidrug resistance protein [Exophiala dermatitidis NIH/UT8656]	integral component of membrane [GO:0016021]; transmembrane transport [GO:0055085]	-	-
ST47_g1464	gi|451854187|gb|EMD67480.1|	66.87	0	hypothetical protein COCSADRAFT_157857 [Bipolaris sorokiniana ND90Pr]	oxidoreductase activity, acting on the aldehyde or oxo group of donors, NAD or NADP as acceptor [GO:0016620]	K00128	E1.2.1.3; aldehyde dehydrogenase (NAD+) [EC:1.2.1.3]
ST47_g1465	gi|482812414|gb|EOA89133.1|	66.54	0	hypothetical protein SETTUDRAFT_175897 [Setosphaeria turcica Et28A]	DNA binding [GO:0003677]; nucleus [GO:0005634]; sequence-specific DNA binding RNA polymerase II transcription factor activity [GO:0000981]; zinc ion binding [GO:0008270]	-	-
ST47_g1466	gi|477587112|gb|ENI04194.1|	59.44	0	hypothetical protein COCC4DRAFT_72715 [Bipolaris maydis ATCC 48331]	-	-	-
ST47_g1467	gi|495134508|ref|WP_007859317.1|	63.41	6e-127	hydrolase [[Clostridium] citroniae]	-	-	-
ST47_g1468	gi|330914366|ref|XP_003296607.1|	73.1	5e-135	hypothetical protein PTT_06750 [Pyrenophora teres f. teres 0-1]	hydrolase activity [GO:0016787]	-	-
ST47_g1469	gi|330914711|ref|XP_003296752.1|	73.26	0	hypothetical protein PTT_06932 [Pyrenophora teres f. teres 0-1]	catalytic activity [GO:0003824]	-	-
ST47_g1470	gi|330914356|ref|XP_003296602.1|	56.85	2e-160	hypothetical protein PTT_06744 [Pyrenophora teres f. teres 0-1]	-	-	-
ST47_g1471	-	-	-	-	-	-	-
ST47_g1472	-	-	-	-	-	-	-
ST47_g1473	gi|451856868|gb|EMD70159.1|	68.58	0	hypothetical protein COCSADRAFT_167078 [Bipolaris sorokiniana ND90Pr]	-	K10581	UBE2O; ubiquitin-conjugating enzyme E2 O [EC:6.3.2.19]
ST47_g1474	gi|189193379|ref|XP_001933028.1|	73.78	0	conserved hypothetical protein [Pyrenophora tritici-repentis Pt-1C-BFP]	Golgi transport complex [GO:0017119]	-	-
ST47_g1475	gi|342883042|gb|EGU83604.1|	80.18	0	hypothetical protein FOXB_05852 [Fusarium oxysporum Fo5176]	integral component of membrane [GO:0016021]	-	-
ST47_g1476	gi|482811178|gb|EOA87945.1|	65.67	6e-91	hypothetical protein SETTUDRAFT_47093 [Setosphaeria turcica Et28A]	-	-	-
ST47_g1477	gi|169605369|ref|XP_001796105.1|	81.99	0	hypothetical protein SNOG_05709 [Phaeosphaeria nodorum SN15]	3-hydroxyisobutyrate dehydrogenase activity [GO:0008442]; NAD binding [GO:0051287]; pentose-phosphate shunt [GO:0006098]; phosphogluconate dehydrogenase (decarboxylating) activity [GO:0004616]; valine metabolic process [GO:0006573]	K00020	E1.1.1.31; 3-hydroxyisobutyrate dehydrogenase [EC:1.1.1.31]
ST47_g1478	gi|189193393|ref|XP_001933035.1|	90.6	1e-95	4-carboxymuconolactone decarboxylase [Pyrenophora tritici-repentis Pt-1C-BFP]	peroxiredoxin activity [GO:0051920]	K01607	pcaC; 4-carboxymuconolactone decarboxylase [EC:4.1.1.44]
ST47_g1479	gi|396496718|ref|XP_003844807.1|	89.57	0	similar to C-1-tetrahydrofolate synthase [Leptosphaeria maculans JN3]	ATP binding [GO:0005524]; folic acid-containing compound biosynthetic process [GO:0009396]; formate-tetrahydrofolate ligase activity [GO:0004329]; methylenetetrahydrofolate dehydrogenase (NADP+) activity [GO:0004488]	K00288	MTHFD; methylenetetrahydrofolate dehydrogenase (NADP+) / methenyltetrahydrofolate cyclohydrolase / formyltetrahydrofolate synthetase [EC:1.5.1.5 3.5.4.9 6.3.4.3]
ST47_g1480	gi|189193365|ref|XP_001933021.1|	41.68	8e-127	predicted protein [Pyrenophora tritici-repentis Pt-1C-BFP]	-	K00288	MTHFD; methylenetetrahydrofolate dehydrogenase (NADP+) / methenyltetrahydrofolate cyclohydrolase / formyltetrahydrofolate synthetase [EC:1.5.1.5 3.5.4.9 6.3.4.3]
ST47_g1481	gi|396496708|ref|XP_003844805.1|	92.24	0	similar to eukaryotic translation initiation factor 3 subunit [Leptosphaeria maculans JN3]	eukaryotic 43S preinitiation complex [GO:0016282]; eukaryotic 48S preinitiation complex [GO:0033290]; eukaryotic translation initiation factor 3 complex [GO:0005852]; formation of translation preinitiation complex [GO:0001731]; regulation of translational initiation [GO:0006446]; translation initiation factor activity [GO:0003743]	K03246	EIF3I; translation initiation factor 3 subunit I
ST47_g1482	gi|189193357|ref|XP_001933017.1|	58.65	6e-117	phosphoglycerate mutase family protein [Pyrenophora tritici-repentis Pt-1C-BFP]	-	-	-
ST47_g1483	gi|396496699|ref|XP_003844803.1|	86.96	3e-94	similar to multiprotein-bridging factor 1 [Leptosphaeria maculans JN3]	sequence-specific DNA binding [GO:0043565]	K03627	MBF1; putative transcription factor
ST47_g1484	gi|330939119|ref|XP_003305818.1|	86.1	0	hypothetical protein PTT_18757 [Pyrenophora teres f. teres 0-1]	alpha,alpha-trehalase activity [GO:0004555]; calcium ion binding [GO:0005509]; cytoplasm [GO:0005737]; trehalose catabolic process [GO:0005993]	K01194	E3.2.1.28; alpha,alpha-trehalase [EC:3.2.1.28]
ST47_g1485	-	-	-	-	-	-	-
ST47_g1486	-	-	-	-	-	-	-
ST47_g1487	-	-	-	-	-	-	-
ST47_g1488	-	-	-	-	-	-	-
ST47_g1489	gi|169597865|ref|XP_001792356.1|	55.32	3e-123	hypothetical protein SNOG_01724 [Phaeosphaeria nodorum SN15]	ATP binding [GO:0005524]; protein serine/threonine kinase activity [GO:0004674]	-	-
ST47_g1490	gi|451856854|gb|EMD70145.1|	80.65	0	hypothetical protein COCSADRAFT_217552 [Bipolaris sorokiniana ND90Pr]	-	-	-
ST47_g1491	gi|146323994|ref|XP_748076.2|	54.53	0	pyoverdine/dityrosine biosynthesis protein [Aspergillus fumigatus Af293]	oxidoreductase activity [GO:0016491]	-	-
ST47_g1492	gi|330921619|ref|XP_003299497.1|	66.19	0	hypothetical protein PTT_10500 [Pyrenophora teres f. teres 0-1]	membrane [GO:0016020]; phosphorelay sensor kinase activity [GO:0000155]	-	-
ST47_g1493	gi|169616638|ref|XP_001801734.1|	60.88	5e-141	hypothetical protein SNOG_11493 [Phaeosphaeria nodorum SN15]	-	-	-
ST47_g1494	gi|330920128|ref|XP_003298901.1|	51.36	0	hypothetical protein PTT_09739 [Pyrenophora teres f. teres 0-1]	-	-	-
ST47_g1495	gi|189196951|ref|XP_001934813.1|	62.45	0	conserved hypothetical protein [Pyrenophora tritici-repentis Pt-1C-BFP]	autophagy [GO:0006914]	K17906	ATG2; autophagy-related protein 2
ST47_g1496	gi|330920124|ref|XP_003298899.1|	84.9	0	hypothetical protein PTT_09737 [Pyrenophora teres f. teres 0-1]	deaminase activity [GO:0019239]	-	-
ST47_g1497	gi|396480928|ref|XP_003841115.1|	73.98	0	hypothetical protein LEMA_P090450.1 [Leptosphaeria maculans JN3]	-	-	-
ST47_g1498	gi|189197279|ref|XP_001934977.1|	44.6	7e-127	conserved hypothetical protein [Pyrenophora tritici-repentis Pt-1C-BFP]	-	-	-
ST47_g1499	-	-	-	-	integral component of membrane [GO:0016021]; transmembrane transport [GO:0055085]	-	-
ST47_g1500	gi|169621885|ref|XP_001804352.1|	66.01	0	hypothetical protein SNOG_14155 [Phaeosphaeria nodorum SN15]	carbohydrate metabolic process [GO:0005975]; hydrolase activity, hydrolyzing O-glycosyl compounds [GO:0004553]	-	-
ST47_g1501	gi|396481780|ref|XP_003841321.1|	72.87	0	hypothetical protein LEMA_P092510.1 [Leptosphaeria maculans JN3]	-	-	-
ST47_g1502	gi|396477141|ref|XP_003840206.1|	54.59	4e-165	hypothetical protein LEMA_P109920.1 [Leptosphaeria maculans JN3]	biosynthetic process [GO:0009058]; catalytic activity [GO:0003824]; pyridoxal phosphate binding [GO:0030170]	-	-
ST47_g1503	gi|330931383|ref|XP_003303390.1|	89.6	0	hypothetical protein PTT_15562 [Pyrenophora teres f. teres 0-1]	-	K14961	RBBP5; COMPASS component SWD1
ST47_g1504	gi|169616762|ref|XP_001801796.1|	83.05	0	hypothetical protein SNOG_11556 [Phaeosphaeria nodorum SN15]	DNA binding [GO:0003677]; DNA-directed RNA polymerase activity [GO:0003899]; transcription, DNA-templated [GO:0006351]	K03006	RPB1; DNA-directed RNA polymerase II subunit RPB1 [EC:2.7.7.6]
ST47_g1505	gi|396481986|ref|XP_003841370.1|	83.61	0	hypothetical protein LEMA_P093000.1 [Leptosphaeria maculans JN3]	zinc ion binding [GO:0008270]	-	-
ST47_g1506	gi|169616278|ref|XP_001801554.1|	66.82	0	hypothetical protein SNOG_11309 [Phaeosphaeria nodorum SN15]	-	-	-
ST47_g1507	gi|402084465|gb|EJT79483.1|	41.23	3e-93	hypothetical protein GGTG_04567 [Gaeumannomyces graminis var. tritici R3-111a-1]	heme binding [GO:0020037]; iron ion binding [GO:0005506]; monooxygenase activity [GO:0004497]; oxidoreductase activity, acting on paired donors, with incorporation or reduction of molecular oxygen [GO:0016705]	-	-
ST47_g1508	-	-	-	-	heme binding [GO:0020037]; iron ion binding [GO:0005506]; monooxygenase activity [GO:0004497]; oxidoreductase activity, acting on paired donors, with incorporation or reduction of molecular oxygen [GO:0016705]	-	-
ST47_g1509	gi|482814553|gb|EOA91228.1|	56.1	1e-13	hypothetical protein SETTUDRAFT_79061, partial [Setosphaeria turcica Et28A]	-	-	-
ST47_g1510	gi|482814555|gb|EOA91230.1|	71.46	0	hypothetical protein SETTUDRAFT_87019 [Setosphaeria turcica Et28A]	serine-type peptidase activity [GO:0008236]	-	-
ST47_g1511	gi|330938708|ref|XP_003305761.1|	45.05	0	hypothetical protein PTT_18691 [Pyrenophora teres f. teres 0-1]	metal ion binding [GO:0046872]; nucleus [GO:0005634]; regulation of transcription, DNA-templated [GO:0006355]; sequence-specific DNA binding [GO:0043565]	-	-
ST47_g1512	gi|452005096|gb|EMD97552.1|	74.89	0	hypothetical protein COCHEDRAFT_1164627 [Bipolaris maydis C5]	-	-	-
ST47_g1513	gi|396484498|ref|XP_003841959.1|	68.2	0	hypothetical protein LEMA_P098890.1 [Leptosphaeria maculans JN3]	-	-	-
ST47_g1514	gi|169617788|ref|XP_001802308.1|	79.25	5e-36	hypothetical protein SNOG_12075 [Phaeosphaeria nodorum SN15]	-	-	-
ST47_g1515	gi|396483448|ref|XP_003841708.1|	59.08	0	hypothetical protein LEMA_P096380.1 [Leptosphaeria maculans JN3]	-	K15201	GTP3C3; general transcription factor 3C polypeptide 3 (transcription factor C subunit 4)
ST47_g1516	-	-	-	-	-	-	-
ST47_g1517	gi|452004956|gb|EMD97412.1|	81.25	9e-91	hypothetical protein COCHEDRAFT_1124898 [Bipolaris maydis C5]	-	-	-
ST47_g1518	gi|396483435|ref|XP_003841705.1|	81.51	8e-68	hypothetical protein LEMA_P096350.1 [Leptosphaeria maculans JN3]	cytochrome-c oxidase activity [GO:0004129]; mitochondrion [GO:0005739]	K18179	COA6; cytochrome c oxidase assembly factor 6
ST47_g1519	gi|169622589|ref|XP_001804703.1|	82.25	0	hypothetical protein SNOG_14519 [Phaeosphaeria nodorum SN15]	-	-	-
ST47_g1520	gi|452004952|gb|EMD97408.1|	73.67	0	hypothetical protein COCHEDRAFT_1164282 [Bipolaris maydis C5]	asparagine-tRNA ligase activity [GO:0004816]; asparaginyl-tRNA aminoacylation [GO:0006421]; ATP binding [GO:0005524]; cytoplasm [GO:0005737]	K01893	NARS; asparaginyl-tRNA synthetase [EC:6.1.1.22]
ST47_g1521	gi|169622581|ref|XP_001804699.1|	68.46	0	hypothetical protein SNOG_14515 [Phaeosphaeria nodorum SN15]	ATP binding [GO:0005524]	-	-
ST47_g1522	gi|452004948|gb|EMD97404.1|	61.46	5e-42	hypothetical protein COCHEDRAFT_1086832 [Bipolaris maydis C5]	-	K06695	PSMC3IP; 26S proteasome regulatory subunit, ATPase 3, interacting protein
ST47_g1523	gi|396483601|ref|XP_003841745.1|	94.04	0	similar to nicotinate-nucleotide pyrophosphorylase [Leptosphaeria maculans JN3]	NAD biosynthetic process [GO:0009435]; nicotinate-nucleotide diphosphorylase (carboxylating) activity [GO:0004514]	K00767	nadC; nicotinate-nucleotide pyrophosphorylase (carboxylating) [EC:2.4.2.19]
ST47_g1524	gi|452005062|gb|EMD97518.1|	56.05	4e-180	hypothetical protein COCHEDRAFT_1190369 [Bipolaris maydis C5]	DNA binding [GO:0003677]; nucleus [GO:0005634]; sequence-specific DNA binding RNA polymerase II transcription factor activity [GO:0000981]; zinc ion binding [GO:0008270]	-	-
ST47_g1525	gi|396483589|ref|XP_003841742.1|	83.16	0	similar to high-affinity nicotinic acid transporter [Leptosphaeria maculans JN3]	integral component of membrane [GO:0016021]; transmembrane transport [GO:0055085]	-	-
ST47_g1526	gi|482813127|gb|EOA89831.1|	62.48	0	hypothetical protein SETTUDRAFT_167578 [Setosphaeria turcica Et28A]	mediator complex [GO:0016592]; RNA polymerase II transcription cofactor activity [GO:0001104]	K15156	MED14; mediator of RNA polymerase II transcription subunit 14
ST47_g1527	gi|330923721|ref|XP_003300347.1|	73.68	0	hypothetical protein PTT_11580 [Pyrenophora teres f. teres 0-1]	-	K06902	UMF1; MFS transporter, UMF1 family
ST47_g1528	gi|407925689|gb|EKG18674.1|	77.27	2e-30	hypothetical protein MPH_04067 [Macrophomina phaseolina MS6]	-	-	-
ST47_g1529	gi|477527282|gb|ENH79105.1|	83.41	4e-128	pectate lyase [Colletotrichum orbiculare MAFF 240422]	extracellular region [GO:0005576]; pectate lyase activity [GO:0030570]	-	-
ST47_g1530	gi|396484266|ref|XP_003841905.1|	78.78	0	hypothetical protein LEMA_P098350.1 [Leptosphaeria maculans JN3]	-	-	-
ST47_g1531	gi|396484262|ref|XP_003841904.1|	65.9	2e-122	hypothetical protein LEMA_P098340.1 [Leptosphaeria maculans JN3]	zinc ion binding [GO:0008270]	-	-
ST47_g1532	-	-	-	-	-	-	-
ST47_g1533	-	-	-	-	-	-	-
ST47_g1534	gi|169597099|ref|XP_001791973.1|	68.38	7e-50	hypothetical protein SNOG_01331 [Phaeosphaeria nodorum SN15]	-	-	-
ST47_g1535	-	-	-	-	-	-	-
ST47_g1536	gi|453084307|gb|EMF12352.1|	73.05	0	glycoside hydrolase family 29 protein [Sphaerulina musiva SO2202]	alpha-L-fucosidase activity [GO:0004560]; fucose metabolic process [GO:0006004]	K01206	FUCA; alpha-L-fucosidase [EC:3.2.1.51]
ST47_g1537	gi|330917782|ref|XP_003297958.1|	85.18	0	hypothetical protein PTT_08522 [Pyrenophora teres f. teres 0-1]	heme binding [GO:0020037]; iron ion binding [GO:0005506]; monooxygenase activity [GO:0004497]; oxidoreductase activity, acting on paired donors, with incorporation or reduction of molecular oxygen [GO:0016705]	-	-
ST47_g1538	gi|330917778|ref|XP_003297956.1|	88.73	0	hypothetical protein PTT_08520 [Pyrenophora teres f. teres 0-1]	O-methyltransferase activity [GO:0008171]	-	-
ST47_g1539	gi|330944568|ref|XP_003306398.1|	89.33	1e-167	hypothetical protein PTT_19534 [Pyrenophora teres f. teres 0-1]	oxidoreductase activity [GO:0016491]; zinc ion binding [GO:0008270]	-	-
ST47_g1540	gi|453084313|gb|EMF12358.1|	66.28	0	hypothetical protein SEPMUDRAFT_134219 [Sphaerulina musiva SO2202]	transferase activity [GO:0016740]	K15394	ACE1; hybrid polyketide synthase / nonribosomal peptide synthetase ACE1
ST47_g1541	gi|330916124|ref|XP_003297306.1|	41.53	3e-70	hypothetical protein PTT_07653 [Pyrenophora teres f. teres 0-1]	-	-	-
ST47_g1542	gi|485923963|gb|EOD48904.1|	63.52	6e-84	putative het domain-containing protein [Neofusicoccum parvum UCRNP2]	-	-	-
ST47_g1543	gi|169624919|ref|XP_001805864.1|	55.69	3e-154	hypothetical protein SNOG_15726 [Phaeosphaeria nodorum SN15]	-	-	-
ST47_g1544	-	-	-	-	-	-	-
ST47_g1545	gi|471565959|gb|EMR66408.1|	78.43	0	putative flavonol synthase protein [Eutypa lata UCREL1]	iron ion binding [GO:0005506]; oxidoreductase activity, acting on paired donors, with incorporation or reduction of molecular oxygen, 2-oxoglutarate as one donor, and incorporation of one atom each of oxygen into both donors [GO:0016706]	-	-
ST47_g1546	gi|238494818|ref|XP_002378645.1|	50.68	7e-166	pantothenate transporter, putative [Aspergillus flavus NRRL3357]	integral component of membrane [GO:0016021]; transmembrane transport [GO:0055085]	-	-
ST47_g1547	gi|169614552|ref|XP_001800692.1|	81.75	0	hypothetical protein SNOG_10422 [Phaeosphaeria nodorum SN15]	enzyme-directed rRNA 2'-O-methylation [GO:0000453]; nucleolus [GO:0005730]; preribosome, large subunit precursor [GO:0030687]; rRNA (guanosine-2'-O-)-methyltransferase activity [GO:0070039]; rRNA (uridine-2'-O-)-methyltransferase activity [GO:0008650]	K14857	SPB1; AdoMet-dependent rRNA methyltransferase SPB1 [EC:2.1.1.-]
ST47_g1548	gi|396485597|ref|XP_003842210.1|	45.68	2e-75	hypothetical protein LEMA_P079700.1 [Leptosphaeria maculans JN3]	-	-	-
ST47_g1549	gi|169614554|ref|XP_001800693.1|	87.7	0	hypothetical protein SNOG_10423 [Phaeosphaeria nodorum SN15]	-	-	-
ST47_g1550	gi|396485602|ref|XP_003842211.1|	86.67	5e-60	similar to ssDNA binding protein Ssb3 [Leptosphaeria maculans JN3]	DNA binding [GO:0003677]; DNA recombination [GO:0006310]; DNA repair [GO:0006281]; DNA replication [GO:0006260]; nucleus [GO:0005634]	K10740	RPA3; replication factor A3
ST47_g1551	gi|255953645|ref|XP_002567575.1|	59.35	0	Pc21g05290 [Penicillium rubens Wisconsin 54-1255]	3-hydroxyacyl-CoA dehydrogenase activity [GO:0003857]; coenzyme binding [GO:0050662]; fatty acid metabolic process [GO:0006631]	-	-
ST47_g1552	gi|317147075|ref|XP_001821867.2|	60.89	0	cytochrome B5 [Aspergillus oryzae RIB40]	-	K00326	E1.6.2.2; cytochrome-b5 reductase [EC:1.6.2.2]
ST47_g1553	gi|302889551|ref|XP_003043661.1|	73.73	0	hypothetical protein NECHADRAFT_54651 [Nectria haematococca mpVI 77-13-4]	heme binding [GO:0020037]; iron ion binding [GO:0005506]; monooxygenase activity [GO:0004497]; oxidoreductase activity, acting on paired donors, with incorporation or reduction of molecular oxygen [GO:0016705]	-	-
ST47_g1554	gi|411180967|gb|AFW17225.1|	42.32	5e-172	Prt1 [Penicillium chrysogenum]	DNA binding [GO:0003677]; nucleus [GO:0005634]; sequence-specific DNA binding RNA polymerase II transcription factor activity [GO:0000981]; zinc ion binding [GO:0008270]	-	-
ST47_g1555	gi|169612637|ref|XP_001799736.1|	52.19	4e-93	hypothetical protein SNOG_09443 [Phaeosphaeria nodorum SN15]	NAD binding [GO:0051287]; oxidoreductase activity, acting on the CH-CH group of donors, NAD or NADP as acceptor [GO:0016628]; polysaccharide biosynthetic process [GO:0000271]; UDP-glucose 6-dehydrogenase activity [GO:0003979]	-	-
ST47_g1556	gi|396475753|ref|XP_003839862.1|	40	7e-31	predicted protein [Leptosphaeria maculans JN3]	-	-	-
ST47_g1557	gi|330921170|ref|XP_003299314.1|	83.93	3e-171	hypothetical protein PTT_10275 [Pyrenophora teres f. teres 0-1]	ATP binding [GO:0005524]; protein kinase activity [GO:0004672]	-	-
ST47_g1558	-	-	-	-	-	-	-
ST47_g1559	gi|330940666|ref|XP_003305978.1|	54.32	3e-14	hypothetical protein PTT_18974 [Pyrenophora teres f. teres 0-1]	-	-	-
ST47_g1560	gi|451852565|gb|EMD65860.1|	58.61	6e-111	hypothetical protein COCSADRAFT_310320 [Bipolaris sorokiniana ND90Pr]	metal ion binding [GO:0046872]	-	-
ST47_g1561	gi|403414149|emb|CCM00849.1|	47.9	4e-21	predicted protein [Fibroporia radiculosa]	-	-	-
ST47_g1562	gi|169613871|ref|XP_001800352.1|	61.49	0	hypothetical protein SNOG_10069 [Phaeosphaeria nodorum SN15]	-	-	-
ST47_g1563	-	-	-	-	-	-	-
ST47_g1564	gi|396476613|ref|XP_003840073.1|	65.36	2e-147	hypothetical protein LEMA_P108590.1 [Leptosphaeria maculans JN3]	-	-	-
ST47_g1565	gi|482810455|gb|EOA87261.1|	79.68	0	hypothetical protein SETTUDRAFT_89051 [Setosphaeria turcica Et28A]	GTPase activity [GO:0003924]; GTP binding [GO:0005525]	K14536	RIA1; ribosome assembly protein 1 [EC:3.6.5.-]
ST47_g1566	gi|169622300|ref|XP_001804559.1|	58.66	1e-156	hypothetical protein SNOG_14370 [Phaeosphaeria nodorum SN15]	metal ion binding [GO:0046872]; oxidoreductase activity [GO:0016491]	K00505	TYR; tyrosinase [EC:1.14.18.1]
ST47_g1567	-	-	-	-	-	-	-
ST47_g1568	gi|452002679|gb|EMD95137.1|	74.15	4e-98	hypothetical protein COCHEDRAFT_1129359, partial [Bipolaris maydis C5]	-	-	-
ST47_g1569	-	-	-	-	heme binding [GO:0020037]; iron ion binding [GO:0005506]; monooxygenase activity [GO:0004497]; oxidoreductase activity, acting on paired donors, with incorporation or reduction of molecular oxygen [GO:0016705]	-	-
ST47_g1570	gi|482810397|gb|EOA87203.1|	78.42	0	hypothetical protein SETTUDRAFT_163223 [Setosphaeria turcica Et28A]	NAD+ kinase activity [GO:0003951]; NAD metabolic process [GO:0019674]; NADP biosynthetic process [GO:0006741]	K00858	ppnK; NAD+ kinase [EC:2.7.1.23]
ST47_g1571	gi|169763914|ref|XP_001727857.1|	56.95	5e-155	beta-1,3-exoglucosidase [Aspergillus oryzae RIB40]	carbohydrate metabolic process [GO:0005975]; glucan exo-1,3-beta-glucosidase activity [GO:0004338]	K01210	E3.2.1.58; glucan 1,3-beta-glucosidase [EC:3.2.1.58]
ST47_g1572	gi|451995272|gb|EMD87740.1|	63.41	4e-53	hypothetical protein COCHEDRAFT_1196890 [Bipolaris maydis C5]	carbon-sulfur lyase activity [GO:0016846]	-	-
ST47_g1573	gi|169613989|ref|XP_001800411.1|	44.98	1e-127	hypothetical protein SNOG_10129 [Phaeosphaeria nodorum SN15]	-	-	-
ST47_g1574	gi|477527651|gb|ENH79466.1|	67.5	2e-11	glycoside hydrolase family 3 protein [Colletotrichum orbiculare MAFF 240422]	carbohydrate metabolic process [GO:0005975]; hydrolase activity, hydrolyzing O-glycosyl compounds [GO:0004553]	-	-
ST47_g1575	gi|189198952|ref|XP_001935813.1|	65.91	4e-46	conserved hypothetical protein [Pyrenophora tritici-repentis Pt-1C-BFP]	-	-	-
ST47_g1576	gi|451851893|gb|EMD65191.1|	73.11	0	hypothetical protein COCSADRAFT_171000 [Bipolaris sorokiniana ND90Pr]	catalytic activity [GO:0003824]	-	-
ST47_g1577	gi|321264464|ref|XP_003196949.1|	75.45	2e-143	myo-inositol transporter 1 [Cryptococcus gattii WM276]	integral component of membrane [GO:0016021]; substrate-specific transmembrane transporter activity [GO:0022891]	-	-
ST47_g1578	-	-	-	-	-	-	-
ST47_g1579	gi|396474967|ref|XP_003839672.1|	41.89	6e-100	predicted protein [Leptosphaeria maculans JN3]	-	-	-
ST47_g1580	gi|169619954|ref|XP_001803389.1|	84.44	0	hypothetical protein SNOG_13177 [Phaeosphaeria nodorum SN15]	oxidoreductase activity, acting on the aldehyde or oxo group of donors [GO:0016903]	K00380	cysJ; sulfite reductase (NADPH) flavoprotein alpha-component [EC:1.8.1.2]
ST47_g1581	-	-	-	-	-	-	-
ST47_g1582	gi|169619920|ref|XP_001803372.1|	82.28	0	hypothetical protein SNOG_13160 [Phaeosphaeria nodorum SN15]	L-serine biosynthetic process [GO:0006564]; NAD binding [GO:0051287]; phosphoglycerate dehydrogenase activity [GO:0004617]	K00058	serA; D-3-phosphoglycerate dehydrogenase [EC:1.1.1.95]
ST47_g1583	gi|396474947|ref|XP_003839667.1|	89.41	0	similar to lactoylglutathione lyase [Leptosphaeria maculans JN3]	lactoylglutathione lyase activity [GO:0004462]; metal ion binding [GO:0046872]	K01759	GLO1; lactoylglutathione lyase [EC:4.4.1.5]
ST47_g1584	gi|396474943|ref|XP_003839666.1|	56.07	3e-76	hypothetical protein LEMA_P111060.1 [Leptosphaeria maculans JN3]	-	-	-
ST47_g1585	gi|396474955|ref|XP_003839669.1|	71.68	3e-108	similar to NAD dependent epimerase/dehydratase family protein [Leptosphaeria maculans JN3]	-	-	-
ST47_g1586	gi|169619916|ref|XP_001803370.1|	58.11	1e-23	hypothetical protein SNOG_13158 [Phaeosphaeria nodorum SN15]	-	-	-
ST47_g1587	gi|451851042|gb|EMD64343.1|	60.8	3e-35	hypothetical protein COCSADRAFT_36922 [Bipolaris sorokiniana ND90Pr]	-	-	-
ST47_g1588	gi|482811352|gb|EOA88108.1|	68.04	0	hypothetical protein SETTUDRAFT_184095 [Setosphaeria turcica Et28A]	2 iron, 2 sulfur cluster binding [GO:0051537]; electron carrier activity [GO:0009055]; molybdenum ion binding [GO:0030151]; oxidoreductase activity [GO:0016491]; pyridoxal phosphate binding [GO:0030170]	-	-
ST47_g1589	gi|169618209|ref|XP_001802518.1|	67.37	8e-129	hypothetical protein SNOG_12294 [Phaeosphaeria nodorum SN15]	ARF GTPase activator activity [GO:0008060]; regulation of ARF GTPase activity [GO:0032312]; zinc ion binding [GO:0008270]	K12486	SMAP; stromal membrane-associated protein
ST47_g1590	gi|169618207|ref|XP_001802517.1|	63.41	2e-16	hypothetical protein SNOG_12293 [Phaeosphaeria nodorum SN15]	-	-	-
ST47_g1591	gi|330920676|ref|XP_003299102.1|	60.02	0	hypothetical protein PTT_10033 [Pyrenophora teres f. teres 0-1]	transcription, DNA-templated [GO:0006351]; zinc ion binding [GO:0008270]	-	-
ST47_g1592	gi|451996295|gb|EMD88762.1|	42.63	3e-140	hypothetical protein COCHEDRAFT_1182066 [Bipolaris maydis C5]	nucleus [GO:0005634]; sequence-specific DNA binding RNA polymerase II transcription factor activity [GO:0000981]; zinc ion binding [GO:0008270]	-	-
ST47_g1593	gi|189201391|ref|XP_001937032.1|	67.31	3e-34	conserved hypothetical protein [Pyrenophora tritici-repentis Pt-1C-BFP]	-	-	-
ST47_g1594	gi|396474991|ref|XP_003839678.1|	80.05	0	similar to extracellular exo-polygalacturonase [Leptosphaeria maculans JN3]	carbohydrate metabolic process [GO:0005975]; cell wall organization [GO:0071555]; extracellular region [GO:0005576]; polygalacturonase activity [GO:0004650]	-	-
ST47_g1595	gi|452003032|gb|EMD95489.1|	64.12	9e-44	hypothetical protein COCHEDRAFT_1209804 [Bipolaris maydis C5]	-	-	-
ST47_g1596	gi|494826970|gb|EON63986.1|	66.91	1e-105	hypothetical protein W97_03216 [Coniosporium apollinis CBS 100218]	oxidoreductase activity [GO:0016491]	-	-
ST47_g1597	gi|451992691|gb|EMD85170.1|	67.5	0	hypothetical protein COCHEDRAFT_1208066 [Bipolaris maydis C5]	integral component of membrane [GO:0016021]; transmembrane transport [GO:0055085]	-	-
ST47_g1598	gi|189203431|ref|XP_001938051.1|	71.58	3e-130	conserved hypothetical protein [Pyrenophora tritici-repentis Pt-1C-BFP]	-	-	-
ST47_g1599	gi|330915780|ref|XP_003297166.1|	78.79	0	hypothetical protein PTT_07482 [Pyrenophora teres f. teres 0-1]	cellular amino acid metabolic process [GO:0006520]; lyase activity [GO:0016829]; pyridoxal phosphate binding [GO:0030170]	K01620	ltaE; threonine aldolase [EC:4.1.2.5]
ST47_g1600	gi|477584984|gb|ENI02074.1|	42.13	6e-33	hypothetical protein COCC4DRAFT_202931 [Bipolaris maydis ATCC 48331]	heme binding [GO:0020037]; iron ion binding [GO:0005506]; monooxygenase activity [GO:0004497]; oxidoreductase activity, acting on paired donors, with incorporation or reduction of molecular oxygen [GO:0016705]	-	-
ST47_g1601	gi|482812091|gb|EOA88823.1|	88.89	0	hypothetical protein SETTUDRAFT_106304 [Setosphaeria turcica Et28A]	oxidoreductase activity [GO:0016491]; zinc ion binding [GO:0008270]	-	-
ST47_g1602	gi|396472872|ref|XP_003839219.1|	41.91	8e-36	predicted protein [Leptosphaeria maculans JN3]	-	-	-
ST47_g1603	gi|189203233|ref|XP_001937952.1|	75.18	6e-69	conserved hypothetical protein [Pyrenophora tritici-repentis Pt-1C-BFP]	-	-	-
ST47_g1604	gi|482812146|gb|EOA88878.1|	94.83	9e-158	hypothetical protein SETTUDRAFT_168110 [Setosphaeria turcica Et28A]	cytoplasm [GO:0005737]; L-methionine biosynthetic process from methylthioadenosine [GO:0019509]; L-methionine biosynthetic process from S-adenosylmethionine [GO:0019284]; methylthioribulose 1-phosphate dehydratase activity [GO:0046570]; zinc ion binding [GO:0008270]	K08964	mtnB; methylthioribulose-1-phosphate dehydratase [EC:4.2.1.109]
ST47_g1605	gi|451849799|gb|EMD63102.1|	45.8	2e-34	hypothetical protein COCSADRAFT_93240 [Bipolaris sorokiniana ND90Pr]	carbon-sulfur lyase activity [GO:0016846]	-	-
ST47_g1606	gi|330921693|ref|XP_003299529.1|	72.06	0	hypothetical protein PTT_10537 [Pyrenophora teres f. teres 0-1]	-	K06100	SYMPK; symplekin
ST47_g1607	gi|482812154|gb|EOA88886.1|	86.67	1e-32	hypothetical protein SETTUDRAFT_168116 [Setosphaeria turcica Et28A]	-	-	-
ST47_g1608	gi|330936011|ref|XP_003305213.1|	67.63	0	hypothetical protein PTT_17995 [Pyrenophora teres f. teres 0-1]	lipid metabolic process [GO:0006629]	-	-
ST47_g1609	gi|396471690|ref|XP_003838929.1|	82.6	0	similar to N-acetyltransferase [Leptosphaeria maculans JN3]	N-acetyltransferase activity [GO:0008080]	K14521	NAT10; N-acetyltransferase 10 [EC:2.3.1.-]
ST47_g1610	gi|231292279|dbj|BAH58757.1|	66.11	0	peroxin 6 [Alternaria alternata]	ATP binding [GO:0005524]	K13339	PEX6; peroxin-6
ST47_g1611	gi|189203899|ref|XP_001938285.1|	71.39	0	dipeptidyl-peptidase 5 precursor [Pyrenophora tritici-repentis Pt-1C-BFP]	serine-type peptidase activity [GO:0008236]	-	-
ST47_g1612	gi|330920712|ref|XP_003299116.1|	81.9	0	hypothetical protein PTT_10051 [Pyrenophora teres f. teres 0-1]	cysteine biosynthetic process from serine [GO:0006535]	K01738	cysK; cysteine synthase A [EC:2.5.1.47]
ST47_g1613	gi|330920714|ref|XP_003299117.1|	63.39	3e-74	hypothetical protein PTT_10052 [Pyrenophora teres f. teres 0-1]	-	-	-
ST47_g1614	gi|452001867|gb|EMD94326.1|	51.45	4e-65	hypothetical protein COCHEDRAFT_1093638 [Bipolaris maydis C5]	-	-	-
ST47_g1615	gi|169602715|ref|XP_001794779.1|	57.14	3e-09	hypothetical protein SNOG_04360 [Phaeosphaeria nodorum SN15]	anaphase-promoting complex [GO:0005680]; anaphase-promoting complex-dependent proteasomal ubiquitin-dependent protein catabolic process [GO:0031145]; regulation of mitotic metaphase/anaphase transition [GO:0030071]	-	-
ST47_g1616	-	-	-	-	-	-	-
ST47_g1617	gi|396471737|ref|XP_003838940.1|	69.87	0	hypothetical protein LEMA_P026130.1 [Leptosphaeria maculans JN3]	G-protein coupled receptor activity [GO:0004930]; integral component of membrane [GO:0016021]	-	-
ST47_g1618	gi|156056440|ref|XP_001594144.1|	49.77	9e-66	hypothetical protein SS1G_05574 [Sclerotinia sclerotiorum 1980 UF-70]	N-acetyltransferase activity [GO:0008080]	-	-
ST47_g1619	gi|407929378|gb|EKG22208.1|	69.2	0	hypothetical protein MPH_00387 [Macrophomina phaseolina MS6]	carbohydrate metabolic process [GO:0005975]; chitinase activity [GO:0004568]; chitin catabolic process [GO:0006032]	-	-
ST47_g1620	gi|330934206|ref|XP_003304457.1|	83.16	4e-115	hypothetical protein PTT_17055 [Pyrenophora teres f. teres 0-1]	metal ion binding [GO:0046872]	K14404	CPSF4; cleavage and polyadenylation specificity factor subunit 4
ST47_g1621	gi|169603413|ref|XP_001795128.1|	79.49	2e-59	hypothetical protein SNOG_04716 [Phaeosphaeria nodorum SN15]	-	-	-
ST47_g1622	-	-	-	-	-	-	-
ST47_g1623	gi|169602331|ref|XP_001794587.1|	66.67	0	hypothetical protein SNOG_04162 [Phaeosphaeria nodorum SN15]	oxidoreductase activity [GO:0016491]	-	-
ST47_g1624	gi|330905891|ref|XP_003295276.1|	85.05	0	hypothetical protein PTT_00181 [Pyrenophora teres f. teres 0-1]	-	-	-
ST47_g1625	gi|169603309|ref|XP_001795076.1|	51.77	6e-47	hypothetical protein SNOG_04663 [Phaeosphaeria nodorum SN15]	-	-	-
ST47_g1626	gi|330925036|ref|XP_003300887.1|	68.25	0	hypothetical protein PTT_12250 [Pyrenophora teres f. teres 0-1]	-	-	-
ST47_g1627	gi|396472238|ref|XP_003839058.1|	59.69	2e-44	hypothetical protein LEMA_P027310.1 [Leptosphaeria maculans JN3]	-	-	-
ST47_g1628	gi|189203669|ref|XP_001938170.1|	95.38	6e-26	60S acidic ribosomal protein P2 [Pyrenophora tritici-repentis Pt-1C-BFP]	ribosome [GO:0005840]; structural constituent of ribosome [GO:0003735]; translational elongation [GO:0006414]	K02943	RP-LP2; large subunit ribosomal protein LP2
ST47_g1629	gi|396472247|ref|XP_003839060.1|	98.04	1e-104	similar to 40s ribosomal protein S15 [Leptosphaeria maculans JN3]	RNA binding [GO:0003723]; small ribosomal subunit [GO:0015935]; structural constituent of ribosome [GO:0003735]; translation [GO:0006412]	K02958	RP-S15e; small subunit ribosomal protein S15e
ST47_g1630	gi|396472250|ref|XP_003839061.1|	80.8	0	similar to di-trans,poly-cis-decaprenylcistransferase [Leptosphaeria maculans JN3]	transferase activity, transferring alkyl or aryl (other than methyl) groups [GO:0016765]	-	-
ST47_g1631	gi|451849691|gb|EMD62994.1|	82.84	0	hypothetical protein COCSADRAFT_191252 [Bipolaris sorokiniana ND90Pr]	cytoplasm [GO:0005737]; exocytosis [GO:0006887]; vesicle docking [GO:0048278]	-	-
ST47_g1632	gi|477582576|gb|ENH99683.1|	77.02	0	hypothetical protein COCC4DRAFT_76375 [Bipolaris maydis ATCC 48331]	integral component of membrane [GO:0016021]; transmembrane transport [GO:0055085]; transporter activity [GO:0005215]	-	-
ST47_g1633	gi|396471306|ref|XP_003838840.1|	71.72	0	similar to zinc/cadmium resistance protein [Leptosphaeria maculans JN3]	cation transmembrane transporter activity [GO:0008324]; integral component of membrane [GO:0016021]	K14688	SLC30A1; solute carrier family 30 (zinc transporter), member 1
ST47_g1634	gi|189203677|ref|XP_001938174.1|	79.77	0	peptide transporter PTR2-A [Pyrenophora tritici-repentis Pt-1C-BFP]	integral component of membrane [GO:0016021]; oligopeptide transport [GO:0006857]; transporter activity [GO:0005215]	K03305	TC.POT; proton-dependent oligopeptide transporter, POT family
ST47_g1635	gi|330921701|ref|XP_003299533.1|	73.84	5e-53	hypothetical protein PTT_10541 [Pyrenophora teres f. teres 0-1]	-	-	-
ST47_g1636	gi|482809595|gb|EOA86404.1|	51.46	8e-168	hypothetical protein SETTUDRAFT_177297 [Setosphaeria turcica Et28A]	-	-	-
ST47_g1637	gi|365990149|ref|XP_003671904.1|	47.39	7e-11	hypothetical protein NDAI_0I00920 [Naumovozyma dairenensis CBS 421]	-	-	-
ST47_g1638	gi|396471379|ref|XP_003838858.1|	88.49	0	similar to NADH-ubiquinone oxidoreductase 49 kDa subunit [Leptosphaeria maculans JN3]	NAD binding [GO:0051287]; oxidoreductase activity, acting on NAD(P)H [GO:0016651]; quinone binding [GO:0048038]	K03935	NDUFS2; NADH dehydrogenase (ubiquinone) Fe-S protein 2 [EC:1.6.5.3 1.6.99.3]
ST47_g1639	gi|482809566|gb|EOA86375.1|	71.62	0	hypothetical protein SETTUDRAFT_169150 [Setosphaeria turcica Et28A]	DNA binding [GO:0003677]; DNA-directed RNA polymerase activity [GO:0003899]; transcription, DNA-templated [GO:0006351]	K03027	RPC40; DNA-directed RNA polymerases I and III subunit RPAC1
ST47_g1640	-	-	-	-	-	-	-
ST47_g1641	gi|477590606|gb|ENI07680.1|	87.08	1e-172	hypothetical protein COCC4DRAFT_132471 [Bipolaris maydis ATCC 48331]	ATP synthesis coupled proton transport [GO:0015986]; proton-transporting ATPase activity, rotational mechanism [GO:0046961]; proton-transporting ATP synthase activity, rotational mechanism [GO:0046933]; proton-transporting ATP synthase complex, catalytic core F(1) [GO:0045261]	K02136	ATPeF1G; F-type H+-transporting ATPase subunit gamma
ST47_g1642	gi|451849741|gb|EMD63044.1|	82.52	0	hypothetical protein COCSADRAFT_336991 [Bipolaris sorokiniana ND90Pr]	chromosome [GO:0005694]; DNA binding [GO:0003677]; DNA topoisomerase type I activity [GO:0003917]; DNA topoisomerase type II (ATP-hydrolyzing) activity [GO:0003918]; DNA topological change [GO:0006265]	K03163	TOP1; DNA topoisomerase I [EC:5.99.1.2]
ST47_g1643	gi|169603289|ref|XP_001795066.1|	78.05	0	hypothetical protein SNOG_04653 [Phaeosphaeria nodorum SN15]	catalytic activity [GO:0003824]; coenzyme binding [GO:0050662]	-	-
ST47_g1644	gi|396472296|ref|XP_003839072.1|	77.26	8e-152	hypothetical protein LEMA_P027450.1 [Leptosphaeria maculans JN3]	carbohydrate metabolic process [GO:0005975]	-	-
ST47_g1645	gi|451854311|gb|EMD67604.1|	71.68	0	hypothetical protein COCSADRAFT_34396 [Bipolaris sorokiniana ND90Pr]	lipid catabolic process [GO:0016042]; triglyceride lipase activity [GO:0004806]	-	-
ST47_g1646	-	-	-	-	-	-	-
ST47_g1647	gi|330915386|ref|XP_003297009.1|	63.09	0	hypothetical protein PTT_07277 [Pyrenophora teres f. teres 0-1]	oxidoreductase activity [GO:0016491]	-	-
ST47_g1648	gi|169603271|ref|XP_001795057.1|	59.82	1e-132	hypothetical protein SNOG_04643 [Phaeosphaeria nodorum SN15]	mRNA processing [GO:0006397]; nuclease activity [GO:0004518]; nucleus [GO:0005634]; RNA splicing [GO:0008380]; U6 snRNA 3'-end processing [GO:0034477]	-	-
ST47_g1649	gi|330915390|ref|XP_003297011.1|	62.3	2e-144	hypothetical protein PTT_07279 [Pyrenophora teres f. teres 0-1]	-	-	-
ST47_g1650	gi|169603259|ref|XP_001795051.1|	91.85	0	hypothetical protein SNOG_04637 [Phaeosphaeria nodorum SN15]	ATP binding [GO:0005524]; ATP-dependent helicase activity [GO:0008026]; nucleic acid binding [GO:0003676]	K12815	DHX38; pre-mRNA-splicing factor ATP-dependent RNA helicase DHX38/PRP16 [EC:3.6.4.13]
ST47_g1651	gi|189203537|ref|XP_001938104.1|	82.24	0	transducin family protein [Pyrenophora tritici-repentis Pt-1C-BFP]	-	K14791	PWP1; periodic tryptophan protein 1
ST47_g1652	gi|169603255|ref|XP_001795049.1|	57.29	7e-84	hypothetical protein SNOG_04635 [Phaeosphaeria nodorum SN15]	-	-	-
ST47_g1653	gi|396472324|ref|XP_003839079.1|	81.67	0	similar to mitochondrial integral membrane protein [Leptosphaeria maculans JN3]	-	-	-
ST47_g1654	gi|452001971|gb|EMD94430.1|	74.8	4e-162	hypothetical protein COCHEDRAFT_1020363 [Bipolaris maydis C5]	carboxylic ester hydrolase activity [GO:0052689]; protein demethylation [GO:0006482]	K13617	PPME1; protein phosphatase methylesterase 1 [EC:3.1.1.89]
ST47_g1655	gi|330921404|ref|XP_003299414.1|	63.68	8e-175	hypothetical protein PTT_10391 [Pyrenophora teres f. teres 0-1]	integral component of membrane [GO:0016021]; transmembrane transport [GO:0055085]	-	-
ST47_g1656	gi|452838130|gb|EME40071.1|	45.49	2e-157	hypothetical protein DOTSEDRAFT_91360 [Dothistroma septosporum NZE10]	oxidoreductase activity [GO:0016491]	-	-
ST47_g1657	gi|330932446|ref|XP_003303780.1|	44.9	5e-164	hypothetical protein PTT_16130 [Pyrenophora teres f. teres 0-1]	-	-	-
ST47_g1658	gi|169599472|ref|XP_001793159.1|	70.9	6e-125	hypothetical protein SNOG_02555 [Phaeosphaeria nodorum SN15]	-	-	-
ST47_g1659	gi|396490429|ref|XP_003843334.1|	75.57	2e-94	hypothetical protein LEMA_P074440.1 [Leptosphaeria maculans JN3]	-	-	-
ST47_g1660	gi|482805801|gb|EOA82887.1|	89.77	0	hypothetical protein SETTUDRAFT_173510 [Setosphaeria turcica Et28A]	carbohydrate metabolic process [GO:0005975]; phosphotransferase activity, alcohol group as acceptor [GO:0016773]	-	-
ST47_g1661	gi|169599480|ref|XP_001793163.1|	68.01	4e-135	hypothetical protein SNOG_02559 [Phaeosphaeria nodorum SN15]	nucleic acid binding [GO:0003676]; nucleotide binding [GO:0000166]	-	-
ST47_g1662	gi|482805648|gb|EOA82734.1|	93.46	8e-104	hypothetical protein SETTUDRAFT_165145 [Setosphaeria turcica Et28A]	-	K06689	UBE2D_E; ubiquitin-conjugating enzyme E2 D/E [EC:6.3.2.19]
ST47_g1663	-	-	-	-	-	-	-
ST47_g1664	gi|482805649|gb|EOA82735.1|	65.13	0	hypothetical protein SETTUDRAFT_180920 [Setosphaeria turcica Et28A]	Rab GTPase activator activity [GO:0005097]	-	-
ST47_g1665	gi|189204850|ref|XP_001938760.1|	76.21	0	HSF-type DNA-binding domain containing protein [Pyrenophora tritici-repentis Pt-1C-BFP]	negative regulation of filamentous growth [GO:0060258]; negative regulation of flocculation [GO:0060257]; nucleus [GO:0005634]; regulation of transcription from RNA polymerase II promoter [GO:0006357]; sequence-specific DNA binding [GO:0043565]; sequence-specific DNA binding transcription factor activity [GO:0003700]	-	-
ST47_g1666	-	-	-	-	-	-	-
ST47_g1667	gi|451996705|gb|EMD89171.1|	84.47	2e-123	hypothetical protein COCHEDRAFT_1022652 [Bipolaris maydis C5]	nucleoside metabolic process [GO:0009116]; transferase activity [GO:0016740]	K07101	-
ST47_g1668	gi|330924388|ref|XP_003300621.1|	84.4	0	hypothetical protein PTT_11915 [Pyrenophora teres f. teres 0-1]	-	-	-
ST47_g1669	gi|452000696|gb|EMD93157.1|	53.29	2e-41	hypothetical protein COCHEDRAFT_1173088 [Bipolaris maydis C5]	oxidoreductase activity [GO:0016491]	-	-
ST47_g1670	gi|169617495|ref|XP_001802162.1|	69.38	1e-161	hypothetical protein SNOG_11927 [Phaeosphaeria nodorum SN15]	catalytic activity [GO:0003824]	-	-
ST47_g1671	-	-	-	-	1-alkyl-2-acetylglycerophosphocholine esterase activity [GO:0003847]; lipid catabolic process [GO:0016042]	-	-
ST47_g1672	gi|477588064|gb|ENI05144.1|	75.6	0	hypothetical protein COCC4DRAFT_72239 [Bipolaris maydis ATCC 48331]	transmembrane transport [GO:0055085]	-	-
ST47_g1673	gi|396490965|ref|XP_003843459.1|	83.51	0	hypothetical protein LEMA_P075690.1 [Leptosphaeria maculans JN3]	ATP binding [GO:0005524]; mitochondrial respiratory chain complex III assembly [GO:0034551]	K08900	BCS1; mitochondrial chaperone BCS1
ST47_g1674	gi|330931519|ref|XP_003303440.1|	55.88	5e-146	hypothetical protein PTT_15639 [Pyrenophora teres f. teres 0-1]	-	-	-
ST47_g1675	gi|451847599|gb|EMD60906.1|	75.17	9e-155	hypothetical protein COCSADRAFT_98004 [Bipolaris sorokiniana ND90Pr]	hydrolase activity, acting on carbon-nitrogen (but not peptide) bonds [GO:0016810]; nitrogen compound metabolic process [GO:0006807]	-	-
ST47_g1676	gi|169610441|ref|XP_001798639.1|	60.96	3e-56	hypothetical protein SNOG_08319 [Phaeosphaeria nodorum SN15]	-	-	-
ST47_g1677	gi|189204642|ref|XP_001938656.1|	93	0	eukaryotic translation initiation factor 3 [Pyrenophora tritici-repentis Pt-1C-BFP]	eukaryotic 43S preinitiation complex [GO:0016282]; eukaryotic 48S preinitiation complex [GO:0033290]; eukaryotic translation initiation factor 3 complex [GO:0005852]; formation of translation preinitiation complex [GO:0001731]; regulation of translational initiation [GO:0006446]; translation initiation factor activity [GO:0003743]	K15029	EIF3L; translation initiation factor 3 subunit L
ST47_g1678	gi|396490982|ref|XP_003843463.1|	67.41	2e-43	hypothetical protein LEMA_P075730.1 [Leptosphaeria maculans JN3]	-	-	-
ST47_g1679	gi|451847593|gb|EMD60900.1|	56.59	1e-123	hypothetical protein COCSADRAFT_237091 [Bipolaris sorokiniana ND90Pr]	nucleotide binding [GO:0000166]	-	-
ST47_g1680	gi|451996660|gb|EMD89126.1|	76.27	2e-61	hypothetical protein COCHEDRAFT_1108148 [Bipolaris maydis C5]	-	-	-
ST47_g1681	gi|451847591|gb|EMD60898.1|	74.83	4e-120	hypothetical protein COCSADRAFT_97470 [Bipolaris sorokiniana ND90Pr]	-	-	-
ST47_g1682	gi|451847590|gb|EMD60897.1|	60.66	2e-95	hypothetical protein COCSADRAFT_39610 [Bipolaris sorokiniana ND90Pr]	-	-	-
ST47_g1683	-	-	-	-	-	-	-
ST47_g1684	gi|477517582|gb|ENH69830.1|	59.18	2e-147	UDP-glucose 4-epimerase [Fusarium oxysporum f. sp. cubense race 1]	coenzyme binding [GO:0050662]; galactose metabolic process [GO:0006012]; UDP-glucose 4-epimerase activity [GO:0003978]	K01784	galE; UDP-glucose 4-epimerase [EC:5.1.3.2]
ST47_g1685	gi|449298365|gb|EMC94380.1|	64.79	0	glycosyltransferase family 2 protein [Baudoinia compniacensis UAMH 10762]	transferase activity [GO:0016740]	-	-
ST47_g1686	-	-	-	-	-	-	-
ST47_g1687	gi|452842301|gb|EME44237.1|	48.39	0	hypothetical protein DOTSEDRAFT_71922 [Dothistroma septosporum NZE10]	lipid metabolic process [GO:0006629]; zinc ion binding [GO:0008270]	-	-
ST47_g1688	gi|330913710|ref|XP_003296354.1|	60.74	2e-90	hypothetical protein PTT_06215 [Pyrenophora teres f. teres 0-1]	sequence-specific DNA binding [GO:0043565]; sequence-specific DNA binding transcription factor activity [GO:0003700]	-	-
ST47_g1689	gi|189204810|ref|XP_001938740.1|	76.67	5e-21	conserved hypothetical protein [Pyrenophora tritici-repentis Pt-1C-BFP]	-	-	-
ST47_g1690	gi|189204820|ref|XP_001938745.1|	73.49	0	FAD dependent oxidoreductase [Pyrenophora tritici-repentis Pt-1C-BFP]	oxidoreductase activity [GO:0016491]	-	-
ST47_g1691	-	-	-	-	-	-	-
ST47_g1692	gi|482805769|gb|EOA82855.1|	85.99	0	hypothetical protein SETTUDRAFT_141157 [Setosphaeria turcica Et28A]	DNA binding [GO:0003677]	K11761	NPL6; chromatin structure-remodeling complex protein RSC7
ST47_g1693	gi|482805914|gb|EOA83000.1|	51.7	0	hypothetical protein SETTUDRAFT_141443 [Setosphaeria turcica Et28A]	catalytic activity [GO:0003824]; phosphopantetheine binding [GO:0031177]	-	-
ST47_g1694	gi|396489924|ref|XP_003843211.1|	71.58	0	similar to multidrug resistance protein 1 [Leptosphaeria maculans JN3]	ATPase activity, coupled to transmembrane movement of substances [GO:0042626]; ATP binding [GO:0005524]; integral component of membrane [GO:0016021]	K05658	ABCB1; ATP-binding cassette, subfamily B (MDR/TAP), member 1 [EC:3.6.3.44]
ST47_g1695	gi|189204542|ref|XP_001938606.1|	82.65	0	L-ornithine 5-monooxygenase (L-ornithine N(5)-oxygenase) [Pyrenophora tritici-repentis Pt-1C-BFP]	monooxygenase activity [GO:0004497]	K10531	pvdA; L-ornithine N5-oxygenase [EC:1.13.12.-]
ST47_g1696	gi|396489937|ref|XP_003843214.1|	78.15	0	hypothetical protein LEMA_P073240.1 [Leptosphaeria maculans JN3]	ATP binding [GO:0005524]; protein serine/threonine kinase activity [GO:0004674]	K18670	YAK1; dual specificity protein kinase YAK1 [EC:2.7.12.1]
ST47_g1697	gi|169598668|ref|XP_001792757.1|	85.05	0	hypothetical protein SNOG_02139 [Phaeosphaeria nodorum SN15]	eukaryotic 43S preinitiation complex [GO:0016282]; eukaryotic 48S preinitiation complex [GO:0033290]; eukaryotic translation initiation factor 3 complex [GO:0005852]; formation of translation preinitiation complex [GO:0001731]; regulation of translational initiation [GO:0006446]; translation initiation factor activity [GO:0003743]	K03252	EIF3C; translation initiation factor 3 subunit C
ST47_g1698	gi|396490029|ref|XP_003843237.1|	79.65	7e-48	hypothetical protein LEMA_P073470.1 [Leptosphaeria maculans JN3]	nucleic acid binding [GO:0003676]; nucleotide binding [GO:0000166]	-	-
ST47_g1699	gi|169598552|ref|XP_001792699.1|	88.46	3e-79	hypothetical protein SNOG_02082 [Phaeosphaeria nodorum SN15]	-	K05759	PFN; profilin
ST47_g1700	gi|451844985|gb|EMD58300.1|	78.76	0	hypothetical protein COCSADRAFT_129791 [Bipolaris sorokiniana ND90Pr]	-	-	-
ST47_g1701	gi|451992972|gb|EMD85448.1|	69.94	0	hypothetical protein COCHEDRAFT_1148838 [Bipolaris maydis C5]	ATP binding [GO:0005524]; glutaminyl-tRNAGln biosynthesis via transamidation [GO:0070681]; glutaminyl-tRNA synthase (glutamine-hydrolyzing) activity [GO:0050567]; glutamyl-tRNA(Gln) amidotransferase complex [GO:0030956]; mitochondrial translation [GO:0032543]; mitochondrion [GO:0005739]	K02433	gatA; aspartyl-tRNA(Asn)/glutamyl-tRNA(Gln) amidotransferase subunit A [EC:6.3.5.6 6.3.5.7]
ST47_g1702	gi|482805896|gb|EOA82982.1|	74.83	0	hypothetical protein SETTUDRAFT_165329 [Setosphaeria turcica Et28A]	-	-	-
ST47_g1703	gi|477582350|gb|ENH99460.1|	55.93	0	hypothetical protein COCC4DRAFT_208109 [Bipolaris maydis ATCC 48331]	nucleotidyltransferase activity [GO:0016779]	K03514	PAPD5_7; non-canonical poly(A) RNA polymerase PAPD5/7 [EC:2.7.7.19]
ST47_g1704	gi|396491270|ref|XP_003843529.1|	82.87	0	similar to Mn2+ homeostasis protein Per1 [Leptosphaeria maculans JN3]	-	-	-
ST47_g1705	gi|169599412|ref|XP_001793129.1|	49.44	4e-143	hypothetical protein SNOG_02527 [Phaeosphaeria nodorum SN15]	-	-	-
ST47_g1706	gi|330931016|ref|XP_003303238.1|	61.49	3e-152	hypothetical protein PTT_15369 [Pyrenophora teres f. teres 0-1]	-	-	-
ST47_g1707	gi|189204898|ref|XP_001938784.1|	70.55	0	pisatin demethylase [Pyrenophora tritici-repentis Pt-1C-BFP]	heme binding [GO:0020037]; iron ion binding [GO:0005506]; methyltransferase activity [GO:0008168]; monooxygenase activity [GO:0004497]; oxidoreductase activity, acting on paired donors, with incorporation or reduction of molecular oxygen [GO:0016705]	-	-
ST47_g1708	gi|477588085|gb|ENI05165.1|	77.38	0	hypothetical protein COCC4DRAFT_137957 [Bipolaris maydis ATCC 48331]	-	-	-
ST47_g1709	gi|189204894|ref|XP_001938782.1|	84.6	0	conserved hypothetical protein [Pyrenophora tritici-repentis Pt-1C-BFP]	-	K11547	NDC80; kinetochore protein NDC80
ST47_g1710	-	-	-	-	-	-	-
ST47_g1711	gi|330946284|ref|XP_003306731.1|	53.68	7e-24	hypothetical protein PTT_19939 [Pyrenophora teres f. teres 0-1]	-	-	-
ST47_g1712	gi|482805752|gb|EOA82838.1|	84.01	0	hypothetical protein SETTUDRAFT_165225 [Setosphaeria turcica Et28A]	magnesium ion binding [GO:0000287]; nucleotide metabolic process [GO:0009117]; phosphatase activity [GO:0016791]	K18550	ISN1; IMP and pyridine-specific 5'-nucleotidase [EC:3.1.3.-]
ST47_g1713	gi|482805751|gb|EOA82837.1|	60.67	0	hypothetical protein SETTUDRAFT_165223 [Setosphaeria turcica Et28A]	mediator complex [GO:0016592]; RNA polymerase II transcription cofactor activity [GO:0001104]	K15134	SRB4; mediator of RNA polymerase II transcription subunit 17, fungi type
ST47_g1714	gi|494823681|gb|EON61046.1|	77.37	4e-93	hypothetical protein W97_00257 [Coniosporium apollinis CBS 100218]	-	-	-
ST47_g1715	-	-	-	-	-	-	-
ST47_g1716	gi|169594820|ref|XP_001790834.1|	86.94	0	hypothetical protein SNOG_00139 [Phaeosphaeria nodorum SN15]	membrane [GO:0016020]; nucleobase transmembrane transporter activity [GO:0015205]	K03457	TC.NCS1; nucleobase:cation symporter-1, NCS1 family
ST47_g1717	-	-	-	-	-	-	-
ST47_g1718	gi|396465908|ref|XP_003837562.1|	80.15	4e-140	similar to NADP-dependent l-serine/l-allo-threonine dehydrogenase ydfg [Leptosphaeria maculans JN3]	oxidoreductase activity [GO:0016491]	K16066	ydfG; 3-hydroxy acid dehydrogenase / malonic semialdehyde reductase [EC:1.1.1.381 1.1.1.-]
ST47_g1719	gi|452838927|gb|EME40867.1|	75.86	8e-50	hypothetical protein DOTSEDRAFT_74429 [Dothistroma septosporum NZE10]	-	-	-
ST47_g1720	gi|169611448|ref|XP_001799142.1|	78.86	0	hypothetical protein SNOG_08837 [Phaeosphaeria nodorum SN15]	serine-type carboxypeptidase activity [GO:0004185]	K13289	CTSA; cathepsin A (carboxypeptidase C) [EC:3.4.16.5]
ST47_g1721	gi|452003412|gb|EMD95869.1|	49.64	3e-65	hypothetical protein COCHEDRAFT_1127077 [Bipolaris maydis C5]	nucleus [GO:0005634]; sequence-specific DNA binding [GO:0043565]	-	-
ST47_g1722	gi|451856338|gb|EMD69629.1|	76.87	0	hypothetical protein COCSADRAFT_106384 [Bipolaris sorokiniana ND90Pr]	integral component of membrane [GO:0016021]; voltage-gated chloride channel activity [GO:0005247]	K05012	CLCN3_4_5; chloride channel 3/4/5
ST47_g1723	gi|452003416|gb|EMD95873.1|	81.33	0	hypothetical protein COCHEDRAFT_1221566 [Bipolaris maydis C5]	ATP binding [GO:0005524]; GMP biosynthetic process [GO:0006177]; GMP synthase (glutamine-hydrolyzing) activity [GO:0003922]; pyrophosphatase activity [GO:0016462]	K01951	guaA; GMP synthase (glutamine-hydrolysing) [EC:6.3.5.2]
ST47_g1724	gi|330930355|ref|XP_003302999.1|	69.59	3e-135	hypothetical protein PTT_15011 [Pyrenophora teres f. teres 0-1]	nucleus [GO:0005634]; protein transport [GO:0015031]	K15262	BCP1; protein BCP1
ST47_g1725	gi|169611458|ref|XP_001799147.1|	93.97	2e-162	hypothetical protein SNOG_08842 [Phaeosphaeria nodorum SN15]	2 iron, 2 sulfur cluster binding [GO:0051537]; metal ion binding [GO:0046872]; mitochondrion [GO:0005739]; respiratory chain [GO:0070469]; ubiquinol-cytochrome-c reductase activity [GO:0008121]	K00411	UQCRFS1; ubiquinol-cytochrome c reductase iron-sulfur subunit [EC:1.10.2.2]
ST47_g1726	gi|169611460|ref|XP_001799148.1|	56.76	9e-87	hypothetical protein SNOG_08844 [Phaeosphaeria nodorum SN15]	phosphoprotein phosphatase activity [GO:0004721]	K15529	POA1; ADP-ribose 1''-phosphate phosphatase [EC:3.1.3.84]
ST47_g1727	gi|451856339|gb|EMD69630.1|	84.81	0	hypothetical protein COCSADRAFT_186482 [Bipolaris sorokiniana ND90Pr]	ATPase activity [GO:0016887]; ATP binding [GO:0005524]; dynein complex [GO:0030286]; microtubule-based movement [GO:0007018]; microtubule motor activity [GO:0003777]	K10413	DYNC1H; dynein heavy chain 1, cytosolic
ST47_g1728	gi|189194317|ref|XP_001933497.1|	49.77	3e-67	predicted protein [Pyrenophora tritici-repentis Pt-1C-BFP]	protein homooligomerization [GO:0051260]	-	-
ST47_g1729	gi|169611496|ref|XP_001799166.1|	70.95	1e-156	hypothetical protein SNOG_08862 [Phaeosphaeria nodorum SN15]	-	-	-
ST47_g1730	-	-	-	-	-	-	-
ST47_g1731	-	-	-	-	-	-	-
ST47_g1732	gi|330932336|ref|XP_003303732.1|	78.83	0	hypothetical protein PTT_16074 [Pyrenophora teres f. teres 0-1]	membrane [GO:0016020]; serine-type endopeptidase activity [GO:0004252]	K01278	DPP4; dipeptidyl-peptidase 4 [EC:3.4.14.5]
ST47_g1733	gi|451993864|gb|EMD86336.1|	68.83	2e-72	hypothetical protein COCHEDRAFT_1186384 [Bipolaris maydis C5]	-	-	-
ST47_g1734	gi|451856771|gb|EMD70062.1|	59.06	2e-37	hypothetical protein COCSADRAFT_32699 [Bipolaris sorokiniana ND90Pr]	-	K18174	COA2; cytochrome c oxidase assembly factor 2
ST47_g1735	gi|482810863|gb|EOA87656.1|	86.34	0	hypothetical protein SETTUDRAFT_169068 [Setosphaeria turcica Et28A]	phosphoprotein phosphatase activity [GO:0004721]	K15423	PPP4C; serine/threonine-protein phosphatase 4 catalytic subunit [EC:3.1.3.16]
ST47_g1736	gi|451844956|gb|EMD58272.1|	73.98	3e-114	polysaccharide lyase family 3 protein [Bipolaris sorokiniana ND90Pr]	extracellular region [GO:0005576]; pectate lyase activity [GO:0030570]	-	-
ST47_g1737	gi|189206323|ref|XP_001939496.1|	77.78	0	peptide transporter PTR2-A [Pyrenophora tritici-repentis Pt-1C-BFP]	integral component of membrane [GO:0016021]; oligopeptide transport [GO:0006857]; transporter activity [GO:0005215]	K03305	TC.POT; proton-dependent oligopeptide transporter, POT family
ST47_g1738	gi|169621540|ref|XP_001804180.1|	95.31	3e-137	hypothetical protein SNOG_13980 [Phaeosphaeria nodorum SN15]	GTP binding [GO:0005525]; GTP catabolic process [GO:0006184]; membrane [GO:0016020]; small GTPase mediated signal transduction [GO:0007264]	K07827	KRAS; GTPase KRas
ST47_g1739	gi|169621538|ref|XP_001804179.1|	87.72	0	hypothetical protein SNOG_13979 [Phaeosphaeria nodorum SN15]	Mo-molybdopterin cofactor biosynthetic process [GO:0006777]	-	-
ST47_g1740	gi|396465842|ref|XP_003837529.1|	73.32	0	similar to trichothecene efflux pump [Leptosphaeria maculans JN3]	-	-	-
ST47_g1741	gi|472240266|gb|EMR85042.1|	69.84	0	putative tyrosinase central domain protein [Botrytis cinerea BcDW1]	metal ion binding [GO:0046872]; oxidoreductase activity [GO:0016491]	K00505	TYR; tyrosinase [EC:1.14.18.1]
ST47_g1742	gi|302509808|ref|XP_003016864.1|	50	3e-66	LysM domain protein, putative [Arthroderma benhamiae CBS 112371]	-	-	-
ST47_g1743	gi|330924874|ref|XP_003300817.1|	83.9	1e-162	hypothetical protein PTT_12169 [Pyrenophora teres f. teres 0-1]	-	-	-
ST47_g1744	-	-	-	-	-	-	-
ST47_g1745	gi|396497145|ref|XP_003844905.1|	78.24	0	hypothetical protein LEMA_P002130.1 [Leptosphaeria maculans JN3]	integral component of membrane [GO:0016021]; substrate-specific transmembrane transporter activity [GO:0022891]	-	-
ST47_g1746	gi|451854262|gb|EMD67555.1|	67.65	0	hypothetical protein COCSADRAFT_34345 [Bipolaris sorokiniana ND90Pr]	DNA replication [GO:0006260]; nucleus [GO:0005634]; origin recognition complex [GO:0000808]	K02604	ORC2; origin recognition complex subunit 2
ST47_g1747	gi|482812424|gb|EOA89143.1|	94.09	0	hypothetical protein SETTUDRAFT_175907 [Setosphaeria turcica Et28A]	iron-sulfur cluster binding [GO:0051536]; N-acetyltransferase activity [GO:0008080]	K07739	ELP3; elongator complex protein 3 [EC:2.3.1.48]
ST47_g1748	gi|169611971|ref|XP_001799403.1|	99.23	0	hypothetical protein SNOG_09101 [Phaeosphaeria nodorum SN15]	cytoplasm [GO:0005737]	-	-
ST47_g1749	gi|482812560|gb|EOA89279.1|	77.05	2e-180	hypothetical protein SETTUDRAFT_105817 [Setosphaeria turcica Et28A]	ATP binding [GO:0005524]; cytoplasm [GO:0005737]; tryptophan-tRNA ligase activity [GO:0004830]; tryptophanyl-tRNA aminoacylation [GO:0006436]	K01867	WARS; tryptophanyl-tRNA synthetase [EC:6.1.1.2]
ST47_g1750	gi|169611935|ref|XP_001799385.1|	57.14	5e-47	hypothetical protein SNOG_09083 [Phaeosphaeria nodorum SN15]	integral component of membrane [GO:0016021]; response to stress [GO:0006950]	-	-
ST47_g1751	gi|169611957|ref|XP_001799396.1|	72.3	0	hypothetical protein SNOG_09094 [Phaeosphaeria nodorum SN15]	-	-	-
ST47_g1752	gi|169626349|ref|XP_001806575.1|	94.02	0	hypothetical protein SNOG_16461 [Phaeosphaeria nodorum SN15]	chromatin DNA binding [GO:0031490]; chromosome, telomeric region [GO:0000781]; cytoplasm [GO:0005737]; EKC/KEOPS complex [GO:0000408]; metal ion binding [GO:0046872]; nuclear chromatin [GO:0000790]; positive regulation of transcription from RNA polymerase II promoter [GO:0045944]; telomere maintenance [GO:0000723]; threonylcarbamoyladenosine biosynthetic process [GO:0070526]; transcription, DNA-t…	K01409	KAE1; N6-L-threonylcarbamoyladenine synthase [EC:2.3.1.234]
ST47_g1753	gi|169626351|ref|XP_001806576.1|	72.31	0	hypothetical protein SNOG_16462 [Phaeosphaeria nodorum SN15]	-	K05302	SETD6; SET domain-containing protein 6
ST47_g1754	gi|451854555|gb|EMD67848.1|	79.01	0	hypothetical protein COCSADRAFT_179423 [Bipolaris sorokiniana ND90Pr]	Piccolo NuA4 histone acetyltransferase complex [GO:0032777]; regulation of transcription, DNA-templated [GO:0006355]; transcription, DNA-templated [GO:0006351]	K11322	EPC; enhancer of polycomb-like protein
ST47_g1755	gi|407918998|gb|EKG12255.1|	64.58	1e-09	hypothetical protein MPH_10560 [Macrophomina phaseolina MS6]	-	-	-
ST47_g1756	gi|330933572|ref|XP_003304221.1|	74.15	1e-164	hypothetical protein PTT_16717 [Pyrenophora teres f. teres 0-1]	-	-	-
ST47_g1757	gi|169612483|ref|XP_001799659.1|	64.32	0	hypothetical protein SNOG_09364 [Phaeosphaeria nodorum SN15]	-	-	-
ST47_g1758	gi|451854551|gb|EMD67844.1|	41.28	1e-18	hypothetical protein COCSADRAFT_352871 [Bipolaris sorokiniana ND90Pr]	-	-	-
ST47_g1759	gi|169615563|ref|XP_001801197.1|	88.16	0	hypothetical protein SNOG_10940 [Phaeosphaeria nodorum SN15]	protein phosphatase type 2A complex [GO:0000159]; protein phosphatase type 2A regulator activity [GO:0008601]; signal transduction [GO:0007165]	K11584	PPP2R5; serine/threonine-protein phosphatase 2A regulatory subunit B'
ST47_g1760	gi|451854019|gb|EMD67312.1|	68.79	0	hypothetical protein COCSADRAFT_136157 [Bipolaris sorokiniana ND90Pr]	-	K15202	GTF3C5; general transcription factor 3C polypeptide 5 (transcription factor C subunit 1)
ST47_g1761	gi|482807166|gb|EOA84218.1|	88.51	3e-81	hypothetical protein SETTUDRAFT_164445 [Setosphaeria turcica Et28A]	cytochrome-c oxidase activity [GO:0004129]; mitochondrial inner membrane [GO:0005743]	K02264	COX5A; cytochrome c oxidase subunit 5a
ST47_g1762	gi|482807262|gb|EOA84314.1|	61.5	0	hypothetical protein SETTUDRAFT_139263 [Setosphaeria turcica Et28A]	alcohol metabolic process [GO:0006066]; choline dehydrogenase activity [GO:0008812]; flavin adenine dinucleotide binding [GO:0050660]	-	-
ST47_g1763	gi|429854762|gb|ELA29749.1|	68.22	0	hypothetical protein CGGC5_9837 [Colletotrichum gloeosporioides Nara gc5]	-	-	-
ST47_g1764	gi|169615879|ref|XP_001801355.1|	91.32	0	hypothetical protein SNOG_11105 [Phaeosphaeria nodorum SN15]	nitronate monooxygenase activity [GO:0018580]	-	-
ST47_g1765	gi|451999976|gb|EMD92438.1|	60.44	0	hypothetical protein COCHEDRAFT_1174398 [Bipolaris maydis C5]	condensin complex [GO:0000796]; mitotic chromosome condensation [GO:0007076]	K06678	YCG1; condensin complex subunit 3
ST47_g1766	gi|451992229|gb|EMD84739.1|	79.78	3e-152	hypothetical protein COCHEDRAFT_1036000 [Bipolaris maydis C5]	RNA binding [GO:0003723]	K02863	RP-L1; large subunit ribosomal protein L1
ST47_g1767	gi|169624537|ref|XP_001805674.1|	65.65	3e-42	hypothetical protein SNOG_15529 [Phaeosphaeria nodorum SN15]	Golgi organization [GO:0007030]; membrane [GO:0016020]; protein transport [GO:0015031]	-	-
ST47_g1768	gi|482807080|gb|EOA84132.1|	80.81	0	hypothetical protein SETTUDRAFT_92492 [Setosphaeria turcica Et28A]	hydrolase activity [GO:0016787]; metal ion binding [GO:0046872]	K03426	E3.6.1.22; NAD+ diphosphatase [EC:3.6.1.22]
ST47_g1769	gi|330930535|ref|XP_003303072.1|	93.16	0	hypothetical protein PTT_15108 [Pyrenophora teres f. teres 0-1]	cysteine biosynthetic process from serine [GO:0006535]	K01738	cysK; cysteine synthase A [EC:2.5.1.47]
ST47_g1770	gi|500254856|gb|EON98424.1|	56.18	2e-90	putative aflatoxin biosynthesis ketoreductase nor-1 protein [Togninia minima UCRPA7]	oxidoreductase activity [GO:0016491]	K17644	AFLD; norsolorinic acid ketoreductase [EC:1.1.1.349]
ST47_g1771	gi|189209838|ref|XP_001941251.1|	89.69	0	phosphoribosylformylglycinamidine synthase [Pyrenophora tritici-repentis Pt-1C-BFP]	'de novo' IMP biosynthetic process [GO:0006189]; phosphoribosylformylglycinamidine synthase activity [GO:0004642]	K01952	purL; phosphoribosylformylglycinamidine synthase [EC:6.3.5.3]
ST47_g1772	gi|396498217|ref|XP_003845166.1|	80	0	similar to phosphate-repressible phosphate permease [Leptosphaeria maculans JN3]	inorganic phosphate transmembrane transporter activity [GO:0005315]; membrane [GO:0016020]; phosphate ion transport [GO:0006817]	K14640	SLC20A; solute carrier family 20 (sodium-dependent phosphate transporter)
ST47_g1773	gi|169615639|ref|XP_001801235.1|	75.44	0	hypothetical protein SNOG_10979 [Phaeosphaeria nodorum SN15]	retrograde transport, endosome to Golgi [GO:0042147]	K17600	VPS54; vacuolar protein sorting-associated protein 54
ST47_g1774	gi|451853982|gb|EMD67275.1|	73.87	9e-159	hypothetical protein COCSADRAFT_83077 [Bipolaris sorokiniana ND90Pr]	lipid metabolic process [GO:0006629]; phosphoric diester hydrolase activity [GO:0008081]	-	-
ST47_g1775	gi|169615631|ref|XP_001801231.1|	48.06	2e-148	hypothetical protein SNOG_10975 [Phaeosphaeria nodorum SN15]	heme binding [GO:0020037]; iron ion binding [GO:0005506]; monooxygenase activity [GO:0004497]; oxidoreductase activity, acting on paired donors, with incorporation or reduction of molecular oxygen [GO:0016705]	-	-
ST47_g1776	gi|189207112|ref|XP_001939890.1|	75.58	6e-35	conserved hypothetical protein [Pyrenophora tritici-repentis Pt-1C-BFP]	integral component of membrane [GO:0016021]	-	-
ST47_g1777	gi|396497766|ref|XP_003845055.1|	84.21	1e-27	predicted protein [Leptosphaeria maculans JN3]	-	-	-
ST47_g1778	gi|169624505|ref|XP_001805658.1|	48.93	8e-87	hypothetical protein SNOG_15512 [Phaeosphaeria nodorum SN15]	-	-	-
ST47_g1779	gi|189207096|ref|XP_001939882.1|	60	2e-124	predicted protein [Pyrenophora tritici-repentis Pt-1C-BFP]	-	-	-
ST47_g1780	gi|330936289|ref|XP_003305327.1|	64.99	2e-163	hypothetical protein PTT_18136, partial [Pyrenophora teres f. teres 0-1]	ATP binding [GO:0005524]; catalytic activity [GO:0003824]; chromosome [GO:0005694]; DNA binding [GO:0003677]; DNA catabolic process, endonucleolytic [GO:0000737]	K10878	SPO11; meiotic recombination protein SPO11
ST47_g1781	gi|451999965|gb|EMD92427.1|	62.03	3e-134	hypothetical protein COCHEDRAFT_1134972 [Bipolaris maydis C5]	-	-	-
ST47_g1782	gi|494825237|gb|EON62423.1|	66.3	0	hypothetical protein W97_01645 [Coniosporium apollinis CBS 100218]	-	K01113	phoD; alkaline phosphatase D [EC:3.1.3.1]
ST47_g1783	gi|482805923|gb|EOA83009.1|	85.55	0	hypothetical protein SETTUDRAFT_173603 [Setosphaeria turcica Et28A]	membrane [GO:0016020]; nucleobase transmembrane transporter activity [GO:0015205]	-	-
ST47_g1784	gi|451847961|gb|EMD61268.1|	69.55	6e-115	hypothetical protein COCSADRAFT_163635 [Bipolaris sorokiniana ND90Pr]	-	-	-
ST47_g1785	gi|482805310|gb|EOA82396.1|	68.32	8e-58	hypothetical protein SETTUDRAFT_156180 [Setosphaeria turcica Et28A]	-	-	-
ST47_g1786	gi|451997044|gb|EMD89510.1|	76.1	0	hypothetical protein COCHEDRAFT_1022805 [Bipolaris maydis C5]	-	-	-
ST47_g1787	gi|169609801|ref|XP_001798319.1|	93.68	0	hypothetical protein SNOG_07991 [Phaeosphaeria nodorum SN15]	ATP binding [GO:0005524]; ligase activity [GO:0016874]; metal ion binding [GO:0046872]	K01900	LSC2; succinyl-CoA synthetase beta subunit [EC:6.2.1.4 6.2.1.5]
ST47_g1788	gi|189205028|ref|XP_001938849.1|	52.21	3e-30	predicted protein [Pyrenophora tritici-repentis Pt-1C-BFP]	-	-	-
ST47_g1789	gi|482805389|gb|EOA82475.1|	86.44	0	hypothetical protein SETTUDRAFT_34045 [Setosphaeria turcica Et28A]	transferase activity, transferring acyl groups other than amino-acyl groups [GO:0016747]	K07513	ACAA1; acetyl-CoA acyltransferase 1 [EC:2.3.1.16]
ST47_g1790	gi|169609795|ref|XP_001798316.1|	73.77	2e-50	hypothetical protein SNOG_07989 [Phaeosphaeria nodorum SN15]	nuclear envelope [GO:0005635]; protein import into nucleus [GO:0006606]	-	-
ST47_g1791	gi|169609791|ref|XP_001798314.1|	84.01	0	hypothetical protein SNOG_07987 [Phaeosphaeria nodorum SN15]	catalytic activity [GO:0003824]; coenzyme binding [GO:0050662]	-	-
ST47_g1792	gi|482805386|gb|EOA82472.1|	90.37	0	hypothetical protein SETTUDRAFT_165005 [Setosphaeria turcica Et28A]	5-methyltetrahydropteroyltriglutamate-homocysteine S-methyltransferase activity [GO:0003871]; methionine biosynthetic process [GO:0009086]; zinc ion binding [GO:0008270]	-	-
ST47_g1793	gi|169610707|ref|XP_001798772.1|	75.94	1e-162	hypothetical protein SNOG_08461 [Phaeosphaeria nodorum SN15]	-	-	-
ST47_g1794	gi|169610709|ref|XP_001798773.1|	86.9	0	hypothetical protein SNOG_08462 [Phaeosphaeria nodorum SN15]	-	-	-
ST47_g1795	gi|451996580|gb|EMD89046.1|	79.81	0	hypothetical protein COCHEDRAFT_1107897 [Bipolaris maydis C5]	ATP binding [GO:0005524]; protein serine/threonine kinase activity [GO:0004674]	K08286	E2.7.11.-; protein-serine/threonine kinase [EC:2.7.11.-]
ST47_g1796	gi|169610627|ref|XP_001798732.1|	94.33	4e-93	hypothetical protein SNOG_08419 [Phaeosphaeria nodorum SN15]	intracellular [GO:0005622]; sequence-specific DNA binding [GO:0043565]	-	-
ST47_g1797	gi|451847513|gb|EMD60820.1|	92.39	1e-111	hypothetical protein COCSADRAFT_97684 [Bipolaris sorokiniana ND90Pr]	vacuolar transport [GO:0007034]	K12197	CHMP1; charged multivesicular body protein 1
ST47_g1798	gi|396465234|ref|XP_003837225.1|	79.22	6e-176	similar to pectate lyase [Leptosphaeria maculans JN3]	extracellular region [GO:0005576]; lyase activity [GO:0016829]; polysaccharide catabolic process [GO:0000272]	K01728	E4.2.2.2; pectate lyase [EC:4.2.2.2]
ST47_g1799	gi|396489997|ref|XP_003843229.1|	79.88	1e-106	similar to pre-mRNA-splicing factor cwc26 [Leptosphaeria maculans JN3]	-	K13106	BUD13; pre-mRNA-splicing factor CWC26
ST47_g1800	gi|330930849|ref|XP_003303167.1|	74.29	6e-70	hypothetical protein PTT_15283 [Pyrenophora teres f. teres 0-1]	catalytic activity [GO:0003824]; DNA repair [GO:0006281]	K07443	ybaZ; methylated-DNA-protein-cysteine methyltransferase related protein
ST47_g1801	gi|169598652|ref|XP_001792749.1|	73.26	4e-74	hypothetical protein SNOG_02131 [Phaeosphaeria nodorum SN15]	-	-	-
ST47_g1802	gi|169598654|ref|XP_001792750.1|	80.09	0	hypothetical protein SNOG_02132 [Phaeosphaeria nodorum SN15]	hydrolase activity [GO:0016787]	-	-
ST47_g1803	-	-	-	-	-	-	-
ST47_g1804	gi|477531627|gb|ENH83334.1|	77.23	0	putative ion transporter [Colletotrichum orbiculare MAFF 240422]	integral component of membrane [GO:0016021]; transmembrane transport [GO:0055085]	-	-
ST47_g1805	gi|451847720|gb|EMD61027.1|	81.99	6e-97	hypothetical protein COCSADRAFT_39736 [Bipolaris sorokiniana ND90Pr]	exonuclease activity [GO:0004527]; nucleic acid binding [GO:0003676]	K13288	orn; oligoribonuclease [EC:3.1.-.-]
ST47_g1806	gi|169610559|ref|XP_001798698.1|	83.98	0	hypothetical protein SNOG_08383 [Phaeosphaeria nodorum SN15]	DNA binding [GO:0003677]; DNA-directed DNA polymerase activity [GO:0003887]; DNA replication initiation [GO:0006270]; nucleoside binding [GO:0001882]; nucleotide binding [GO:0000166]	K02320	POLA1; DNA polymerase alpha subunit A [EC:2.7.7.7]
ST47_g1807	gi|189205370|ref|XP_001939020.1|	73.61	0	kynureninase [Pyrenophora tritici-repentis Pt-1C-BFP]	'de novo' NAD biosynthetic process from tryptophan [GO:0034354]; anthranilate metabolic process [GO:0043420]; cytoplasm [GO:0005737]; kynureninase activity [GO:0030429]; L-kynurenine catabolic process [GO:0097053]; pyridoxal phosphate binding [GO:0030170]; quinolinate biosynthetic process [GO:0019805]; tryptophan catabolic process [GO:0006569]	K01556	KYNU; kynureninase [EC:3.7.1.3]
ST47_g1808	gi|330918667|ref|XP_003298308.1|	69.43	2e-84	hypothetical protein PTT_08976 [Pyrenophora teres f. teres 0-1]	iron-sulfur cluster assembly [GO:0016226]; iron-sulfur cluster binding [GO:0051536]; structural molecule activity [GO:0005198]	-	-
ST47_g1809	gi|169610193|ref|XP_001798515.1|	84.66	0	hypothetical protein SNOG_08193 [Phaeosphaeria nodorum SN15]	oxidoreductase activity [GO:0016491]	-	-
ST47_g1810	gi|169610191|ref|XP_001798514.1|	85.98	0	hypothetical protein SNOG_08192 [Phaeosphaeria nodorum SN15]	-	-	-
ST47_g1811	gi|169598083|ref|XP_001792465.1|	68.84	2e-63	hypothetical protein SNOG_01840 [Phaeosphaeria nodorum SN15]	-	-	-
ST47_g1812	gi|482805523|gb|EOA82609.1|	49.49	1e-108	hypothetical protein SETTUDRAFT_96737 [Setosphaeria turcica Et28A]	-	-	-
ST47_g1813	gi|189204378|ref|XP_001938524.1|	58.86	2e-115	conserved hypothetical protein [Pyrenophora tritici-repentis Pt-1C-BFP]	-	-	-
ST47_g1814	gi|330926710|ref|XP_003301575.1|	62.32	1e-144	hypothetical protein PTT_13111 [Pyrenophora teres f. teres 0-1]	-	-	-
ST47_g1815	gi|330938428|ref|XP_003305734.1|	40.86	4e-54	hypothetical protein PTT_18653 [Pyrenophora teres f. teres 0-1]	chitin binding [GO:0008061]	-	-
ST47_g1816	gi|396491116|ref|XP_003843493.1|	78.2	0	similar to transcription initiation factor iib [Leptosphaeria maculans JN3]	DNA-templated transcription, initiation [GO:0006352]; regulation of transcription, DNA-templated [GO:0006355]; translation initiation factor activity [GO:0003743]; zinc ion binding [GO:0008270]	K03124	TFIIB; transcription initiation factor TFIIB
ST47_g1817	gi|396491111|ref|XP_003843492.1|	75.97	9e-63	similar to mitochondrial F1F0 ATP synthase subunit Atp14 [Leptosphaeria maculans JN3]	-	K02141	ATPeFH; F-type H+-transporting ATPase subunit h
ST47_g1818	gi|451996799|gb|EMD89265.1|	64.24	0	hypothetical protein COCHEDRAFT_1196177 [Bipolaris maydis C5]	-	-	-
ST47_g1819	gi|169610383|ref|XP_001798610.1|	70.14	0	hypothetical protein SNOG_08293 [Phaeosphaeria nodorum SN15]	-	-	-
ST47_g1820	-	-	-	-	-	-	-
ST47_g1821	-	-	-	-	-	-	-
ST47_g1822	gi|451996971|gb|EMD89437.1|	70.53	0	hypothetical protein COCHEDRAFT_1032466 [Bipolaris maydis C5]	cellular protein modification process [GO:0006464]	-	-
ST47_g1823	gi|451996972|gb|EMD89438.1|	56.89	0	hypothetical protein COCHEDRAFT_1108403 [Bipolaris maydis C5]	DNA replication [GO:0006260]; nucleus [GO:0005634]	K10736	MCM10; minichromosome maintenance protein 10
ST47_g1824	gi|169609753|ref|XP_001798295.1|	62.7	7e-136	hypothetical protein SNOG_07969 [Phaeosphaeria nodorum SN15]	nucleus [GO:0005634]	-	-
ST47_g1825	gi|189205220|ref|XP_001938945.1|	59.34	3e-95	conserved hypothetical protein [Pyrenophora tritici-repentis Pt-1C-BFP]	-	-	-
ST47_g1826	gi|396459585|ref|XP_003834405.1|	74.83	4e-45	hypothetical protein LEMA_P060740.1 [Leptosphaeria maculans JN3]	DASH complex [GO:0042729]; mitotic nuclear division [GO:0007067]; mitotic spindle [GO:0072686]	-	-
ST47_g1827	gi|189205224|ref|XP_001938947.1|	88.37	0	galactokinase [Pyrenophora tritici-repentis Pt-1C-BFP]	ATP binding [GO:0005524]; cytoplasm [GO:0005737]; galactokinase activity [GO:0004335]; galactose metabolic process [GO:0006012]	K00849	galK; galactokinase [EC:2.7.1.6]
ST47_g1828	-	-	-	-	-	-	-
ST47_g1829	gi|451847795|gb|EMD61102.1|	57.6	0	hypothetical protein COCSADRAFT_239316 [Bipolaris sorokiniana ND90Pr]	-	-	-
ST47_g1830	gi|482805501|gb|EOA82587.1|	82.94	0	hypothetical protein SETTUDRAFT_140786 [Setosphaeria turcica Et28A]	-	K12604	CNOT1; CCR4-NOT transcription complex subunit 1
ST47_g1831	gi|494827965|gb|EON64861.1|	61.66	0	hypothetical protein W97_04095 [Coniosporium apollinis CBS 100218]	-	-	-
ST47_g1832	gi|189204782|ref|XP_001938726.1|	84.47	0	negative regulator of sexual conjugation and meiosis [Pyrenophora tritici-repentis Pt-1C-BFP]	ATP binding [GO:0005524]; protein serine/threonine kinase activity [GO:0004674]	-	-
ST47_g1833	-	-	-	-	-	-	-
ST47_g1834	gi|189204766|ref|XP_001938718.1|	54.21	6e-161	predicted protein [Pyrenophora tritici-repentis Pt-1C-BFP]	-	-	-
ST47_g1835	gi|396490612|ref|XP_003843377.1|	65.59	5e-76	hypothetical protein LEMA_P074870.1 [Leptosphaeria maculans JN3]	-	-	-
ST47_g1836	gi|396490608|ref|XP_003843376.1|	84.04	8e-53	similar to dolichol phosphate mannosyltransferase subunit 3 [Leptosphaeria maculans JN3]	transferase activity, transferring glycosyl groups [GO:0016757]	K09659	DPM3; dolichyl-phosphate mannosyltransferase polypeptide 3
ST47_g1837	gi|396490604|ref|XP_003843375.1|	58.74	0	similar to TPA: GTP binding protein [Leptosphaeria maculans JN3]	-	-	-
ST47_g1838	gi|396490599|ref|XP_003843374.1|	81.58	1e-36	hypothetical protein LEMA_P074840.1 [Leptosphaeria maculans JN3]	-	-	-
ST47_g1839	gi|169610077|ref|XP_001798457.1|	87.75	0	hypothetical protein SNOG_08132 [Phaeosphaeria nodorum SN15]	clathrin adaptor complex [GO:0030131]; intracellular protein transport [GO:0006886]; protein transporter activity [GO:0008565]; vesicle-mediated transport [GO:0016192]	K11824	AP2A; AP-2 complex subunit alpha
ST47_g1840	gi|189204778|ref|XP_001938724.1|	68.99	4e-72	conserved hypothetical protein [Pyrenophora tritici-repentis Pt-1C-BFP]	-	K09935	hypothetical protein
ST47_g1841	-	-	-	-	-	-	-
ST47_g1842	gi|482805493|gb|EOA82579.1|	76.23	0	hypothetical protein SETTUDRAFT_96012 [Setosphaeria turcica Et28A]	DNA binding [GO:0003677]; nucleus [GO:0005634]; sequence-specific DNA binding RNA polymerase II transcription factor activity [GO:0000981]; zinc ion binding [GO:0008270]	-	-
ST47_g1843	-	-	-	-	-	-	-
ST47_g1844	gi|169610101|ref|XP_001798469.1|	86.62	1e-172	hypothetical protein SNOG_08144 [Phaeosphaeria nodorum SN15]	pyridoxal phosphate binding [GO:0030170]	K06997	-
ST47_g1845	gi|121930206|sp|Q0UJC3.3|SIP5_PHANO	66.4	0	RecName: Full=Protein SIP5 [Phaeosphaeria nodorum SN15]	-	-	-
ST47_g1846	gi|451996853|gb|EMD89319.1|	48.53	4e-16	hypothetical protein COCHEDRAFT_1108180 [Bipolaris maydis C5]	-	-	-
ST47_g1847	gi|396491568|ref|XP_003843595.1|	76.35	0	similar to serine/threonine protein kinase [Leptosphaeria maculans JN3]	calcium ion binding [GO:0005509]; membrane [GO:0016020]; protein serine/threonine kinase activity [GO:0004674]; transmembrane transport [GO:0055085]	-	-
ST47_g1848	gi|330913974|ref|XP_003296440.1|	80.28	0	hypothetical protein PTT_06549 [Pyrenophora teres f. teres 0-1]	oxidoreductase activity [GO:0016491]	-	-
ST47_g1849	gi|482805515|gb|EOA82601.1|	75.41	0	hypothetical protein SETTUDRAFT_95386 [Setosphaeria turcica Et28A]	-	K17803	OMS1; methyltransferase OMS1, mitochondrial [EC:2.1.1.-]
ST47_g1850	gi|482805513|gb|EOA82599.1|	75.25	0	hypothetical protein SETTUDRAFT_140818 [Setosphaeria turcica Et28A]	-	-	-
ST47_g1851	gi|330932424|ref|XP_003303769.1|	74.07	0	hypothetical protein PTT_16119 [Pyrenophora teres f. teres 0-1]	-	-	-
ST47_g1852	gi|169610187|ref|XP_001798512.1|	98.15	1e-28	hypothetical protein SNOG_08190 [Phaeosphaeria nodorum SN15]	ribosome [GO:0005840]; structural constituent of ribosome [GO:0003735]; translation [GO:0006412]	K02979	RP-S28e; small subunit ribosomal protein S28e
ST47_g1853	-	-	-	-	-	-	-
ST47_g1854	gi|189205270|ref|XP_001938970.1|	93.44	1e-167	dolichol-phosphate mannosyltransferase [Pyrenophora tritici-repentis Pt-1C-BFP]	transferase activity, transferring glycosyl groups [GO:0016757]	K00721	DPM1; dolichol-phosphate mannosyltransferase [EC:2.4.1.83]
ST47_g1855	gi|482805305|gb|EOA82391.1|	60.66	2e-83	hypothetical protein SETTUDRAFT_64031, partial [Setosphaeria turcica Et28A]	-	-	-
ST47_g1856	gi|169610125|ref|XP_001798481.1|	65.04	3e-149	hypothetical protein SNOG_08156 [Phaeosphaeria nodorum SN15]	-	-	-
ST47_g1857	gi|451997031|gb|EMD89497.1|	73.94	0	hypothetical protein COCHEDRAFT_1181196 [Bipolaris maydis C5]	RNA binding [GO:0003723]; RNA processing [GO:0006396]	K12842	SR140; U2-associated protein SR140
ST47_g1858	gi|477582645|gb|ENH99751.1|	75.84	0	hypothetical protein COCC4DRAFT_54233 [Bipolaris maydis ATCC 48331]	-	-	-
ST47_g1859	gi|189205280|ref|XP_001938975.1|	71.71	2e-141	conserved hypothetical protein [Pyrenophora tritici-repentis Pt-1C-BFP]	-	-	-
ST47_g1860	gi|169610117|ref|XP_001798477.1|	83.17	0	hypothetical protein SNOG_08152 [Phaeosphaeria nodorum SN15]	acetolactate synthase activity [GO:0003984]; flavin adenine dinucleotide binding [GO:0050660]; isoleucine biosynthetic process [GO:0009097]; magnesium ion binding [GO:0000287]; thiamine pyrophosphate binding [GO:0030976]; valine biosynthetic process [GO:0009099]	K01652	E2.2.1.6L; acetolactate synthase I/II/III large subunit [EC:2.2.1.6]
ST47_g1861	gi|452001647|gb|EMD94106.1|	77.16	0	hypothetical protein COCHEDRAFT_1130359 [Bipolaris maydis C5]	flavin adenine dinucleotide binding [GO:0050660]; UDP-N-acetylmuramate dehydrogenase activity [GO:0008762]	-	-
ST47_g1862	gi|396459363|ref|XP_003834294.1|	54.84	5e-134	predicted protein [Leptosphaeria maculans JN3]	-	-	-
ST47_g1863	gi|350634193|gb|EHA22555.1|	41.01	3e-88	hypothetical protein ASPNIDRAFT_132154, partial [Aspergillus niger ATCC 1015]	heme binding [GO:0020037]; iron ion binding [GO:0005506]; monooxygenase activity [GO:0004497]; oxidoreductase activity, acting on paired donors, with incorporation or reduction of molecular oxygen [GO:0016705]	K07824	E1.14.13.12; benzoate 4-monooxygenase [EC:1.14.13.12]
ST47_g1864	gi|169609659|ref|XP_001798248.1|	67.2	2e-113	hypothetical protein SNOG_07922 [Phaeosphaeria nodorum SN15]	-	K15530	RGAE; rhamnogalacturonan acetylesterase [EC:3.1.1.86]
ST47_g1865	-	-	-	-	-	-	-
ST47_g1866	-	-	-	-	-	-	-
ST47_g1867	gi|396490241|ref|XP_003843289.1|	59.49	0	hypothetical protein LEMA_P073990.1 [Leptosphaeria maculans JN3]	regulation of transcription, DNA-templated [GO:0006355]; transcription factor TFIIIB complex [GO:0000126]; transcription initiation from RNA polymerase III promoter [GO:0006384]; zinc ion binding [GO:0008270]	K15196	BRF1; transcription factor IIIB 90 kDa subunit
ST47_g1868	gi|451996594|gb|EMD89060.1|	60.69	2e-156	hypothetical protein COCHEDRAFT_1180218 [Bipolaris maydis C5]	zinc ion binding [GO:0008270]	-	-
ST47_g1869	gi|396490253|ref|XP_003843292.1|	86.59	0	similar to caib/baif family protein [Leptosphaeria maculans JN3]	catalytic activity [GO:0003824]	K18703	SUGCT; succinate---hydroxymethylglutarate CoA-transferase [EC:2.8.3.13]
ST47_g1870	gi|169599402|ref|XP_001793124.1|	92.77	6e-155	hypothetical protein SNOG_02521 [Phaeosphaeria nodorum SN15]	oxidoreductase activity [GO:0016491]; riboflavin biosynthetic process [GO:0009231]; riboflavin synthase activity [GO:0004746]	K00793	ribE; riboflavin synthase [EC:2.5.1.9]
ST47_g1871	gi|396490262|ref|XP_003843294.1|	58.68	0	hypothetical protein LEMA_P074040.1 [Leptosphaeria maculans JN3]	-	-	-
ST47_g1872	gi|451996590|gb|EMD89056.1|	89.32	0	hypothetical protein COCHEDRAFT_1196004 [Bipolaris maydis C5]	methyltransferase activity [GO:0008168]; protein methylation [GO:0006479]	K11434	PRMT1; protein arginine N-methyltransferase 1 [EC:2.1.1.-]
ST47_g1873	gi|189204946|ref|XP_001938808.1|	78.31	0	kinesin [Pyrenophora tritici-repentis Pt-1C-BFP]	ATP binding [GO:0005524]; kinesin complex [GO:0005871]; microtubule [GO:0005874]; microtubule-based movement [GO:0007018]; microtubule motor activity [GO:0003777]	-	-
ST47_g1874	gi|451847466|gb|EMD60773.1|	72.01	0	hypothetical protein COCSADRAFT_39499 [Bipolaris sorokiniana ND90Pr]	hydrolase activity [GO:0016787]; lipid metabolic process [GO:0006629]	K17900	ATG15; lipase ATG15 [EC:3.1.1.3]
ST47_g1875	-	-	-	-	-	-	-
ST47_g1876	gi|477588203|gb|ENI05283.1|	74.12	0	hypothetical protein COCC4DRAFT_169614 [Bipolaris maydis ATCC 48331]	-	-	-
ST47_g1877	gi|169598542|ref|XP_001792694.1|	55.69	0	hypothetical protein SNOG_02075 [Phaeosphaeria nodorum SN15]	-	-	-
ST47_g1878	gi|451845025|gb|EMD58340.1|	69.12	0	hypothetical protein COCSADRAFT_42007 [Bipolaris sorokiniana ND90Pr]	integral component of membrane [GO:0016021]; transmembrane transport [GO:0055085]	-	-
ST47_g1879	gi|189204470|ref|XP_001938570.1|	51.86	6e-158	conserved hypothetical protein [Pyrenophora tritici-repentis Pt-1C-BFP]	-	-	-
ST47_g1880	-	-	-	-	-	-	-
ST47_g1881	gi|330917073|ref|XP_003297665.1|	87.97	0	hypothetical protein PTT_08155 [Pyrenophora teres f. teres 0-1]	ATP binding [GO:0005524]; helicase activity [GO:0004386]; nucleic acid binding [GO:0003676]	K18664	SLH1; antiviral helicase SLH1 [EC:3.6.4.13]
ST47_g1882	gi|189204464|ref|XP_001938567.1|	77	3e-111	synaptobrevin [Pyrenophora tritici-repentis Pt-1C-BFP]	integral component of membrane [GO:0016021]; vesicle-mediated transport [GO:0016192]	K08516	YKT6; synaptobrevin homolog YKT6
ST47_g1883	gi|451845011|gb|EMD58326.1|	51.82	7e-86	hypothetical protein COCSADRAFT_280342 [Bipolaris sorokiniana ND90Pr]	-	-	-
ST47_g1884	gi|169598710|ref|XP_001792778.1|	59.59	2e-124	hypothetical protein SNOG_02160 [Phaeosphaeria nodorum SN15]	regulation of cell cycle [GO:0051726]	-	-
ST47_g1885	gi|189204526|ref|XP_001938598.1|	51.85	8e-19	hypothetical protein PTRG_08266 [Pyrenophora tritici-repentis Pt-1C-BFP]	-	-	-
ST47_g1886	gi|169598714|ref|XP_001792780.1|	60.11	0	hypothetical protein SNOG_02162 [Phaeosphaeria nodorum SN15]	-	-	-
ST47_g1887	-	-	-	-	-	-	-
ST47_g1888	-	-	-	-	-	-	-
ST47_g1889	gi|451847474|gb|EMD60781.1|	78.37	0	hypothetical protein COCSADRAFT_183745 [Bipolaris sorokiniana ND90Pr]	N-glycan processing [GO:0006491]	K08288	PRKCSH; protein kinase C substrate 80K-H
ST47_g1890	gi|169598696|ref|XP_001792771.1|	71.12	0	hypothetical protein SNOG_02153 [Phaeosphaeria nodorum SN15]	heme binding [GO:0020037]; iron ion binding [GO:0005506]; oxidoreductase activity, acting on paired donors, with incorporation or reduction of molecular oxygen, reduced flavin or flavoprotein as one donor, and incorporation of one atom of oxygen [GO:0016712]	-	-
ST47_g1891	gi|451996543|gb|EMD89009.1|	63.04	8e-121	hypothetical protein COCHEDRAFT_1108952 [Bipolaris maydis C5]	-	-	-
ST47_g1892	gi|169598700|ref|XP_001792773.1|	45.97	2e-90	hypothetical protein SNOG_02155 [Phaeosphaeria nodorum SN15]	-	-	-
ST47_g1893	gi|169598694|ref|XP_001792770.1|	75.79	0	hypothetical protein SNOG_02152 [Phaeosphaeria nodorum SN15]	-	-	-
ST47_g1894	gi|482805701|gb|EOA82787.1|	56.67	3e-78	hypothetical protein SETTUDRAFT_165172 [Setosphaeria turcica Et28A]	-	-	-
ST47_g1895	gi|169609731|ref|XP_001798284.1|	76.4	9e-18	hypothetical protein SNOG_07957 [Phaeosphaeria nodorum SN15]	-	-	-
ST47_g1896	gi|242784833|ref|XP_002480473.1|	43.37	2e-66	hydroxybutyrate dehydrogenase, putative [Talaromyces stipitatus ATCC 10500]	oxidoreductase activity [GO:0016491]	K06123	AYR1; 1-acylglycerone phosphate reductase [EC:1.1.1.101]
ST47_g1897	gi|330924320|ref|XP_003300594.1|	69.91	0	hypothetical protein PTT_11878 [Pyrenophora teres f. teres 0-1]	membrane [GO:0016020]	-	-
ST47_g1898	gi|330924322|ref|XP_003300595.1|	91.13	0	hypothetical protein PTT_11879 [Pyrenophora teres f. teres 0-1]	carbohydrate metabolic process [GO:0005975]; magnesium ion binding [GO:0000287]; phosphoacetylglucosamine mutase activity [GO:0004610]	K01836	E5.4.2.3; phosphoacetylglucosamine mutase [EC:5.4.2.3]
ST47_g1899	gi|396490657|ref|XP_003843388.1|	72.59	8e-110	hypothetical protein LEMA_P074980.1 [Leptosphaeria maculans JN3]	cytoplasm [GO:0005737]	-	-
ST47_g1900	gi|169609951|ref|XP_001798394.1|	90.1	9e-131	hypothetical protein SNOG_08068 [Phaeosphaeria nodorum SN15]	GTP binding [GO:0005525]; intracellular [GO:0005622]; membrane [GO:0016020]; small GTPase mediated signal transduction [GO:0007264]	K07975	Rho family
ST47_g1901	gi|189205184|ref|XP_001938927.1|	87.9	1e-88	conserved hypothetical protein [Pyrenophora tritici-repentis Pt-1C-BFP]	-	K17421	MRPL40; large subunit ribosomal protein L40
ST47_g1902	-	-	-	-	-	-	-
ST47_g1903	gi|482805626|gb|EOA82712.1|	57.66	1e-155	hypothetical protein SETTUDRAFT_43562 [Setosphaeria turcica Et28A]	-	-	-
ST47_g1904	gi|169610133|ref|XP_001798485.1|	45.65	9e-85	hypothetical protein SNOG_08160 [Phaeosphaeria nodorum SN15]	O-methyltransferase activity [GO:0008171]	-	-
ST47_g1905	gi|330924303|ref|XP_003300586.1|	54.8	7e-100	hypothetical protein PTT_11870 [Pyrenophora teres f. teres 0-1]	-	-	-
ST47_g1906	gi|482805461|gb|EOA82547.1|	93.37	1e-118	hypothetical protein SETTUDRAFT_22534 [Setosphaeria turcica Et28A]	GTP binding [GO:0005525]; intracellular [GO:0005622]; small GTPase mediated signal transduction [GO:0007264]	K07942	ARL1; ADP-ribosylation factor-like protein 1
ST47_g1907	-	-	-	-	-	-	-
ST47_g1908	gi|451996587|gb|EMD89053.1|	78.57	0	hypothetical protein COCHEDRAFT_1140816 [Bipolaris maydis C5]	-	K01264	E3.4.11.15; aminopeptidase Y [EC:3.4.11.15]
ST47_g1909	gi|451996655|gb|EMD89121.1|	80.79	0	hypothetical protein COCHEDRAFT_1108370 [Bipolaris maydis C5]	-	-	-
ST47_g1910	gi|330946316|ref|XP_003306740.1|	84.72	0	hypothetical protein PTT_19948 [Pyrenophora teres f. teres 0-1]	transferase activity, transferring phosphorus-containing groups [GO:0016772]	K08869	ADCK; aarF domain-containing kinase
ST47_g1911	gi|169610493|ref|XP_001798665.1|	72.95	0	hypothetical protein SNOG_08346 [Phaeosphaeria nodorum SN15]	-	-	-
ST47_g1912	gi|169621516|ref|XP_001804168.1|	77.75	0	hypothetical protein SNOG_13968 [Phaeosphaeria nodorum SN15]	-	-	-
ST47_g1913	gi|169621518|ref|XP_001804169.1|	73.71	0	hypothetical protein SNOG_13969 [Phaeosphaeria nodorum SN15]	integral component of membrane [GO:0016021]; transmembrane transport [GO:0055085]	-	-
ST47_g1914	gi|169621520|ref|XP_001804170.1|	65.9	0	hypothetical protein SNOG_13970 [Phaeosphaeria nodorum SN15]	oxidoreductase activity [GO:0016491]	K03380	E1.14.13.7; phenol 2-monooxygenase [EC:1.14.13.7]
ST47_g1915	gi|482805773|gb|EOA82859.1|	76.4	0	hypothetical protein SETTUDRAFT_141163 [Setosphaeria turcica Et28A]	acid phosphatase activity [GO:0003993]; ATP binding [GO:0005524]; metal ion binding [GO:0046872]	-	-
ST47_g1916	-	-	-	-	-	-	-
ST47_g1917	gi|482805772|gb|EOA82858.1|	71.66	0	hypothetical protein SETTUDRAFT_43668 [Setosphaeria turcica Et28A]	rRNA processing [GO:0006364]; small-subunit processome [GO:0032040]	K14554	UTP21; U3 small nucleolar RNA-associated protein 21
ST47_g1918	-	-	-	-	-	-	-
ST47_g1919	-	-	-	-	-	-	-
ST47_g1920	gi|189204888|ref|XP_001938779.1|	74.9	1e-101	conserved hypothetical protein [Pyrenophora tritici-repentis Pt-1C-BFP]	-	-	-
ST47_g1921	gi|451993286|gb|EMD85760.1|	41.36	1e-61	hypothetical protein COCHEDRAFT_1187623 [Bipolaris maydis C5]	-	-	-
ST47_g1922	gi|482807690|gb|EOA84623.1|	71.16	0	hypothetical protein SETTUDRAFT_116754 [Setosphaeria turcica Et28A]	DNA binding [GO:0003677]; DNA-directed RNA polymerase activity [GO:0003899]; nucleus [GO:0005634]; transcription, DNA-templated [GO:0006351]; zinc ion binding [GO:0008270]	K02999	RPA1; DNA-directed RNA polymerase I subunit RPA1 [EC:2.7.7.6]
ST47_g1923	gi|482807689|gb|EOA84622.1|	77.49	0	hypothetical protein SETTUDRAFT_41891 [Setosphaeria turcica Et28A]	mRNA splicing, via spliceosome [GO:0000398]; U4/U6 x U5 tri-snRNP complex [GO:0046540]	K12843	PRPF3; U4/U6 small nuclear ribonucleoprotein PRP3
ST47_g1924	gi|261336163|dbj|BAI44795.1|	65.86	0	similar to monooxygenase [Alternaria alternata]	monooxygenase activity [GO:0004497]	K00480	E1.14.13.1; salicylate hydroxylase [EC:1.14.13.1]
ST47_g1925	gi|396499660|ref|XP_003845529.1|	77.7	0	hypothetical protein LEMA_P008370.1 [Leptosphaeria maculans JN3]	lipid metabolic process [GO:0006629]	-	-
ST47_g1926	-	-	-	-	-	-	-
ST47_g1927	gi|238495426|ref|XP_002378949.1|	67.52	7e-56	putative allantoate permease of the major facilitator superfamily [Aspergillus flavus NRRL3357]	integral component of membrane [GO:0016021]; transmembrane transport [GO:0055085]	-	-
ST47_g1928	gi|380476798|emb|CCF44510.1|	77.22	3e-167	major facilitator superfamily transporter [Colletotrichum higginsianum]	integral component of membrane [GO:0016021]; transmembrane transport [GO:0055085]	-	-
ST47_g1929	-	-	-	-	-	-	-
ST47_g1930	-	-	-	-	-	-	-
ST47_g1931	gi|346971035|gb|EGY14487.1|	48.39	5e-33	hypothetical protein VDAG_05651 [Verticillium dahliae VdLs.17]	-	-	-
ST47_g1932	gi|302408797|ref|XP_003002233.1|	65.11	9e-93	trypsin [Verticillium alfalfae VaMs.102]	serine-type endopeptidase activity [GO:0004252]	K01312	PRSS; trypsin [EC:3.4.21.4]
ST47_g1933	gi|451850928|gb|EMD64229.1|	67.45	2e-97	hypothetical protein COCSADRAFT_160459 [Bipolaris sorokiniana ND90Pr]	-	-	-
ST47_g1934	gi|169618173|ref|XP_001802500.1|	74.26	3e-133	hypothetical protein SNOG_12275 [Phaeosphaeria nodorum SN15]	-	-	-
ST47_g1935	gi|482812838|gb|EOA89542.1|	62.87	3e-116	hypothetical protein SETTUDRAFT_146533 [Setosphaeria turcica Et28A]	-	-	-
ST47_g1936	gi|482811288|gb|EOA88044.1|	70.02	0	hypothetical protein SETTUDRAFT_66485, partial [Setosphaeria turcica Et28A]	integral component of membrane [GO:0016021]; transmembrane transport [GO:0055085]	-	-
ST47_g1937	gi|169618479|ref|XP_001802653.1|	72.73	3e-146	hypothetical protein SNOG_12430 [Phaeosphaeria nodorum SN15]	-	-	-
ST47_g1938	gi|482811294|gb|EOA88050.1|	75.32	1e-121	hypothetical protein SETTUDRAFT_129703 [Setosphaeria turcica Et28A]	integral component of peroxisomal membrane [GO:0005779]; peroxisome fission [GO:0016559]	K13352	PEX11B; peroxin-11B
ST47_g1939	gi|169618497|ref|XP_001802662.1|	81.53	0	hypothetical protein SNOG_12439 [Phaeosphaeria nodorum SN15]	mRNA (guanine-N7-)-methyltransferase activity [GO:0004482]; nucleus [GO:0005634]; RNA binding [GO:0003723]	K00565	RNMT; mRNA (guanine-N7-)-methyltransferase [EC:2.1.1.56]
ST47_g1940	gi|169618501|ref|XP_001802664.1|	84.66	0	hypothetical protein SNOG_12441 [Phaeosphaeria nodorum SN15]	alanine biosynthetic process [GO:0006523]; alanine catabolic process [GO:0006524]; catalytic activity [GO:0003824]; mitochondrion [GO:0005739]; pyridoxal phosphate binding [GO:0030170]	K00814	GPT; alanine transaminase [EC:2.6.1.2]
ST47_g1941	gi|330921207|ref|XP_003299328.1|	50.57	1e-128	hypothetical protein PTT_10294 [Pyrenophora teres f. teres 0-1]	-	-	-
ST47_g1942	gi|451850948|gb|EMD64249.1|	89.12	0	hypothetical protein COCSADRAFT_142537 [Bipolaris sorokiniana ND90Pr]	integral component of membrane [GO:0016021]; transmembrane transporter activity [GO:0022857]	-	-
ST47_g1943	gi|396475580|ref|XP_003839819.1|	65.52	6e-88	hypothetical protein LEMA_P112590.1 [Leptosphaeria maculans JN3]	-	-	-
ST47_g1944	gi|169614766|ref|XP_001800799.1|	63.64	3e-94	hypothetical protein SNOG_10531 [Phaeosphaeria nodorum SN15]	-	-	-
ST47_g1945	gi|342889277|gb|EGU88432.1|	62.86	7e-54	hypothetical protein FOXB_01035 [Fusarium oxysporum Fo5176]	cell redox homeostasis [GO:0045454]; glycerol ether metabolic process [GO:0006662]; protein disulfide oxidoreductase activity [GO:0015035]	K03671	trxA; thioredoxin 1
ST47_g1946	gi|482806387|gb|EOA83460.1|	64.36	0	hypothetical protein SETTUDRAFT_22160 [Setosphaeria turcica Et28A]	nucleus [GO:0005634]; sequence-specific DNA binding RNA polymerase II transcription factor activity [GO:0000981]; zinc ion binding [GO:0008270]	-	-
ST47_g1947	gi|429862292|gb|ELA36946.1|	78.08	0	dihydroxyacetone synthase [Colletotrichum gloeosporioides Nara gc5]	transketolase activity [GO:0004802]	K17100	DAS; dihydroxyacetone synthase [EC:2.2.1.3]
ST47_g1948	-	-	-	-	-	-	-
ST47_g1949	-	-	-	-	-	-	-
ST47_g1950	gi|169621037|ref|XP_001803929.1|	74.64	2e-68	hypothetical protein SNOG_13722 [Phaeosphaeria nodorum SN15]	extracellular region [GO:0005576]	-	-
ST47_g1951	gi|396479871|ref|XP_003840860.1|	75.18	2e-70	hypothetical protein LEMA_P105120.1 [Leptosphaeria maculans JN3]	-	-	-
ST47_g1952	gi|396480444|ref|XP_003840998.1|	61.14	9e-70	hypothetical protein LEMA_P106500.1 [Leptosphaeria maculans JN3]	-	-	-
ST47_g1953	gi|477527177|gb|ENH79018.1|	76.02	0	alkaline serine protease alp1 [Colletotrichum orbiculare MAFF 240422]	serine-type endopeptidase activity [GO:0004252]	-	-
ST47_g1954	gi|396480274|ref|XP_003840957.1|	77.93	0	hypothetical protein LEMA_P106090.1 [Leptosphaeria maculans JN3]	integral component of membrane [GO:0016021]; oxidoreductase activity [GO:0016491]; voltage-gated chloride channel activity [GO:0005247]; zinc ion binding [GO:0008270]	K05012	CLCN3_4_5; chloride channel 3/4/5
ST47_g1955	gi|169621267|ref|XP_001804044.1|	84.31	0	hypothetical protein SNOG_13842 [Phaeosphaeria nodorum SN15]	oxidoreductase activity [GO:0016491]; zinc ion binding [GO:0008270]	K13953	adhP; alcohol dehydrogenase, propanol-preferring [EC:1.1.1.1]
ST47_g1956	gi|189206682|ref|XP_001939675.1|	83.81	0	peroxidase/catalase [Pyrenophora tritici-repentis Pt-1C-BFP]	catalase activity [GO:0004096]; cytoplasm [GO:0005737]; heme binding [GO:0020037]; hydrogen peroxide catabolic process [GO:0042744]; metal ion binding [GO:0046872]; response to oxidative stress [GO:0006979]	K03782	katG; catalase-peroxidase [EC:1.11.1.21]
ST47_g1957	gi|189206676|ref|XP_001939672.1|	60.5	0	conserved hypothetical protein [Pyrenophora tritici-repentis Pt-1C-BFP]	hydrolase activity [GO:0016787]; lipid metabolic process [GO:0006629]	-	-
ST47_g1958	-	-	-	-	-	-	-
ST47_g1959	gi|451850634|gb|EMD63936.1|	65.08	7e-172	hypothetical protein COCSADRAFT_37662 [Bipolaris sorokiniana ND90Pr]	hydrolase activity [GO:0016787]	-	-
ST47_g1960	-	-	-	-	GTP binding [GO:0005525]; small GTPase mediated signal transduction [GO:0007264]	-	-
ST47_g1961	gi|512204489|gb|EPE33312.1|	59.14	2e-115	NAD(P)-binding Rossmann-fold containing protein [Glarea lozoyensis ATCC 20868]	oxidoreductase activity [GO:0016491]	-	-
ST47_g1962	gi|169603562|ref|XP_001795202.1|	68.62	1e-79	hypothetical protein SNOG_04790 [Phaeosphaeria nodorum SN15]	-	-	-
ST47_g1963	gi|169603562|ref|XP_001795202.1|	41.42	1e-55	hypothetical protein SNOG_04790 [Phaeosphaeria nodorum SN15]	-	-	-
ST47_g1964	gi|169594770|ref|XP_001790809.1|	59.1	3e-152	hypothetical protein SNOG_00114 [Phaeosphaeria nodorum SN15]	aspartic-type endopeptidase activity [GO:0004190]	-	-
ST47_g1965	gi|396479859|ref|XP_003840857.1|	62.54	7e-110	hypothetical protein LEMA_P105090.1 [Leptosphaeria maculans JN3]	-	-	-
ST47_g1966	gi|452000338|gb|EMD92799.1|	73.33	0	hypothetical protein COCHEDRAFT_1193182 [Bipolaris maydis C5]	-	-	-
ST47_g1967	gi|169621063|ref|XP_001803942.1|	95.83	2e-67	hypothetical protein SNOG_13735 [Phaeosphaeria nodorum SN15]	nucleotide binding [GO:0000166]; ribosome [GO:0005840]; structural constituent of ribosome [GO:0003735]; translation [GO:0006412]	K02974	RP-S24e; small subunit ribosomal protein S24e
ST47_g1968	gi|396479834|ref|XP_003840851.1|	68.46	0	hypothetical protein LEMA_P105030.1 [Leptosphaeria maculans JN3]	7-methylguanosine mRNA capping [GO:0006370]; ATP binding [GO:0005524]; DNA ligase (ATP) activity [GO:0003910]; DNA recombination [GO:0006310]; DNA repair [GO:0006281]; GTP binding [GO:0005525]; mRNA cap methyltransferase complex [GO:0031533]; mRNA guanylyltransferase activity [GO:0004484]	K00987	CEG1; mRNA guanylyltransferase [EC:2.7.7.50]
ST47_g1969	gi|451850303|gb|EMD63605.1|	79.22	0	hypothetical protein COCSADRAFT_91354 [Bipolaris sorokiniana ND90Pr]	zinc ion binding [GO:0008270]	-	-
ST47_g1970	gi|451850297|gb|EMD63599.1|	80.25	0	hypothetical protein COCSADRAFT_37374 [Bipolaris sorokiniana ND90Pr]	catalytic activity [GO:0003824]	-	-
ST47_g1971	gi|169626278|ref|XP_001806540.1|	89.58	2e-173	hypothetical protein SNOG_16425 [Phaeosphaeria nodorum SN15]	apoptotic process [GO:0006915]; DNA recombination [GO:0006310]; endodeoxyribonuclease activity [GO:0004520]; exodeoxyribonuclease activity [GO:0004529]; metal ion binding [GO:0046872]; mitochondrial inner membrane [GO:0005743]; nucleic acid binding [GO:0003676]; nucleus [GO:0005634]; ribonuclease activity [GO:0004540]; RNA catabolic process [GO:0006401]	K01173	ENDOG; endonuclease G, mitochondrial
ST47_g1972	gi|482806372|gb|EOA83445.1|	65.74	1e-40	hypothetical protein SETTUDRAFT_94839 [Setosphaeria turcica Et28A]	metal ion binding [GO:0046872]; mitochondrion [GO:0005739]; protein transport [GO:0015031]	K17781	TIM13; mitochondrial import inner membrane translocase subunit TIM13
ST47_g1973	gi|189209614|ref|XP_001941139.1|	79.38	8e-172	vesicular integral-membrane protein VIP36 precursor [Pyrenophora tritici-repentis Pt-1C-BFP]	membrane [GO:0016020]	K10082	LMAN2; lectin, mannose-binding 2
ST47_g1974	gi|169620993|ref|XP_001803907.1|	50.3	9e-49	hypothetical protein SNOG_13699 [Phaeosphaeria nodorum SN15]	-	-	-
ST47_g1975	gi|169621261|ref|XP_001804041.1|	45.67	1e-133	hypothetical protein SNOG_13839 [Phaeosphaeria nodorum SN15]	-	-	-
ST47_g1976	gi|482806551|gb|EOA83624.1|	58.18	3e-118	hypothetical protein SETTUDRAFT_164918 [Setosphaeria turcica Et28A]	-	-	-
ST47_g1977	-	-	-	-	-	-	-
ST47_g1978	-	-	-	-	-	-	-
ST47_g1979	gi|169619361|ref|XP_001803093.1|	59.59	0	hypothetical protein SNOG_12877 [Phaeosphaeria nodorum SN15]	integral component of membrane [GO:0016021]; transmembrane transporter activity [GO:0022857]	-	-
ST47_g1980	gi|330918691|ref|XP_003298319.1|	80.71	0	hypothetical protein PTT_08987 [Pyrenophora teres f. teres 0-1]	cytoplasm [GO:0005737]; homoserine O-acetyltransferase activity [GO:0004414]; methionine biosynthetic process [GO:0009086]	K00641	metX; homoserine O-acetyltransferase [EC:2.3.1.31]
ST47_g1981	gi|330935261|ref|XP_003304883.1|	69.86	4e-103	hypothetical protein PTT_17611 [Pyrenophora teres f. teres 0-1]	hydrolase activity [GO:0016787]	K01515	nudF; ADP-ribose pyrophosphatase [EC:3.6.1.13]
ST47_g1982	gi|169619463|ref|XP_001803144.1|	54.3	8e-86	hypothetical protein SNOG_12928 [Phaeosphaeria nodorum SN15]	-	-	-
ST47_g1983	gi|396479153|ref|XP_003840688.1|	79.3	0	hypothetical protein LEMA_P103400.1 [Leptosphaeria maculans JN3]	flavin adenine dinucleotide binding [GO:0050660]; integral component of membrane [GO:0016021]; squalene monooxygenase activity [GO:0004506]	K00511	SQLE; squalene monooxygenase [EC:1.14.13.132]
ST47_g1984	gi|169619481|ref|XP_001803153.1|	64.44	8e-96	hypothetical protein SNOG_12939 [Phaeosphaeria nodorum SN15]	GTP binding [GO:0005525]; heme binding [GO:0020037]; iron ion binding [GO:0005506]; oxidoreductase activity, acting on paired donors, with incorporation or reduction of molecular oxygen [GO:0016705]; small GTPase mediated signal transduction [GO:0007264]	K00799	GST; glutathione S-transferase [EC:2.5.1.18]
ST47_g1985	-	-	-	-	-	-	-
ST47_g1986	gi|482806130|gb|EOA83203.1|	89.61	0	hypothetical protein SETTUDRAFT_164656 [Setosphaeria turcica Et28A]	integral component of membrane [GO:0016021]; transport [GO:0006810]	K15102	SLC25A3; solute carrier family 25 (mitochondrial phosphate transporter), member 3
ST47_g1987	gi|169621065|ref|XP_001803943.1|	66.97	0	hypothetical protein SNOG_13736 [Phaeosphaeria nodorum SN15]	nucleus [GO:0005634]; regulation of transcription, DNA-templated [GO:0006355]	K11664	VPS72; vacuolar protein sorting-associated protein 72
ST47_g1988	-	-	-	-	metalloendopeptidase activity [GO:0004222]; zinc ion binding [GO:0008270]	-	-
ST47_g1989	gi|396479609|ref|XP_003840796.1|	59.39	0	hypothetical protein LEMA_P104480.1 [Leptosphaeria maculans JN3]	ubiquitin-dependent protein catabolic process [GO:0006511]; ubiquitin-specific protease activity [GO:0004843]	K11835	USP4_11_15; ubiquitin carboxyl-terminal hydrolase 4/11/15 [EC:3.4.19.12]
ST47_g1990	gi|396479619|ref|XP_003840798.1|	82.93	0	similar to voltage-gated protein/chloride channel [Leptosphaeria maculans JN3]	integral component of membrane [GO:0016021]; voltage-gated chloride channel activity [GO:0005247]	K05012	CLCN3_4_5; chloride channel 3/4/5
ST47_g1991	gi|109390308|gb|ABG33753.1|	85.71	2e-138	xylanase [Alternaria sp. HB186]	endo-1,4-beta-xylanase activity [GO:0031176]; xylan catabolic process [GO:0045493]	K01181	E3.2.1.8; endo-1,4-beta-xylanase [EC:3.2.1.8]
ST47_g1992	gi|330945787|ref|XP_003306629.1|	59.66	4e-101	hypothetical protein PTT_19814 [Pyrenophora teres f. teres 0-1]	-	-	-
ST47_g1993	gi|189209648|ref|XP_001941156.1|	65.23	6e-105	conserved hypothetical protein [Pyrenophora tritici-repentis Pt-1C-BFP]	-	-	-
ST47_g1994	-	-	-	-	-	-	-
ST47_g1995	gi|452000590|gb|EMD93051.1|	61.17	2e-127	hypothetical protein COCHEDRAFT_1193385 [Bipolaris maydis C5]	-	-	-
ST47_g1996	gi|452000591|gb|EMD93052.1|	72.25	0	hypothetical protein COCHEDRAFT_1172878 [Bipolaris maydis C5]	-	-	-
ST47_g1997	gi|451850558|gb|EMD63860.1|	72.58	2e-170	hypothetical protein COCSADRAFT_332275 [Bipolaris sorokiniana ND90Pr]	zinc ion binding [GO:0008270]	K13125	NOSIP; nitric oxide synthase-interacting protein
[truncated: 8,599 more rows]
