# Supplementary material for: Draft genome sequencing and secretome analysis of fungal phytopathogen Ascochyta rabiei provides insight into the necrotrophic effector repertoire
Source: Sci Rep. 2016 Apr 19;6:24638. doi: 10.1038/srep24638 (PMC4835772; doi:10.1038/srep24638)
Supplement: Supplementary Dataset 3 [file srep24638-s4.xls]

## Sheet: Sheet1
Supplementary Data 3
Supplementary Data 3. KEGG pathways analysis of A. rabiei genes.
Pathway	Number of genes with pathway annotation	Pathway ID
Metabolic pathways	623	ko01100
Biosynthesis of secondary metabolites	229	ko01110
Biosynthesis of antibiotics	175	ko01130
Microbial metabolism in diverse environments	138	ko01120
Biosynthesis of amino acids	90	ko01230
Ribosome	88	ko03010
Spliceosome	85	ko03040
RNA transport	82	ko03013
Purine metabolism	78	ko00230
Carbon metabolism	75	ko01200
Oxidative phosphorylation	69	ko00190
Huntington's disease	68	ko05016
Cell cycle - yeast	68	ko04111
Ribosome biogenesis in eukaryotes	64	ko03008
Pyrimidine metabolism	62	ko00240
Protein processing in endoplasmic reticulum	61	ko04141
Alzheimer's disease	58	ko05010
Epstein-Barr virus infection	56	ko05169
Parkinson's disease	55	ko05012
Ubiquitin mediated proteolysis	54	ko04120
Meiosis - yeast	50	ko04113
Cell cycle	46	ko04110
Non-alcoholic fatty liver disease (NAFLD)	45	ko04932
RNA degradation	44	ko03018
Peroxisome	44	ko04146
mRNA surveillance pathway	40	ko03015
HTLV-I infection	40	ko05166
Endocytosis	37	ko04144
Arginine and proline metabolism	35	ko00330
Viral carcinogenesis	35	ko05203
Nucleotide excision repair	34	ko03420
Phagosome	32	ko04145
Glycerophospholipid metabolism	32	ko00564
Glycine, serine and threonine metabolism	30	ko00260
Cysteine and methionine metabolism	30	ko00270
Basal transcription factors	29	ko03022
Proteasome	28	ko03050
2-Oxocarboxylic acid metabolism	28	ko01210
Glycolysis / Gluconeogenesis	27	ko00010
Oocyte meiosis	27	ko04114
DNA replication	27	ko03030
Valine, leucine and isoleucine degradation	26	ko00280
MAPK signaling pathway - yeast	26	ko04011
Pyruvate metabolism	26	ko00620
Amino sugar and nucleotide sugar metabolism	25	ko00520
Starch and sucrose metabolism	25	ko00500
Alanine, aspartate and glutamate metabolism	25	ko00250
N-Glycan biosynthesis	24	ko00510
RNA polymerase	24	ko03020
Aminoacyl-tRNA biosynthesis	24	ko00970
Herpes simplex infection	23	ko05168
Citrate cycle (TCA cycle)	21	ko00020
Fatty acid metabolism	21	ko01212
Pathways in cancer	21	ko05200
Glycerolipid metabolism	21	ko00561
PI3K-Akt signaling pathway	21	ko04151
Vibrio cholerae infection	20	ko05110
Pentose and glucuronate interconversions	20	ko00040
Various types of N-glycan biosynthesis	20	ko00513
Tryptophan metabolism	20	ko00380
Synaptic vesicle cycle	20	ko04721
Glycosylphosphatidylinositol (GPI) -anchor biosynthesis	20	ko00563
Fanconi anemia pathway	20	ko03460
Tuberculosis	19	ko05152
AMPK signaling pathway	19	ko04152
Lysosome	19	ko04142
Fructose and mannose metabolism	19	ko00051
Influenza A	18	ko05164
Protein export	18	ko03060
Phenylalanine, tyrosine and tryptophan biosynthesis	18	ko00400
Glutathione metabolism	18	ko00480
Glyoxylate and dicarboxylate metabolism	18	ko00630
Insulin signaling pathway	18	ko04910
Lysine degradation	17	ko00310
Mismatch repair	17	ko03430
Methane metabolism	17	ko00680
Base excision repair	17	ko03410
Pentose phosphate pathway	17	ko00030
Terpenoid backbone biosynthesis	17	ko00900
Regulation of actin cytoskeleton	17	ko04810
Propanoate metabolism	17	ko00640
Tyrosine metabolism	16	ko00350
Sphingolipid signaling pathway	16	ko04071
Steroid biosynthesis	16	ko00100
Homologous recombination	16	ko03440
Progesterone-mediated oocyte maturation	16	ko04914
Inositol phosphate metabolism	15	ko00562
Porphyrin and chlorophyll metabolism	15	ko00860
Carbon fixation in photosynthetic organisms	15	ko00710
Thyroid hormone signaling pathway	15	ko04919
Nicotinate and nicotinamide metabolism	15	ko00760
Fatty acid degradation	15	ko00071
Ras signaling pathway	15	ko04014
Cytosolic DNA-sensing pathway	15	ko04623
Epithelial cell signaling in Helicobacter pylori infection	15	ko05120
Salmonella infection	15	ko05132
Proteoglycans in cancer	15	ko05205
Two-component system	14	ko02020
Fc gamma R-mediated phagocytosis	14	ko04666
MAPK signaling pathway	14	ko04010
SNARE interactions in vesicular transport	14	ko04130
Cardiac muscle contraction	14	ko04260
Regulation of autophagy	14	ko04140
Sulfur metabolism	14	ko00920
Butanoate metabolism	14	ko00650
Oxytocin signaling pathway	14	ko04921
Pantothenate and CoA biosynthesis	14	ko00770
Wnt signaling pathway	14	ko04310
Tight junction	13	ko04530
Hepatitis C	13	ko05160
mTOR signaling pathway	13	ko04150
Glucagon signaling pathway	13	ko04922
Dopaminergic synapse	13	ko04728
Alcoholism	13	ko05034
Phenylalanine metabolism	13	ko00360
One carbon pool by folate	13	ko00670
Shigellosis	13	ko05131
Nitrogen metabolism	13	ko00910
beta-Alanine metabolism	13	ko00410
Aminobenzoate degradation	12	ko00627
Vasopressin-regulated water reabsorption	12	ko04962
Galactose metabolism	12	ko00052
FoxO signaling pathway	12	ko04068
Rheumatoid arthritis	12	ko05323
HIF-1 signaling pathway	11	ko04066
Sphingolipid metabolism	11	ko00600
Legionellosis	11	ko05134
GABAergic synapse	11	ko04727
Neurotrophin signaling pathway	11	ko04722
Lysine biosynthesis	11	ko00300
Bacterial invasion of epithelial cells	11	ko05100
Valine, leucine and isoleucine biosynthesis	10	ko00290
Pathogenic Escherichia coli infection	10	ko05130
MicroRNAs in cancer	10	ko05206
Colorectal cancer	10	ko05210
Riboflavin metabolism	10	ko00740
VEGF signaling pathway	10	ko04370
Choline metabolism in cancer	10	ko05231
PPAR signaling pathway	10	ko03320
Collecting duct acid secretion	10	ko04966
Histidine metabolism	10	ko00340
Folate biosynthesis	9	ko00790
Carbon fixation pathways in prokaryotes	9	ko00720
Ether lipid metabolism	9	ko00565
Transcriptional misregulation in cancer	9	ko05202
Hippo signaling pathway	9	ko04390
Focal adhesion	9	ko04510
Adrenergic signaling in cardiomyocytes	9	ko04261
Calcium signaling pathway	9	ko04020
Metabolism of xenobiotics by cytochrome P450	9	ko00980
Biosynthesis of unsaturated fatty acids	9	ko01040
Axon guidance	9	ko04360
Measles	9	ko05162
Cyanoamino acid metabolism	9	ko00460
Glutamatergic synapse	9	ko04724
cGMP-PKG signaling pathway	9	ko04022
T cell receptor signaling pathway	9	ko04660
Pancreatic secretion	9	ko04972
Rap1 signaling pathway	9	ko04015
Phosphatidylinositol signaling system	9	ko04070
Retrograde endocannabinoid signaling	8	ko04723
Chemokine signaling pathway	8	ko04062
Amyotrophic lateral sclerosis (ALS)	8	ko05014
cAMP signaling pathway	8	ko04024
GnRH signaling pathway	8	ko04912
Drug metabolism - other enzymes	8	ko00983
Fatty acid biosynthesis	8	ko00061
Degradation of aromatic compounds	8	ko01220
Systemic lupus erythematosus	8	ko05322
Chemical carcinogenesis	8	ko05204
Selenocompound metabolism	8	ko00450
Benzoate degradation	8	ko00362
Sulfur relay system	8	ko04122
Leukocyte transendothelial migration	7	ko04670
TGF-beta signaling pathway	7	ko04350
Non-homologous end-joining	7	ko03450
Adherens junction	7	ko04520
Hippo signaling pathway - fly	7	ko04391
Platelet activation	7	ko04611
Endocrine and other factor-regulated calcium reabsorption	7	ko04961
Long-term potentiation	7	ko04720
Serotonergic synapse	7	ko04726
Thyroid hormone synthesis	7	ko04918
Apoptosis	7	ko04210
Gap junction	7	ko04540
Other glycan degradation	7	ko00511
Central carbon metabolism in cancer	7	ko05230
Renal cell carcinoma	6	ko05211
Pancreatic cancer	6	ko05212
Ubiquinone and other terpenoid-quinone biosynthesis	6	ko00130
Melanogenesis	6	ko04916
Vascular smooth muscle contraction	6	ko04270
Mineral absorption	6	ko04978
Fc epsilon RI signaling pathway	6	ko04664
Hepatitis B	6	ko05161
Styrene degradation	6	ko00643
B cell receptor signaling pathway	6	ko04662
Natural killer cell mediated cytotoxicity	6	ko04650
p53 signaling pathway	6	ko04115
Biotin metabolism	6	ko00780
Osteoclast differentiation	6	ko04380
Vitamin B6 metabolism	6	ko00750
Isoquinoline alkaloid biosynthesis	6	ko00950
Arachidonic acid metabolism	6	ko00590
Long-term depression	6	ko04730
Amphetamine addiction	6	ko05031
Drug metabolism - cytochrome P450	5	ko00982
Aldosterone-regulated sodium reabsorption	5	ko04960
Prolactin signaling pathway	5	ko04917
Prostate cancer	5	ko05215
Signaling pathways regulating pluripotency of stem cells	5	ko04550
Prion diseases	5	ko05020
Tropane, piperidine and pyridine alkaloid biosynthesis	5	ko00960
Chagas disease (American trypanosomiasis)	5	ko05142
Bile secretion	5	ko04976
Thiamine metabolism	5	ko00730
Streptomycin biosynthesis	5	ko00521
Estrogen signaling pathway	5	ko04915
Circadian rhythm	5	ko04710
Antigen processing and presentation	5	ko04612
Chloroalkane and chloroalkene degradation	5	ko00625
alpha-Linolenic acid metabolism	5	ko00592
Inflammatory mediator regulation of TRP channels	5	ko04750
Endometrial cancer	5	ko05213
Fatty acid elongation	5	ko00062
Taurine and hypotaurine metabolism	5	ko00430
ABC transporters	5	ko02010
Toxoplasmosis	5	ko05145
Non-small cell lung cancer	5	ko05223
Cholinergic synapse	5	ko04725
Pertussis	4	ko05133
Hedgehog signaling pathway	4	ko04340
ErbB signaling pathway	4	ko04012
Circadian entrainment	4	ko04713
Ascorbate and aldarate metabolism	4	ko00053
Steroid hormone biosynthesis	4	ko00140
Chlorocyclohexane and chlorobenzene degradation	4	ko00361
Retinol metabolism	4	ko00830
Viral myocarditis	4	ko05416
Carotenoid biosynthesis	4	ko00906
Amoebiasis	4	ko05146
Fat digestion and absorption	4	ko04975
Phenylpropanoid biosynthesis	4	ko00940
Morphine addiction	4	ko05032
NF-kappa B signaling pathway	4	ko04064
Protein digestion and absorption	4	ko04974
Synthesis and degradation of ketone bodies	4	ko00072
Primary bile acid biosynthesis	4	ko00120
RIG-I-like receptor signaling pathway	4	ko04622
NOD-like receptor signaling pathway	4	ko04621
Salivary secretion	3	ko04970
Other types of O-glycan biosynthesis	3	ko00514
Caffeine metabolism	3	ko00232
Caprolactam degradation	3	ko00930
Carbohydrate digestion and absorption	3	ko04973
Lipoic acid metabolism	3	ko00785
Toll-like receptor signaling pathway	3	ko04620
Cell cycle - Caulobacter	3	ko04112
Plant-pathogen interaction	3	ko04626
Chronic myeloid leukemia	3	ko05220
Adipocytokine signaling pathway	3	ko04920
TNF signaling pathway	3	ko04668
Notch signaling pathway	3	ko04330
Gastric acid secretion	3	ko04971
Naphthalene degradation	3	ko00626
Glioma	3	ko05214
Type II diabetes mellitus	3	ko04930
Monobactam biosynthesis	3	ko00261
Linoleic acid metabolism	3	ko00591
Betalain biosynthesis	3	ko00965
C5-Branched dibasic acid metabolism	3	ko00660
Insulin secretion	3	ko04911
Toluene degradation	3	ko00623
Proximal tubule bicarbonate reclamation	3	ko04964
Thyroid cancer	3	ko05216
Phototransduction - fly	2	ko04745
Sesquiterpenoid and triterpenoid biosynthesis	2	ko00909
Geraniol degradation	2	ko00281
Penicillin and cephalosporin biosynthesis	2	ko00311
Glycosphingolipid biosynthesis - globo series	2	ko00603
Bacterial secretion system	2	ko03070
Dorso-ventral axis formation	2	ko04320
Carbapenem biosynthesis	2	ko00332
Dilated cardiomyopathy	2	ko05414
Melanoma	2	ko05218
Acute myeloid leukemia	2	ko05221
African trypanosomiasis	2	ko05143
Circadian rhythm - plant	2	ko04712
Primary immunodeficiency	2	ko05340
Fluorobenzoate degradation	2	ko00364
Phosphonate and phosphinate metabolism	2	ko00440
MAPK signaling pathway - fly	2	ko04013
Neuroactive ligand-receptor interaction	2	ko04080
Type I diabetes mellitus	2	ko04940
Aflatoxin biosynthesis	2	ko00254
Bladder cancer	2	ko05219
Small cell lung cancer	2	ko05222
Taste transduction	2	ko04742
Leishmaniasis	2	ko05140
Ovarian steroidogenesis	2	ko04913
Novobiocin biosynthesis	2	ko00401
Cocaine addiction	2	ko05030
Atrazine degradation	1	ko00791
Nicotine addiction	1	ko05033
Indole alkaloid biosynthesis	1	ko00901
Jak-STAT signaling pathway	1	ko04630
Renin-angiotensin system	1	ko04614
Hypertrophic cardiomyopathy (HCM)	1	ko05410
Basal cell carcinoma	1	ko05217
beta-Lactam resistance	1	ko01501
D-Arginine and D-ornithine metabolism	1	ko00472
Cutin, suberine and wax biosynthesis	1	ko00073
Olfactory transduction	1	ko04740
Phototransduction	1	ko04744
Nitrotoluene degradation	1	ko00633
Arrhythmogenic right ventricular cardiomyopathy (ARVC)	1	ko05412
Biosynthesis of ansamycins	1	ko01051
Polycyclic aromatic hydrocarbon degradation	1	ko00624
Dioxin degradation	1	ko00621
Butirosin and neomycin biosynthesis	1	ko00524
Circadian rhythm - fly	1	ko04711
Glycosaminoglycan degradation	1	ko00531
Limonene and pinene degradation	1	ko00903
Zeatin biosynthesis	1	ko00908
D-Glutamine and D-glutamate metabolism	1	ko00471
Glycosphingolipid biosynthesis - ganglio series	1	ko00604
Vitamin digestion and absorption	1	ko04977
