# Supplementary material for: Draft genome sequencing and secretome analysis of fungal phytopathogen Ascochyta rabiei provides insight into the necrotrophic effector repertoire
Source: Sci Rep. 2016 Apr 19;6:24638. doi: 10.1038/srep24638 (PMC4835772; doi:10.1038/srep24638)
Supplement: Supplementary Dataset 4 [file srep24638-s5.xls]

## Sheet: Sheet 1
Supplementary Data 4
Supplementary Data 4. Analysis of Cluster of Ortholog in A. rabiei and closely related Dothideomycetes fungi.
Orthologous Group Number	A. rabiei	C. heterostrophus	P. tritici-repentis	S. nodorum
OG5_126538	6	26	8	18
OG5_126539	1	0	1	1
OG5_126554	4	7	3	10
OG5_126558	1	1	1	1
OG5_126560	3	2	8	7
OG5_126561	3	3	3	3
OG5_126566	4	10	4	16
OG5_126567	0	23	0	0
OG5_126568	2	1	1	2
OG5_126569	1	2	25	0
OG5_126570	1	1	1	1
OG5_126572	1	1	1	1
OG5_126573	2	1	2	2
OG5_126574	8	10	10	9
OG5_126577	2	1	2	2
OG5_126579	2	1	2	3
OG5_126582	4	6	2	5
OG5_126583	13	10	9	10
OG5_126585	0	1	2	2
OG5_126588	3	3	3	3
OG5_126590	1	1	52	2
OG5_126593	4	3	4	4
OG5_126595	1	1	1	1
OG5_126596	8	9	7	8
OG5_126599	4	3	4	4
OG5_126600	2	2	2	2
OG5_126601	2	2	2	2
OG5_126605	2	2	2	2
OG5_126609	10	8	9	8
OG5_126610	2	2	2	2
OG5_126611	1	2	1	1
OG5_126613	3	2	3	4
OG5_126615	6	5	6	7
OG5_126616	2	2	2	2
OG5_126618	6	7	6	9
OG5_126619	1	0	0	0
OG5_126620	2	3	3	3
OG5_126621	6	5	3	6
OG5_126623	2	1	1	1
OG5_126624	3	3	3	3
OG5_126626	3	4	4	3
OG5_126627	1	11	0	0
OG5_126628	1	1	1	1
OG5_126631	1	1	2	1
OG5_126632	0	1	1	1
OG5_126633	11	23	23	32
OG5_126634	0	2	2	2
OG5_126635	1	1	1	1
OG5_126636	3	2	2	2
OG5_126637	2	4	4	5
OG5_126638	3	3	3	3
OG5_126639	2	1	1	2
OG5_126641	2	2	2	2
OG5_126644	1	1	1	1
OG5_126645	2	2	2	3
OG5_126646	2	2	2	2
OG5_126647	3	3	3	3
OG5_126648	6	5	3	4
OG5_126649	2	2	2	2
OG5_126650	5	5	5	5
OG5_126651	2	2	2	2
OG5_126653	2	3	3	5
OG5_126654	1	1	1	1
OG5_126655	1	2	2	4
OG5_126658	2	1	2	2
OG5_126659	1	1	1	1
OG5_126660	2	2	2	2
OG5_126661	6	7	8	9
OG5_126662	1	1	1	1
OG5_126663	1	1	1	1
OG5_126664	8	7	9	10
OG5_126665	2	2	1	1
OG5_126667	0	0	1	0
OG5_126668	1	2	2	2
OG5_126671	1	1	1	1
OG5_126672	1	1	1	1
OG5_126673	3	4	3	4
OG5_126674	2	2	2	3
OG5_126676	1	2	2	2
OG5_126677	2	2	2	2
OG5_126678	2	2	2	2
OG5_126679	2	2	2	2
OG5_126680	4	3	3	2
OG5_126681	1	1	1	1
OG5_126682	0	0	1	0
OG5_126683	2	1	2	2
OG5_126684	2	2	3	2
OG5_126685	1	1	1	1
OG5_126686	4	4	4	4
OG5_126687	2	2	2	2
OG5_126688	2	2	2	2
OG5_126690	3	1	1	1
OG5_126691	2	2	2	2
OG5_126692	2	2	2	3
OG5_126694	2	2	2	2
OG5_126696	1	1	1	1
OG5_126697	2	1	1	1
OG5_126698	1	1	1	1
OG5_126700	2	3	3	3
OG5_126701	2	2	2	2
OG5_126703	1	1	1	1
OG5_126704	1	1	1	1
OG5_126705	1	1	1	1
OG5_126706	2	2	2	2
OG5_126707	2	3	1	2
OG5_126708	1	1	1	1
OG5_126709	2	2	2	2
OG5_126710	2	2	2	2
OG5_126711	1	1	1	1
OG5_126712	1	2	2	2
OG5_126713	13	9	10	12
OG5_126714	2	2	3	2
OG5_126717	7	7	7	7
OG5_126718	5	26	19	14
OG5_126719	1	1	1	1
OG5_126720	1	1	1	1
OG5_126721	1	1	1	1
OG5_126722	1	1	1	1
OG5_126723	1	1	1	4
OG5_126724	2	2	2	2
OG5_126726	2	2	2	2
OG5_126727	3	2	2	1
OG5_126728	3	3	2	3
OG5_126729	1	1	1	1
OG5_126730	1	1	1	1
OG5_126731	2	2	7	6
OG5_126732	1	1	1	1
OG5_126733	6	4	4	4
OG5_126734	1	1	1	1
OG5_126735	2	2	2	2
OG5_126736	1	1	1	1
OG5_126737	2	2	2	1
OG5_126738	0	0	1	0
OG5_126739	0	1	1	1
OG5_126740	2	3	2	2
OG5_126741	1	1	1	1
OG5_126742	1	1	1	1
OG5_126743	3	2	3	4
OG5_126744	1	1	1	1
OG5_126745	1	1	1	1
OG5_126746	2	1	1	1
OG5_126747	1	2	2	1
OG5_126748	2	2	2	2
OG5_126750	1	1	1	1
OG5_126752	1	2	1	1
OG5_126753	3	2	2	2
OG5_126754	2	2	2	2
OG5_126755	1	1	1	1
OG5_126756	2	2	2	2
OG5_126757	1	2	2	2
OG5_126758	0	1	1	1
OG5_126759	2	2	3	2
OG5_126760	1	1	1	1
OG5_126761	1	1	1	1
OG5_126762	1	1	1	1
OG5_126763	4	6	3	2
OG5_126764	1	1	1	1
OG5_126765	2	2	2	2
OG5_126766	1	1	1	1
OG5_126767	1	1	1	1
OG5_126768	1	1	0	1
OG5_126769	0	1	1	1
OG5_126772	1	1	1	1
OG5_126773	1	1	1	1
OG5_126774	2	0	2	2
OG5_126775	2	2	2	2
OG5_126776	1	1	1	1
OG5_126777	1	1	1	1
OG5_126778	3	3	4	5
OG5_126779	1	1	1	1
OG5_126780	1	1	1	1
OG5_126781	2	1	2	2
OG5_126783	2	2	1	2
OG5_126784	2	2	2	2
OG5_126785	1	1	1	1
OG5_126786	1	1	1	1
OG5_126787	2	2	2	3
OG5_126788	1	1	1	1
OG5_126789	5	2	3	5
OG5_126790	1	0	1	0
OG5_126791	1	1	1	1
OG5_126792	2	2	2	2
OG5_126793	2	2	2	2
OG5_126794	0	1	1	1
OG5_126795	1	1	1	1
OG5_126796	1	1	1	1
OG5_126798	9	14	12	12
OG5_126799	1	1	2	1
OG5_126800	0	1	1	1
OG5_126801	1	2	1	2
OG5_126802	3	3	3	3
OG5_126803	2	2	2	2
OG5_126805	2	1	2	2
OG5_126806	1	2	2	1
OG5_126808	2	2	2	2
OG5_126809	4	4	4	4
OG5_126810	2	3	3	3
OG5_126812	1	1	1	1
OG5_126813	1	1	1	1
OG5_126816	1	1	1	1
OG5_126817	5	2	3	3
OG5_126818	1	1	1	1
OG5_126820	1	1	1	1
OG5_126821	1	1	1	1
OG5_126822	1	1	1	1
OG5_126823	1	1	1	1
OG5_126826	1	1	1	1
OG5_126827	2	3	3	3
OG5_126828	2	2	2	2
OG5_126829	1	1	1	1
OG5_126830	1	1	1	1
OG5_126833	2	2	2	3
OG5_126834	2	1	3	2
OG5_126835	2	2	2	2
OG5_126837	3	3	3	3
OG5_126838	1	1	1	1
OG5_126839	1	1	1	1
OG5_126840	1	1	1	1
OG5_126841	1	1	1	1
OG5_126842	1	1	1	1
OG5_126843	1	1	1	4
OG5_126845	1	1	1	1
OG5_126846	2	2	2	2
OG5_126847	1	1	1	1
OG5_126848	1	1	1	1
OG5_126849	2	2	2	2
OG5_126850	3	2	2	3
OG5_126851	1	1	1	1
OG5_126852	1	1	1	1
OG5_126853	2	3	2	2
OG5_126855	1	2	2	2
OG5_126856	1	1	1	1
OG5_126857	2	1	1	2
OG5_126858	1	1	1	1
OG5_126859	1	1	1	1
OG5_126860	4	6	6	8
OG5_126861	1	1	1	1
OG5_126862	1	1	1	1
OG5_126863	1	1	1	1
OG5_126864	1	1	1	1
OG5_126865	2	1	2	1
OG5_126866	1	0	0	0
OG5_126867	1	1	1	1
OG5_126868	2	2	1	2
OG5_126869	1	1	1	1
OG5_126870	4	4	4	4
OG5_126871	2	2	2	2
OG5_126872	2	1	1	2
OG5_126873	1	1	1	1
OG5_126874	1	1	1	1
OG5_126875	7	6	5	10
OG5_126876	1	0	1	1
OG5_126877	1	1	1	1
OG5_126878	1	1	1	1
OG5_126879	1	1	1	1
OG5_126880	3	4	4	4
OG5_126882	2	2	2	2
OG5_126883	1	1	1	1
OG5_126884	1	1	1	1
OG5_126885	1	1	1	3
OG5_126886	3	1	2	2
OG5_126887	1	1	1	1
OG5_126888	1	1	1	1
OG5_126889	2	2	2	2
OG5_126890	1	1	1	1
OG5_126891	1	1	1	2
OG5_126892	1	1	1	1
OG5_126893	1	1	1	1
OG5_126894	2	1	1	1
OG5_126895	2	2	2	2
OG5_126896	1	1	1	1
OG5_126897	1	1	1	1
OG5_126898	2	2	2	1
OG5_126899	2	1	1	1
OG5_126900	0	1	1	1
OG5_126901	1	1	1	1
OG5_126903	1	1	1	1
OG5_126904	1	1	1	1
OG5_126907	1	1	1	1
OG5_126908	1	1	1	1
OG5_126909	9	6	10	10
OG5_126910	1	1	2	1
OG5_126911	2	2	1	2
OG5_126912	1	1	1	1
OG5_126913	1	1	1	1
OG5_126914	3	1	2	1
OG5_126915	4	1	1	1
OG5_126916	1	1	1	1
OG5_126918	1	1	1	1
OG5_126920	1	0	1	1
OG5_126921	0	1	0	0
OG5_126922	1	1	1	1
OG5_126923	1	1	1	1
OG5_126925	3	2	4	2
OG5_126926	1	1	1	1
OG5_126927	2	2	1	2
OG5_126928	3	3	3	3
OG5_126929	6	13	5	9
OG5_126930	1	1	1	1
OG5_126931	1	1	1	1
OG5_126932	1	1	1	1
OG5_126934	2	1	1	1
OG5_126935	0	1	0	1
OG5_126936	1	1	1	1
OG5_126937	1	1	1	1
OG5_126938	1	1	1	1
OG5_126939	2	2	2	2
OG5_126940	0	0	0	1
OG5_126941	2	1	1	2
OG5_126942	4	2	3	6
OG5_126943	1	1	1	1
OG5_126944	1	1	1	1
OG5_126945	8	3	4	4
OG5_126946	1	1	1	1
OG5_126947	1	1	1	1
OG5_126948	1	1	1	1
OG5_126949	1	1	1	1
OG5_126950	1	1	1	1
OG5_126951	1	1	1	1
OG5_126952	0	1	1	1
OG5_126953	2	2	2	2
OG5_126954	1	1	1	1
OG5_126955	3	3	3	4
OG5_126956	0	1	1	1
OG5_126957	1	1	1	1
OG5_126959	1	1	1	1
OG5_126960	2	3	2	3
OG5_126961	4	2	5	4
OG5_126964	1	1	1	1
OG5_126965	1	1	1	1
OG5_126966	1	1	1	1
OG5_126967	0	1	1	1
OG5_126968	2	1	1	1
OG5_126969	1	1	0	1
OG5_126970	1	1	1	1
OG5_126971	1	1	1	1
OG5_126972	1	1	1	1
OG5_126973	0	1	1	1
OG5_126975	1	1	1	2
OG5_126976	3	3	2	2
OG5_126978	1	1	1	1
OG5_126979	1	0	1	2
OG5_126980	1	1	1	1
OG5_126981	1	1	1	1
OG5_126982	2	2	2	2
OG5_126983	1	1	1	1
OG5_126984	1	0	1	1
OG5_126985	1	1	1	1
OG5_126986	1	1	1	1
OG5_126987	2	2	2	2
OG5_126988	0	1	1	1
OG5_126990	1	1	1	2
OG5_126991	2	2	2	2
OG5_126992	1	1	1	1
OG5_126993	1	1	1	1
OG5_126994	1	1	1	1
OG5_126995	1	1	1	1
OG5_126997	1	0	0	0
OG5_126998	1	1	1	1
OG5_126999	1	1	1	1
OG5_127000	0	1	1	1
OG5_127001	2	2	2	2
OG5_127002	1	1	1	1
OG5_127003	1	2	1	1
OG5_127004	2	1	1	1
OG5_127005	1	1	1	1
OG5_127006	2	3	2	3
OG5_127007	1	2	3	2
OG5_127008	0	1	1	1
OG5_127011	1	0	1	1
OG5_127012	2	2	2	2
OG5_127013	1	1	1	1
OG5_127014	1	1	1	1
OG5_127015	1	1	1	1
OG5_127016	1	1	1	1
OG5_127019	1	1	1	1
OG5_127020	1	1	1	1
OG5_127021	1	1	1	1
OG5_127022	1	0	1	1
OG5_127023	1	1	1	1
OG5_127024	4	1	2	2
OG5_127025	0	1	1	1
OG5_127026	1	0	0	1
OG5_127027	1	1	1	1
OG5_127028	1	1	1	1
OG5_127029	1	1	1	1
OG5_127030	1	2	3	1
OG5_127031	0	2	2	1
OG5_127033	0	1	1	0
OG5_127035	2	3	1	3
OG5_127036	1	1	1	1
OG5_127037	2	1	1	1
OG5_127039	0	1	1	1
OG5_127040	1	1	1	1
OG5_127041	1	1	1	1
OG5_127042	1	0	0	0
OG5_127043	2	2	2	3
OG5_127044	1	1	1	1
OG5_127045	1	1	1	1
OG5_127046	1	1	1	1
OG5_127047	1	1	1	1
OG5_127048	1	1	1	1
OG5_127049	1	1	1	1
OG5_127050	1	1	1	1
OG5_127051	1	1	1	1
OG5_127052	5	4	3	5
OG5_127053	1	1	1	1
OG5_127054	2	1	2	1
OG5_127055	4	3	3	5
OG5_127057	1	1	1	1
OG5_127058	1	1	1	1
OG5_127059	2	2	2	2
OG5_127060	1	2	2	1
OG5_127061	1	1	1	1
OG5_127062	2	2	1	2
OG5_127063	1	1	1	1
OG5_127064	1	1	1	1
OG5_127065	1	1	1	1
OG5_127067	1	1	1	1
OG5_127068	1	1	1	1
OG5_127069	1	1	1	1
OG5_127070	1	1	1	1
OG5_127072	1	1	2	1
OG5_127073	1	1	1	1
OG5_127074	1	1	2	1
OG5_127075	1	1	1	1
OG5_127076	2	1	1	1
OG5_127077	1	1	1	1
OG5_127078	1	1	1	1
OG5_127079	1	1	1	1
OG5_127080	1	1	2	1
OG5_127081	2	2	2	2
OG5_127086	2	2	2	2
OG5_127087	3	3	3	3
OG5_127088	4	4	2	4
OG5_127089	1	1	1	1
OG5_127090	1	1	1	1
OG5_127091	1	1	2	2
OG5_127092	1	1	1	1
OG5_127093	3	4	2	4
OG5_127094	1	2	2	2
OG5_127096	1	1	1	1
OG5_127097	0	0	1	0
OG5_127098	2	2	2	3
OG5_127099	1	1	1	1
OG5_127100	1	1	1	1
OG5_127101	1	1	1	2
OG5_127102	1	1	1	1
OG5_127103	1	1	1	1
OG5_127104	1	1	1	1
OG5_127105	1	1	1	1
OG5_127106	2	1	1	1
OG5_127107	1	1	1	1
OG5_127109	1	1	1	1
OG5_127110	1	1	2	1
OG5_127111	1	1	1	1
OG5_127112	1	1	1	1
OG5_127113	1	1	1	1
OG5_127114	1	1	1	1
OG5_127115	1	0	0	0
OG5_127117	1	1	1	1
OG5_127118	1	1	1	1
OG5_127120	1	1	1	1
OG5_127121	1	1	1	1
OG5_127122	2	5	3	3
OG5_127124	1	2	2	2
OG5_127125	1	1	1	1
OG5_127126	1	1	1	1
OG5_127127	1	1	1	1
OG5_127128	1	1	1	1
OG5_127129	2	1	1	1
OG5_127130	1	1	1	1
OG5_127131	1	1	1	1
OG5_127132	1	1	1	1
OG5_127133	1	1	1	1
OG5_127134	1	1	1	2
OG5_127135	1	1	1	1
OG5_127137	1	1	1	0
OG5_127138	1	1	1	1
OG5_127139	1	1	1	1
OG5_127140	2	2	3	4
OG5_127141	1	1	1	1
OG5_127142	2	2	2	2
OG5_127144	2	4	1	5
OG5_127145	2	2	2	2
OG5_127146	1	1	1	1
OG5_127147	1	1	1	1
OG5_127148	1	1	1	1
OG5_127149	1	0	1	1
OG5_127151	1	1	1	1
OG5_127152	1	1	1	1
OG5_127153	1	1	1	1
OG5_127154	1	1	1	1
OG5_127155	1	1	1	1
OG5_127156	1	1	1	1
OG5_127157	1	1	1	1
OG5_127158	1	1	1	1
OG5_127160	1	1	1	1
OG5_127161	1	1	1	1
OG5_127162	2	5	3	2
OG5_127163	1	1	1	1
OG5_127165	1	1	1	1
OG5_127166	1	1	1	1
OG5_127167	1	1	1	1
OG5_127168	1	1	0	0
OG5_127169	1	1	1	1
OG5_127170	1	1	1	1
OG5_127171	2	5	2	6
OG5_127172	1	1	1	1
OG5_127173	1	0	2	1
OG5_127174	1	1	1	1
OG5_127175	1	1	1	1
OG5_127176	0	1	1	1
OG5_127177	2	2	2	2
OG5_127178	1	1	1	1
OG5_127179	1	1	1	1
OG5_127180	1	1	1	1
OG5_127181	1	1	1	1
OG5_127182	4	2	3	3
OG5_127183	1	1	2	1
OG5_127186	4	3	3	3
OG5_127187	1	1	1	1
OG5_127188	1	1	1	2
OG5_127189	1	1	1	1
OG5_127190	1	1	1	1
OG5_127191	1	1	1	1
OG5_127195	1	1	1	1
OG5_127196	6	5	8	6
OG5_127198	1	1	1	1
OG5_127199	0	1	1	1
OG5_127201	1	1	1	1
OG5_127203	1	1	1	1
OG5_127204	2	2	2	2
OG5_127205	0	2	1	2
OG5_127206	2	2	2	2
OG5_127207	3	6	4	4
OG5_127208	2	1	1	1
OG5_127209	1	1	1	0
OG5_127211	1	1	1	1
OG5_127212	0	1	1	1
OG5_127213	2	2	2	2
OG5_127214	5	3	3	3
OG5_127215	2	1	1	1
OG5_127216	1	1	1	1
OG5_127219	2	2	2	2
OG5_127220	2	2	2	3
OG5_127221	1	1	1	0
OG5_127222	1	1	1	1
OG5_127223	1	1	1	1
OG5_127224	1	1	1	1
OG5_127225	1	1	1	1
OG5_127226	1	1	1	1
OG5_127227	3	4	3	2
OG5_127228	1	1	1	1
OG5_127229	1	1	1	1
OG5_127230	1	1	1	1
OG5_127231	1	1	1	1
OG5_127233	1	1	1	1
OG5_127234	1	1	1	1
OG5_127235	1	1	0	1
OG5_127236	1	1	1	1
OG5_127237	2	1	1	1
OG5_127238	1	2	1	1
OG5_127239	1	0	1	1
OG5_127240	2	3	5	7
OG5_127241	1	1	1	1
OG5_127242	1	4	3	3
OG5_127243	5	4	3	3
OG5_127245	2	1	3	3
OG5_127246	2	2	2	2
OG5_127248	1	1	1	1
OG5_127249	0	1	1	1
OG5_127250	1	1	1	1
OG5_127251	1	1	1	1
OG5_127252	2	2	2	2
OG5_127253	1	2	2	2
OG5_127254	1	1	1	1
OG5_127255	1	1	1	1
OG5_127256	0	1	1	1
OG5_127257	2	2	2	2
OG5_127258	1	1	1	1
OG5_127259	1	1	1	1
OG5_127260	1	1	1	1
OG5_127261	0	1	1	1
OG5_127262	1	1	1	1
OG5_127263	1	2	2	2
OG5_127264	1	1	1	1
OG5_127265	1	1	1	0
OG5_127266	1	1	1	1
OG5_127267	1	1	1	1
OG5_127268	1	1	1	1
OG5_127269	0	1	1	0
OG5_127270	1	1	1	1
OG5_127271	1	1	1	1
OG5_127272	1	1	1	1
OG5_127273	1	1	1	1
OG5_127274	1	1	1	1
OG5_127275	2	2	2	2
OG5_127277	2	2	2	2
OG5_127278	1	1	1	1
OG5_127279	2	2	2	2
OG5_127280	1	1	1	1
OG5_127281	1	1	2	1
OG5_127282	1	1	1	1
OG5_127283	1	1	0	1
OG5_127284	1	1	0	1
OG5_127285	1	1	1	1
OG5_127286	1	1	1	1
OG5_127287	1	1	1	1
OG5_127288	1	1	1	1
OG5_127289	2	2	2	2
OG5_127290	1	1	1	1
OG5_127291	1	0	1	1
OG5_127295	1	1	1	1
OG5_127296	1	1	1	1
OG5_127297	1	1	1	1
OG5_127298	1	2	1	1
OG5_127299	1	1	1	1
OG5_127300	1	1	1	1
OG5_127301	1	1	1	1
OG5_127302	3	3	3	3
OG5_127303	1	1	1	1
OG5_127304	2	2	2	2
OG5_127307	2	2	1	2
OG5_127308	1	1	1	1
OG5_127309	2	1	1	1
OG5_127310	1	1	1	1
OG5_127311	1	1	1	1
OG5_127312	1	1	1	1
OG5_127313	1	1	1	1
OG5_127315	3	4	3	3
OG5_127316	1	1	1	1
OG5_127317	4	4	5	5
OG5_127319	1	1	1	1
OG5_127320	1	1	1	1
OG5_127321	1	1	1	0
OG5_127322	1	1	1	1
OG5_127323	1	2	2	2
OG5_127324	1	1	1	1
OG5_127325	1	1	1	1
OG5_127327	1	2	1	1
OG5_127328	1	1	1	1
OG5_127329	1	2	2	2
OG5_127330	1	1	1	1
OG5_127331	1	1	1	1
OG5_127332	1	3	1	3
OG5_127333	0	1	1	1
OG5_127334	1	1	1	1
OG5_127335	2	0	1	0
OG5_127339	1	1	1	1
OG5_127342	1	1	1	1
OG5_127343	1	1	1	1
OG5_127344	2	1	1	1
OG5_127345	1	1	1	1
OG5_127346	2	1	2	2
OG5_127347	1	1	1	1
OG5_127348	1	1	1	1
OG5_127349	1	1	1	1
OG5_127351	1	1	1	1
OG5_127352	1	1	0	1
OG5_127353	1	1	1	1
OG5_127354	1	1	1	1
OG5_127355	1	2	1	2
OG5_127356	2	1	1	1
OG5_127357	1	21	12	3
OG5_127358	1	1	1	1
OG5_127359	1	1	1	1
OG5_127360	1	1	1	1
OG5_127361	1	1	1	1
OG5_127362	1	1	1	1
OG5_127363	1	1	1	1
OG5_127364	1	1	1	1
OG5_127365	1	1	1	1
OG5_127366	0	0	1	1
OG5_127367	1	1	1	1
OG5_127368	1	1	1	1
OG5_127369	1	1	1	1
OG5_127370	1	1	1	1
OG5_127371	2	2	2	2
OG5_127373	1	1	1	1
OG5_127375	1	1	1	1
OG5_127376	0	1	1	1
OG5_127378	1	1	1	1
OG5_127379	1	1	1	1
OG5_127380	1	1	1	1
OG5_127381	1	1	1	0
OG5_127382	1	1	1	1
OG5_127384	2	2	2	2
OG5_127385	1	1	1	1
OG5_127386	1	1	1	1
OG5_127387	1	1	1	1
OG5_127389	1	1	1	1
OG5_127390	1	1	1	1
OG5_127391	1	1	1	1
OG5_127392	1	1	1	1
OG5_127393	1	1	1	1
OG5_127394	0	1	1	1
OG5_127395	1	1	1	1
OG5_127396	1	0	0	2
OG5_127397	1	0	2	1
OG5_127399	4	4	4	4
OG5_127400	1	1	1	1
OG5_127401	1	1	1	1
OG5_127402	1	1	1	1
OG5_127403	2	1	1	1
OG5_127404	1	1	1	1
OG5_127405	1	1	1	1
OG5_127406	2	1	2	2
OG5_127407	1	1	1	1
OG5_127409	1	1	1	1
OG5_127411	1	1	1	1
OG5_127412	1	1	1	1
OG5_127413	1	1	1	1
OG5_127414	1	1	1	1
OG5_127415	1	1	1	1
OG5_127416	2	2	2	2
OG5_127417	1	1	1	1
OG5_127419	1	1	1	1
OG5_127420	1	1	1	1
OG5_127421	0	1	0	1
OG5_127422	1	1	1	0
OG5_127423	1	1	1	1
OG5_127424	1	1	1	1
OG5_127425	1	1	1	1
OG5_127426	1	1	1	1
OG5_127427	1	1	1	1
OG5_127428	1	1	1	1
OG5_127429	1	1	1	1
OG5_127430	1	1	1	1
OG5_127431	1	1	1	1
OG5_127432	1	1	1	1
OG5_127433	1	1	1	1
OG5_127434	1	1	1	1
OG5_127436	1	2	0	2
OG5_127437	2	2	1	4
OG5_127438	1	1	1	1
OG5_127439	1	1	2	1
OG5_127440	1	1	2	1
OG5_127441	1	1	1	1
OG5_127442	1	1	1	1
OG5_127443	1	1	1	1
OG5_127446	2	2	2	2
OG5_127447	1	1	1	1
OG5_127448	1	1	1	1
OG5_127449	1	1	1	1
OG5_127450	1	1	1	1
OG5_127451	0	1	1	1
OG5_127452	1	1	1	1
OG5_127453	1	1	1	1
OG5_127454	1	1	1	1
OG5_127455	1	1	1	1
OG5_127456	0	1	1	1
OG5_127457	1	1	1	1
OG5_127458	3	2	2	3
OG5_127463	1	1	0	1
OG5_127464	1	1	1	1
OG5_127465	1	1	1	1
OG5_127466	1	1	1	1
OG5_127467	1	0	1	1
OG5_127468	1	1	1	1
OG5_127469	1	1	1	1
OG5_127470	2	2	2	2
OG5_127471	1	1	1	1
OG5_127472	1	1	1	1
OG5_127473	1	1	1	1
OG5_127474	1	1	1	1
OG5_127476	1	1	1	1
OG5_127477	2	2	3	2
OG5_127478	1	1	1	1
OG5_127479	1	1	1	1
OG5_127480	1	1	1	1
OG5_127481	1	1	1	1
OG5_127482	1	0	1	0
OG5_127483	1	1	1	1
OG5_127484	1	2	1	0
OG5_127485	1	0	0	0
OG5_127486	1	1	1	1
OG5_127487	1	1	1	1
OG5_127488	1	1	1	1
OG5_127489	1	1	1	1
OG5_127490	1	1	1	1
OG5_127493	1	1	1	1
OG5_127494	1	1	1	1
OG5_127495	1	2	1	1
OG5_127496	1	1	1	1
OG5_127497	1	1	1	1
OG5_127498	1	1	1	0
OG5_127499	0	1	1	1
OG5_127500	1	1	1	1
OG5_127501	1	1	1	1
OG5_127503	1	1	2	2
OG5_127504	1	1	1	1
OG5_127505	3	3	3	3
OG5_127506	1	1	1	1
OG5_127507	1	1	1	1
OG5_127508	1	1	1	1
OG5_127509	1	1	1	1
OG5_127510	1	1	1	1
OG5_127511	1	1	1	1
OG5_127512	1	1	1	1
OG5_127513	1	1	1	1
OG5_127514	1	1	2	1
OG5_127515	1	1	1	1
OG5_127516	1	1	1	1
OG5_127517	1	1	1	1
OG5_127521	2	2	2	2
OG5_127522	1	2	1	2
OG5_127523	1	1	1	1
OG5_127524	1	1	1	1
OG5_127525	1	1	1	1
OG5_127526	1	1	1	1
OG5_127527	1	1	1	1
OG5_127528	1	1	1	1
OG5_127529	1	1	1	1
OG5_127531	1	1	1	1
OG5_127532	1	1	1	1
OG5_127533	1	1	1	1
OG5_127534	1	1	1	1
OG5_127535	2	2	2	2
OG5_127536	1	1	1	1
OG5_127537	1	1	1	1
OG5_127538	1	1	1	1
OG5_127539	1	1	0	1
OG5_127540	1	1	1	1
OG5_127541	1	1	1	1
OG5_127542	1	1	1	1
OG5_127543	1	1	1	1
OG5_127544	0	1	0	0
OG5_127549	1	1	1	1
OG5_127550	1	1	1	1
OG5_127551	1	1	1	1
OG5_127552	1	1	1	1
OG5_127553	1	1	1	1
OG5_127554	1	1	1	1
OG5_127555	1	1	1	1
OG5_127556	1	1	1	1
OG5_127557	1	1	1	1
OG5_127559	1	1	1	1
OG5_127560	1	1	1	1
OG5_127561	6	5	5	7
OG5_127562	1	1	1	1
OG5_127563	1	1	1	1
OG5_127564	1	1	1	1
OG5_127565	1	1	1	1
OG5_127567	1	1	1	1
OG5_127568	1	1	1	1
OG5_127569	0	1	1	1
OG5_127570	2	2	2	2
OG5_127571	1	1	1	1
OG5_127572	0	0	1	0
OG5_127573	1	1	1	1
OG5_127574	1	1	1	1
OG5_127575	1	1	1	1
OG5_127576	1	0	2	2
OG5_127577	1	1	1	1
OG5_127578	1	1	1	1
OG5_127579	1	1	1	1
OG5_127580	1	1	1	1
OG5_127581	2	2	2	2
OG5_127582	1	1	1	1
OG5_127583	2	2	2	3
OG5_127584	1	1	1	1
OG5_127585	1	1	1	1
OG5_127586	1	1	1	0
OG5_127587	1	1	1	1
OG5_127589	1	1	1	1
OG5_127590	1	1	1	1
OG5_127592	1	1	1	1
OG5_127593	0	1	1	1
OG5_127594	1	1	1	1
OG5_127595	1	1	1	1
OG5_127596	1	1	1	1
OG5_127597	1	1	1	1
OG5_127598	1	1	1	1
OG5_127600	1	1	1	1
OG5_127601	1	1	1	1
OG5_127602	1	1	1	1
OG5_127603	1	1	1	1
OG5_127604	1	1	1	1
OG5_127606	1	1	1	1
OG5_127608	1	1	1	1
OG5_127609	1	1	1	1
OG5_127610	1	1	1	1
OG5_127611	0	1	1	1
OG5_127612	1	1	1	1
OG5_127613	1	1	1	1
OG5_127614	1	1	1	1
OG5_127615	1	2	1	1
OG5_127616	1	1	1	1
OG5_127617	1	1	1	1
OG5_127618	1	1	1	1
OG5_127619	1	1	1	1
OG5_127620	5	3	4	3
OG5_127621	1	1	1	1
OG5_127622	1	1	1	1
OG5_127623	1	1	1	1
OG5_127625	1	1	0	1
OG5_127626	1	1	1	1
OG5_127627	1	1	1	1
OG5_127628	1	1	1	1
OG5_127629	1	1	0	1
OG5_127630	1	1	1	1
OG5_127631	1	1	1	1
OG5_127632	2	1	1	1
OG5_127633	1	1	1	1
OG5_127634	2	2	1	2
OG5_127636	2	4	3	3
OG5_127637	1	1	1	1
OG5_127638	1	1	1	1
OG5_127641	1	1	1	1
OG5_127642	3	3	4	6
OG5_127643	1	1	1	1
OG5_127644	1	2	1	1
OG5_127645	1	1	1	1
OG5_127646	1	2	1	1
OG5_127647	1	1	1	1
OG5_127648	1	1	1	1
OG5_127649	1	1	1	1
OG5_127650	1	1	1	1
OG5_127651	0	1	1	1
OG5_127652	1	1	1	1
OG5_127653	1	1	1	1
OG5_127654	1	1	1	1
OG5_127656	1	1	1	1
OG5_127661	2	2	2	2
OG5_127662	1	1	1	1
OG5_127663	1	1	1	1
OG5_127665	1	1	1	1
OG5_127666	1	1	1	1
OG5_127667	1	3	3	3
OG5_127668	1	1	1	1
OG5_127669	0	1	1	1
OG5_127670	1	1	1	1
OG5_127671	0	1	1	1
OG5_127672	1	1	1	1
OG5_127673	1	1	1	1
OG5_127674	1	2	2	1
OG5_127675	1	1	1	1
OG5_127676	1	1	1	1
OG5_127677	1	1	1	1
OG5_127678	3	2	2	2
OG5_127679	1	1	1	1
OG5_127680	1	1	1	1
OG5_127681	1	1	1	1
OG5_127682	1	1	1	1
OG5_127683	1	1	1	1
OG5_127684	1	1	1	1
OG5_127685	1	1	1	1
OG5_127686	1	1	1	1
OG5_127687	1	1	1	1
OG5_127688	0	1	1	1
OG5_127689	1	1	1	1
OG5_127690	0	1	1	1
OG5_127691	1	1	1	1
OG5_127692	1	1	1	1
OG5_127693	1	1	2	1
OG5_127696	1	1	1	1
OG5_127697	1	1	1	1
OG5_127698	1	1	1	1
OG5_127700	1	1	1	1
OG5_127701	1	1	1	1
OG5_127702	1	1	1	1
OG5_127703	1	1	1	1
OG5_127704	0	0	0	1
OG5_127705	1	1	1	1
OG5_127706	1	1	1	1
OG5_127707	1	2	1	1
OG5_127708	1	1	0	1
OG5_127709	1	1	1	1
OG5_127710	1	2	1	1
OG5_127711	1	1	0	1
OG5_127712	1	1	1	1
OG5_127713	1	1	1	1
OG5_127714	1	1	1	1
OG5_127715	1	1	1	1
OG5_127716	1	1	1	1
OG5_127717	2	2	2	3
OG5_127718	1	1	1	1
OG5_127721	1	1	1	1
OG5_127722	1	1	1	1
OG5_127723	1	1	1	1
OG5_127724	1	1	1	1
OG5_127725	2	1	1	1
OG5_127726	1	0	0	1
OG5_127728	1	1	1	2
OG5_127729	1	1	1	1
OG5_127730	0	1	1	1
OG5_127731	0	1	1	1
OG5_127732	1	1	1	1
OG5_127733	1	1	1	1
OG5_127734	1	1	1	1
OG5_127735	1	2	1	1
OG5_127737	1	1	1	1
OG5_127738	2	2	2	2
OG5_127739	1	1	1	1
OG5_127740	1	1	1	1
OG5_127741	1	1	1	1
OG5_127742	3	3	3	4
OG5_127743	3	3	3	4
OG5_127744	1	1	1	1
OG5_127745	1	1	1	1
OG5_127746	1	1	1	1
OG5_127747	1	1	1	1
OG5_127748	1	1	1	1
OG5_127749	1	1	1	1
OG5_127751	1	1	1	1
OG5_127752	3	1	1	1
OG5_127754	1	1	1	1
OG5_127755	0	1	1	1
OG5_127756	2	2	2	2
OG5_127757	1	1	1	1
OG5_127758	1	1	1	1
OG5_127759	1	1	1	1
OG5_127760	1	1	1	1
OG5_127761	0	1	1	1
OG5_127762	1	1	1	1
OG5_127763	1	1	1	1
OG5_127764	1	1	1	1
OG5_127765	1	1	1	1
OG5_127766	1	1	1	1
OG5_127767	0	1	1	1
OG5_127768	1	1	1	1
OG5_127769	6	6	6	5
OG5_127770	1	1	1	1
OG5_127771	1	1	1	1
OG5_127772	1	1	1	1
OG5_127773	1	1	1	1
OG5_127774	1	1	1	1
OG5_127775	1	1	1	1
OG5_127778	1	1	1	1
OG5_127779	1	1	1	1
OG5_127780	1	1	1	1
OG5_127781	1	1	2	1
OG5_127782	1	1	1	1
OG5_127783	3	2	2	3
OG5_127784	1	1	1	1
OG5_127785	1	1	1	1
OG5_127786	1	1	1	1
OG5_127787	0	1	1	1
OG5_127788	1	1	1	1
OG5_127789	0	0	1	1
OG5_127790	1	1	1	1
OG5_127791	1	1	1	1
OG5_127792	1	0	1	1
OG5_127793	1	1	1	1
OG5_127794	1	1	1	1
OG5_127795	1	0	1	1
OG5_127796	1	1	1	1
OG5_127797	1	1	1	1
OG5_127799	1	1	1	1
OG5_127801	0	0	0	1
OG5_127802	1	1	1	1
OG5_127803	1	1	1	1
OG5_127804	1	1	1	1
OG5_127805	1	1	1	1
OG5_127806	1	1	1	1
OG5_127807	1	1	1	1
OG5_127808	1	1	1	1
OG5_127811	1	1	1	1
OG5_127812	1	1	1	1
OG5_127813	1	1	1	1
OG5_127814	1	1	1	1
OG5_127815	0	0	0	3
OG5_127816	1	1	1	1
OG5_127817	1	1	1	1
OG5_127819	1	1	1	1
OG5_127820	1	1	1	1
OG5_127822	1	1	2	1
OG5_127823	1	1	1	1
OG5_127824	1	1	1	1
OG5_127825	1	2	1	1
OG5_127826	1	1	1	1
OG5_127827	1	1	1	1
OG5_127828	1	1	1	1
OG5_127829	2	1	1	1
OG5_127830	1	1	1	1
OG5_127831	1	1	1	1
OG5_127832	1	1	1	1
OG5_127833	1	1	1	1
OG5_127834	1	1	1	1
OG5_127835	1	1	1	1
OG5_127836	1	1	1	1
OG5_127837	2	3	3	3
OG5_127838	1	1	1	1
OG5_127839	1	1	1	1
OG5_127840	1	1	1	1
OG5_127842	1	1	1	1
OG5_127843	1	1	1	1
OG5_127844	1	1	1	1
OG5_127845	1	1	1	1
OG5_127846	1	1	1	1
OG5_127847	3	3	3	3
OG5_127848	1	1	1	1
OG5_127853	0	0	2	1
OG5_127854	1	1	1	1
OG5_127855	1	1	1	1
OG5_127856	1	1	1	1
OG5_127857	1	1	1	1
OG5_127861	1	1	1	1
OG5_127862	1	1	1	1
OG5_127864	2	2	2	2
OG5_127865	0	1	1	1
OG5_127866	1	1	1	1
OG5_127867	1	1	1	1
OG5_127868	1	1	1	1
OG5_127869	1	1	1	1
OG5_127870	1	1	1	1
OG5_127871	1	1	1	1
OG5_127872	3	3	2	3
OG5_127874	1	1	1	1
OG5_127875	1	1	1	1
OG5_127876	1	1	1	1
OG5_127877	2	2	2	2
OG5_127878	1	1	1	1
OG5_127879	1	1	1	1
OG5_127880	1	2	1	1
OG5_127881	1	1	1	1
OG5_127882	0	1	1	0
OG5_127883	1	1	1	1
OG5_127884	1	1	1	1
OG5_127885	1	1	1	1
OG5_127886	1	1	1	1
OG5_127887	1	1	1	1
OG5_127888	1	1	1	1
OG5_127889	1	1	1	1
OG5_127890	1	2	2	1
OG5_127891	1	1	1	1
OG5_127894	1	1	1	1
OG5_127895	1	1	1	1
OG5_127896	1	1	1	1
OG5_127897	3	3	3	3
OG5_127898	1	0	0	1
OG5_127900	1	1	1	1
OG5_127901	1	1	1	1
OG5_127902	1	1	1	1
OG5_127903	1	1	1	1
OG5_127904	1	1	1	1
OG5_127905	1	1	1	1
OG5_127906	1	1	1	1
OG5_127908	3	1	2	1
OG5_127909	1	1	1	1
OG5_127910	1	1	1	1
OG5_127911	1	1	0	1
OG5_127912	1	1	1	1
OG5_127914	1	1	1	1
OG5_127915	2	2	2	2
OG5_127916	1	1	1	1
OG5_127917	1	1	2	1
OG5_127918	1	1	1	1
OG5_127919	1	1	1	1
OG5_127920	1	1	1	1
OG5_127921	1	1	1	1
OG5_127922	1	1	1	1
OG5_127923	1	1	1	1
OG5_127924	1	1	1	1
OG5_127926	1	1	1	1
OG5_127927	1	1	1	1
OG5_127929	1	1	1	1
OG5_127933	1	1	1	1
OG5_127935	1	1	1	1
OG5_127936	1	1	1	1
OG5_127937	1	2	2	2
OG5_127938	1	1	1	1
OG5_127941	1	1	1	1
OG5_127942	1	1	1	1
OG5_127943	1	1	1	1
OG5_127944	1	1	1	1
OG5_127945	1	1	1	1
OG5_127946	1	1	1	1
OG5_127947	1	1	1	1
OG5_127949	0	1	1	1
OG5_127950	1	1	2	1
OG5_127951	1	1	1	1
OG5_127952	1	1	1	0
OG5_127953	1	1	1	1
OG5_127954	1	1	1	1
OG5_127955	1	1	1	1
OG5_127956	1	1	1	1
OG5_127957	0	1	1	1
OG5_127958	1	1	1	1
OG5_127960	1	1	1	1
OG5_127961	1	1	1	1
OG5_127962	1	1	1	1
OG5_127963	1	1	1	1
OG5_127964	1	1	1	1
OG5_127966	1	2	1	2
OG5_127967	2	0	1	1
OG5_127968	0	2	0	0
OG5_127969	1	1	1	1
OG5_127970	1	1	1	1
OG5_127971	1	1	1	1
OG5_127973	1	1	1	1
OG5_127974	3	2	2	4
OG5_127975	1	1	1	1
OG5_127977	1	1	1	1
OG5_127978	0	1	1	1
OG5_127979	1	1	1	1
OG5_127980	1	1	1	1
OG5_127981	1	1	1	1
OG5_127982	2	2	2	2
OG5_127983	1	1	1	1
OG5_127984	1	1	1	1
OG5_127985	1	1	1	1
OG5_127986	1	1	1	1
OG5_127987	1	1	1	1
OG5_127988	1	1	1	1
OG5_127989	0	0	1	1
OG5_127990	1	1	1	1
OG5_127991	2	1	1	1
OG5_127992	1	1	1	1
OG5_127993	1	1	1	1
OG5_127994	1	1	1	1
OG5_127995	1	1	1	1
OG5_127996	1	1	1	1
OG5_127997	1	1	1	1
OG5_127998	1	1	1	1
OG5_127999	1	1	1	1
OG5_128000	1	1	1	1
OG5_128001	0	1	1	1
OG5_128002	1	1	1	1
OG5_128003	1	1	1	1
OG5_128004	1	1	1	0
OG5_128005	1	1	1	1
OG5_128006	1	1	1	1
OG5_128007	1	1	1	1
OG5_128008	1	1	1	1
OG5_128009	1	1	1	1
OG5_128010	0	1	1	1
OG5_128011	1	1	1	1
OG5_128015	1	1	1	1
OG5_128016	1	1	1	1
OG5_128018	1	1	1	1
OG5_128019	1	1	1	1
OG5_128020	2	1	1	1
OG5_128022	0	1	1	1
OG5_128023	0	1	1	1
OG5_128024	1	1	1	1
OG5_128025	1	1	1	0
OG5_128026	1	1	1	1
OG5_128027	1	1	1	1
OG5_128028	1	1	1	1
OG5_128029	1	1	1	1
OG5_128031	1	0	0	1
OG5_128032	2	2	2	2
OG5_128033	1	1	1	1
OG5_128034	1	1	1	1
OG5_128035	1	1	1	1
OG5_128036	1	1	1	1
OG5_128037	1	1	1	1
OG5_128038	0	0	1	1
OG5_128039	1	1	1	1
OG5_128040	1	1	1	0
OG5_128041	1	1	1	1
OG5_128042	1	1	1	1
OG5_128043	1	1	1	1
OG5_128044	1	1	1	1
OG5_128045	1	1	1	1
OG5_128046	1	1	1	1
OG5_128047	1	1	1	1
OG5_128048	1	1	2	1
OG5_128049	1	1	1	1
OG5_128050	1	1	1	1
OG5_128051	1	1	1	1
OG5_128052	1	1	1	1
OG5_128053	1	1	1	1
OG5_128055	1	1	1	1
OG5_128056	1	1	1	1
OG5_128057	1	1	1	1
OG5_128058	0	1	1	1
OG5_128059	1	1	1	1
OG5_128060	1	1	1	1
OG5_128061	1	1	1	1
OG5_128062	1	1	1	1
OG5_128063	1	1	1	1
OG5_128064	1	1	1	0
OG5_128065	1	1	1	1
OG5_128066	1	1	1	1
OG5_128067	1	1	1	1
OG5_128068	2	3	1	1
OG5_128069	1	1	1	1
OG5_128070	1	1	1	1
OG5_128072	1	1	1	1
OG5_128073	1	1	1	1
OG5_128074	1	1	1	1
OG5_128075	2	6	4	3
OG5_128076	1	1	1	1
OG5_128077	1	1	1	1
OG5_128078	2	2	1	1
OG5_128080	1	1	1	3
OG5_128081	1	1	1	1
OG5_128082	1	1	1	1
OG5_128083	1	1	1	1
OG5_128085	1	1	1	1
OG5_128086	1	1	1	1
OG5_128087	1	1	1	0
OG5_128088	1	1	1	1
OG5_128089	1	1	1	1
OG5_128090	1	1	1	1
OG5_128092	1	1	1	1
OG5_128093	1	1	1	1
OG5_128094	1	1	1	1
OG5_128095	1	1	1	1
OG5_128096	1	1	1	1
OG5_128097	1	1	1	1
OG5_128098	1	1	1	1
OG5_128099	1	1	2	1
OG5_128100	1	1	1	1
OG5_128101	2	4	4	2
OG5_128102	1	2	2	1
OG5_128104	0	0	1	1
OG5_128105	1	1	1	1
OG5_128106	1	1	1	1
OG5_128107	3	3	4	4
OG5_128108	1	3	1	3
OG5_128109	1	1	1	1
OG5_128110	0	1	1	1
OG5_128111	0	1	1	1
OG5_128113	3	3	2	4
OG5_128114	1	1	1	1
OG5_128115	3	1	3	2
OG5_128116	1	1	1	1
OG5_128117	1	1	1	1
OG5_128118	1	1	1	1
OG5_128119	1	1	1	1
OG5_128120	0	1	1	1
OG5_128121	1	1	1	1
OG5_128124	1	1	1	1
OG5_128125	1	1	1	1
OG5_128126	0	1	1	1
OG5_128127	1	1	1	1
OG5_128128	1	1	1	1
OG5_128129	1	1	1	1
OG5_128130	1	1	1	1
OG5_128131	1	1	1	1
OG5_128132	1	1	1	0
OG5_128133	1	1	1	1
OG5_128134	1	1	1	1
OG5_128135	1	1	1	1
OG5_128136	1	1	1	1
OG5_128137	1	1	1	1
OG5_128138	1	1	1	0
OG5_128139	2	2	2	2
OG5_128144	0	5	0	0
OG5_128145	1	1	0	1
OG5_128146	2	1	1	1
OG5_128147	1	1	0	0
OG5_128148	1	1	1	1
OG5_128149	1	1	1	1
OG5_128150	1	1	1	1
OG5_128151	1	1	1	1
OG5_128152	1	1	1	1
OG5_128153	1	1	1	1
OG5_128155	1	1	1	1
OG5_128156	1	1	1	1
OG5_128158	1	1	1	1
OG5_128159	1	1	1	1
OG5_128161	1	0	1	1
OG5_128162	1	1	1	1
OG5_128163	2	2	2	2
OG5_128164	1	0	1	1
OG5_128165	1	1	1	1
OG5_128167	1	1	1	1
OG5_128168	1	1	1	1
OG5_128169	1	1	1	1
OG5_128170	1	2	2	2
OG5_128171	1	2	1	2
OG5_128172	1	1	1	1
OG5_128173	1	1	1	1
OG5_128174	1	1	1	1
OG5_128175	1	1	1	1
OG5_128176	2	2	2	2
OG5_128177	1	1	1	1
OG5_128178	1	1	1	1
OG5_128179	1	1	1	1
OG5_128180	1	1	1	1
OG5_128181	1	1	1	1
OG5_128182	1	1	1	1
OG5_128183	1	1	0	1
OG5_128184	1	1	1	1
OG5_128185	1	1	1	1
OG5_128187	1	1	1	1
OG5_128188	1	1	1	1
OG5_128189	1	1	1	2
OG5_128190	0	0	0	1
OG5_128192	2	1	3	2
OG5_128196	1	1	1	1
OG5_128197	1	1	1	1
OG5_128198	1	1	1	1
OG5_128199	1	1	1	1
OG5_128200	3	3	3	3
OG5_128201	1	1	1	1
OG5_128203	1	1	1	1
OG5_128204	1	1	1	1
OG5_128205	0	0	1	0
OG5_128206	1	1	1	1
OG5_128207	1	1	1	1
OG5_128208	1	1	1	1
OG5_128209	1	1	1	2
OG5_128210	1	1	1	1
OG5_128211	1	1	1	1
OG5_128212	1	1	1	1
OG5_128213	1	1	1	1
OG5_128214	1	1	0	1
OG5_128215	1	1	1	1
OG5_128216	1	1	1	1
OG5_128217	1	1	1	1
OG5_128218	1	1	1	1
OG5_128219	1	1	1	1
OG5_128220	2	2	2	2
OG5_128221	1	1	1	1
OG5_128222	0	1	1	1
OG5_128223	1	1	1	1
OG5_128224	1	0	1	1
OG5_128225	1	1	1	1
OG5_128226	1	1	1	1
OG5_128227	1	1	1	1
OG5_128228	1	1	1	1
OG5_128229	1	1	1	1
OG5_128230	1	1	1	1
OG5_128231	1	1	1	1
OG5_128232	1	1	1	1
OG5_128233	0	1	1	1
OG5_128236	1	1	1	1
OG5_128238	1	1	1	1
OG5_128239	1	1	1	1
OG5_128240	1	1	1	1
OG5_128241	1	1	1	1
OG5_128242	1	1	1	1
OG5_128243	1	1	1	1
OG5_128245	1	1	1	1
OG5_128246	1	1	1	1
OG5_128247	1	1	1	1
OG5_128248	1	1	1	1
OG5_128249	5	6	5	7
OG5_128250	1	1	1	1
OG5_128251	1	1	1	1
OG5_128252	1	1	1	1
OG5_128253	1	1	1	1
OG5_128254	1	1	1	1
OG5_128255	0	1	1	1
OG5_128256	1	1	1	1
OG5_128257	1	1	1	0
OG5_128258	1	1	1	1
OG5_128259	1	1	1	1
OG5_128260	1	1	1	1
OG5_128261	1	1	1	1
OG5_128262	1	1	1	1
OG5_128263	1	1	1	2
OG5_128264	1	1	1	1
OG5_128265	1	1	1	1
OG5_128266	1	1	2	1
OG5_128267	1	1	1	1
OG5_128268	1	1	1	1
OG5_128269	1	1	2	1
OG5_128270	1	1	1	1
OG5_128271	1	1	1	1
OG5_128272	1	1	1	1
OG5_128273	3	2	2	2
OG5_128277	1	1	1	1
OG5_128278	1	1	1	1
OG5_128279	1	1	1	1
OG5_128280	1	1	1	1
OG5_128281	1	1	1	1
OG5_128282	1	1	1	1
OG5_128283	1	1	1	1
OG5_128284	1	1	1	1
OG5_128285	1	1	1	1
OG5_128288	1	1	1	1
OG5_128289	1	1	1	1
OG5_128290	1	1	1	1
OG5_128291	1	1	1	1
OG5_128292	1	1	1	1
OG5_128294	1	1	1	1
OG5_128296	1	1	1	1
OG5_128297	1	1	1	1
OG5_128298	1	1	1	1
OG5_128299	1	1	1	1
OG5_128301	1	1	1	1
OG5_128302	1	1	1	1
OG5_128303	0	1	1	1
OG5_128304	2	1	1	1
OG5_128306	1	1	1	1
OG5_128307	1	1	1	1
OG5_128308	1	1	1	2
OG5_128309	1	1	1	1
OG5_128310	1	0	1	1
OG5_128311	1	1	1	1
OG5_128313	1	1	1	1
OG5_128314	1	0	0	0
OG5_128315	1	1	1	1
OG5_128316	1	1	1	1
OG5_128317	1	1	1	1
OG5_128318	1	1	1	1
OG5_128319	1	1	1	1
OG5_128320	1	1	1	1
OG5_128321	1	1	1	1
OG5_128322	1	1	1	1
OG5_128323	1	1	1	1
OG5_128324	1	1	1	1
OG5_128325	1	1	1	1
OG5_128326	1	0	0	0
OG5_128327	1	1	1	1
OG5_128328	1	1	1	1
OG5_128329	1	1	1	1
OG5_128331	1	1	1	1
OG5_128332	1	1	1	1
OG5_128333	3	3	3	3
OG5_128334	1	1	1	1
OG5_128335	1	1	1	1
OG5_128336	1	1	1	1
OG5_128337	1	1	1	1
OG5_128339	1	1	1	1
OG5_128340	1	1	1	1
OG5_128341	1	1	2	1
OG5_128342	1	0	1	1
OG5_128343	1	1	1	1
OG5_128345	1	1	1	1
OG5_128346	1	1	1	1
OG5_128347	1	1	1	1
OG5_128348	1	1	1	1
OG5_128349	1	1	1	1
OG5_128350	1	1	1	1
OG5_128351	1	1	1	1
OG5_128353	1	1	1	1
OG5_128354	1	1	1	1
OG5_128357	1	1	1	1
OG5_128358	1	0	0	0
OG5_128359	1	1	1	1
OG5_128360	1	1	1	1
OG5_128362	1	1	1	1
OG5_128363	1	1	1	1
OG5_128364	0	0	2	1
OG5_128365	1	1	1	1
OG5_128366	1	1	1	1
OG5_128367	0	1	1	1
OG5_128368	1	1	1	1
OG5_128369	1	1	1	1
OG5_128370	1	1	1	1
OG5_128371	1	1	1	1
OG5_128372	1	1	1	1
OG5_128373	1	1	1	1
OG5_128374	1	1	1	1
OG5_128375	1	1	0	1
OG5_128377	1	2	2	1
OG5_128378	1	1	1	1
OG5_128379	1	1	1	1
OG5_128380	1	1	1	1
OG5_128381	1	1	1	1
OG5_128382	1	1	1	1
OG5_128383	0	1	1	1
OG5_128384	1	1	1	1
OG5_128386	1	1	1	2
OG5_128387	0	1	1	1
OG5_128388	1	1	1	1
OG5_128390	1	1	1	1
OG5_128391	1	1	1	1
OG5_128392	1	1	1	1
OG5_128393	1	1	1	1
OG5_128394	1	0	0	0
OG5_128395	0	1	0	0
OG5_128396	1	2	1	1
OG5_128397	1	1	1	1
OG5_128398	1	1	1	1
OG5_128399	1	1	1	1
OG5_128400	0	1	1	1
OG5_128401	1	1	1	1
OG5_128402	1	1	1	0
OG5_128403	1	1	1	1
OG5_128404	1	1	1	1
OG5_128405	1	1	1	1
OG5_128406	1	1	1	1
OG5_128407	1	1	1	0
OG5_128408	1	1	1	1
OG5_128409	0	1	1	1
OG5_128410	1	1	1	1
OG5_128411	1	1	1	1
OG5_128412	1	1	1	1
OG5_128413	1	1	1	1
OG5_128414	1	1	1	1
OG5_128416	1	1	1	1
OG5_128417	1	1	1	1
OG5_128418	1	1	1	1
OG5_128419	1	1	1	1
OG5_128420	1	1	1	1
OG5_128421	1	1	1	1
OG5_128422	1	1	1	2
OG5_128423	1	1	1	1
OG5_128424	1	1	1	1
OG5_128425	1	1	1	1
OG5_128426	1	1	1	1
OG5_128427	2	1	1	1
OG5_128428	1	1	1	1
OG5_128429	1	1	1	1
OG5_128430	1	1	1	1
OG5_128431	2	2	2	2
OG5_128432	1	1	1	1
OG5_128433	2	1	1	1
OG5_128434	1	1	1	1
OG5_128435	1	1	1	1
OG5_128437	0	0	1	1
OG5_128438	1	1	1	1
OG5_128439	1	1	1	1
OG5_128440	1	1	1	1
OG5_128442	1	1	1	1
OG5_128443	1	1	1	1
OG5_128444	1	1	1	1
OG5_128445	1	1	1	1
OG5_128446	2	2	2	2
OG5_128447	2	1	1	1
OG5_128448	1	1	1	1
OG5_128449	1	1	1	1
OG5_128452	1	1	0	1
OG5_128453	1	1	1	1
OG5_128454	2	2	2	2
OG5_128455	1	1	1	1
OG5_128456	1	1	1	1
OG5_128457	1	0	1	0
OG5_128458	1	0	1	2
OG5_128459	1	1	1	1
OG5_128460	1	0	1	1
OG5_128461	1	1	1	1
OG5_128462	4	4	4	4
OG5_128463	3	2	1	2
OG5_128464	1	1	1	1
OG5_128465	1	1	1	1
OG5_128466	1	2	2	1
OG5_128467	1	1	1	1
OG5_128468	1	1	2	1
OG5_128469	1	1	1	1
OG5_128470	1	1	1	1
OG5_128471	1	1	1	1
OG5_128472	1	1	1	1
OG5_128473	0	1	1	1
OG5_128474	1	2	1	1
OG5_128475	1	1	1	1
OG5_128476	0	0	1	1
OG5_128477	1	1	1	1
OG5_128478	1	1	1	1
OG5_128479	1	1	1	1
OG5_128480	1	1	1	1
OG5_128481	1	1	1	1
OG5_128483	1	1	1	1
OG5_128484	1	1	1	1
OG5_128485	1	1	1	1
OG5_128486	1	1	1	1
OG5_128487	1	0	1	1
OG5_128488	1	1	1	1
OG5_128489	1	1	1	1
OG5_128490	1	1	1	1
OG5_128491	1	1	1	1
OG5_128493	1	1	1	1
OG5_128494	1	1	1	1
OG5_128495	1	1	1	1
OG5_128496	0	1	1	1
OG5_128498	1	1	1	1
OG5_128499	1	1	1	1
OG5_128500	1	1	1	1
OG5_128501	1	1	1	1
OG5_128502	1	0	1	0
OG5_128503	1	1	1	1
OG5_128507	1	1	1	1
OG5_128508	1	1	1	1
OG5_128509	1	1	1	1
OG5_128511	1	1	1	0
OG5_128512	1	1	1	2
OG5_128513	0	1	0	1
OG5_128514	1	1	1	1
OG5_128515	1	1	1	1
OG5_128517	1	1	1	1
OG5_128519	1	1	1	2
OG5_128520	1	1	1	1
OG5_128521	1	1	1	1
OG5_128522	2	1	1	1
OG5_128525	1	1	2	2
OG5_128527	1	1	1	1
OG5_128529	1	1	1	1
OG5_128530	1	1	1	1
OG5_128534	1	1	1	1
OG5_128536	1	1	1	1
OG5_128537	1	2	1	1
OG5_128538	1	1	1	1
OG5_128540	1	0	1	1
OG5_128541	1	1	1	1
OG5_128543	1	1	1	1
OG5_128544	1	1	1	1
OG5_128545	1	1	1	1
OG5_128547	1	1	1	2
OG5_128548	1	1	1	1
OG5_128549	1	1	1	1
OG5_128551	1	1	1	1
OG5_128552	2	1	1	1
OG5_128554	2	2	2	2
OG5_128555	0	1	1	1
OG5_128556	1	1	1	1
OG5_128557	3	2	1	2
OG5_128558	1	1	1	1
OG5_128559	1	1	1	1
OG5_128560	1	1	1	1
OG5_128561	1	1	1	1
OG5_128562	1	1	1	1
OG5_128564	1	1	1	1
OG5_128565	1	1	1	1
OG5_128566	1	1	1	1
OG5_128567	1	1	1	1
OG5_128568	1	1	1	1
OG5_128569	1	1	1	0
OG5_128571	1	1	1	1
OG5_128573	1	1	1	1
OG5_128574	1	1	2	1
OG5_128575	0	1	1	1
OG5_128576	1	1	1	1
OG5_128577	1	1	1	1
OG5_128578	1	6	6	3
OG5_128580	1	1	1	1
OG5_128581	0	1	1	1
OG5_128586	1	1	1	1
OG5_128587	1	1	1	1
OG5_128588	1	1	1	1
OG5_128589	1	1	1	1
OG5_128590	1	1	0	0
OG5_128591	1	1	1	1
OG5_128593	4	3	3	3
OG5_128594	2	1	1	2
OG5_128595	0	1	1	1
OG5_128596	1	1	1	1
OG5_128598	1	1	1	1
OG5_128599	1	1	1	1
OG5_128600	1	1	1	1
OG5_128601	1	1	1	1
OG5_128602	1	1	1	1
OG5_128603	3	5	4	3
OG5_128605	1	1	1	1
OG5_128606	1	1	1	1
OG5_128607	1	0	1	1
OG5_128608	1	1	0	1
OG5_128609	1	1	1	1
OG5_128610	1	1	1	1
OG5_128611	1	1	1	1
OG5_128612	0	0	1	0
OG5_128613	1	1	1	1
OG5_128614	2	2	2	2
OG5_128615	1	1	1	1
OG5_128616	1	1	1	1
OG5_128617	1	1	1	1
OG5_128618	2	2	2	2
OG5_128619	1	0	1	1
OG5_128620	3	1	1	1
OG5_128622	1	1	1	1
OG5_128623	1	1	1	1
OG5_128624	1	1	0	1
OG5_128625	1	1	1	1
OG5_128626	1	1	1	1
OG5_128627	1	1	1	1
OG5_128628	1	1	2	1
OG5_128629	0	0	0	2
OG5_128630	0	1	1	1
OG5_128631	1	1	1	1
OG5_128632	1	1	1	1
OG5_128633	2	2	1	1
OG5_128634	1	1	1	1
OG5_128635	1	0	1	0
OG5_128636	1	1	1	1
OG5_128638	1	1	1	0
OG5_128639	1	2	1	2
OG5_128642	1	1	1	1
OG5_128643	0	1	1	1
OG5_128644	1	1	1	1
OG5_128646	1	1	1	1
OG5_128648	1	1	1	1
OG5_128649	1	1	1	1
OG5_128650	1	1	1	1
OG5_128651	1	1	1	1
OG5_128652	1	1	1	1
OG5_128655	1	1	1	1
OG5_128656	1	1	1	1
OG5_128657	1	1	1	1
OG5_128659	1	0	0	1
OG5_128660	1	1	1	1
OG5_128661	1	1	1	1
OG5_128662	1	1	1	1
OG5_128663	1	1	1	1
OG5_128664	1	1	1	1
OG5_128665	1	1	1	2
OG5_128666	0	0	0	3
OG5_128667	0	0	0	1
OG5_128668	1	1	1	1
OG5_128675	1	1	2	1
OG5_128676	1	1	1	1
OG5_128677	1	1	1	1
OG5_128678	1	1	1	1
OG5_128679	1	1	2	1
OG5_128681	1	1	1	1
OG5_128682	1	1	1	1
OG5_128683	3	3	3	3
OG5_128685	1	1	1	1
OG5_128688	1	1	1	1
OG5_128689	1	1	1	1
OG5_128690	1	1	1	1
OG5_128691	1	1	1	1
OG5_128693	1	1	1	1
OG5_128694	1	1	1	1
OG5_128695	2	2	3	2
OG5_128696	1	1	1	1
OG5_128697	1	1	1	1
OG5_128698	1	1	1	1
OG5_128699	1	1	1	1
OG5_128700	1	1	1	1
OG5_128701	2	2	2	2
OG5_128702	1	1	1	1
OG5_128704	1	1	0	1
OG5_128705	1	1	1	1
OG5_128706	1	1	1	1
OG5_128707	1	1	1	1
OG5_128708	1	1	1	1
OG5_128709	1	1	1	1
OG5_128710	1	1	1	1
OG5_128715	2	1	1	1
OG5_128717	2	2	2	2
OG5_128720	2	1	2	2
OG5_128726	1	1	1	1
OG5_128727	1	1	1	1
OG5_128729	1	1	1	1
OG5_128730	1	1	1	0
OG5_128731	1	1	1	1
OG5_128732	1	1	1	1
OG5_128733	1	1	1	1
OG5_128735	1	1	1	1
OG5_128736	1	1	1	1
OG5_128739	1	1	1	1
OG5_128740	1	1	1	1
OG5_128741	1	1	1	1
OG5_128742	2	1	1	1
OG5_128744	1	1	1	1
OG5_128747	1	1	1	1
OG5_128748	1	1	1	1
OG5_128750	1	1	1	1
OG5_128752	1	0	2	0
OG5_128753	1	1	1	1
OG5_128754	1	1	1	1
OG5_128756	1	1	1	1
OG5_128757	1	1	1	1
OG5_128758	1	6	0	0
OG5_128760	1	1	1	1
OG5_128761	1	3	2	2
OG5_128762	1	1	1	1
OG5_128763	1	1	1	1
OG5_128764	6	4	3	9
OG5_128765	1	1	0	1
OG5_128767	1	1	1	1
OG5_128768	1	1	1	1
OG5_128770	1	1	1	0
OG5_128771	0	1	1	1
OG5_128773	1	1	1	1
OG5_128774	1	1	1	1
OG5_128776	1	1	1	1
OG5_128777	1	0	1	1
OG5_128778	1	1	1	1
OG5_128779	1	1	1	1
OG5_128780	1	1	1	1
OG5_128781	1	1	1	1
OG5_128783	1	1	1	1
OG5_128784	1	1	1	1
OG5_128785	1	1	1	1
OG5_128786	1	1	1	1
OG5_128787	1	1	1	1
OG5_128788	1	1	1	1
OG5_128789	1	1	1	1
OG5_128790	1	1	1	1
OG5_128791	1	1	1	1
OG5_128792	1	0	1	1
OG5_128793	1	1	1	1
OG5_128794	1	1	1	0
OG5_128795	1	1	1	1
OG5_128796	1	1	1	1
OG5_128797	1	1	1	1
OG5_128798	1	1	1	1
OG5_128799	1	1	1	1
OG5_128800	1	1	1	1
OG5_128801	1	1	1	1
OG5_128803	1	1	1	1
OG5_128804	1	1	1	1
OG5_128805	1	1	1	1
OG5_128808	1	1	1	1
OG5_128809	0	1	0	1
OG5_128811	2	3	4	2
OG5_128812	1	1	1	1
OG5_128813	1	1	1	1
OG5_128814	1	1	0	1
OG5_128815	0	1	1	1
OG5_128816	1	1	1	1
OG5_128818	1	1	1	1
OG5_128819	1	1	1	1
OG5_128820	1	1	1	1
OG5_128822	1	1	1	1
OG5_128823	1	1	1	1
OG5_128824	1	1	1	1
OG5_128825	1	1	1	2
OG5_128826	1	1	1	1
OG5_128827	1	1	1	2
OG5_128828	1	1	1	1
OG5_128830	1	1	1	1
OG5_128831	1	1	1	1
OG5_128832	1	1	1	1
OG5_128833	1	1	1	1
OG5_128834	1	0	1	1
OG5_128835	1	1	1	1
OG5_128836	1	1	1	1
OG5_128837	1	1	1	1
OG5_128838	1	1	1	1
OG5_128839	1	1	1	1
OG5_128840	1	1	1	1
OG5_128841	1	1	1	1
OG5_128842	1	1	1	1
OG5_128843	1	1	1	1
OG5_128844	1	1	1	1
OG5_128845	1	1	1	1
OG5_128846	1	1	1	1
OG5_128847	2	2	2	2
OG5_128848	1	1	1	1
OG5_128849	1	0	0	0
OG5_128851	2	2	2	3
OG5_128852	1	1	1	1
OG5_128853	1	1	1	1
OG5_128856	0	1	0	0
OG5_128859	1	1	1	1
OG5_128861	1	1	1	1
OG5_128862	1	1	1	1
OG5_128863	1	1	1	1
OG5_128864	1	1	1	1
OG5_128865	1	1	1	1
OG5_128866	1	1	1	1
OG5_128867	1	1	1	2
OG5_128868	1	1	1	1
OG5_128870	1	1	1	1
OG5_128871	5	7	4	6
OG5_128872	1	1	1	1
OG5_128873	1	1	1	1
OG5_128874	1	1	1	1
OG5_128876	2	2	3	2
OG5_128877	1	1	1	1
OG5_128878	1	1	1	1
OG5_128879	1	1	1	1
OG5_128880	1	1	1	1
OG5_128881	1	1	1	1
OG5_128882	1	1	1	1
OG5_128883	1	1	1	1
OG5_128885	1	1	1	1
OG5_128887	1	1	1	1
OG5_128888	1	1	1	1
OG5_128889	1	1	1	1
OG5_128890	1	1	1	1
OG5_128891	1	1	1	1
OG5_128892	1	1	2	1
OG5_128894	1	0	0	0
OG5_128895	1	1	1	1
OG5_128897	1	1	1	1
OG5_128898	1	1	1	1
OG5_128899	1	1	1	1
OG5_128900	1	1	1	1
OG5_128901	1	1	1	1
OG5_128902	1	1	1	1
OG5_128904	1	1	1	1
OG5_128911	1	1	1	1
OG5_128912	2	2	1	2
OG5_128914	0	2	1	0
OG5_128915	1	1	1	2
OG5_128916	1	1	1	1
OG5_128919	1	1	1	1
OG5_128921	1	1	1	1
OG5_128922	1	1	1	1
OG5_128923	1	1	1	1
OG5_128925	1	1	1	1
OG5_128927	1	1	1	1
OG5_128928	1	1	1	1
OG5_128929	1	1	1	1
OG5_128931	0	1	1	1
OG5_128932	1	1	1	1
OG5_128934	1	1	1	1
OG5_128935	1	1	1	1
OG5_128936	1	1	1	1
OG5_128937	1	1	1	1
OG5_128939	1	1	0	1
OG5_128940	1	1	1	1
OG5_128941	1	1	1	1
OG5_128942	1	1	1	1
OG5_128943	1	0	1	1
OG5_128944	1	1	1	1
OG5_128945	1	1	1	1
OG5_128946	1	1	1	0
OG5_128947	1	1	1	1
OG5_128948	1	1	1	1
OG5_128950	1	1	1	1
OG5_128951	1	1	1	1
OG5_128952	1	1	1	1
OG5_128953	1	1	1	1
OG5_128954	1	1	1	1
OG5_128955	1	1	1	1
[truncated: 6,520 more rows]
