# Supplementary material for: Draft genome sequencing and secretome analysis of fungal phytopathogen Ascochyta rabiei provides insight into the necrotrophic effector repertoire
Source: Sci Rep. 2016 Apr 19;6:24638. doi: 10.1038/srep24638 (PMC4835772; doi:10.1038/srep24638)
Supplement: Supplementary Dataset 5 [file srep24638-s6.xls]

## Sheet: Sheet1
Supplementary Data 5
Supplementary Data 5. The Pfam annotations of A. rabiei proteome.
Gene_ID	HMM Accession	HMM Name	Type	E-value
ST47_g2	PF07690.11	MFS_1	Family	1.1e-41
ST47_g3	PF09796.4	QCR10	Family	1.9e-21
ST47_g4	PF08925.6	DUF1907	Domain	2.8e-115
ST47_g5	PF00332.13	Glyco_hydro_17	Domain	8.3e-06
ST47_g7	PF05572.8	Peptidase_M43	Family	4e-13
ST47_g8	PF03381.10	CDC50	Family	1.6e-98
ST47_g9	PF04433.12	SWIRM	Domain	2.5e-15
ST47_g11	PF01398.16	JAB	Family	2.1e-26
ST47_g12	PF08610.5	Pex16	Family	2e-101
ST47_g13	PF01966.17	HD	Family	8.1e-07
ST47_g14	PF00856.23	SET	Family	3.8e-23
ST47_g20	PF06068.8	TIP49	Family	4.6e-172
ST47_g21	PF04991.8	LicD	Domain	4.1e-35
ST47_g25	PF00188.21	CAP	Domain	2.3e-06
ST47_g26	PF12701.2	LSM14	Domain	2.3e-33
ST47_g28	PF09441.5	Abp2	Family	2.5e-88
ST47_g30	PF00091.20	Tubulin	Domain	3.6e-69
ST47_g32	PF00248.16	Aldo_ket_red	Domain	2.1e-49
ST47_g33	PF04037.8	DUF382	Family	5.2e-60
ST47_g34	PF04563.10	RNA_pol_Rpb2_1	Family	1.6e-51
ST47_g36	PF00106.20	adh_short	Domain	8.6e-14
ST47_g39	PF04934.9	Med6	Family	2.4e-17
ST47_g40	PF10159.4	MMtag	Domain	5.4e-32
ST47_g41	PF01425.16	Amidase	Family	2.5e-86
ST47_g42	PF13774.1	Longin	Domain	1.3e-25
ST47_g43	PF13919.1	ASXH	Domain	1.2e-20
ST47_g46	PF00135.23	COesterase	Domain	7e-85
ST47_g48	PF05721.8	PhyH	Family	1e-10
ST47_g49	PF04199.8	Cyclase	Family	6.8e-13
ST47_g50	PF12796.2	Ank_2	Family	1.9e-16
ST47_g51	PF01490.13	Aa_trans	Family	2.7e-50
ST47_g52	PF00300.17	His_Phos_1	Domain	2.2e-16
ST47_g54	PF02065.13	Melibiase	Family	1.1e-11
ST47_g55	PF00083.19	Sugar_tr	Family	1.5e-08
ST47_g56	PF00083.19	Sugar_tr	Family	9.1e-11
ST47_g57	PF00135.23	COesterase	Domain	4.1e-97
ST47_g58	PF11578.3	DUF3237	Family	4e-35
ST47_g60	PF00795.17	CN_hydrolase	Family	3.9e-37
ST47_g61	PF13911.1	AhpC-TSA_2	Domain	1e-10
ST47_g65	PF01266.19	DAO	Domain	2.3e-32
ST47_g66	PF05368.8	NmrA	Family	5.8e-15
ST47_g69	PF08240.7	ADH_N	Domain	6.2e-08
ST47_g73	PF03639.8	Glyco_hydro_81	Family	1.2e-141
ST47_g74	PF04615.8	Utp14	Family	4.7e-187
ST47_g75	PF09809.4	MRP-L27	Family	3.4e-12
ST47_g76	PF13489.1	Methyltransf_23	Domain	2e-17
ST47_g80	PF01699.19	Na_Ca_ex	Family	2.3e-23
ST47_g83	PF12689.2	Acid_PPase	Family	1.1e-62
ST47_g84	PF13802.1	Gal_mutarotas_2	Domain	4.9e-10
ST47_g85	PF01171.15	ATP_bind_3	Family	2.6e-18
ST47_g86	PF00291.20	PALP	Family	3.4e-58
ST47_g87	PF03661.8	UPF0121	Family	1.2e-12
ST47_g88	PF00735.13	Septin	Family	2.8e-121
ST47_g89	PF03081.10	Exo70	Family	1e-76
ST47_g92	PF01735.13	PLA2_B	Family	1.4e-23
ST47_g93	PF02558.11	ApbA	Family	4.9e-30
ST47_g100	PF12783.2	Sec7_N	Domain	2.9e-29
ST47_g101	PF00364.17	Biotin_lipoyl	Domain	3e-19
ST47_g102	PF00009.22	GTP_EFTU	Domain	1.8e-26
ST47_g104	PF07519.6	Tannase	Family	3.8e-99
ST47_g105	PF04082.13	Fungal_trans	Domain	1.4e-14
ST47_g106	PF00664.18	ABC_membrane	Family	3.5e-25
ST47_g108	PF13230.1	GATase_4	Family	9.9e-13
ST47_g109	PF01494.14	FAD_binding_3	Family	1.4e-07
ST47_g110	PF00324.16	AA_permease	Family	4.9e-97
ST47_g111	PF06772.6	LtrA	Family	1.8e-19
ST47_g112	PF07690.11	MFS_1	Family	1.2e-33
ST47_g113	PF09335.6	SNARE_assoc	Family	2.8e-17
ST47_g114	PF00083.19	Sugar_tr	Family	5.3e-99
ST47_g115	PF06964.7	Alpha-L-AF_C	Family	2.7e-38
ST47_g116	PF00724.15	Oxidored_FMN	Domain	2.3e-76
ST47_g118	PF00128.19	Alpha-amylase	Domain	4.6e-64
ST47_g120	PF00249.26	Myb_DNA-binding	Domain	1.2e-13
ST47_g121	PF05222.10	AlaDh_PNT_N	Domain	2.1e-26
ST47_g123	PF13792.1	Sulfate_tra_GLY	Domain	8.1e-29
ST47_g124	PF00083.19	Sugar_tr	Family	1e-39
ST47_g126	PF04199.8	Cyclase	Family	3.7e-17
ST47_g127	PF04828.9	GFA	Family	1.2e-08
ST47_g128	PF03372.18	Exo_endo_phos	Domain	8.3e-22
ST47_g129	PF05495.7	zf-CHY	Domain	6e-15
ST47_g130	PF10584.4	Proteasome_A_N	Domain	2.6e-13
ST47_g131	PF01565.18	FAD_binding_4	Domain	1.4e-35
ST47_g132	PF04909.9	Amidohydro_2	Domain	5.2e-27
ST47_g133	PF02219.12	MTHFR	Domain	1.1e-99
ST47_g135	PF00160.16	Pro_isomerase	Domain	4.7e-52
ST47_g136	PF11807.3	DUF3328	Family	6.3e-31
ST47_g138	PF00854.16	PTR2	Family	3.7e-30
ST47_g141	PF00232.13	Glyco_hydro_1	Domain	1e-101
ST47_g143	PF00956.13	NAP	Family	7.4e-40
ST47_g144	PF00710.15	Asparaginase	Domain	6e-101
ST47_g145	PF05368.8	NmrA	Family	1.3e-62
ST47_g146	PF01245.15	Ribosomal_L19	Family	2.1e-17
ST47_g147	PF04573.7	SPC22	Family	1.1e-23
ST47_g148	PF00106.20	adh_short	Domain	1.2e-26
ST47_g149	PF00135.23	COesterase	Domain	2.7e-95
ST47_g151	PF13738.1	Pyr_redox_3	Family	3.4e-13
ST47_g152	PF00840.15	Glyco_hydro_7	Domain	1.3e-191
ST47_g153	PF02333.10	Phytase	Domain	5.5e-61
ST47_g154	PF01702.13	TGT	Family	3.3e-40
ST47_g157	PF13417.1	GST_N_3	Domain	1.3e-08
ST47_g158	PF13520.1	AA_permease_2	Family	5.5e-56
ST47_g160	PF13869.1	NUDIX_2	Domain	9.7e-81
ST47_g161	PF04321.12	RmlD_sub_bind	Domain	2.3e-52
ST47_g162	PF13738.1	Pyr_redox_3	Family	9.4e-19
ST47_g163	PF02668.11	TauD	Family	1.2e-49
ST47_g164	PF11915.3	DUF3433	Family	2e-23
ST47_g166	PF00149.23	Metallophos	Domain	2.7e-40
ST47_g169	PF10056.4	DUF2293	Family	4e-16
ST47_g170	PF04547.7	Anoctamin	Family	1.4e-103
ST47_g171	PF00331.15	Glyco_hydro_10	Family	1.5e-104
ST47_g173	PF01536.11	SAM_decarbox	Family	7.8e-59
ST47_g174	PF06441.7	EHN	Family	3.2e-27
ST47_g175	PF12722.2	Hid1	Family	4.1e-264
ST47_g176	PF13625.1	Helicase_C_3	Domain	4e-22
ST47_g180	PF01565.18	FAD_binding_4	Domain	8.5e-17
ST47_g181	PF00251.15	Glyco_hydro_32N	Domain	5.4e-80
ST47_g184	PF00135.23	COesterase	Domain	2.5e-66
ST47_g185	PF00264.15	Tyrosinase	Domain	5.2e-49
ST47_g187	PF00348.12	polyprenyl_synt	Domain	9.6e-77
ST47_g188	PF04049.8	APC8	Family	2.9e-48
ST47_g190	PF00732.14	GMC_oxred_N	Domain	2e-26
ST47_g193	PF01368.15	DHH	Family	4.1e-10
ST47_g194	PF02230.11	Abhydrolase_2	Domain	3.2e-22
ST47_g195	PF12585.3	DUF3759	Family	6.8e-40
ST47_g196	PF03105.14	SPX	Domain	9.9e-60
ST47_g198	PF07632.6	DUF1593	Family	3e-83
ST47_g199	PF13802.1	Gal_mutarotas_2	Domain	1.5e-23
ST47_g200	PF00334.14	NDK	Domain	7.2e-55
ST47_g205	PF08605.5	Rad9_Rad53_bind	Family	2.7e-13
ST47_g206	PF08772.6	NOB1_Zn_bind	Domain	1.1e-28
ST47_g207	PF02466.14	Tim17	Family	7e-49
ST47_g208	PF13257.1	DUF4048	Family	5e-26
ST47_g209	PF00069.20	Pkinase	Domain	1.6e-68
ST47_g212	PF06966.7	DUF1295	Family	1e-14
ST47_g213	PF04675.9	DNA_ligase_A_N	Family	2.9e-10
ST47_g214	PF00749.16	tRNA-synt_1c	Domain	1.4e-98
ST47_g215	PF07653.12	SH3_2	Domain	2.1e-08
ST47_g217	PF03443.9	Glyco_hydro_61	Family	5.3e-64
ST47_g218	PF00083.19	Sugar_tr	Family	4.8e-97
ST47_g219	PF13593.1	DUF4137	Domain	3.4e-93
ST47_g222	PF01400.19	Astacin	Domain	6.3e-28
ST47_g223	PF00300.17	His_Phos_1	Domain	6.6e-16
ST47_g225	PF07690.11	MFS_1	Family	3.4e-28
ST47_g227	PF07690.11	MFS_1	Family	1.7e-37
ST47_g230	PF00187.14	Chitin_bind_1	Domain	6.6e-07
ST47_g231	PF08424.5	NRDE-2	Family	9.8e-78
ST47_g232	PF12397.3	U3snoRNP10	Family	1e-18
ST47_g235	PF04082.13	Fungal_trans	Domain	4.2e-12
ST47_g236	PF00106.20	adh_short	Domain	3.7e-06
ST47_g238	PF00149.23	Metallophos	Domain	5.5e-10
ST47_g240	PF13278.1	DUF4066	Domain	6.9e-17
ST47_g241	PF00266.14	Aminotran_5	Domain	5.2e-59
ST47_g242	PF07519.6	Tannase	Family	4.4e-85
ST47_g243	PF01753.13	zf-MYND	Family	6.3e-09
ST47_g244	PF07732.10	Cu-oxidase_3	Domain	9.6e-16
ST47_g245	PF13668.1	Ferritin_2	Domain	5.3e-47
ST47_g247	PF00190.17	Cupin_1	Domain	5.7e-14
ST47_g248	PF13515.1	FUSC_2	Family	2.6e-07
ST47_g249	PF00300.17	His_Phos_1	Domain	9.6e-29
ST47_g250	PF00501.23	AMP-binding	Family	5.8e-58
ST47_g251	PF00108.18	Thiolase_N	Domain	1.8e-06
ST47_g252	PF09339.5	HTH_IclR	Domain	6.1e-14
ST47_g253	PF00202.16	Aminotran_3	Domain	3.2e-92
ST47_g254	PF02653.11	BPD_transp_2	Family	6.3e-22
ST47_g255	PF02812.13	ELFV_dehydrog_N	Domain	8.6e-52
ST47_g256	PF01590.21	GAF	Domain	1.2e-12
ST47_g257	PF00171.17	Aldedh	Family	7.7e-162
ST47_g258	PF07690.11	MFS_1	Family	1.6e-25
ST47_g259	PF04909.9	Amidohydro_2	Domain	2.2e-20
ST47_g261	PF07690.11	MFS_1	Family	3.3e-31
ST47_g262	PF01527.15	HTH_Tnp_1	Family	6.2e-12
ST47_g263	PF05997.7	Nop52	Family	6.1e-67
ST47_g267	PF04969.11	CS	Domain	9.3e-08
ST47_g268	PF03357.16	Snf7	Family	6.4e-25
ST47_g269	PF13414.1	TPR_11	Repeat	2.1e-10
ST47_g270	PF13419.1	HAD_2	Family	2.9e-18
ST47_g272	PF12937.2	F-box-like	Domain	1.9e-09
ST47_g273	PF00566.13	RabGAP-TBC	Family	1.3e-48
ST47_g274	PF14632.1	SPT6_acidic	Family	5e-11
ST47_g275	PF00069.20	Pkinase	Domain	3.9e-61
ST47_g277	PF13639.1	zf-RING_2	Domain	1.5e-09
ST47_g279	PF10584.4	Proteasome_A_N	Domain	9e-13
ST47_g280	PF10180.4	DUF2373	Family	3.2e-20
ST47_g281	PF03211.8	Pectate_lyase	Family	2.4e-79
ST47_g282	PF06658.7	DUF1168	Family	8.6e-40
ST47_g283	PF00300.17	His_Phos_1	Domain	3.5e-31
ST47_g286	PF07690.11	MFS_1	Family	2.3e-41
ST47_g287	PF05724.6	TPMT	Family	1.3e-24
ST47_g288	PF07690.11	MFS_1	Family	3.7e-29
ST47_g291	PF09284.5	RhgB_N	Domain	2.3e-63
ST47_g292	PF08212.7	Lipocalin_2	Domain	2.7e-14
ST47_g296	PF12624.2	Chorein_N	Family	8.5e-41
ST47_g297	PF11326.3	DUF3128	Family	1.1e-27
ST47_g298	PF00012.15	HSP70	Family	7.5e-270
ST47_g299	PF11911.3	DUF3429	Family	1.6e-40
ST47_g300	PF00370.16	FGGY_N	Domain	8.2e-65
ST47_g301	PF01975.12	SurE	Family	2.6e-29
ST47_g303	PF03051.10	Peptidase_C1_2	Family	4.7e-157
ST47_g304	PF00155.16	Aminotran_1_2	Domain	1.7e-60
ST47_g306	PF00069.20	Pkinase	Domain	7e-48
ST47_g307	PF00514.18	Arm	Repeat	1.2e-08
ST47_g308	PF05132.9	RNA_pol_Rpc4	Family	3.9e-26
ST47_g310	PF06985.6	HET	Family	1.1e-33
ST47_g311	PF00083.19	Sugar_tr	Family	7.2e-72
ST47_g312	PF11374.3	DUF3176	Family	4e-36
ST47_g315	PF11374.3	DUF3176	Family	6.5e-26
ST47_g316	PF11374.3	DUF3176	Family	1.4e-31
ST47_g317	PF11374.3	DUF3176	Family	2.2e-30
ST47_g320	PF01765.14	RRF	Domain	7.7e-28
ST47_g321	PF00999.16	Na_H_Exchanger	Family	7.4e-51
ST47_g322	PF04061.9	ORMDL	Family	1.1e-57
ST47_g323	PF14612.1	Ino80_Iec3	Family	7e-67
ST47_g324	PF10213.4	MRP-S28	Family	1.6e-41
ST47_g325	PF04101.11	Glyco_tran_28_C	Domain	9.7e-16
ST47_g326	PF00150.13	Cellulase	Domain	8.2e-15
ST47_g327	PF04142.10	Nuc_sug_transp	Family	6.8e-86
ST47_g328	PF00106.20	adh_short	Domain	6.7e-24
ST47_g329	PF00018.23	SH3_1	Domain	6.2e-14
ST47_g331	PF07926.7	TPR_MLP1_2	Family	2.3e-20
ST47_g333	PF01546.23	Peptidase_M20	Family	3.6e-25
ST47_g334	PF09350.5	DUF1992	Domain	8.8e-23
ST47_g336	PF08567.6	TFIIH_BTF_p62_N	Domain	2.2e-14
ST47_g337	PF00676.15	E1_dh	Family	3.6e-56
ST47_g338	PF00316.15	FBPase	Family	2.4e-126
ST47_g340	PF00076.17	RRM_1	Domain	4e-19
ST47_g341	PF03211.8	Pectate_lyase	Family	1.3e-64
ST47_g342	PF00860.15	Xan_ur_permease	Family	2.3e-09
ST47_g343	PF00926.14	DHBP_synthase	Family	1.3e-70
ST47_g346	PF04499.10	SAPS	Family	6.9e-193
ST47_g347	PF03357.16	Snf7	Family	5.5e-46
ST47_g349	PF00307.26	CH	Domain	2.8e-10
ST47_g350	PF05071.11	NDUFA12	Family	2.2e-09
ST47_g352	PF07519.6	Tannase	Family	1.1e-72
ST47_g354	PF04479.8	RTA1	Family	4.9e-20
ST47_g355	PF00378.15	ECH	Family	4.1e-42
ST47_g356	PF00400.27	WD40	Repeat	3.9e-08
ST47_g357	PF13460.1	NAD_binding_10	Domain	1.5e-07
ST47_g359	PF02586.9	DUF159	Family	1.1e-61
ST47_g362	PF00632.20	HECT	Domain	1.6e-69
ST47_g363	PF12874.2	zf-met	Domain	5.4e-06
ST47_g369	PF07690.11	MFS_1	Family	3.3e-21
ST47_g370	PF00566.13	RabGAP-TBC	Family	6.4e-50
ST47_g371	PF00069.20	Pkinase	Domain	7.6e-41
ST47_g372	PF01263.15	Aldose_epim	Family	2.9e-39
ST47_g373	PF12231.3	Rif1_N	Family	4e-104
ST47_g374	PF10165.4	Ric8	Family	1.2e-116
ST47_g376	PF00347.18	Ribosomal_L6	Domain	1.2e-08
ST47_g378	PF07967.8	zf-C3HC	Domain	6.3e-28
ST47_g379	PF00459.20	Inositol_P	Family	3.2e-53
ST47_g380	PF01189.12	Nol1_Nop2_Fmu	Family	2.7e-19
ST47_g381	PF08079.7	Ribosomal_L30_N	Domain	1.8e-21
ST47_g382	PF06985.6	HET	Family	1.7e-20
ST47_g385	PF13460.1	NAD_binding_10	Domain	7.9e-09
ST47_g386	PF13639.1	zf-RING_2	Domain	1.1e-09
ST47_g388	PF00795.17	CN_hydrolase	Family	1.6e-21
ST47_g389	PF00512.20	HisKA	Domain	2.9e-14
ST47_g391	PF02453.12	Reticulon	Family	4.1e-40
ST47_g393	PF13621.1	Cupin_8	Domain	2e-41
ST47_g395	PF05721.8	PhyH	Family	2.9e-20
ST47_g398	PF00294.19	PfkB	Family	4.5e-54
ST47_g399	PF00004.24	AAA	Family	5.6e-16
ST47_g401	PF00179.21	UQ_con	Domain	1e-53
ST47_g402	PF00174.14	Oxidored_molyb	Domain	1.3e-54
ST47_g403	PF01794.14	Ferric_reduct	Family	5.3e-08
ST47_g404	PF07859.8	Abhydrolase_3	Domain	1.5e-22
ST47_g405	PF03159.13	XRN_N	Family	1.8e-102
ST47_g406	PF12265.3	CAF1C_H4-bd	Family	9.5e-28
ST47_g407	PF01121.15	CoaE	Family	1.2e-41
ST47_g410	PF00005.22	ABC_tran	Domain	5.4e-22
ST47_g411	PF05221.12	AdoHcyase	Domain	1.4e-136
ST47_g412	PF01180.16	DHO_dh	Domain	3.3e-21
ST47_g413	PF11951.3	Fungal_trans_2	Family	2.7e-12
ST47_g414	PF02771.11	Acyl-CoA_dh_N	Domain	1.3e-13
ST47_g415	PF00397.21	WW	Domain	4.7e-09
ST47_g416	PF12735.2	Trs65	Family	1.5e-69
ST47_g417	PF00172.13	Zn_clus	Domain	1.7e-07
ST47_g418	PF01214.13	CK_II_beta	Domain	2.8e-75
ST47_g419	PF12349.3	Sterol-sensing	Family	8.9e-33
ST47_g421	PF05773.17	RWD	Domain	7.9e-24
ST47_g422	PF05347.10	Complex1_LYR	Family	6.6e-11
ST47_g423	PF00179.21	UQ_con	Domain	6.4e-18
ST47_g424	PF12783.2	Sec7_N	Domain	1.1e-36
ST47_g425	PF01544.13	CorA	Family	7.6e-07
ST47_g426	PF00724.15	Oxidored_FMN	Domain	7.5e-97
ST47_g427	PF01494.14	FAD_binding_3	Family	9.1e-18
ST47_g432	PF11705.3	RNA_pol_3_Rpc31	Family	2.1e-39
ST47_g434	PF00415.13	RCC1	Repeat	2e-06
ST47_g435	PF01194.12	RNA_pol_N	Domain	1.6e-27
ST47_g438	PF01522.16	Polysacc_deac_1	Family	4.4e-26
ST47_g439	PF00069.20	Pkinase	Domain	9e-67
ST47_g441	PF03635.12	Vps35	Family	0
ST47_g443	PF04097.9	Nic96	Family	1.1e-193
ST47_g445	PF11571.3	Med27	Family	1.1e-15
ST47_g446	PF00173.23	Cyt-b5	Domain	1.7e-22
ST47_g447	PF00071.17	Ras	Domain	9.3e-39
ST47_g448	PF01182.15	Glucosamine_iso	Domain	3.1e-23
ST47_g449	PF07690.11	MFS_1	Family	3.2e-13
ST47_g450	PF05224.7	NDT80_PhoG	Family	3e-34
ST47_g451	PF00933.16	Glyco_hydro_3	Family	1.5e-53
ST47_g452	PF01979.15	Amidohydro_1	Domain	1.2e-11
ST47_g453	PF00176.18	SNF2_N	Family	6.7e-71
ST47_g455	PF00083.19	Sugar_tr	Family	3e-85
ST47_g456	PF04082.13	Fungal_trans	Domain	1.8e-15
ST47_g457	PF02065.13	Melibiase	Family	2.3e-21
ST47_g458	PF03985.8	Paf1	Family	1.6e-36
ST47_g459	PF04116.8	FA_hydroxylase	Family	1.7e-17
ST47_g460	PF00651.26	BTB	Domain	8.5e-06
ST47_g461	PF00459.20	Inositol_P	Family	2.3e-68
ST47_g463	PF03061.17	4HBT	Domain	4.1e-06
ST47_g464	PF03152.9	UFD1	Family	5e-21
ST47_g467	PF01265.12	Cyto_heme_lyase	Family	7.3e-70
ST47_g468	PF00170.16	bZIP_1	Family	2.4e-08
ST47_g469	PF01329.14	Pterin_4a	Domain	3.7e-27
ST47_g470	PF08064.8	UME	Domain	9e-21
ST47_g471	PF14138.1	COX16	Family	5.2e-33
ST47_g472	PF01154.12	HMG_CoA_synt_N	Family	1.4e-85
ST47_g474	PF01014.13	Uricase	Domain	3.4e-45
ST47_g475	PF02185.11	HR1	Family	1.6e-09
ST47_g476	PF13639.1	zf-RING_2	Domain	2.3e-08
ST47_g477	PF00403.21	HMA	Domain	5.3e-12
ST47_g478	PF00572.13	Ribosomal_L13	Family	9.9e-39
ST47_g479	PF02737.13	3HCDH_N	Domain	5.2e-53
ST47_g480	PF04821.9	TIMELESS	Family	7.9e-85
ST47_g481	PF01494.14	FAD_binding_3	Family	8.2e-17
ST47_g484	PF07950.6	DUF1691	Family	1.4e-12
ST47_g486	PF06140.8	Ifi-6-16	Family	1.1e-07
ST47_g489	PF11905.3	DUF3425	Family	5.7e-31
ST47_g490	PF01070.13	FMN_dh	Domain	3.5e-126
ST47_g491	PF03006.15	HlyIII	Family	2.8e-61
ST47_g493	PF04427.13	Brix	Domain	5.8e-59
ST47_g494	PF00270.24	DEAD	Domain	8.3e-46
ST47_g496	PF02386.11	TrkH	Family	3e-08
ST47_g497	PF03372.18	Exo_endo_phos	Domain	7.9e-12
ST47_g498	PF00067.17	p450	Domain	2.1e-65
ST47_g499	PF05730.6	CFEM	Domain	1e-10
ST47_g500	PF01490.13	Aa_trans	Family	5.3e-24
ST47_g501	PF07690.11	MFS_1	Family	1.7e-33
ST47_g503	PF00732.14	GMC_oxred_N	Domain	2.8e-55
ST47_g504	PF00781.19	DAGK_cat	Family	5e-08
ST47_g508	PF00380.14	Ribosomal_S9	Family	6.5e-40
ST47_g509	PF09295.5	ChAPs	Family	8.9e-154
ST47_g511	PF02798.15	GST_N	Domain	7e-15
ST47_g512	PF04082.13	Fungal_trans	Domain	1.7e-15
ST47_g513	PF01494.14	FAD_binding_3	Family	9.3e-75
ST47_g514	PF01494.14	FAD_binding_3	Family	7.1e-18
ST47_g516	PF07883.6	Cupin_2	Domain	1.1e-08
ST47_g517	PF02129.13	Peptidase_S15	Family	9.4e-40
ST47_g518	PF00171.17	Aldedh	Family	3.6e-06
ST47_g519	PF02900.13	LigB	Domain	2.5e-22
ST47_g521	PF02129.13	Peptidase_S15	Family	2.5e-39
ST47_g522	PF12796.2	Ank_2	Family	2.1e-06
ST47_g524	PF00505.14	HMG_box	Domain	3.5e-06
ST47_g525	PF07690.11	MFS_1	Family	1.4e-36
ST47_g526	PF00150.13	Cellulase	Domain	5.5e-15
ST47_g528	PF00722.16	Glyco_hydro_16	Domain	1.6e-42
ST47_g529	PF02771.11	Acyl-CoA_dh_N	Domain	5.5e-31
ST47_g531	PF01636.18	APH	Family	2.2e-09
ST47_g532	PF03403.8	PAF-AH_p_II	Family	5.7e-19
ST47_g534	PF03153.8	TFIIA	Family	7.2e-68
ST47_g535	PF01221.13	Dynein_light	Domain	2.5e-40
ST47_g536	PF14259.1	RRM_6	Domain	3.8e-12
ST47_g537	PF01285.13	TEA	Family	9e-26
ST47_g538	PF02040.10	ArsB	Family	1.1e-10
ST47_g539	PF11719.3	Drc1-Sld2	Family	6.5e-85
ST47_g540	PF07992.9	Pyr_redox_2	Domain	1.3e-35
ST47_g541	PF02854.14	MIF4G	Family	3.7e-24
ST47_g542	PF02290.10	SRP14	Family	7.3e-22
ST47_g543	PF08883.6	DOPA_dioxygen	Domain	2.4e-30
ST47_g544	PF01336.20	tRNA_anti-codon	Domain	2.7e-09
ST47_g545	PF00628.24	PHD	Domain	3.6e-08
ST47_g546	PF00557.19	Peptidase_M24	Domain	5.7e-10
ST47_g547	PF04855.7	SNF5	Family	1.3e-71
ST47_g548	PF05719.6	GPP34	Family	5e-65
ST47_g549	PF00550.20	PP-binding	Domain	1.4e-10
ST47_g550	PF12838.2	Fer4_7	Domain	3.3e-12
ST47_g551	PF15459.1	RRP14	Family	1.8e-18
ST47_g555	PF00145.12	DNA_methylase	Domain	5.3e-22
ST47_g556	PF00106.20	adh_short	Domain	2.1e-18
ST47_g557	PF03664.8	Glyco_hydro_62	Family	1.8e-142
ST47_g558	PF13520.1	AA_permease_2	Family	2.3e-52
ST47_g560	PF00583.19	Acetyltransf_1	Family	2.4e-07
ST47_g562	PF00083.19	Sugar_tr	Family	6.4e-62
ST47_g563	PF00933.16	Glyco_hydro_3	Family	5.4e-70
ST47_g564	PF13343.1	SBP_bac_6	Family	3e-13
ST47_g565	PF00450.17	Peptidase_S10	Domain	9.8e-86
ST47_g566	PF02265.11	S1-P1_nuclease	Domain	2.8e-76
ST47_g567	PF04511.10	DER1	Family	2e-47
ST47_g568	PF00125.19	Histone	Domain	1.1e-27
ST47_g570	PF03062.14	MBOAT	Family	2.5e-51
ST47_g571	PF00160.16	Pro_isomerase	Domain	7.4e-40
ST47_g574	PF03070.11	TENA_THI-4	Family	1.8e-10
ST47_g575	PF00226.26	DnaJ	Domain	1.1e-27
ST47_g576	PF08068.7	DKCLD	Domain	9.6e-28
ST47_g577	PF13472.1	Lipase_GDSL_2	Domain	3.3e-19
ST47_g579	PF04145.10	Ctr	Family	4e-38
ST47_g580	PF01794.14	Ferric_reduct	Family	9.8e-21
ST47_g581	PF07690.11	MFS_1	Family	2.5e-44
ST47_g582	PF01083.17	Cutinase	Domain	2.1e-26
ST47_g583	PF07690.11	MFS_1	Family	9.8e-12
ST47_g585	PF00385.19	Chromo	Domain	6.4e-14
ST47_g586	PF00118.19	Cpn60_TCP1	Family	2.4e-145
ST47_g588	PF08550.5	DUF1752	Domain	4e-10
ST47_g590	PF01424.17	R3H	Domain	2.4e-08
ST47_g591	PF13917.1	zf-CCHC_3	Domain	1.7e-18
ST47_g592	PF08315.7	cwf18	Family	8e-32
ST47_g593	PF13041.1	PPR_2	Repeat	9.5e-09
ST47_g594	PF00083.19	Sugar_tr	Family	1.8e-142
ST47_g596	PF02544.11	Steroid_dh	Family	1.2e-15
ST47_g597	PF01124.13	MAPEG	Family	6.8e-10
ST47_g598	PF12796.2	Ank_2	Family	3.6e-10
ST47_g599	PF00291.20	PALP	Family	1.5e-60
ST47_g600	PF11605.3	Vps36_ESCRT-II	Family	1.4e-25
ST47_g601	PF03399.11	SAC3_GANP	Family	1.4e-66
ST47_g602	PF00018.23	SH3_1	Domain	2.3e-13
ST47_g603	PF01432.15	Peptidase_M3	Family	1.2e-161
ST47_g604	PF05224.7	NDT80_PhoG	Family	4.5e-37
ST47_g605	PF13091.1	PLDc_2	Domain	9.2e-09
ST47_g608	PF07690.11	MFS_1	Family	2.4e-25
ST47_g610	PF01288.15	HPPK	Domain	6.4e-40
ST47_g611	PF03060.10	NMO	Domain	1.3e-70
ST47_g612	PF05179.9	CDC73	Family	1.1e-39
ST47_g613	PF00330.15	Aconitase	Family	1.5e-183
ST47_g614	PF00953.16	Glycos_transf_4	Family	8.6e-33
ST47_g615	PF00400.27	WD40	Repeat	2.6e-06
ST47_g618	PF15463.1	ECM11	Family	2e-34
ST47_g622	PF01230.18	HIT	Domain	7.4e-25
ST47_g623	PF03815.14	LCCL	Domain	5.6e-20
ST47_g624	PF02463.14	SMC_N	Family	5.4e-63
ST47_g626	PF08592.6	DUF1772	Domain	9.6e-15
ST47_g627	PF05368.8	NmrA	Family	1.2e-27
ST47_g629	PF01494.14	FAD_binding_3	Family	2e-12
ST47_g630	PF00067.17	p450	Domain	5.9e-56
ST47_g631	PF00160.16	Pro_isomerase	Domain	2.1e-45
ST47_g635	PF13023.1	HD_3	Domain	1.2e-46
ST47_g636	PF14661.1	HAUS6_N	Family	4.8e-49
ST47_g637	PF00583.19	Acetyltransf_1	Family	6.5e-09
ST47_g638	PF12353.3	eIF3g	Family	1.3e-46
ST47_g639	PF13902.1	R3H-assoc	Domain	6.1e-27
ST47_g641	PF13816.1	Dehydratase_hem	Family	1.7e-13
ST47_g642	PF01095.14	Pectinesterase	Family	3.3e-53
ST47_g645	PF00106.20	adh_short	Domain	2.7e-30
ST47_g646	PF00226.26	DnaJ	Domain	1.3e-20
ST47_g648	PF00632.20	HECT	Domain	2.4e-81
ST47_g649	PF00512.20	HisKA	Domain	3.6e-07
ST47_g650	PF00176.18	SNF2_N	Family	1.5e-72
ST47_g652	PF02724.9	CDC45	Family	6.4e-237
ST47_g654	PF00012.15	HSP70	Family	4e-10
ST47_g655	PF11754.3	Velvet	Family	2.8e-45
ST47_g656	PF14259.1	RRM_6	Domain	5.1e-10
ST47_g657	PF00637.15	Clathrin	Family	7.4e-20
ST47_g658	PF02204.13	VPS9	Family	2.9e-15
ST47_g659	PF00388.14	PI-PLC-X	Family	2.4e-09
ST47_g660	PF01694.17	Rhomboid	Family	5.1e-15
ST47_g661	PF01170.13	UPF0020	Domain	1.7e-09
ST47_g662	PF02146.12	SIR2	Family	2.8e-26
ST47_g663	PF11635.3	Med16	Family	9.1e-145
ST47_g664	PF01926.18	MMR_HSR1	Family	1.2e-11
ST47_g665	PF05903.9	Peptidase_C97	Domain	3.5e-32
ST47_g666	PF00411.14	Ribosomal_S11	Family	3.7e-08
ST47_g667	PF04280.10	Tim44	Family	3.9e-32
ST47_g670	PF13881.1	Rad60-SLD_2	Domain	1.6e-11
ST47_g671	PF01940.11	DUF92	Family	1.7e-09
ST47_g672	PF07690.11	MFS_1	Family	1.3e-20
ST47_g673	PF12239.3	DUF3605	Family	1.8e-49
ST47_g674	PF07470.8	Glyco_hydro_88	Family	3.4e-61
ST47_g676	PF07817.8	GLE1	Family	1.2e-10
ST47_g677	PF00773.14	RNB	Domain	3.2e-88
ST47_g678	PF13668.1	Ferritin_2	Domain	1.2e-39
ST47_g679	PF04209.8	HgmA	Family	6.6e-181
ST47_g680	PF09298.6	FAA_hydrolase_N	Domain	5.1e-27
ST47_g681	PF00067.17	p450	Domain	1.6e-60
ST47_g685	PF12796.2	Ank_2	Family	8.5e-14
ST47_g687	PF04982.8	HPP	Family	1.8e-39
ST47_g690	PF00615.14	RGS	Domain	7.7e-11
ST47_g691	PF13640.1	2OG-FeII_Oxy_3	Domain	1.9e-10
ST47_g692	PF02582.9	DUF155	Family	2.6e-61
ST47_g693	PF00294.19	PfkB	Family	4.2e-10
ST47_g695	PF00190.17	Cupin_1	Domain	9.5e-09
ST47_g698	PF00732.14	GMC_oxred_N	Domain	1.5e-63
ST47_g701	PF00596.16	Aldolase_II	Domain	1.7e-32
ST47_g702	PF03893.11	Lipase3_N	Domain	8.3e-07
ST47_g703	PF02374.10	ArsA_ATPase	Family	1.5e-115
ST47_g704	PF00176.18	SNF2_N	Family	1.6e-82
ST47_g705	PF01425.16	Amidase	Family	5.2e-35
ST47_g706	PF09990.4	DUF2231	Family	6.9e-09
ST47_g708	PF01544.13	CorA	Family	1.3e-13
ST47_g709	PF00450.17	Peptidase_S10	Domain	1.3e-99
ST47_g710	PF00135.23	COesterase	Domain	8.1e-69
ST47_g712	PF00752.12	XPG_N	Family	8.5e-07
ST47_g718	PF10203.4	Pet191_N	Family	1.1e-27
ST47_g719	PF04083.11	Abhydro_lipase	Family	1.6e-19
ST47_g721	PF01814.18	Hemerythrin	Domain	2.1e-14
ST47_g722	PF00199.14	Catalase	Domain	1.1e-141
ST47_g723	PF00289.17	CPSase_L_chain	Domain	4.2e-24
ST47_g724	PF04880.8	NUDE_C	Family	9.1e-17
ST47_g725	PF00153.22	Mito_carr	Family	3e-17
ST47_g726	PF03211.8	Pectate_lyase	Family	7e-60
ST47_g727	PF00170.16	bZIP_1	Family	1.9e-14
ST47_g728	PF13691.1	Lactamase_B_4	Domain	1.8e-21
ST47_g729	PF14441.1	OTT_1508_deam	Family	2.1e-07
ST47_g730	PF00106.20	adh_short	Domain	1.9e-10
ST47_g731	PF00194.16	Carb_anhydrase	Domain	1.4e-15
ST47_g732	PF00596.16	Aldolase_II	Domain	5.9e-46
ST47_g733	PF01828.12	Peptidase_A4	Family	5.9e-82
ST47_g735	PF02065.13	Melibiase	Family	1.6e-12
ST47_g738	PF01207.12	Dus	Family	3.4e-55
ST47_g739	PF01363.16	FYVE	Domain	7.7e-15
ST47_g740	PF00180.15	Iso_dh	Domain	2.2e-122
ST47_g742	PF00025.16	Arf	Domain	8.8e-25
ST47_g745	PF05544.6	Pro_racemase	Family	3.3e-72
ST47_g749	PF00732.14	GMC_oxred_N	Domain	1.6e-43
ST47_g751	PF01425.16	Amidase	Family	1.1e-95
ST47_g752	PF05241.7	EBP	Family	1.7e-62
ST47_g753	PF07470.8	Glyco_hydro_88	Family	1.8e-33
ST47_g755	PF04326.9	AAA_4	Domain	2.5e-08
ST47_g758	PF00106.20	adh_short	Domain	2e-25
ST47_g759	PF00440.18	TetR_N	Domain	1.4e-06
ST47_g760	PF00903.20	Glyoxalase	Domain	2.7e-11
ST47_g761	PF00106.20	adh_short	Domain	9.8e-20
ST47_g762	PF01070.13	FMN_dh	Domain	3e-126
ST47_g763	PF13936.1	HTH_38	Domain	2.2e-16
ST47_g765	PF00153.22	Mito_carr	Family	1.6e-18
ST47_g767	PF00909.16	Ammonium_transp	Family	7.6e-99
ST47_g768	PF00730.20	HhH-GPD	Domain	1.3e-17
ST47_g771	PF03839.11	Sec62	Family	7e-56
ST47_g772	PF13414.1	TPR_11	Repeat	9e-08
ST47_g773	PF13460.1	NAD_binding_10	Domain	2.4e-07
ST47_g776	PF08016.7	PKD_channel	Family	4.2e-08
ST47_g777	PF00575.18	S1	Domain	1.4e-12
ST47_g779	PF15407.1	Spo7_2_N	Domain	1.2e-20
ST47_g780	PF01266.19	DAO	Domain	2e-47
ST47_g781	PF00293.23	NUDIX	Domain	3.9e-13
ST47_g782	PF13641.1	Glyco_tranf_2_3	Domain	5.7e-23
ST47_g783	PF06911.7	Senescence	Family	5.6e-41
ST47_g784	PF00106.20	adh_short	Domain	3.8e-27
ST47_g785	PF00107.21	ADH_zinc_N	Family	5.3e-20
ST47_g786	PF02545.9	Maf	Domain	1.1e-47
ST47_g787	PF00569.12	ZZ	Domain	3.7e-08
ST47_g788	PF00172.13	Zn_clus	Domain	1.7e-07
ST47_g789	PF07005.6	DUF1537	Family	2.2e-25
ST47_g790	PF13577.1	SnoaL_4	Domain	7.3e-14
ST47_g791	PF01717.13	Meth_synt_2	Domain	2e-17
ST47_g793	PF13418.1	Kelch_4	Repeat	5.3e-13
ST47_g794	PF11559.3	ADIP	Family	1.2e-39
ST47_g796	PF12697.2	Abhydrolase_6	Domain	9e-23
ST47_g797	PF07690.11	MFS_1	Family	5e-37
ST47_g798	PF02291.10	TFIID-31kDa	Family	1.5e-29
ST47_g799	PF00041.16	fn3	Domain	8.6e-07
ST47_g800	PF04571.9	Lipin_N	Family	7.1e-36
ST47_g801	PF06963.7	FPN1	Family	2e-136
ST47_g806	PF00481.16	PP2C	Family	1.6e-33
ST47_g808	PF00646.28	F-box	Domain	3.8e-06
ST47_g809	PF00916.15	Sulfate_transp	Family	2.1e-54
ST47_g810	PF13792.1	Sulfate_tra_GLY	Domain	4.2e-30
ST47_g812	PF07690.11	MFS_1	Family	5.7e-40
ST47_g813	PF02015.11	Glyco_hydro_45	Domain	3.8e-68
ST47_g816	PF02182.12	SAD_SRA	Domain	6.3e-24
ST47_g817	PF00071.17	Ras	Domain	2e-41
ST47_g818	PF03403.8	PAF-AH_p_II	Family	1.1e-46
ST47_g820	PF07690.11	MFS_1	Family	2.1e-35
ST47_g823	PF01399.22	PCI	Family	4.1e-09
ST47_g828	PF00293.23	NUDIX	Domain	8.2e-07
ST47_g829	PF07934.7	OGG_N	Family	2.6e-35
ST47_g830	PF14259.1	RRM_6	Domain	6.8e-06
ST47_g831	PF01975.12	SurE	Family	1.3e-38
ST47_g832	PF08240.7	ADH_N	Domain	5.4e-26
ST47_g834	PF08643.5	DUF1776	Family	1.8e-92
ST47_g835	PF08325.5	WLM	Domain	2.4e-48
ST47_g837	PF01201.17	Ribosomal_S8e	Family	1.3e-34
ST47_g839	PF01399.22	PCI	Family	1.5e-12
ST47_g840	PF02270.10	TFIIF_beta	Family	6.1e-46
ST47_g842	PF05405.9	Mt_ATP-synt_B	Family	1.2e-48
ST47_g843	PF03914.12	CBF	Family	3.7e-48
ST47_g844	PF13489.1	Methyltransf_23	Domain	1.1e-20
ST47_g845	PF00891.13	Methyltransf_2	Family	2.4e-18
ST47_g847	PF00083.19	Sugar_tr	Family	1.2e-19
ST47_g849	PF05637.7	Glyco_transf_34	Family	4.2e-66
ST47_g852	PF01565.18	FAD_binding_4	Domain	4.5e-22
ST47_g856	PF13738.1	Pyr_redox_3	Family	5.6e-27
ST47_g857	PF01925.14	TauE	Family	3e-31
ST47_g858	PF00171.17	Aldedh	Family	3e-127
ST47_g859	PF00106.20	adh_short	Domain	2.2e-35
ST47_g860	PF08240.7	ADH_N	Domain	2.1e-25
ST47_g861	PF00126.22	HTH_1	Domain	9.5e-19
ST47_g862	PF07690.11	MFS_1	Family	1.3e-34
ST47_g863	PF00501.23	AMP-binding	Family	2.1e-106
ST47_g868	PF02604.14	PhdYeFM_antitox	Domain	4e-06
ST47_g869	PF05067.7	Mn_catalase	Family	1.2e-67
ST47_g872	PF00230.15	MIP	Family	1.3e-44
ST47_g874	PF00011.16	HSP20	Family	5.9e-09
ST47_g877	PF07690.11	MFS_1	Family	5.3e-33
ST47_g878	PF00172.13	Zn_clus	Domain	8.4e-06
ST47_g879	PF01546.23	Peptidase_M20	Family	2.1e-08
ST47_g880	PF06985.6	HET	Family	1.1e-13
ST47_g884	PF00249.26	Myb_DNA-binding	Domain	9.7e-07
ST47_g886	PF13915.1	DUF4210	Domain	1e-25
ST47_g889	PF04616.9	Glyco_hydro_43	Family	3.8e-28
ST47_g891	PF00083.19	Sugar_tr	Family	1.5e-51
ST47_g892	PF04082.13	Fungal_trans	Domain	6.8e-14
ST47_g893	PF05592.6	Bac_rhamnosid	Family	7e-15
ST47_g894	PF04193.9	PQ-loop	Repeat	3.3e-14
ST47_g895	PF13414.1	TPR_11	Repeat	3.3e-07
ST47_g896	PF08740.6	BCS1_N	Domain	3e-36
ST47_g897	PF04828.9	GFA	Family	1.6e-12
ST47_g898	PF08214.6	KAT11	Domain	1.1e-97
ST47_g899	PF14622.1	Ribonucleas_3_3	Family	3.1e-27
ST47_g900	PF13641.1	Glyco_tranf_2_3	Domain	1.1e-10
ST47_g901	PF11051.3	Mannosyl_trans3	Family	3.1e-60
ST47_g902	PF00929.19	RNase_T	Family	2e-06
ST47_g905	PF05693.8	Glycogen_syn	Family	0
ST47_g906	PF02386.11	TrkH	Family	1.6e-117
ST47_g907	PF02223.12	Thymidylate_kin	Domain	3.8e-45
ST47_g909	PF01541.19	GIY-YIG	Domain	8.5e-12
ST47_g910	PF02375.12	JmjN	Family	9e-15
ST47_g911	PF02096.15	60KD_IMP	Family	8.1e-28
ST47_g912	PF08219.6	TOM13	Domain	2.2e-24
ST47_g913	PF14555.1	UBA_4	Domain	3.6e-08
ST47_g914	PF11885.3	DUF3405	Family	3.9e-155
ST47_g916	PF13614.1	AAA_31	Domain	2.5e-06
ST47_g918	PF14551.1	MCM_N	Family	4.2e-18
ST47_g919	PF01384.15	PHO4	Family	7.8e-119
ST47_g921	PF00170.16	bZIP_1	Family	2.5e-07
ST47_g922	PF03198.9	Glyco_hydro_72	Family	1.4e-117
ST47_g924	PF13414.1	TPR_11	Repeat	7.1e-12
ST47_g925	PF09362.5	DUF1996	Domain	2.9e-79
ST47_g926	PF14027.1	DUF4243	Family	1.7e-106
ST47_g928	PF00106.20	adh_short	Domain	1.3e-26
ST47_g930	PF06544.7	DUF1115	Family	2.6e-19
ST47_g931	PF12846.2	AAA_10	Domain	4.3e-08
ST47_g932	PF02259.18	FAT	Family	1.2e-74
ST47_g933	PF01151.13	ELO	Family	6.9e-62
ST47_g936	PF00160.16	Pro_isomerase	Domain	2.8e-44
ST47_g937	PF05004.8	IFRD	Family	2.9e-35
ST47_g938	PF04065.10	Not3	Family	2.6e-98
ST47_g939	PF02580.11	Tyr_Deacylase	Family	3.4e-47
ST47_g940	PF07103.6	DUF1365	Family	1.4e-32
ST47_g941	PF00463.16	ICL	Domain	2.5e-282
ST47_g946	PF09804.4	DUF2347	Family	6.5e-84
ST47_g947	PF09347.5	DUF1989	Domain	1.8e-47
ST47_g948	PF00106.20	adh_short	Domain	2.3e-27
ST47_g950	PF04082.13	Fungal_trans	Domain	7.2e-20
ST47_g951	PF00282.14	Pyridoxal_deC	Family	2.3e-72
ST47_g953	PF03941.10	INCENP_ARK-bind	Family	3.7e-20
ST47_g954	PF01284.18	MARVEL	Domain	4.2e-26
ST47_g955	PF04468.7	PSP1	Family	1.8e-24
ST47_g960	PF12937.2	F-box-like	Domain	5.1e-09
ST47_g961	PF00067.17	p450	Domain	1.7e-56
ST47_g962	PF00067.17	p450	Domain	4.5e-46
ST47_g967	PF05630.6	NPP1	Family	1.7e-62
ST47_g969	PF00264.15	Tyrosinase	Domain	2.3e-41
ST47_g971	PF06985.6	HET	Family	9.4e-23
ST47_g972	PF01822.14	WSC	Family	2.2e-10
ST47_g974	PF01209.13	Ubie_methyltran	Family	9.9e-83
ST47_g975	PF00676.15	E1_dh	Family	2.8e-87
ST47_g976	PF10033.4	ATG13	Family	1.4e-64
ST47_g977	PF13637.1	Ank_4	Domain	8.3e-08
ST47_g979	PF00732.14	GMC_oxred_N	Domain	3.1e-59
ST47_g981	PF03835.10	Rad4	Domain	9.7e-31
ST47_g983	PF01400.19	Astacin	Domain	3.4e-10
ST47_g984	PF00109.21	ketoacyl-synt	Domain	3.1e-19
ST47_g985	PF08354.5	DUF1729	Family	9.5e-30
ST47_g988	PF00076.17	RRM_1	Domain	1.4e-10
ST47_g992	PF12697.2	Abhydrolase_6	Domain	1.6e-20
ST47_g993	PF06985.6	HET	Family	2e-23
ST47_g999	PF01048.15	PNP_UDP_1	Domain	1e-09
ST47_g1000	PF11696.3	DUF3292	Family	1.8e-241
ST47_g1001	PF07690.11	MFS_1	Family	1.1e-23
ST47_g1002	PF04063.9	DUF383	Family	1.4e-67
ST47_g1005	PF00022.14	Actin	Family	5.9e-28
ST47_g1006	PF08265.6	YL1_C	Domain	6.4e-16
ST47_g1007	PF04178.7	Got1	Family	3.4e-17
ST47_g1009	PF00793.15	DAHP_synth_1	Domain	7.3e-99
ST47_g1010	PF07574.8	SMC_Nse1	Family	2.9e-34
ST47_g1011	PF00581.15	Rhodanese	Domain	1.6e-10
ST47_g1013	PF01569.16	PAP2	Family	1.5e-20
ST47_g1014	PF10601.4	zf-LITAF-like	Family	3.8e-06
ST47_g1015	PF05282.6	AAR2	Family	1.2e-84
ST47_g1016	PF14021.1	DUF4237	Family	1.9e-15
ST47_g1018	PF00665.21	rve	Domain	8.9e-21
ST47_g1020	PF13087.1	AAA_12	Domain	3.7e-07
ST47_g1022	PF12587.3	DUF3761	Family	1.7e-06
ST47_g1025	PF13610.1	DDE_Tnp_IS240	Domain	3.9e-46
ST47_g1026	PF01433.15	Peptidase_M1	Family	3.2e-72
ST47_g1029	PF00293.23	NUDIX	Domain	6.2e-21
ST47_g1030	PF00172.13	Zn_clus	Domain	9.7e-08
ST47_g1031	PF04153.13	NOT2_3_5	Family	1.8e-27
ST47_g1033	PF02502.13	LacAB_rpiB	Family	5.1e-43
ST47_g1035	PF13191.1	AAA_16	Domain	7.5e-18
ST47_g1036	PF04716.9	ETC_C1_NDUFA5	Family	4e-22
ST47_g1037	PF00085.15	Thioredoxin	Domain	1.8e-14
ST47_g1038	PF00106.20	adh_short	Domain	4.7e-14
ST47_g1039	PF00581.15	Rhodanese	Domain	5.9e-07
ST47_g1040	PF00106.20	adh_short	Domain	2.2e-30
ST47_g1041	PF13489.1	Methyltransf_23	Domain	1.3e-08
ST47_g1042	PF00657.17	Lipase_GDSL	Family	1.3e-10
ST47_g1044	PF02845.11	CUE	Family	1.3e-09
ST47_g1045	PF10914.3	DUF2781	Family	4e-36
ST47_g1046	PF00083.19	Sugar_tr	Family	2e-111
ST47_g1047	PF00187.14	Chitin_bind_1	Domain	1.3e-06
ST47_g1048	PF10187.4	Nefa_Nip30_N	Domain	3.6e-26
ST47_g1049	PF00248.16	Aldo_ket_red	Domain	3.9e-54
ST47_g1050	PF14520.1	HHH_5	Domain	9.9e-09
ST47_g1051	PF11715.3	Nup160	Family	2.5e-114
ST47_g1052	PF00179.21	UQ_con	Domain	3.2e-30
ST47_g1053	PF00722.16	Glyco_hydro_16	Domain	2.8e-08
ST47_g1054	PF03571.10	Peptidase_M49	Family	2.5e-234
ST47_g1055	PF00149.23	Metallophos	Domain	3.7e-33
ST47_g1056	PF03467.10	Smg4_UPF3	Family	5.1e-20
ST47_g1057	PF00153.22	Mito_carr	Family	2.6e-20
ST47_g1058	PF05063.9	MT-A70	Family	1.2e-30
ST47_g1062	PF05907.8	DUF866	Family	8.1e-39
ST47_g1063	PF01423.17	LSM	Domain	4.3e-16
ST47_g1064	PF10363.4	DUF2435	Domain	1.4e-09
ST47_g1067	PF01569.16	PAP2	Family	4.7e-22
ST47_g1068	PF13857.1	Ank_5	Domain	3.2e-08
ST47_g1069	PF08144.6	CPL	Domain	4.9e-08
ST47_g1071	PF03663.9	Glyco_hydro_76	Family	5.5e-17
ST47_g1072	PF08082.6	PRO8NT	Domain	2.4e-75
ST47_g1073	PF01199.13	Ribosomal_L34e	Family	1.4e-34
ST47_g1075	PF03446.10	NAD_binding_2	Domain	6.9e-34
ST47_g1076	PF00076.17	RRM_1	Domain	1.3e-15
ST47_g1077	PF05577.7	Peptidase_S28	Family	9.8e-49
ST47_g1080	PF04757.9	Pex2_Pex12	Family	8.3e-38
ST47_g1081	PF03810.14	IBN_N	Domain	1.9e-13
ST47_g1083	PF01264.16	Chorismate_synt	Family	1.3e-125
ST47_g1084	PF07690.11	MFS_1	Family	1.9e-34
ST47_g1085	PF07470.8	Glyco_hydro_88	Family	1.4e-33
ST47_g1086	PF08450.7	SGL	Family	2e-08
ST47_g1088	PF13489.1	Methyltransf_23	Domain	5e-10
ST47_g1089	PF00172.13	Zn_clus	Domain	9.4e-06
ST47_g1090	PF14226.1	DIOX_N	Family	1.3e-15
ST47_g1091	PF00501.23	AMP-binding	Family	5e-59
ST47_g1092	PF01474.11	DAHP_synth_2	Family	4.4e-48
ST47_g1096	PF00179.21	UQ_con	Domain	8.6e-17
ST47_g1098	PF01148.15	CTP_transf_1	Family	3.1e-14
ST47_g1099	PF00270.24	DEAD	Domain	1.5e-35
ST47_g1103	PF00440.18	TetR_N	Domain	3.1e-07
ST47_g1104	PF01047.17	MarR	Family	1.1e-12
ST47_g1105	PF00440.18	TetR_N	Domain	1.1e-10
ST47_g1106	PF01575.14	MaoC_dehydratas	Family	3.8e-24
ST47_g1107	PF02771.11	Acyl-CoA_dh_N	Domain	2e-14
ST47_g1108	PF13589.1	HATPase_c_3	Domain	2.4e-14
ST47_g1109	PF04978.7	DUF664	Family	5.1e-43
ST47_g1110	PF07885.11	Ion_trans_2	Domain	5.1e-15
ST47_g1112	PF06445.10	GyrI-like	Domain	1.6e-25
ST47_g1113	PF09995.4	DUF2236	Family	3.7e-52
ST47_g1114	PF02771.11	Acyl-CoA_dh_N	Domain	5.6e-26
ST47_g1115	PF00440.18	TetR_N	Domain	1.5e-16
ST47_g1116	PF00501.23	AMP-binding	Family	5.3e-88
ST47_g1117	PF01425.16	Amidase	Family	1.2e-98
ST47_g1118	PF00496.17	SBP_bac_5	Domain	3.5e-46
ST47_g1119	PF00496.17	SBP_bac_5	Domain	4.1e-44
ST47_g1120	PF13556.1	HTH_30	Domain	8.4e-20
ST47_g1121	PF00106.20	adh_short	Domain	3.6e-30
ST47_g1122	PF00440.18	TetR_N	Domain	1.2e-13
ST47_g1123	PF01544.13	CorA	Family	1.9e-63
ST47_g1125	PF01068.16	DNA_ligase_A_M	Domain	6.6e-27
ST47_g1126	PF00144.19	Beta-lactamase	Domain	7.4e-55
ST47_g1127	PF00037.22	Fer4	Domain	1.2e-08
ST47_g1128	PF03734.9	YkuD	Domain	8.3e-21
ST47_g1129	PF13416.1	SBP_bac_8	Family	5.7e-44
ST47_g1130	PF00005.22	ABC_tran	Domain	2.1e-16
ST47_g1131	PF05649.8	Peptidase_M13_N	Family	8.8e-104
ST47_g1132	PF12681.2	Glyoxalase_2	Domain	6e-09
ST47_g1133	PF03061.17	4HBT	Domain	2.6e-08
ST47_g1134	PF02678.11	Pirin	Family	1.2e-30
ST47_g1135	PF09339.5	HTH_IclR	Domain	7.7e-12
ST47_g1136	PF13577.1	SnoaL_4	Domain	6.1e-18
ST47_g1137	PF00106.20	adh_short	Domain	2.7e-27
ST47_g1138	PF07690.11	MFS_1	Family	1.6e-28
ST47_g1139	PF00005.22	ABC_tran	Domain	7.5e-20
ST47_g1141	PF00892.15	EamA	Family	1.9e-10
ST47_g1145	PF03583.9	LIP	Family	6.7e-34
ST47_g1146	PF00067.17	p450	Domain	2.9e-19
ST47_g1147	PF00440.18	TetR_N	Domain	3.1e-12
ST47_g1148	PF00440.18	TetR_N	Domain	1.7e-16
ST47_g1149	PF02771.11	Acyl-CoA_dh_N	Domain	5e-20
ST47_g1151	PF00501.23	AMP-binding	Family	7.4e-98
ST47_g1152	PF13489.1	Methyltransf_23	Domain	4.3e-17
ST47_g1153	PF00528.17	BPD_transp_1	Family	1.1e-10
ST47_g1154	PF00881.19	Nitroreductase	Domain	3.7e-18
ST47_g1155	PF12697.2	Abhydrolase_6	Domain	1.1e-08
ST47_g1156	PF00440.18	TetR_N	Domain	2.9e-17
ST47_g1157	PF07690.11	MFS_1	Family	5.9e-49
ST47_g1158	PF13738.1	Pyr_redox_3	Family	3.1e-29
ST47_g1161	PF04505.7	Dispanin	Family	3.9e-10
ST47_g1162	PF12802.2	MarR_2	Family	5.3e-15
ST47_g1164	PF02720.12	DUF222	Family	5.5e-29
ST47_g1166	PF02342.13	TerD	Domain	2.6e-27
ST47_g1167	PF00296.15	Bac_luciferase	Domain	1.4e-56
ST47_g1168	PF13847.1	Methyltransf_31	Domain	1.4e-06
ST47_g1169	PF00528.17	BPD_transp_1	Family	7.8e-27
ST47_g1170	PF01734.17	Patatin	Family	9.9e-08
ST47_g1171	PF07859.8	Abhydrolase_3	Domain	1.8e-72
ST47_g1172	PF12695.2	Abhydrolase_5	Domain	2.1e-26
ST47_g1173	PF08327.6	AHSA1	Family	2.3e-16
ST47_g1174	PF00356.16	LacI	Domain	1.2e-09
ST47_g1175	PF02771.11	Acyl-CoA_dh_N	Domain	7.1e-28
ST47_g1176	PF02515.12	CoA_transf_3	Family	3.3e-64
ST47_g1177	PF00107.21	ADH_zinc_N	Family	8.8e-22
ST47_g1178	PF12697.2	Abhydrolase_6	Domain	2.4e-32
ST47_g1179	PF00697.17	PRAI	Domain	2.1e-33
ST47_g1180	PF00756.15	Esterase	Family	1.1e-17
ST47_g1181	PF02771.11	Acyl-CoA_dh_N	Domain	4.1e-10
ST47_g1182	PF00132.19	Hexapep	Repeat	1.9e-08
ST47_g1184	PF12681.2	Glyoxalase_2	Domain	4e-11
ST47_g1185	PF02127.10	Peptidase_M18	Family	4.3e-134
ST47_g1186	PF04261.7	Dyp_perox	Family	4.4e-101
ST47_g1187	PF00586.19	AIRS	Domain	9.8e-25
ST47_g1188	PF01987.12	AIM24	Family	2e-42
ST47_g1189	PF01987.12	AIM24	Family	1.5e-32
ST47_g1190	PF01987.12	AIM24	Family	7.2e-31
ST47_g1191	PF00586.19	AIRS	Domain	8.8e-16
ST47_g1192	PF01571.16	GCV_T	Domain	5.6e-40
ST47_g1193	PF01654.12	Bac_Ubq_Cox	Family	3.8e-164
ST47_g1194	PF00664.18	ABC_membrane	Family	1.2e-15
ST47_g1195	PF00664.18	ABC_membrane	Family	5.6e-06
ST47_g1196	PF00581.15	Rhodanese	Domain	2.1e-16
ST47_g1197	PF14340.1	DUF4395	Family	1.3e-43
ST47_g1198	PF00486.23	Trans_reg_C	Domain	4.6e-26
ST47_g1199	PF12849.2	PBP_like_2	Family	4.4e-51
ST47_g1200	PF00528.17	BPD_transp_1	Family	6.7e-19
ST47_g1201	PF00547.13	Urease_gamma	Domain	3.3e-38
ST47_g1202	PF13460.1	NAD_binding_10	Domain	6.4e-28
ST47_g1203	PF01895.14	PhoU	Domain	1.6e-09
ST47_g1204	PF01207.12	Dus	Family	2.8e-104
ST47_g1205	PF03405.9	FA_desaturase_2	Family	5.5e-84
ST47_g1206	PF06078.6	DUF937	Family	3.2e-22
ST47_g1208	PF04237.8	YjbR	Family	4.8e-13
ST47_g1209	PF06772.6	LtrA	Family	6.8e-85
ST47_g1210	PF08240.7	ADH_N	Domain	8.2e-22
ST47_g1211	PF14231.1	GXWXG	Family	1.4e-25
ST47_g1212	PF00440.18	TetR_N	Domain	2.2e-11
ST47_g1213	PF12697.2	Abhydrolase_6	Domain	1.8e-37
ST47_g1218	PF10145.4	PhageMin_Tail	Family	1.2e-11
ST47_g1220	PF02467.11	Whib	Family	6e-09
ST47_g1223	PF14657.1	Integrase_AP2	Domain	7.8e-09
ST47_g1224	PF01047.17	MarR	Family	1.6e-12
ST47_g1225	PF00440.18	TetR_N	Domain	2.2e-13
ST47_g1226	PF00496.17	SBP_bac_5	Domain	2.6e-58
ST47_g1227	PF00296.15	Bac_luciferase	Domain	1.8e-46
ST47_g1229	PF01098.14	FTSW_RODA_SPOVE	Family	2.7e-90
ST47_g1230	PF00440.18	TetR_N	Domain	8.5e-13
ST47_g1231	PF13561.1	adh_short_C2	Domain	2.7e-22
ST47_g1232	PF01988.14	VIT1	Family	2e-69
ST47_g1233	PF00582.21	Usp	Domain	1.3e-21
ST47_g1234	PF01928.16	CYTH	Domain	5.3e-13
ST47_g1235	PF00849.17	PseudoU_synth_2	Family	1.5e-19
ST47_g1236	PF02129.13	Peptidase_S15	Family	6.1e-53
ST47_g1237	PF03328.9	HpcH_HpaI	Family	4.4e-09
ST47_g1238	PF03561.10	Allantoicase	Family	2.5e-49
ST47_g1239	PF08241.7	Methyltransf_11	Domain	4.6e-06
ST47_g1240	PF02470.15	MCE	Family	4.2e-14
ST47_g1241	PF01177.17	Asp_Glu_race	Family	2.7e-25
ST47_g1242	PF02133.10	Transp_cyt_pur	Family	1.2e-91
ST47_g1243	PF00392.16	GntR	Family	2.4e-12
ST47_g1244	PF00196.14	GerE	Domain	1.8e-14
ST47_g1245	PF00877.14	NLPC_P60	Family	1.9e-22
ST47_g1247	PF02096.15	60KD_IMP	Family	3.8e-45
ST47_g1248	PF00106.20	adh_short	Domain	2.1e-16
ST47_g1249	PF01047.17	MarR	Family	1.1e-13
ST47_g1250	PF00668.15	Condensation	Family	7.6e-20
ST47_g1251	PF07992.9	Pyr_redox_2	Domain	2.9e-36
ST47_g1252	PF08242.7	Methyltransf_12	Domain	1.3e-09
ST47_g1253	PF14525.1	AraC_binding_2	Domain	5.8e-17
ST47_g1254	PF00196.14	GerE	Domain	6.1e-13
ST47_g1255	PF13411.1	MerR_1	Family	3.4e-12
ST47_g1256	PF02775.16	TPP_enzyme_C	Domain	4.8e-06
ST47_g1257	PF14041.1	Lipoprotein_21	Family	9.4e-22
ST47_g1258	PF07969.6	Amidohydro_3	Family	3e-39
ST47_g1259	PF07336.6	DUF1470	Family	1.3e-15
ST47_g1260	PF03446.10	NAD_binding_2	Domain	1.6e-09
ST47_g1263	PF01047.17	MarR	Family	3.5e-07
ST47_g1264	PF00440.18	TetR_N	Domain	8.1e-10
ST47_g1265	PF00496.17	SBP_bac_5	Domain	8e-57
ST47_g1267	PF12698.2	ABC2_membrane_3	Family	1.4e-12
ST47_g1268	PF00005.22	ABC_tran	Domain	4e-30
ST47_g1269	PF01619.13	Pro_dh	Family	5.6e-24
ST47_g1270	PF00171.17	Aldedh	Family	1.3e-92
ST47_g1271	PF13556.1	HTH_30	Domain	5.4e-18
ST47_g1273	PF10825.3	DUF2752	Family	8.9e-20
ST47_g1274	PF01497.13	Peripla_BP_2	Domain	4.8e-17
ST47_g1275	PF00793.15	DAHP_synth_1	Domain	3.2e-88
ST47_g1276	PF01261.19	AP_endonuc_2	Domain	1.3e-11
ST47_g1277	PF00890.19	FAD_binding_2	Family	4e-71
ST47_g1278	PF00724.15	Oxidored_FMN	Domain	4.8e-62
ST47_g1279	PF08501.6	Shikimate_dh_N	Domain	2.3e-19
ST47_g1280	PF00083.19	Sugar_tr	Family	3e-34
ST47_g1281	PF00126.22	HTH_1	Domain	2.4e-09
ST47_g1282	PF00106.20	adh_short	Domain	3.6e-26
ST47_g1283	PF08223.6	PaaX_C	Family	2.9e-19
ST47_g1284	PF00378.15	ECH	Family	4.6e-36
ST47_g1287	PF03824.11	NicO	Family	2.7e-76
ST47_g1288	PF05437.7	AzlD	Family	4.6e-18
ST47_g1289	PF03591.9	AzlC	Family	1.2e-36
ST47_g1290	PF00155.16	Aminotran_1_2	Domain	3.9e-61
ST47_g1291	PF02627.15	CMD	Family	1.7e-06
ST47_g1292	PF13531.1	SBP_bac_11	Family	8.7e-48
ST47_g1293	PF00528.17	BPD_transp_1	Family	7e-17
ST47_g1294	PF13738.1	Pyr_redox_3	Family	1.3e-31
ST47_g1296	PF02771.11	Acyl-CoA_dh_N	Domain	7.7e-22
ST47_g1298	PF04542.9	Sigma70_r2	Domain	5.9e-12
ST47_g1299	PF09084.6	NMT1	Family	3.9e-25
ST47_g1300	PF11580.3	DUF3239	Family	7.3e-41
ST47_g1302	PF00296.15	Bac_luciferase	Domain	9.4e-37
ST47_g1303	PF00440.18	TetR_N	Domain	1.7e-12
ST47_g1304	PF13625.1	Helicase_C_3	Domain	8.4e-41
ST47_g1305	PF06737.9	Transglycosylas	Domain	4.6e-34
ST47_g1306	PF00313.17	CSD	Domain	2.2e-17
ST47_g1307	PF05096.7	Glu_cyclase_2	Family	1.4e-67
ST47_g1308	PF11228.3	DUF3027	Family	3.7e-68
ST47_g1309	PF01047.17	MarR	Family	3.2e-07
ST47_g1310	PF10801.3	DUF2537	Family	1.5e-20
ST47_g1312	PF11268.3	DUF3071	Family	1.8e-45
ST47_g1313	PF00266.14	Aminotran_5	Domain	4.2e-17
ST47_g1314	PF00285.16	Citrate_synt	Domain	6.3e-80
ST47_g1315	PF01243.15	Pyridox_oxidase	Domain	4.1e-15
ST47_g1316	PF01263.15	Aldose_epim	Family	4.7e-39
ST47_g1317	PF00285.16	Citrate_synt	Domain	3.1e-136
ST47_g1318	PF00254.23	FKBP_C	Domain	5.9e-23
ST47_g1319	PF01061.19	ABC2_membrane	Family	2.6e-28
ST47_g1320	PF04545.11	Sigma70_r4	Domain	5.1e-06
ST47_g1321	PF00230.15	MIP	Family	5.3e-52
ST47_g1322	PF00370.16	FGGY_N	Domain	1.3e-72
ST47_g1323	PF01266.19	DAO	Domain	1.1e-51
ST47_g1324	PF00072.19	Response_reg	Domain	1.5e-20
ST47_g1327	PF00676.15	E1_dh	Family	1.3e-77
ST47_g1328	PF00196.14	GerE	Domain	1.2e-13
ST47_g1329	PF00296.15	Bac_luciferase	Domain	4.6e-47
ST47_g1330	PF01613.13	Flavin_Reduct	Domain	5.2e-29
ST47_g1331	PF03706.8	UPF0104	Family	7.8e-40
ST47_g1332	PF03976.9	PPK2	Domain	1.3e-105
ST47_g1333	PF00248.16	Aldo_ket_red	Domain	3.6e-69
ST47_g1334	PF00916.15	Sulfate_transp	Family	6.3e-52
ST47_g1335	PF00440.18	TetR_N	Domain	1.6e-08
ST47_g1336	PF00440.18	TetR_N	Domain	3e-12
ST47_g1337	PF07690.11	MFS_1	Family	5e-20
ST47_g1338	PF00440.18	TetR_N	Domain	2.2e-10
ST47_g1339	PF00106.20	adh_short	Domain	5.9e-31
ST47_g1340	PF00501.23	AMP-binding	Family	1.1e-89
ST47_g1341	PF00005.22	ABC_tran	Domain	2.3e-25
ST47_g1342	PF00248.16	Aldo_ket_red	Domain	5.1e-54
ST47_g1343	PF12847.2	Methyltransf_18	Domain	8.5e-13
ST47_g1344	PF00248.16	Aldo_ket_red	Domain	2.2e-54
ST47_g1345	PF00724.15	Oxidored_FMN	Domain	1e-65
ST47_g1346	PF00115.15	COX1	Family	4.2e-161
ST47_g1349	PF00888.17	Cullin	Family	2.6e-125
ST47_g1350	PF08514.6	STAG	Family	1.6e-25
ST47_g1351	PF00787.19	PX	Domain	1e-15
ST47_g1352	PF08733.5	PalH	Family	9.4e-100
ST47_g1353	PF03556.10	Cullin_binding	Family	6.4e-31
ST47_g1354	PF01655.13	Ribosomal_L32e	Family	1.7e-49
ST47_g1356	PF10337.4	DUF2422	Family	1.8e-103
ST47_g1357	PF00443.24	UCH	Family	2.4e-39
ST47_g1358	PF09135.6	Alb1	Family	1.1e-16
ST47_g1359	PF00724.15	Oxidored_FMN	Domain	4.8e-54
ST47_g1362	PF00753.22	Lactamase_B	Domain	3.8e-28
ST47_g1363	PF01266.19	DAO	Domain	2.1e-63
ST47_g1364	PF00355.21	Rieske	Domain	6.5e-17
ST47_g1366	PF00575.18	S1	Domain	5.2e-08
ST47_g1367	PF00575.18	S1	Domain	5.5e-08
ST47_g1369	PF05843.9	Suf	Family	6e-06
ST47_g1371	PF00795.17	CN_hydrolase	Family	7.7e-27
ST47_g1373	PF01040.13	UbiA	Family	1.7e-23
ST47_g1378	PF00172.13	Zn_clus	Domain	2.4e-08
ST47_g1380	PF05175.9	MTS	Domain	3.4e-14
ST47_g1381	PF14518.1	Haem_oxygenas_2	Family	3e-11
ST47_g1383	PF03443.9	Glyco_hydro_61	Family	2.4e-72
ST47_g1386	PF00775.16	Dioxygenase_C	Domain	2.5e-07
ST47_g1387	PF00067.17	p450	Domain	8.2e-41
ST47_g1388	PF00732.14	GMC_oxred_N	Domain	4.5e-50
ST47_g1389	PF00724.15	Oxidored_FMN	Domain	2.6e-91
ST47_g1390	PF02146.12	SIR2	Family	4.8e-32
ST47_g1391	PF05195.11	AMP_N	Domain	3e-36
ST47_g1392	PF01529.15	zf-DHHC	Family	4.1e-34
ST47_g1393	PF08914.6	Myb_DNA-bind_2	Domain	1.3e-21
ST47_g1394	PF00270.24	DEAD	Domain	5.4e-42
ST47_g1395	PF01728.14	FtsJ	Family	1.5e-61
ST47_g1396	PF00890.19	FAD_binding_2	Family	6.8e-63
ST47_g1398	PF00026.18	Asp	Family	2.9e-41
ST47_g1399	PF03194.10	LUC7	Family	5.5e-71
ST47_g1400	PF04113.9	Gpi16	Family	2.5e-229
ST47_g1401	PF08588.5	DUF1769	Family	2.5e-21
ST47_g1402	PF00724.15	Oxidored_FMN	Domain	1.4e-66
ST47_g1403	PF00012.15	HSP70	Family	1.8e-262
ST47_g1407	PF08240.7	ADH_N	Domain	5.8e-09
ST47_g1408	PF05983.6	Med7	Family	1.6e-45
ST47_g1409	PF09994.4	DUF2235	Domain	7.1e-56
ST47_g1416	PF01042.16	Ribonuc_L-PSP	Domain	4.8e-30
ST47_g1417	PF01593.19	Amino_oxidase	Domain	3.6e-37
ST47_g1418	PF00149.23	Metallophos	Domain	3.4e-08
ST47_g1419	PF07519.6	Tannase	Family	1.5e-87
ST47_g1421	PF00295.12	Glyco_hydro_28	Domain	2.5e-94
ST47_g1422	PF07690.11	MFS_1	Family	1.7e-39
ST47_g1423	PF01753.13	zf-MYND	Family	4.4e-10
ST47_g1424	PF03211.8	Pectate_lyase	Family	2.7e-62
ST47_g1425	PF01641.13	SelR	Family	1.9e-43
ST47_g1426	PF07690.11	MFS_1	Family	3.5e-20
ST47_g1427	PF00245.15	Alk_phosphatase	Domain	6.5e-85
ST47_g1428	PF03407.11	Nucleotid_trans	Family	5.7e-07
ST47_g1430	PF01048.15	PNP_UDP_1	Domain	8.6e-39
ST47_g1431	PF01425.16	Amidase	Family	2.5e-71
ST47_g1432	PF03211.8	Pectate_lyase	Family	2.7e-77
ST47_g1433	PF01232.18	Mannitol_dh	Domain	4.8e-44
ST47_g1434	PF01384.15	PHO4	Family	3.6e-102
ST47_g1438	PF12697.2	Abhydrolase_6	Domain	2.6e-06
ST47_g1439	PF06500.6	DUF1100	Family	7.8e-13
ST47_g1441	PF04082.13	Fungal_trans	Domain	1.9e-22
ST47_g1444	PF06870.7	RNA_pol_I_A49	Family	1e-88
ST47_g1446	PF04511.10	DER1	Family	1.7e-28
ST47_g1447	PF12436.3	USP7_ICP0_bdg	Family	3.4e-09
ST47_g1448	PF01916.12	DS	Domain	6.2e-146
ST47_g1450	PF05729.7	NACHT	Domain	2.8e-09
ST47_g1451	PF00176.18	SNF2_N	Family	3.3e-61
ST47_g1455	PF00696.23	AA_kinase	Family	5e-40
ST47_g1456	PF00069.20	Pkinase	Domain	2.1e-64
ST47_g1457	PF02353.15	CMAS	Family	1.9e-35
ST47_g1459	PF00004.24	AAA	Family	2.6e-16
ST47_g1460	PF04062.9	P21-Arc	Family	7.5e-79
ST47_g1461	PF04189.8	Gcd10p	Family	2.8e-83
ST47_g1462	PF04424.8	DUF544	Family	3.8e-13
ST47_g1463	PF07690.11	MFS_1	Family	1.9e-20
ST47_g1464	PF00171.17	Aldedh	Family	7.1e-149
ST47_g1465	PF00172.13	Zn_clus	Domain	6e-08
ST47_g1467	PF12697.2	Abhydrolase_6	Domain	5.5e-15
ST47_g1468	PF01083.17	Cutinase	Domain	1.7e-20
ST47_g1469	PF00501.23	AMP-binding	Family	2.4e-80
ST47_g1471	PF06985.6	HET	Family	5e-35
ST47_g1473	PF00179.21	UQ_con	Domain	1.1e-20
ST47_g1474	PF04124.7	Dor1	Family	1.3e-38
ST47_g1475	PF01490.13	Aa_trans	Family	2e-49
ST47_g1477	PF03446.10	NAD_binding_2	Domain	7.9e-31
ST47_g1478	PF02627.15	CMD	Family	1.5e-20
ST47_g1479	PF00763.18	THF_DHG_CYH	Family	7e-35
ST47_g1482	PF00300.17	His_Phos_1	Domain	2.5e-15
ST47_g1483	PF08523.5	MBF1	Family	1.1e-24
ST47_g1484	PF07492.6	Trehalase_Ca-bi	Domain	1.6e-16
ST47_g1489	PF00069.20	Pkinase	Domain	4.4e-10
ST47_g1490	PF14558.1	TRP_N	Domain	2.3e-40
ST47_g1491	PF05141.7	DIT1_PvcA	Family	6.3e-74
ST47_g1494	PF10383.4	Clr2	Family	8e-09
ST47_g1495	PF13329.1	ATG2_CAD	Family	1.9e-42
ST47_g1496	PF00962.17	A_deaminase	Domain	1.7e-43
ST47_g1499	PF07690.11	MFS_1	Family	7e-19
ST47_g1500	PF00722.16	Glyco_hydro_16	Domain	1.4e-20
ST47_g1501	PF13632.1	Glyco_trans_2_3	Domain	1.4e-45
ST47_g1502	PF00155.16	Aminotran_1_2	Domain	4.9e-40
ST47_g1503	PF00400.27	WD40	Repeat	5.7e-07
ST47_g1504	PF04997.7	RNA_pol_Rpb1_1	Domain	4.9e-109
ST47_g1505	PF10607.4	CLTH	Domain	1.1e-28
ST47_g1507	PF00067.17	p450	Domain	9.3e-07
ST47_g1510	PF00326.16	Peptidase_S9	Family	3.3e-40
ST47_g1511	PF05920.6	Homeobox_KN	Family	1.7e-11
ST47_g1512	PF07093.6	SGT1	Family	7.9e-122
ST47_g1513	PF07989.6	Microtub_assoc	Domain	1.1e-25
ST47_g1517	PF09801.4	SYS1	Family	1.1e-57
ST47_g1518	PF02297.12	COX6B	Domain	5.2e-23
ST47_g1519	PF10021.4	DUF2263	Family	1.2e-33
ST47_g1520	PF00152.15	tRNA-synt_2	Family	2.8e-68
ST47_g1521	PF00004.24	AAA	Family	3.8e-37
ST47_g1522	PF07106.8	TBPIP	Family	8.5e-35
ST47_g1523	PF02749.11	QRPTase_N	Domain	3.3e-23
ST47_g1525	PF07690.11	MFS_1	Family	4.2e-35
ST47_g1526	PF08638.6	Med14	Family	3.1e-48
ST47_g1527	PF11700.3	ATG22	Family	1.3e-206
ST47_g1529	PF03211.8	Pectate_lyase	Family	6.8e-63
ST47_g1530	PF10307.4	DUF2410	Family	7.2e-79
ST47_g1531	PF13639.1	zf-RING_2	Domain	3.4e-10
ST47_g1536	PF01120.12	Alpha_L_fucos	Family	1.3e-70
ST47_g1537	PF00067.17	p450	Domain	1.9e-26
ST47_g1538	PF00891.13	Methyltransf_2	Family	6.7e-40
ST47_g1539	PF00107.21	ADH_zinc_N	Family	2e-07
ST47_g1540	PF00109.21	ketoacyl-synt	Domain	3.8e-72
ST47_g1543	PF12417.3	DUF3669	Family	3.9e-15
ST47_g1544	PF06985.6	HET	Family	7.6e-33
ST47_g1545	PF14226.1	DIOX_N	Family	2.8e-18
ST47_g1547	PF01728.14	FtsJ	Family	6.1e-53
ST47_g1550	PF08661.6	Rep_fac-A_3	Family	2.5e-23
ST47_g1551	PF02737.13	3HCDH_N	Domain	3.7e-32
ST47_g1552	PF00173.23	Cyt-b5	Domain	3.1e-21
ST47_g1553	PF00067.17	p450	Domain	2.9e-68
ST47_g1554	PF04082.13	Fungal_trans	Domain	7.1e-17
ST47_g1555	PF00984.14	UDPG_MGDP_dh	Domain	2.2e-07
ST47_g1557	PF00069.20	Pkinase	Domain	1.4e-17
ST47_g1560	PF11917.3	DUF3435	Family	7.1e-17
ST47_g1561	PF06985.6	HET	Family	2e-22
ST47_g1564	PF00169.24	PH	Domain	6.8e-15
ST47_g1565	PF00009.22	GTP_EFTU	Domain	2.4e-53
ST47_g1566	PF00264.15	Tyrosinase	Domain	9.4e-38
ST47_g1568	PF06609.8	TRI12	Family	1.3e-06
ST47_g1569	PF00067.17	p450	Domain	4.2e-12
ST47_g1570	PF01513.16	NAD_kinase	Family	9.7e-69
ST47_g1571	PF00150.13	Cellulase	Domain	6.2e-12
ST47_g1572	PF04828.9	GFA	Family	7.2e-16
ST47_g1573	PF00646.28	F-box	Domain	3.8e-08
ST47_g1576	PF08760.6	DUF1793	Domain	6.3e-68
ST47_g1577	PF00083.19	Sugar_tr	Family	3.9e-52
ST47_g1582	PF00389.25	2-Hacid_dh	Domain	1.8e-36
ST47_g1583	PF00903.20	Glyoxalase	Domain	8.1e-17
ST47_g1585	PF08732.5	HIM1	Family	3.9e-09
ST47_g1588	PF03473.12	MOSC	Domain	2.1e-22
ST47_g1589	PF01412.13	ArfGap	Domain	1.1e-40
ST47_g1591	PF00628.24	PHD	Domain	1.8e-08
ST47_g1592	PF00172.13	Zn_clus	Domain	2.7e-06
ST47_g1594	PF00295.12	Glyco_hydro_28	Domain	1.5e-33
ST47_g1596	PF00106.20	adh_short	Domain	7.8e-08
ST47_g1597	PF07690.11	MFS_1	Family	8.9e-50
ST47_g1598	PF00117.23	GATase	Domain	4.7e-06
ST47_g1599	PF01212.16	Beta_elim_lyase	Family	4.2e-64
ST47_g1600	PF00067.17	p450	Domain	6e-07
ST47_g1601	PF08240.7	ADH_N	Domain	2.2e-24
ST47_g1603	PF12223.3	DUF3602	Family	1.3e-10
ST47_g1604	PF00596.16	Aldolase_II	Domain	1.3e-43
ST47_g1606	PF11935.3	DUF3453	Family	4.6e-71
ST47_g1607	PF09813.4	Coiled-coil_56	Family	2.9e-06
ST47_g1608	PF04083.11	Abhydro_lipase	Family	6.6e-16
ST47_g1609	PF08351.6	DUF1726	Family	1.3e-39
ST47_g1610	PF00004.24	AAA	Family	2e-17
ST47_g1611	PF02636.12	Methyltransf_28	Family	6.4e-37
ST47_g1612	PF00291.20	PALP	Family	2.7e-54
ST47_g1615	PF10471.4	APC_CDC26	Family	5.1e-17
ST47_g1617	PF00002.19	7tm_2	Family	2e-06
ST47_g1618	PF00583.19	Acetyltransf_1	Family	3.9e-08
ST47_g1619	PF00704.23	Glyco_hydro_18	Domain	1e-81
ST47_g1624	PF13489.1	Methyltransf_23	Domain	6.5e-22
ST47_g1625	PF12697.2	Abhydrolase_6	Domain	3.8e-29
ST47_g1626	PF12768.2	Rax2	Family	1.3e-86
ST47_g1628	PF00428.14	Ribosomal_60s	Family	8.4e-29
ST47_g1629	PF00203.16	Ribosomal_S19	Domain	1.9e-33
ST47_g1630	PF01255.14	Prenyltransf	Family	2.4e-07
ST47_g1631	PF07393.6	Sec10	Family	3.7e-198
ST47_g1632	PF00474.12	SSF	Family	4.7e-23
ST47_g1633	PF01545.16	Cation_efflux	Family	4.5e-81
ST47_g1634	PF00854.16	PTR2	Family	2.9e-50
ST47_g1636	PF14269.1	Arylsulfotran_2	Family	8.9e-26
ST47_g1638	PF00346.14	Complex1_49kDa	Family	1.7e-133
ST47_g1639	PF01193.19	RNA_pol_L	Domain	1.3e-14
ST47_g1641	PF00231.14	ATP-synt	Domain	3.2e-69
ST47_g1642	PF02919.10	Topoisom_I_N	Family	4.5e-97
ST47_g1643	PF01370.16	Epimerase	Family	6.5e-19
ST47_g1645	PF12697.2	Abhydrolase_6	Domain	1.3e-12
ST47_g1647	PF01494.14	FAD_binding_3	Family	9.6e-08
ST47_g1648	PF09749.4	HVSL	Family	4.3e-74
ST47_g1649	PF08316.6	Pal1	Family	4.7e-09
ST47_g1650	PF00270.24	DEAD	Domain	2.5e-06
ST47_g1653	PF10329.4	DUF2417	Family	2.5e-86
ST47_g1654	PF12697.2	Abhydrolase_6	Domain	7.2e-21
ST47_g1655	PF07690.11	MFS_1	Family	2.5e-26
ST47_g1660	PF00370.16	FGGY_N	Domain	3.4e-21
ST47_g1661	PF00076.17	RRM_1	Domain	1.9e-09
ST47_g1662	PF00179.21	UQ_con	Domain	4.1e-42
ST47_g1664	PF00566.13	RabGAP-TBC	Family	1.1e-34
ST47_g1665	PF00447.12	HSF_DNA-bind	Family	1.9e-35
ST47_g1667	PF00156.22	Pribosyltran	Domain	1.3e-07
ST47_g1670	PF04909.9	Amidohydro_2	Domain	2.6e-34
ST47_g1671	PF12695.2	Abhydrolase_5	Domain	1.4e-07
ST47_g1672	PF03169.10	OPT	Family	3.9e-198
ST47_g1673	PF08740.6	BCS1_N	Domain	3.9e-50
ST47_g1675	PF00795.17	CN_hydrolase	Family	5e-31
ST47_g1676	PF07110.6	EthD	Domain	2.9e-18
ST47_g1677	PF10255.4	Paf67	Family	8.9e-156
ST47_g1681	PF14880.1	COX14	Family	9.7e-17
ST47_g1682	PF10454.4	DUF2458	Family	1.4e-28
ST47_g1684	PF01370.16	Epimerase	Family	1.1e-35
ST47_g1686	PF11915.3	DUF3433	Family	1.6e-10
ST47_g1687	PF01734.17	Patatin	Family	5.7e-12
ST47_g1688	PF00170.16	bZIP_1	Family	7.5e-08
ST47_g1690	PF01266.19	DAO	Domain	4.2e-35
ST47_g1692	PF08624.5	CRC_subunit	Family	5.6e-58
ST47_g1693	PF00501.23	AMP-binding	Family	1.5e-51
ST47_g1694	PF00664.18	ABC_membrane	Family	9.3e-37
ST47_g1695	PF13434.1	K_oxygenase	Family	3e-97
ST47_g1696	PF00069.20	Pkinase	Domain	1.9e-51
ST47_g1697	PF05470.7	eIF-3c_N	Family	5.4e-172
ST47_g1698	PF00076.17	RRM_1	Domain	2.8e-14
ST47_g1699	PF00235.14	Profilin	Domain	1.8e-38
ST47_g1700	PF04547.7	Anoctamin	Family	5.8e-113
ST47_g1701	PF01425.16	Amidase	Family	2.3e-111
ST47_g1702	PF06398.6	Pex24p	Family	1.4e-94
ST47_g1704	PF04080.8	Per1	Family	8.3e-103
ST47_g1707	PF00067.17	p450	Domain	2.8e-46
ST47_g1708	PF13489.1	Methyltransf_23	Domain	1.5e-20
ST47_g1709	PF03801.8	Ndc80_HEC	Family	6.9e-56
ST47_g1712	PF06437.6	ISN1	Family	3.8e-185
ST47_g1713	PF10156.4	Med17	Family	1.3e-92
ST47_g1714	PF13875.1	DUF4202	Family	4.5e-81
ST47_g1716	PF02133.10	Transp_cyt_pur	Family	4.6e-92
ST47_g1718	PF00106.20	adh_short	Domain	2.5e-33
ST47_g1720	PF00450.17	Peptidase_S10	Domain	5.8e-96
ST47_g1721	PF00808.18	CBFD_NFYB_HMF	Domain	1.2e-09
ST47_g1722	PF00654.15	Voltage_CLC	Family	1.3e-89
ST47_g1723	PF00117.23	GATase	Domain	1.8e-16
ST47_g1724	PF13862.1	BCIP	Family	2.7e-64
ST47_g1725	PF02921.9	UCR_TM	Family	1.9e-20
ST47_g1726	PF01661.16	Macro	Domain	1.1e-16
ST47_g1727	PF08385.7	DHC_N1	Family	4.2e-184
ST47_g1728	PF02214.17	BTB_2	Domain	4.9e-09
ST47_g1732	PF00930.16	DPPIV_N	Family	1.4e-104
ST47_g1733	PF14328.1	DUF4385	Family	1.1e-55
ST47_g1735	PF00149.23	Metallophos	Domain	6.3e-28
ST47_g1736	PF03211.8	Pectate_lyase	Family	1.8e-60
ST47_g1737	PF00854.16	PTR2	Family	5.4e-19
ST47_g1738	PF00071.17	Ras	Domain	4.6e-59
ST47_g1739	PF00994.19	MoCF_biosynth	Domain	1.5e-27
ST47_g1740	PF06609.8	TRI12	Family	2.7e-22
ST47_g1741	PF00264.15	Tyrosinase	Domain	3.4e-37
ST47_g1745	PF00083.19	Sugar_tr	Family	5.2e-101
ST47_g1746	PF04084.9	ORC2	Family	2.1e-100
ST47_g1747	PF04055.16	Radical_SAM	Domain	1.8e-15
ST47_g1748	PF03114.13	BAR	Domain	6.3e-59
ST47_g1749	PF00579.20	tRNA-synt_1b	Family	3.1e-70
ST47_g1750	PF04479.8	RTA1	Family	5.2e-10
ST47_g1751	PF11951.3	Fungal_trans_2	Family	1.6e-23
ST47_g1752	PF00814.20	Peptidase_M22	Family	1.3e-81
ST47_g1753	PF00856.23	SET	Family	1.2e-18
ST47_g1754	PF10513.4	EPL1	Family	4.3e-37
ST47_g1757	PF00144.19	Beta-lactamase	Domain	3.9e-47
ST47_g1759	PF01603.15	B56	Family	6.1e-173
ST47_g1760	PF09734.4	Tau95	Family	1.3e-55
ST47_g1761	PF02284.11	COX5A	Domain	2.8e-43
ST47_g1762	PF00732.14	GMC_oxred_N	Domain	2.3e-58
ST47_g1763	PF12697.2	Abhydrolase_6	Domain	1.2e-17
ST47_g1764	PF03060.10	NMO	Domain	4e-60
ST47_g1765	PF12719.2	Cnd3	Family	3.5e-79
ST47_g1766	PF00687.16	Ribosomal_L1	Domain	7e-28
ST47_g1767	PF06148.6	COG2	Family	1.8e-26
ST47_g1768	PF09296.6	NUDIX-like	Domain	1.8e-13
ST47_g1769	PF00291.20	PALP	Family	2.9e-59
ST47_g1770	PF00106.20	adh_short	Domain	1.1e-15
ST47_g1771	PF00586.19	AIRS	Domain	9.1e-24
ST47_g1772	PF01384.15	PHO4	Family	8.7e-109
ST47_g1775	PF00067.17	p450	Domain	2.4e-26
ST47_g1776	PF01679.12	Pmp3	Family	4.3e-22
ST47_g1780	PF04406.9	TP6A_N	Domain	3.3e-17
ST47_g1781	PF12253.3	CAF1A	Family	1.1e-24
ST47_g1782	PF09423.5	PhoD	Domain	1.3e-151
ST47_g1783	PF02133.10	Transp_cyt_pur	Family	2.3e-21
ST47_g1785	PF09685.5	Tic20	Family	2.6e-06
ST47_g1786	PF05742.7	NRDE	Family	1.2e-43
ST47_g1787	PF08442.5	ATP-grasp_2	Domain	5.8e-77
ST47_g1788	PF11595.3	DUF3245	Family	3.7e-12
ST47_g1789	PF00108.18	Thiolase_N	Domain	3.9e-80
ST47_g1790	PF02136.15	NTF2	Domain	6.7e-31
ST47_g1791	PF01370.16	Epimerase	Family	2.9e-17
ST47_g1792	PF01717.13	Meth_synt_2	Domain	9.5e-17
ST47_g1793	PF04389.12	Peptidase_M28	Family	3.4e-34
ST47_g1794	PF13452.1	MaoC_dehydrat_N	Domain	5.2e-08
ST47_g1796	PF00808.18	CBFD_NFYB_HMF	Domain	2.5e-17
ST47_g1797	PF03357.16	Snf7	Family	4.9e-15
ST47_g1798	PF00544.14	Pec_lyase_C	Domain	5.9e-45
ST47_g1799	PF09736.4	Bud13	Family	1.3e-44
ST47_g1800	PF01035.15	DNA_binding_1	Domain	1.2e-18
ST47_g1802	PF07859.8	Abhydrolase_3	Domain	1.4e-28
ST47_g1804	PF07690.11	MFS_1	Family	5.4e-29
ST47_g1805	PF00929.19	RNase_T	Family	1.3e-14
ST47_g1806	PF12254.3	DNA_pol_alpha_N	Family	6.5e-26
ST47_g1807	PF00266.14	Aminotran_5	Domain	5.4e-10
ST47_g1808	PF01521.15	Fe-S_biosyn	Family	1.2e-12
ST47_g1809	PF00248.16	Aldo_ket_red	Domain	9.6e-56
ST47_g1810	PF13344.1	Hydrolase_6	Domain	4.1e-20
ST47_g1813	PF02845.11	CUE	Family	2.2e-08
ST47_g1816	PF08271.7	TF_Zn_Ribbon	Domain	4.1e-12
ST47_g1817	PF10775.4	ATP_sub_h	Family	1.5e-27
ST47_g1818	PF08578.5	DUF1765	Family	2.6e-39
ST47_g1822	PF03133.10	TTL	Family	1.5e-54
ST47_g1823	PF09329.6	zf-primase	Domain	5e-16
ST47_g1824	PF09468.5	RNase_H2-Ydr279	Family	1.2e-86
ST47_g1826	PF08651.5	DASH_Duo1	Family	7.7e-30
ST47_g1827	PF10509.4	GalKase_gal_bdg	Domain	8e-20
ST47_g1829	PF11915.3	DUF3433	Family	2.4e-28
ST47_g1830	PF12842.2	DUF3819	Domain	8e-46
ST47_g1831	PF00611.18	FCH	Family	8.3e-19
ST47_g1832	PF00069.20	Pkinase	Domain	3.9e-59
ST47_g1835	PF09791.4	Oxidored-like	Family	8.7e-26
ST47_g1836	PF08285.6	DPM3	Family	1.9e-34
ST47_g1839	PF01602.15	Adaptin_N	Family	5e-120
ST47_g1840	PF08719.6	DUF1768	Domain	7e-53
ST47_g1842	PF04082.13	Fungal_trans	Domain	4.1e-17
ST47_g1844	PF01168.15	Ala_racemase_N	Domain	3e-45
ST47_g1847	PF00924.13	MS_channel	Family	1.3e-16
ST47_g1848	PF01266.19	DAO	Domain	4.5e-46
ST47_g1849	PF13489.1	Methyltransf_23	Domain	1.2e-20
ST47_g1851	PF09994.4	DUF2235	Domain	1.2e-69
ST47_g1852	PF01200.13	Ribosomal_S28e	Family	2.5e-31
ST47_g1854	PF00535.21	Glycos_transf_2	Family	1.3e-33
ST47_g1855	PF13242.1	Hydrolase_like	Domain	1e-07
ST47_g1857	PF01805.15	Surp	Family	2.6e-14
ST47_g1859	PF14559.1	TPR_19	Domain	6.8e-07
ST47_g1860	PF02776.13	TPP_enzyme_N	Domain	3.2e-56
ST47_g1861	PF01565.18	FAD_binding_4	Domain	9.8e-19
ST47_g1863	PF00067.17	p450	Domain	1.1e-19
ST47_g1864	PF00657.17	Lipase_GDSL	Family	7.7e-11
ST47_g1867	PF00382.14	TFIIB	Domain	7.1e-13
ST47_g1868	PF00628.24	PHD	Domain	3.5e-10
ST47_g1869	PF02515.12	CoA_transf_3	Family	5.4e-58
ST47_g1870	PF00677.12	Lum_binding	Domain	1.4e-20
ST47_g1872	PF13847.1	Methyltransf_31	Domain	9e-11
ST47_g1873	PF00225.18	Kinesin	Domain	4.8e-61
ST47_g1876	PF02204.13	VPS9	Family	4.6e-22
ST47_g1877	PF12709.2	Kinetocho_Slk19	Family	7.4e-11
ST47_g1878	PF07690.11	MFS_1	Family	4.5e-16
ST47_g1881	PF00270.24	DEAD	Domain	2.2e-28
ST47_g1882	PF13774.1	Longin	Domain	3e-15
ST47_g1884	PF13324.1	GCIP	Family	1.4e-08
ST47_g1885	PF05730.6	CFEM	Domain	2.8e-12
ST47_g1889	PF12999.2	PRKCSH-like	Family	1.3e-17
ST47_g1890	PF00067.17	p450	Domain	2e-56
ST47_g1891	PF11807.3	DUF3328	Family	1.5e-27
ST47_g1893	PF13449.1	Phytase-like	Domain	7.3e-29
ST47_g1896	PF00106.20	adh_short	Domain	1e-12
ST47_g1897	PF13967.1	RSN1_TM	Family	1.3e-38
ST47_g1898	PF02878.11	PGM_PMM_I	Domain	1.8e-08
ST47_g1899	PF13945.1	NST1	Family	1.3e-60
ST47_g1900	PF00071.17	Ras	Domain	5.2e-47
ST47_g1901	PF09812.4	MRP-L28	Family	7.3e-06
ST47_g1903	PF10282.4	Lactonase	Family	2.2e-84
ST47_g1904	PF00891.13	Methyltransf_2	Family	5.5e-17
ST47_g1906	PF00025.16	Arf	Domain	9.5e-74
ST47_g1908	PF02225.17	PA	Family	2.4e-14
ST47_g1909	PF13738.1	Pyr_redox_3	Family	3.2e-23
ST47_g1910	PF03109.11	ABC1	Family	8.7e-07
ST47_g1912	PF05141.7	DIT1_PvcA	Family	3e-88
ST47_g1913	PF07690.11	MFS_1	Family	2.8e-20
ST47_g1914	PF01494.14	FAD_binding_3	Family	3.9e-45
ST47_g1922	PF04997.7	RNA_pol_Rpb1_1	Domain	2.2e-12
ST47_g1923	PF08572.5	PRP3	Domain	2e-63
ST47_g1924	PF01494.14	FAD_binding_3	Family	1.2e-07
ST47_g1925	PF01734.17	Patatin	Family	3.2e-25
ST47_g1926	PF12796.2	Ank_2	Family	3.9e-12
ST47_g1928	PF07690.11	MFS_1	Family	1.6e-15
ST47_g1932	PF00089.21	Trypsin	Domain	8.3e-68
ST47_g1935	PF01936.13	NYN	Domain	5.5e-28
ST47_g1937	PF13489.1	Methyltransf_23	Domain	1.9e-18
ST47_g1938	PF05648.9	PEX11	Family	2.9e-69
ST47_g1939	PF03291.11	Pox_MCEL	Family	2.8e-44
ST47_g1940	PF10602.4	RPN7	Family	2e-52
ST47_g1942	PF00083.19	Sugar_tr	Family	3.6e-16
ST47_g1944	PF00226.26	DnaJ	Domain	1.8e-21
ST47_g1945	PF00085.15	Thioredoxin	Domain	2.6e-26
ST47_g1946	PF00172.13	Zn_clus	Domain	1.5e-07
ST47_g1947	PF00456.16	Transketolase_N	Domain	1.4e-113
ST47_g1948	PF13508.1	Acetyltransf_7	Domain	3e-09
ST47_g1950	PF07249.7	Cerato-platanin	Family	1.6e-57
ST47_g1953	PF05922.11	Inhibitor_I9	Domain	1.9e-15
ST47_g1954	PF00654.15	Voltage_CLC	Family	6.1e-90
ST47_g1955	PF08240.7	ADH_N	Domain	3.1e-25
ST47_g1956	PF00141.18	peroxidase	Family	9.5e-42
ST47_g1957	PF01764.20	Lipase_3	Family	2.2e-19
ST47_g1959	PF00149.23	Metallophos	Domain	1.5e-08
ST47_g1960	PF00071.17	Ras	Domain	9.9e-13
ST47_g1961	PF00106.20	adh_short	Domain	4.8e-20
ST47_g1962	PF08592.6	DUF1772	Domain	1.1e-11
ST47_g1964	PF00026.18	Asp	Family	2.2e-38
ST47_g1965	PF12855.2	Ecl1	Family	1.2e-16
ST47_g1966	PF10294.4	Methyltransf_16	Family	2.2e-19
ST47_g1967	PF01282.14	Ribosomal_S24e	Family	3.8e-35
ST47_g1968	PF01331.14	mRNA_cap_enzyme	Domain	6e-48
ST47_g1969	PF13639.1	zf-RING_2	Domain	1.9e-08
ST47_g1970	PF00899.16	ThiF	Family	3.5e-35
ST47_g1971	PF01223.18	Endonuclease_NS	Domain	6.6e-59
ST47_g1972	PF02953.10	zf-Tim10_DDP	Domain	1.5e-17
ST47_g1973	PF03388.8	Lectin_leg-like	Family	1.3e-67
ST47_g1979	PF00083.19	Sugar_tr	Family	4.5e-54
ST47_g1980	PF00561.15	Abhydrolase_1	Domain	5e-18
ST47_g1981	PF00293.23	NUDIX	Domain	1.4e-15
ST47_g1983	PF01266.19	DAO	Domain	7.3e-07
ST47_g1984	PF13417.1	GST_N_3	Domain	6.5e-13
ST47_g1986	PF00153.22	Mito_carr	Family	4.6e-16
ST47_g1987	PF05764.8	YL1	Family	1.9e-56
ST47_g1988	PF01400.19	Astacin	Domain	5.7e-06
ST47_g1989	PF06337.7	DUSP	Domain	1.1e-10
ST47_g1990	PF00654.15	Voltage_CLC	Family	8.8e-93
ST47_g1991	PF00457.12	Glyco_hydro_11	Domain	7e-78
ST47_g1993	PF09745.4	DUF2040	Family	4.5e-37
ST47_g1994	PF00856.23	SET	Family	1.3e-06
ST47_g1995	PF10253.4	PRCC	Family	7.1e-30
ST47_g1996	PF05422.7	SIN1	Family	1.9e-17
ST47_g1997	PF13923.1	zf-C3HC4_2	Domain	3.8e-06
ST47_g1998	PF01553.16	Acyltransferase	Family	7.2e-15
ST47_g1999	PF00808.18	CBFD_NFYB_HMF	Domain	8.5e-15
ST47_g2000	PF13472.1	Lipase_GDSL_2	Domain	8.4e-14
ST47_g2001	PF07690.11	MFS_1	Family	2.9e-19
ST47_g2002	PF00465.14	Fe-ADH	Family	5e-103
ST47_g2004	PF00856.23	SET	Family	1.5e-11
ST47_g2005	PF07732.10	Cu-oxidase_3	Domain	6.7e-37
ST47_g2006	PF04479.8	RTA1	Family	9e-42
ST47_g2008	PF00172.13	Zn_clus	Domain	6.7e-09
ST47_g2009	PF00732.14	GMC_oxred_N	Domain	3.8e-30
ST47_g2011	PF00474.12	SSF	Family	6.6e-24
ST47_g2013	PF00174.14	Oxidored_molyb	Domain	2.3e-49
ST47_g2014	PF05922.11	Inhibitor_I9	Domain	4.2e-10
ST47_g2016	PF13738.1	Pyr_redox_3	Family	6.1e-21
ST47_g2017	PF00264.15	Tyrosinase	Domain	2.1e-45
ST47_g2018	PF07690.11	MFS_1	Family	1.2e-28
ST47_g2019	PF01670.11	Glyco_hydro_12	Family	1.6e-19
ST47_g2020	PF04828.9	GFA	Family	3.7e-12
ST47_g2021	PF01124.13	MAPEG	Family	1.2e-14
ST47_g2025	PF14498.1	Glyco_hyd_65N_2	Domain	8.1e-38
ST47_g2026	PF01565.18	FAD_binding_4	Domain	9.2e-21
ST47_g2027	PF12257.3	DUF3608	Family	8.9e-77
ST47_g2028	PF14636.1	FNIP_N	Family	5.3e-26
ST47_g2029	PF13409.1	GST_N_2	Domain	6.3e-22
ST47_g2030	PF13634.1	Nucleoporin_FG	Family	7.5e-09
ST47_g2031	PF05182.8	Fip1	Motif	2.1e-16
ST47_g2032	PF14580.1	LRR_9	Repeat	3.6e-49
ST47_g2033	PF00069.20	Pkinase	Domain	5.5e-24
ST47_g2034	PF02383.13	Syja_N	Family	3.8e-90
ST47_g2035	PF00164.20	Ribosom_S12_S23	Family	6.8e-42
ST47_g2036	PF00443.24	UCH	Family	2.5e-42
ST47_g2038	PF00118.19	Cpn60_TCP1	Family	1.2e-134
ST47_g2039	PF11788.3	MRP-L46	Family	4.3e-33
ST47_g2041	PF12697.2	Abhydrolase_6	Domain	1.4e-14
ST47_g2042	PF00642.19	zf-CCCH	Family	5.2e-08
ST47_g2046	PF09747.4	DUF2052	Family	1.3e-34
ST47_g2047	PF07690.11	MFS_1	Family	4e-33
ST47_g2049	PF07690.11	MFS_1	Family	3.5e-17
ST47_g2050	PF00621.15	RhoGEF	Domain	1.1e-28
ST47_g2051	PF00324.16	AA_permease	Family	2.6e-121
ST47_g2052	PF00076.17	RRM_1	Domain	3.4e-18
ST47_g2053	PF00628.24	PHD	Domain	3.2e-09
ST47_g2054	PF00227.21	Proteasome	Domain	6.3e-48
ST47_g2057	PF00190.17	Cupin_1	Domain	5.6e-11
ST47_g2058	PF01261.19	AP_endonuc_2	Domain	4.2e-28
ST47_g2059	PF00398.15	RrnaAD	Domain	2.4e-59
ST47_g2060	PF00117.23	GATase	Domain	5.1e-29
ST47_g2061	PF00163.14	Ribosomal_S4	Family	1.6e-11
ST47_g2062	PF00483.18	NTP_transferase	Family	1e-06
ST47_g2063	PF06985.6	HET	Family	3.3e-22
ST47_g2064	PF00106.20	adh_short	Domain	4.4e-27
ST47_g2066	PF00076.17	RRM_1	Domain	4.4e-14
ST47_g2067	PF02727.11	Cu_amine_oxidN2	Domain	2.8e-13
ST47_g2068	PF03443.9	Glyco_hydro_61	Family	5.7e-45
ST47_g2070	PF08553.5	VID27	Family	0
ST47_g2071	PF01602.15	Adaptin_N	Family	1.4e-147
ST47_g2074	PF02567.11	PhzC-PhzF	Family	3.8e-39
ST47_g2077	PF00752.12	XPG_N	Family	1.1e-29
ST47_g2078	PF02771.11	Acyl-CoA_dh_N	Domain	2.5e-20
ST47_g2079	PF00179.21	UQ_con	Domain	6.6e-52
ST47_g2081	PF00982.16	Glyco_transf_20	Family	4.2e-150
ST47_g2083	PF13520.1	AA_permease_2	Family	1.6e-47
ST47_g2086	PF00172.13	Zn_clus	Domain	1.8e-06
ST47_g2087	PF07690.11	MFS_1	Family	6.7e-44
ST47_g2088	PF00076.17	RRM_1	Domain	5e-15
ST47_g2089	PF00153.22	Mito_carr	Family	1e-09
ST47_g2091	PF01569.16	PAP2	Family	1.3e-09
ST47_g2096	PF02244.11	Propep_M14	Domain	1.1e-07
ST47_g2098	PF07969.6	Amidohydro_3	Family	3.7e-55
ST47_g2099	PF14226.1	DIOX_N	Family	4.7e-24
ST47_g2100	PF10503.4	Esterase_phd	Family	4.1e-21
ST47_g2101	PF02492.14	cobW	Domain	4.6e-47
ST47_g2104	PF00270.24	DEAD	Domain	5.4e-39
ST47_g2105	PF12874.2	zf-met	Domain	4.2e-08
ST47_g2108	PF05773.17	RWD	Domain	3.9e-08
ST47_g2109	PF06127.6	DUF962	Family	1.2e-24
ST47_g2113	PF13637.1	Ank_4	Domain	1.1e-12
ST47_g2114	PF00397.21	WW	Domain	1.7e-07
ST47_g2115	PF04082.13	Fungal_trans	Domain	1.4e-14
ST47_g2117	PF04670.7	Gtr1_RagA	Family	7.6e-92
ST47_g2118	PF07958.6	DUF1688	Family	1.4e-09
ST47_g2120	PF00085.15	Thioredoxin	Domain	4.1e-33
ST47_g2122	PF00571.23	CBS	Domain	3.2e-06
ST47_g2124	PF00656.17	Peptidase_C14	Domain	2.8e-71
ST47_g2125	PF01369.15	Sec7	Domain	2.7e-36
ST47_g2127	PF05216.8	UNC-50	Family	1e-82
ST47_g2129	PF10252.4	PP28	Domain	5.1e-30
ST47_g2130	PF03167.14	UDG	Domain	2.8e-24
ST47_g2131	PF10685.4	KGG	Family	2.3e-08
ST47_g2134	PF00230.15	MIP	Family	2.3e-07
ST47_g2135	PF01569.16	PAP2	Family	1.3e-16
ST47_g2136	PF05773.17	RWD	Domain	9e-21
ST47_g2137	PF02771.11	Acyl-CoA_dh_N	Domain	8.5e-09
ST47_g2138	PF12929.2	Mid1	Domain	1.3e-138
ST47_g2139	PF01341.12	Glyco_hydro_6	Domain	8.6e-110
ST47_g2140	PF01546.23	Peptidase_M20	Family	6.6e-27
ST47_g2142	PF02696.9	UPF0061	Family	2.1e-124
ST47_g2144	PF13191.1	AAA_16	Domain	9.4e-10
ST47_g2145	PF00383.17	dCMP_cyt_deam_1	Family	4.1e-06
ST47_g2146	PF01822.14	WSC	Family	3.7e-18
ST47_g2147	PF04750.9	Far-17a_AIG1	Family	6.7e-08
ST47_g2150	PF00350.18	Dynamin_N	Family	3.3e-13
ST47_g2151	PF01222.12	ERG4_ERG24	Family	4.7e-158
ST47_g2152	PF02157.10	Man-6-P_recep	Family	2.2e-11
ST47_g2153	PF00887.14	ACBP	Domain	4.6e-28
ST47_g2154	PF07690.11	MFS_1	Family	3.6e-12
ST47_g2155	PF01301.14	Glyco_hydro_35	Family	1.3e-93
ST47_g2157	PF04389.12	Peptidase_M28	Family	4.6e-29
ST47_g2159	PF00141.18	peroxidase	Family	8.1e-32
ST47_g2161	PF00173.23	Cyt-b5	Domain	1.1e-19
ST47_g2162	PF07923.8	N1221	Family	9e-84
ST47_g2163	PF00010.21	HLH	Domain	1.4e-12
ST47_g2165	PF08573.5	SAE2	Family	5.8e-25
ST47_g2167	PF14560.1	Ubiquitin_2	Domain	9.2e-19
ST47_g2168	PF00249.26	Myb_DNA-binding	Domain	2.7e-08
ST47_g2169	PF15624.1	Mif2_N	Family	2e-31
ST47_g2172	PF01284.18	MARVEL	Domain	2.5e-17
ST47_g2173	PF03644.8	Glyco_hydro_85	Family	1.8e-77
ST47_g2174	PF00810.13	ER_lumen_recept	Family	6.9e-55
ST47_g2175	PF06726.7	BC10	Family	3.1e-12
ST47_g2176	PF01433.15	Peptidase_M1	Family	4.9e-133
ST47_g2177	PF00026.18	Asp	Family	1.3e-37
ST47_g2178	PF01778.12	Ribosomal_L28e	Family	1e-26
ST47_g2179	PF10396.4	TrmE_N	Family	8.7e-32
ST47_g2182	PF00083.19	Sugar_tr	Family	3.3e-86
ST47_g2183	PF03443.9	Glyco_hydro_61	Family	6.9e-72
ST47_g2184	PF03067.10	Chitin_bind_3	Domain	1.7e-07
ST47_g2185	PF07690.11	MFS_1	Family	2.5e-12
ST47_g2187	PF08423.6	Rad51	Domain	3.1e-20
ST47_g2188	PF00755.15	Carn_acyltransf	Family	2.1e-150
ST47_g2189	PF01351.13	RNase_HII	Family	1.9e-44
ST47_g2190	PF02366.13	PMT	Family	7.8e-87
ST47_g2191	PF00083.19	Sugar_tr	Family	7.6e-103
ST47_g2192	PF12271.3	Chs3p	Family	1.1e-96
ST47_g2193	PF04056.9	Ssl1	Family	7.6e-62
ST47_g2195	PF01557.13	FAA_hydrolase	Family	1.9e-61
ST47_g2198	PF00443.24	UCH	Family	2e-12
ST47_g2199	PF00891.13	Methyltransf_2	Family	4.7e-32
ST47_g2201	PF12695.2	Abhydrolase_5	Domain	2.6e-14
ST47_g2205	PF00348.12	polyprenyl_synt	Domain	1.8e-54
ST47_g2207	PF09349.5	OHCU_decarbox	Domain	1.7e-44
ST47_g2211	PF00078.22	RVT_1	Family	8.7e-34
ST47_g2212	PF03184.14	DDE_1	Family	1.9e-08
ST47_g2216	PF12520.3	DUF3723	Family	4e-64
ST47_g2218	PF00069.20	Pkinase	Domain	4.5e-06
ST47_g2220	PF13023.1	HD_3	Domain	2.1e-18
ST47_g2224	PF01633.15	Choline_kinase	Family	9.8e-06
ST47_g2225	PF00069.20	Pkinase	Domain	7.8e-06
ST47_g2229	PF00933.16	Glyco_hydro_3	Family	1.2e-81
ST47_g2231	PF00248.16	Aldo_ket_red	Domain	2.6e-40
ST47_g2232	PF00324.16	AA_permease	Family	4e-113
ST47_g2235	PF04082.13	Fungal_trans	Domain	5.4e-10
ST47_g2236	PF07883.6	Cupin_2	Domain	5.2e-06
ST47_g2237	PF13602.1	ADH_zinc_N_2	Domain	5.7e-20
ST47_g2239	PF00400.27	WD40	Repeat	5.2e-11
ST47_g2240	PF00153.22	Mito_carr	Family	1.8e-17
ST47_g2241	PF04031.8	Las1	Family	4.8e-10
ST47_g2244	PF00583.19	Acetyltransf_1	Family	6.6e-10
ST47_g2245	PF11951.3	Fungal_trans_2	Family	4.1e-09
ST47_g2246	PF08241.7	Methyltransf_11	Domain	2.7e-06
ST47_g2247	PF10559.4	Plug_translocon	Domain	8.3e-18
ST47_g2248	PF04479.8	RTA1	Family	1.6e-47
ST47_g2250	PF00412.17	LIM	Domain	8.6e-11
ST47_g2251	PF07994.7	NAD_binding_5	Family	5.9e-112
ST47_g2253	PF00456.16	Transketolase_N	Domain	3.8e-147
ST47_g2255	PF01145.20	Band_7	Family	3.9e-26
ST47_g2256	PF01652.13	IF4E	Domain	2.6e-35
ST47_g2257	PF15370.1	DUF4598	Family	3.9e-21
ST47_g2258	PF08538.5	DUF1749	Family	5e-37
ST47_g2259	PF08538.5	DUF1749	Family	9.5e-23
ST47_g2260	PF07690.11	MFS_1	Family	6.5e-31
ST47_g2262	PF00512.20	HisKA	Domain	7.3e-11
ST47_g2264	PF00026.18	Asp	Family	6.1e-07
ST47_g2266	PF05903.9	Peptidase_C97	Domain	3.8e-38
ST47_g2268	PF04616.9	Glyco_hydro_43	Family	2.1e-61
ST47_g2269	PF00071.17	Ras	Domain	1.6e-45
ST47_g2270	PF00892.15	EamA	Family	1.6e-07
ST47_g2271	PF01509.13	TruB_N	Family	2.7e-42
ST47_g2272	PF00226.26	DnaJ	Domain	1.1e-18
ST47_g2275	PF05592.6	Bac_rhamnosid	Family	1.3e-28
ST47_g2276	PF00083.19	Sugar_tr	Family	1.8e-16
ST47_g2277	PF00083.19	Sugar_tr	Family	1.5e-08
ST47_g2280	PF00069.20	Pkinase	Domain	8.1e-31
ST47_g2281	PF00195.14	Chal_sti_synt_N	Domain	1.6e-20
ST47_g2283	PF00867.13	XPG_I	Family	5.7e-24
ST47_g2284	PF00144.19	Beta-lactamase	Domain	1.2e-27
ST47_g2285	PF00199.14	Catalase	Domain	3e-168
ST47_g2286	PF00080.15	Sod_Cu	Domain	3.5e-14
ST47_g2287	PF07647.12	SAM_2	Domain	5.7e-16
ST47_g2289	PF02359.13	CDC48_N	Domain	3.7e-19
ST47_g2290	PF05026.8	DCP2	Domain	6.2e-34
ST47_g2291	PF13430.1	DUF4112	Family	2.9e-31
ST47_g2293	PF08045.6	CDC14	Family	3.8e-84
ST47_g2294	PF00248.16	Aldo_ket_red	Domain	2.6e-62
ST47_g2295	PF08240.7	ADH_N	Domain	1.9e-26
ST47_g2296	PF00085.15	Thioredoxin	Domain	6.6e-27
ST47_g2297	PF00085.15	Thioredoxin	Domain	8.6e-32
ST47_g2298	PF06825.7	HSBP1	Family	3e-18
ST47_g2299	PF05890.7	Ebp2	Family	6.7e-93
ST47_g2301	PF04051.11	TRAPP	Family	7.3e-37
ST47_g2302	PF04841.8	Vps16_N	Family	4.4e-97
ST47_g2303	PF00225.18	Kinesin	Domain	1.9e-113
ST47_g2304	PF00588.14	SpoU_methylase	Family	1.5e-22
ST47_g2305	PF03595.12	SLAC1	Family	1.4e-94
ST47_g2307	PF00268.16	Ribonuc_red_sm	Domain	4.4e-119
ST47_g2311	PF00171.17	Aldedh	Family	8.2e-67
ST47_g2312	PF01776.12	Ribosomal_L22e	Family	2.1e-50
ST47_g2313	PF13002.2	LDB19	Family	1.7e-54
ST47_g2316	PF00501.23	AMP-binding	Family	4.8e-44
ST47_g2317	PF05730.6	CFEM	Domain	7.9e-11
ST47_g2318	PF13532.1	2OG-FeII_Oxy_2	Domain	6e-25
ST47_g2319	PF00388.14	PI-PLC-X	Family	3.8e-45
ST47_g2320	PF07470.8	Glyco_hydro_88	Family	2.3e-59
ST47_g2321	PF02133.10	Transp_cyt_pur	Family	5.1e-150
ST47_g2322	PF10441.4	Urb2	Family	1.2e-35
ST47_g2323	PF04418.7	DUF543	Domain	1.3e-27
ST47_g2326	PF00018.23	SH3_1	Domain	2.1e-15
ST47_g2327	PF04082.13	Fungal_trans	Domain	6.2e-16
ST47_g2328	PF01248.21	Ribosomal_L7Ae	Domain	1.5e-19
ST47_g2331	PF01408.17	GFO_IDH_MocA	Family	8.5e-18
ST47_g2332	PF00849.17	PseudoU_synth_2	Family	5.1e-26
ST47_g2333	PF03061.17	4HBT	Domain	4e-09
ST47_g2334	PF00141.18	peroxidase	Family	1.4e-30
ST47_g2335	PF02423.10	OCD_Mu_crystall	Family	3.7e-17
ST47_g2336	PF01494.14	FAD_binding_3	Family	7.1e-73
ST47_g2337	PF06699.6	PIG-F	Family	1.4e-52
ST47_g2338	PF01997.11	Translin	Family	4.9e-54
ST47_g2343	PF02585.12	PIG-L	Family	1.7e-23
ST47_g2346	PF13489.1	Methyltransf_23	Domain	2.5e-15
ST47_g2347	PF08202.6	MIS13	Family	1.3e-46
ST47_g2349	PF09419.5	PGP_phosphatase	Family	2.8e-65
ST47_g2350	PF01423.17	LSM	Domain	1.5e-14
ST47_g2351	PF10199.4	Adaptin_binding	Family	8.9e-11
ST47_g2352	PF13671.1	AAA_33	Domain	5.8e-07
ST47_g2354	PF03055.10	RPE65	Family	4.4e-33
ST47_g2355	PF07690.11	MFS_1	Family	4.3e-25
ST47_g2358	PF04117.7	Mpv17_PMP22	Family	6.1e-10
ST47_g2359	PF00172.13	Zn_clus	Domain	4.1e-07
ST47_g2361	PF07690.11	MFS_1	Family	1.5e-18
ST47_g2362	PF02668.11	TauD	Family	1.7e-44
ST47_g2363	PF00071.17	Ras	Domain	6e-23
ST47_g2364	PF12265.3	CAF1C_H4-bd	Family	8.9e-18
ST47_g2366	PF00009.22	GTP_EFTU	Domain	1.2e-60
ST47_g2367	PF00378.15	ECH	Family	6e-29
ST47_g2370	PF05592.6	Bac_rhamnosid	Family	3e-16
ST47_g2371	PF06985.6	HET	Family	7.5e-18
ST47_g2372	PF01328.12	Peroxidase_2	Family	2.7e-33
ST47_g2374	PF05773.17	RWD	Domain	1.8e-13
ST47_g2375	PF01230.18	HIT	Domain	5.3e-10
ST47_g2376	PF03896.11	TRAP_alpha	Family	3.6e-07
ST47_g2379	PF11312.3	DUF3115	Family	8.9e-103
ST47_g2380	PF02627.15	CMD	Family	7.2e-07
ST47_g2381	PF08606.6	Prp19	Domain	7.2e-33
ST47_g2383	PF04387.9	PTPLA	Family	2.2e-41
ST47_g2384	PF07000.6	DUF1308	Family	3.9e-54
ST47_g2385	PF05486.7	SRP9-21	Family	1.7e-28
ST47_g2387	PF14613.1	DUF4449	Family	1.5e-67
ST47_g2388	PF00026.18	Asp	Family	1e-59
ST47_g2390	PF09286.6	Pro-kuma_activ	Domain	5.7e-52
ST47_g2392	PF11905.3	DUF3425	Family	2.3e-31
ST47_g2393	PF07859.8	Abhydrolase_3	Domain	4.3e-29
ST47_g2396	PF01062.16	Bestrophin	Family	6.8e-16
ST47_g2397	PF00498.21	FHA	Family	1.1e-15
ST47_g2398	PF00675.15	Peptidase_M16	Family	2.1e-38
ST47_g2399	PF03443.9	Glyco_hydro_61	Family	2.9e-18
ST47_g2402	PF00867.13	XPG_I	Family	9.9e-11
ST47_g2403	PF14226.1	DIOX_N	Family	7.5e-21
ST47_g2404	PF12738.2	PTCB-BRCT	Family	2.3e-09
ST47_g2406	PF00999.16	Na_H_Exchanger	Family	1.1e-68
ST47_g2408	PF01494.14	FAD_binding_3	Family	3.4e-14
ST47_g2410	PF00583.19	Acetyltransf_1	Family	2.2e-10
ST47_g2412	PF07690.11	MFS_1	Family	5.6e-15
ST47_g2413	PF07690.11	MFS_1	Family	1.8e-38
ST47_g2414	PF00155.16	Aminotran_1_2	Domain	1.6e-29
ST47_g2416	PF00400.27	WD40	Repeat	2.5e-10
ST47_g2423	PF01650.13	Peptidase_C13	Family	3.7e-42
ST47_g2424	PF03169.10	OPT	Family	8.9e-155
ST47_g2425	PF00644.15	PARP	Family	1.6e-09
ST47_g2427	PF00653.16	BIR	Domain	1.3e-19
ST47_g2428	PF09139.6	Mmp37	Family	9.2e-120
ST47_g2432	PF13249.1	Prenyltrans_2	Domain	4.8e-15
ST47_g2433	PF07883.6	Cupin_2	Domain	1.7e-07
ST47_g2434	PF07690.11	MFS_1	Family	7.8e-13
ST47_g2435	PF00248.16	Aldo_ket_red	Domain	5.7e-67
ST47_g2436	PF00240.18	ubiquitin	Domain	1.1e-33
ST47_g2437	PF14534.1	DUF4440	Domain	1.9e-06
ST47_g2438	PF13563.1	2_5_RNA_ligase2	Family	1.8e-16
ST47_g2439	PF00483.18	NTP_transferase	Family	3.5e-48
ST47_g2441	PF00180.15	Iso_dh	Domain	1.4e-88
ST47_g2443	PF04082.13	Fungal_trans	Domain	2.7e-23
ST47_g2448	PF00004.24	AAA	Family	3.9e-40
ST47_g2449	PF02668.11	TauD	Family	7.4e-40
ST47_g2450	PF10785.4	NADH-u_ox-rdase	Domain	6e-30
ST47_g2451	PF13086.1	AAA_11	Domain	2.4e-23
ST47_g2452	PF03849.9	Tfb2	Family	1.1e-129
ST47_g2453	PF03061.17	4HBT	Domain	4.6e-13
ST47_g2455	PF00270.24	DEAD	Domain	1e-19
ST47_g2456	PF07962.7	Swi3	Family	1.7e-28
ST47_g2457	PF11957.3	efThoc1	Family	1.8e-133
ST47_g2458	PF00046.24	Homeobox	Domain	6.4e-16
ST47_g2460	PF00753.22	Lactamase_B	Domain	1.5e-07
ST47_g2461	PF04444.9	Dioxygenase_N	Family	4.4e-18
ST47_g2462	PF11927.3	DUF3445	Family	3.7e-77
ST47_g2463	PF03248.8	Rer1	Family	5.8e-77
ST47_g2464	PF00378.15	ECH	Family	2.5e-66
ST47_g2465	PF01794.14	Ferric_reduct	Family	3.5e-16
ST47_g2467	PF00173.23	Cyt-b5	Domain	7.4e-13
ST47_g2470	PF11309.3	DUF3112	Family	1.7e-43
ST47_g2473	PF01544.13	CorA	Family	1.8e-07
ST47_g2474	PF03134.14	TB2_DP1_HVA22	Family	3.5e-23
ST47_g2475	PF06420.7	Mgm101p	Family	1.4e-89
ST47_g2479	PF07690.11	MFS_1	Family	2.6e-09
ST47_g2480	PF01266.19	DAO	Domain	5.3e-54
ST47_g2482	PF00650.15	CRAL_TRIO	Domain	3.9e-11
ST47_g2483	PF00383.17	dCMP_cyt_deam_1	Family	2.8e-24
ST47_g2484	PF10233.4	Cg6151-P	Domain	5e-41
ST47_g2485	PF11489.3	DUF3210	Family	4.9e-209
ST47_g2486	PF01490.13	Aa_trans	Family	9.8e-35
ST47_g2487	PF07690.11	MFS_1	Family	3.7e-28
ST47_g2488	PF05730.6	CFEM	Domain	1.8e-08
ST47_g2489	PF08637.5	NCA2	Family	3.2e-86
ST47_g2490	PF00071.17	Ras	Domain	7e-65
ST47_g2491	PF07690.11	MFS_1	Family	3.8e-13
ST47_g2492	PF00004.24	AAA	Family	2.1e-43
ST47_g2493	PF03733.8	DUF307	Domain	2.2e-12
ST47_g2494	PF13639.1	zf-RING_2	Domain	4.6e-14
ST47_g2497	PF01565.18	FAD_binding_4	Domain	1.2e-21
ST47_g2499	PF00512.20	HisKA	Domain	4.4e-10
ST47_g2500	PF00289.17	CPSase_L_chain	Domain	1.4e-15
ST47_g2501	PF00565.12	SNase	Domain	1.5e-25
ST47_g2502	PF04433.12	SWIRM	Domain	3.5e-10
ST47_g2503	PF01593.19	Amino_oxidase	Domain	3.8e-36
ST47_g2504	PF00443.24	UCH	Family	4.8e-66
ST47_g2505	PF08571.5	Yos1	Family	2.3e-31
ST47_g2506	PF08447.6	PAS_3	Domain	1.3e-14
ST47_g2508	PF09340.5	NuA4	Family	1e-25
ST47_g2509	PF08711.6	Med26	Domain	1.6e-15
ST47_g2511	PF00209.13	SNF	Family	1.1e-75
ST47_g2513	PF05637.7	Glyco_transf_34	Family	2.9e-21
ST47_g2514	PF00924.13	MS_channel	Family	9.8e-22
ST47_g2515	PF00091.20	Tubulin	Domain	1.2e-66
ST47_g2516	PF14027.1	DUF4243	Family	1e-86
ST47_g2518	PF00067.17	p450	Domain	1.5e-99
ST47_g2520	PF02109.11	DAD	Family	1.1e-49
ST47_g2521	PF00155.16	Aminotran_1_2	Domain	6.3e-18
ST47_g2524	PF00400.27	WD40	Repeat	4.2e-06
ST47_g2525	PF03358.10	FMN_red	Family	7.3e-10
ST47_g2527	PF00544.14	Pec_lyase_C	Domain	4.2e-19
ST47_g2528	PF04111.7	APG6	Family	1.7e-116
ST47_g2529	PF10384.4	Scm3	Family	8.3e-17
ST47_g2530	PF00063.16	Myosin_head	Domain	2.9e-230
ST47_g2531	PF00069.20	Pkinase	Domain	7e-62
ST47_g2532	PF07047.7	OPA3	Family	1e-28
ST47_g2534	PF00933.16	Glyco_hydro_3	Family	1.7e-85
ST47_g2535	PF02671.16	PAH	Repeat	9.5e-15
ST47_g2536	PF01663.17	Phosphodiest	Family	4.4e-85
ST47_g2539	PF02516.9	STT3	Family	3.1e-128
ST47_g2541	PF08598.6	Sds3	Family	4.2e-25
ST47_g2542	PF00076.17	RRM_1	Domain	3.7e-12
ST47_g2543	PF00018.23	SH3_1	Domain	3.8e-12
ST47_g2545	PF07690.11	MFS_1	Family	4.8e-31
ST47_g2547	PF14604.1	SH3_9	Domain	1e-14
ST47_g2551	PF06687.7	SUR7	Family	7.3e-44
ST47_g2552	PF00857.15	Isochorismatase	Family	5.2e-26
ST47_g2553	PF00350.18	Dynamin_N	Family	2.4e-55
ST47_g2554	PF05680.7	ATP-synt_E	Family	3.8e-21
ST47_g2557	PF10342.4	GPI-anchored	Family	1.8e-16
ST47_g2559	PF00856.23	SET	Family	4.7e-11
ST47_g2562	PF00501.23	AMP-binding	Family	5.1e-18
ST47_g2563	PF00501.23	AMP-binding	Family	7.8e-24
ST47_g2566	PF00067.17	p450	Domain	3.4e-57
ST47_g2567	PF15460.1	SAS4	Family	4.5e-34
ST47_g2568	PF00787.19	PX	Domain	2.9e-15
ST47_g2571	PF01494.14	FAD_binding_3	Family	3.4e-24
ST47_g2572	PF02535.17	Zip	Family	3.4e-46
ST47_g2573	PF11951.3	Fungal_trans_2	Family	1.3e-08
ST47_g2574	PF01115.12	F_actin_cap_B	Family	4.7e-109
ST47_g2576	PF00069.20	Pkinase	Domain	2.9e-37
ST47_g2578	PF08101.6	DUF1708	Domain	1.9e-155
ST47_g2579	PF00319.13	SRF-TF	Domain	7.1e-24
ST47_g2580	PF13833.1	EF-hand_8	Domain	1.1e-10
ST47_g2582	PF01956.11	DUF106	Family	2.4e-62
ST47_g2583	PF06703.6	SPC25	Family	3.7e-52
ST47_g2586	PF02045.10	CBFB_NFYA	Family	1.6e-29
ST47_g2587	PF00856.23	SET	Family	2.2e-14
ST47_g2588	PF00082.17	Peptidase_S8	Domain	3e-41
ST47_g2592	PF00069.20	Pkinase	Domain	1.6e-15
ST47_g2593	PF00933.16	Glyco_hydro_3	Family	5.8e-80
ST47_g2595	PF04045.9	P34-Arc	Family	3.7e-101
ST47_g2596	PF04912.9	Dynamitin	Family	2.9e-31
ST47_g2599	PF07690.11	MFS_1	Family	5.2e-18
ST47_g2602	PF00010.21	HLH	Domain	4.6e-15
ST47_g2604	PF04727.8	ELMO_CED12	Family	2.4e-45
ST47_g2607	PF00118.19	Cpn60_TCP1	Family	9.4e-136
ST47_g2608	PF00004.24	AAA	Family	4.1e-40
ST47_g2609	PF00890.19	FAD_binding_2	Family	2.5e-127
ST47_g2610	PF00297.17	Ribosomal_L3	Family	2.3e-116
ST47_g2612	PF08449.6	UAA	Family	7.8e-78
ST47_g2613	PF02366.13	PMT	Family	1.7e-82
ST47_g2615	PF05277.7	DUF726	Family	8.5e-124
ST47_g2616	PF04900.7	Fcf1	Family	5.1e-25
ST47_g2617	PF13499.1	EF-hand_7	Domain	6.9e-09
ST47_g2618	PF08589.5	DUF1770	Family	2.2e-27
ST47_g2620	PF00176.18	SNF2_N	Family	2.6e-67
ST47_g2622	PF11790.3	Glyco_hydro_cc	Family	4.5e-62
ST47_g2623	PF01269.12	Fibrillarin	Domain	1.1e-106
ST47_g2625	PF13561.1	adh_short_C2	Domain	1.2e-18
ST47_g2626	PF02837.13	Glyco_hydro_2_N	Domain	9.5e-09
ST47_g2627	PF00314.12	Thaumatin	Domain	3.4e-78
ST47_g2628	PF00106.20	adh_short	Domain	6.8e-22
ST47_g2631	PF07690.11	MFS_1	Family	5.4e-14
ST47_g2632	PF02668.11	TauD	Family	1.8e-34
ST47_g2634	PF00173.23	Cyt-b5	Domain	2.9e-18
ST47_g2635	PF00076.17	RRM_1	Domain	2.9e-13
ST47_g2639	PF00884.18	Sulfatase	Family	1.8e-53
ST47_g2640	PF13513.1	HEAT_EZ	Repeat	4.6e-12
ST47_g2641	PF00622.23	SPRY	Family	2e-19
ST47_g2642	PF07690.11	MFS_1	Family	4.3e-31
ST47_g2645	PF01425.16	Amidase	Family	2e-73
ST47_g2647	PF01142.13	TruD	Family	1.6e-47
ST47_g2648	PF00155.16	Aminotran_1_2	Domain	4.3e-18
ST47_g2650	PF03820.12	Mtc	Family	5e-107
ST47_g2651	PF00012.15	HSP70	Family	3.4e-61
ST47_g2652	PF01083.17	Cutinase	Domain	2.4e-37
ST47_g2654	PF01648.15	ACPS	Family	3.3e-07
ST47_g2655	PF01174.14	SNO	Family	1.2e-41
ST47_g2656	PF00076.17	RRM_1	Domain	2.3e-16
ST47_g2659	PF12906.2	RINGv	Domain	9.3e-17
ST47_g2662	PF07690.11	MFS_1	Family	2e-32
ST47_g2663	PF02602.10	HEM4	Family	3.3e-35
ST47_g2665	PF01243.15	Pyridox_oxidase	Domain	9.8e-06
ST47_g2668	PF04193.9	PQ-loop	Repeat	5.1e-13
ST47_g2669	PF04777.8	Evr1_Alr	Family	6.4e-28
ST47_g2670	PF00069.20	Pkinase	Domain	5.5e-74
ST47_g2671	PF00651.26	BTB	Domain	5e-09
ST47_g2675	PF07969.6	Amidohydro_3	Family	2.4e-37
ST47_g2676	PF02771.11	Acyl-CoA_dh_N	Domain	2.2e-20
ST47_g2677	PF03211.8	Pectate_lyase	Family	1.2e-50
ST47_g2678	PF00903.20	Glyoxalase	Domain	8.5e-07
ST47_g2679	PF03932.9	CutC	Family	6.3e-53
ST47_g2680	PF01399.22	PCI	Family	2.6e-22
ST47_g2681	PF08657.5	DASH_Spc34	Family	4.9e-50
ST47_g2682	PF00106.20	adh_short	Domain	2.1e-24
ST47_g2684	PF07690.11	MFS_1	Family	3.8e-31
ST47_g2685	PF09729.4	Gti1_Pac2	Family	1.1e-47
ST47_g2686	PF01494.14	FAD_binding_3	Family	6.8e-07
ST47_g2689	PF10996.3	Beta-Casp	Domain	4.3e-27
ST47_g2690	PF00172.13	Zn_clus	Domain	1.9e-09
ST47_g2691	PF00005.22	ABC_tran	Domain	7e-23
ST47_g2693	PF03031.13	NIF	Family	2e-25
ST47_g2694	PF02893.15	GRAM	Family	4.7e-06
ST47_g2695	PF00026.18	Asp	Family	2e-107
ST47_g2697	PF07808.8	RED_N	Family	2.1e-06
ST47_g2698	PF04616.9	Glyco_hydro_43	Family	1.5e-38
ST47_g2699	PF09810.4	Exo5	Family	9.2e-116
ST47_g2700	PF13911.1	AhpC-TSA_2	Domain	1.3e-08
ST47_g2701	PF00125.19	Histone	Domain	1.8e-31
ST47_g2702	PF00125.19	Histone	Domain	1.9e-15
ST47_g2703	PF13419.1	HAD_2	Family	1.5e-19
ST47_g2704	PF13193.1	AMP-binding_C	Domain	2e-17
ST47_g2705	PF00071.17	Ras	Domain	1.3e-51
ST47_g2706	PF00172.13	Zn_clus	Domain	5.6e-08
ST47_g2707	PF03946.9	Ribosomal_L11_N	Domain	4.1e-27
ST47_g2708	PF08658.5	Rad54_N	Family	1.9e-60
ST47_g2709	PF11913.3	DUF3431	Family	3.5e-87
ST47_g2710	PF00145.12	DNA_methylase	Domain	1.6e-26
ST47_g2711	PF04909.9	Amidohydro_2	Domain	4.2e-08
ST47_g2712	PF01738.13	DLH	Domain	6.1e-28
ST47_g2714	PF06424.7	PRP1_N	Domain	1.2e-51
ST47_g2715	PF12695.2	Abhydrolase_5	Domain	3e-12
ST47_g2717	PF00349.16	Hexokinase_1	Domain	6.2e-76
ST47_g2719	PF00069.20	Pkinase	Domain	9.1e-39
ST47_g2721	PF06985.6	HET	Family	4.3e-21
ST47_g2722	PF00083.19	Sugar_tr	Family	9.1e-98
ST47_g2725	PF11789.3	zf-Nse	Domain	1.4e-21
ST47_g2726	PF00153.22	Mito_carr	Family	8.7e-15
ST47_g2728	PF00790.14	VHS	Family	8.9e-25
ST47_g2731	PF01267.12	F-actin_cap_A	Family	9.5e-88
ST47_g2732	PF00013.24	KH_1	Domain	1.4e-10
ST47_g2734	PF01039.17	Carboxyl_trans	Family	1.8e-140
ST47_g2735	PF03853.10	YjeF_N	Domain	1.3e-35
ST47_g2736	PF00886.14	Ribosomal_S16	Family	1.5e-24
ST47_g2737	PF00018.23	SH3_1	Domain	1.4e-09
ST47_g2739	PF01490.13	Aa_trans	Family	1.4e-90
ST47_g2741	PF01532.15	Glyco_hydro_47	Domain	6.2e-162
ST47_g2743	PF00854.16	PTR2	Family	3.3e-33
ST47_g2748	PF07946.9	DUF1682	Family	6.5e-101
ST47_g2749	PF00704.23	Glyco_hydro_18	Domain	3.9e-41
ST47_g2754	PF00501.23	AMP-binding	Family	5.7e-77
ST47_g2755	PF13532.1	2OG-FeII_Oxy_2	Domain	3.3e-15
ST47_g2756	PF12697.2	Abhydrolase_6	Domain	1.9e-28
ST47_g2757	PF10282.4	Lactonase	Family	8.4e-14
ST47_g2758	PF04444.9	Dioxygenase_N	Family	4.4e-14
ST47_g2759	PF02627.15	CMD	Family	6e-09
ST47_g2760	PF02771.11	Acyl-CoA_dh_N	Domain	1e-33
ST47_g2763	PF07110.6	EthD	Domain	2.3e-18
ST47_g2764	PF07690.11	MFS_1	Family	3.5e-26
ST47_g2765	PF05042.8	Caleosin	Family	2.4e-56
ST47_g2767	PF00083.19	Sugar_tr	Family	8e-121
ST47_g2768	PF00389.25	2-Hacid_dh	Domain	7.5e-16
ST47_g2769	PF05368.8	NmrA	Family	1.4e-10
ST47_g2770	PF00732.14	GMC_oxred_N	Domain	3.4e-63
ST47_g2771	PF00313.17	CSD	Domain	3e-16
ST47_g2772	PF13460.1	NAD_binding_10	Domain	3.8e-06
ST47_g2774	PF13589.1	HATPase_c_3	Domain	5.5e-06
ST47_g2778	PF00817.15	IMS	Family	3.9e-40
ST47_g2781	PF03398.9	Ist1	Family	5.7e-65
ST47_g2782	PF01624.15	MutS_I	Domain	3e-16
ST47_g2784	PF15277.1	Sec3-PIP2_bind	Domain	6.8e-23
ST47_g2785	PF05022.7	SRP40_C	Domain	3.8e-22
ST47_g2786	PF06966.7	DUF1295	Family	1.5e-37
ST47_g2787	PF10451.4	Stn1	Domain	4.7e-10
ST47_g2791	PF00383.17	dCMP_cyt_deam_1	Family	9e-15
ST47_g2792	PF00226.26	DnaJ	Domain	1.9e-23
ST47_g2796	PF13847.1	Methyltransf_31	Domain	1.6e-14
ST47_g2797	PF01926.18	MMR_HSR1	Family	2.3e-15
ST47_g2798	PF13233.1	Complex1_LYR_2	Family	2.6e-19
ST47_g2799	PF00155.16	Aminotran_1_2	Domain	5.8e-37
ST47_g2800	PF01496.14	V_ATPase_I	Family	4.2e-292
ST47_g2802	PF00501.23	AMP-binding	Family	1.2e-76
ST47_g2803	PF00583.19	Acetyltransf_1	Family	6.7e-11
ST47_g2804	PF00664.18	ABC_membrane	Family	4.5e-41
ST47_g2805	PF13434.1	K_oxygenase	Family	6e-54
ST47_g2806	PF13523.1	Acetyltransf_8	Domain	3.2e-35
ST47_g2807	PF01266.19	DAO	Domain	4e-36
ST47_g2808	PF01388.16	ARID	Domain	2.5e-17
ST47_g2810	PF00172.13	Zn_clus	Domain	2.9e-09
ST47_g2811	PF00649.13	Copper-fist	Domain	5.2e-21
ST47_g2812	PF07690.11	MFS_1	Family	1.8e-41
ST47_g2813	PF01866.12	Diphthamide_syn	Family	1.6e-50
ST47_g2814	PF01735.13	PLA2_B	Family	1e-179
ST47_g2815	PF00300.17	His_Phos_1	Domain	9.9e-11
ST47_g2817	PF05346.6	DUF747	Family	1.5e-128
ST47_g2818	PF13622.1	4HBT_3	Domain	3.9e-43
ST47_g2820	PF00069.20	Pkinase	Domain	2.4e-60
ST47_g2825	PF01417.15	ENTH	Domain	5.4e-40
ST47_g2827	PF00042.17	Globin	Domain	3.9e-09
ST47_g2830	PF00503.15	G-alpha	Domain	7.3e-52
ST47_g2832	PF14510.1	ABC_trans_N	Domain	2.2e-20
ST47_g2833	PF12937.2	F-box-like	Domain	1e-09
ST47_g2834	PF06395.6	CDC24	Domain	5e-32
ST47_g2835	PF01083.17	Cutinase	Domain	6.1e-23
ST47_g2837	PF02595.10	Gly_kinase	Family	8.5e-100
ST47_g2838	PF07690.11	MFS_1	Family	5e-32
ST47_g2841	PF00472.15	RF-1	Family	8.3e-27
ST47_g2842	PF11779.3	DUF3317	Family	2.8e-22
ST47_g2844	PF07778.6	CENP-I	Family	1.1e-87
ST47_g2846	PF14497.1	GST_C_3	Domain	9e-12
ST47_g2847	PF01251.13	Ribosomal_S7e	Family	9.3e-78
ST47_g2849	PF00153.22	Mito_carr	Family	4e-24
ST47_g2851	PF00544.14	Pec_lyase_C	Domain	8.5e-40
ST47_g2852	PF01266.19	DAO	Domain	1.1e-58
ST47_g2854	PF12763.2	EF-hand_4	Family	9.2e-12
ST47_g2857	PF00153.22	Mito_carr	Family	2.5e-06
ST47_g2858	PF00071.17	Ras	Domain	2.7e-65
ST47_g2861	PF00248.16	Aldo_ket_red	Domain	3.2e-60
ST47_g2862	PF00347.18	Ribosomal_L6	Domain	1.5e-12
ST47_g2863	PF12138.3	Spherulin4	Family	5e-48
ST47_g2866	PF11807.3	DUF3328	Family	3.1e-47
ST47_g2867	PF11807.3	DUF3328	Family	5.8e-52
ST47_g2869	PF07690.11	MFS_1	Family	4.3e-39
ST47_g2871	PF13396.1	PLDc_N	Domain	2.6e-12
ST47_g2873	PF00248.16	Aldo_ket_red	Domain	4.7e-65
ST47_g2875	PF08159.7	NUC153	Domain	2.8e-13
ST47_g2876	PF03595.12	SLAC1	Family	7.5e-77
ST47_g2879	PF02225.17	PA	Family	7.9e-13
ST47_g2881	PF00400.27	WD40	Repeat	2.4e-07
ST47_g2882	PF07992.9	Pyr_redox_2	Domain	3.1e-17
ST47_g2883	PF08592.6	DUF1772	Domain	4.4e-08
ST47_g2884	PF07690.11	MFS_1	Family	3.4e-30
ST47_g2885	PF01176.14	eIF-1a	Domain	8.6e-15
ST47_g2886	PF05208.8	ALG3	Family	3.9e-137
ST47_g2887	PF00929.19	RNase_T	Family	2.4e-28
ST47_g2888	PF11717.3	Tudor-knot	Family	3.6e-23
ST47_g2890	PF04082.13	Fungal_trans	Domain	6.8e-27
ST47_g2891	PF00171.17	Aldedh	Family	9.6e-131
ST47_g2893	PF01138.16	RNase_PH	Domain	1.8e-24
ST47_g2894	PF03452.9	Anp1	Family	1.6e-121
ST47_g2895	PF12783.2	Sec7_N	Domain	2.5e-13
ST47_g2896	PF03198.9	Glyco_hydro_72	Family	1.5e-120
ST47_g2898	PF00005.22	ABC_tran	Domain	9.5e-06
ST47_g2899	PF01553.16	Acyltransferase	Family	4.7e-17
ST47_g2902	PF10282.4	Lactonase	Family	5.8e-70
ST47_g2903	PF08240.7	ADH_N	Domain	3.7e-29
ST47_g2905	PF00485.13	PRK	Domain	6.9e-58
ST47_g2906	PF00149.23	Metallophos	Domain	2.6e-41
ST47_g2908	PF01602.15	Adaptin_N	Family	1.5e-102
ST47_g2910	PF02115.12	Rho_GDI	Domain	1.5e-58
ST47_g2913	PF02629.14	CoA_binding	Domain	5.2e-16
ST47_g2914	PF11976.3	Rad60-SLD	Family	1.1e-18
ST47_g2915	PF04121.8	Nup84_Nup100	Family	9.6e-32
ST47_g2917	PF00172.13	Zn_clus	Domain	9.8e-09
ST47_g2919	PF00176.18	SNF2_N	Family	5.5e-54
ST47_g2920	PF01699.19	Na_Ca_ex	Family	2.2e-22
ST47_g2921	PF03446.10	NAD_binding_2	Domain	5e-37
ST47_g2922	PF04801.8	Sin_N	Family	1.1e-24
ST47_g2923	PF10433.4	MMS1_N	Domain	2.6e-102
ST47_g2925	PF02268.11	TFIIA_gamma_N	Domain	3.2e-25
ST47_g2926	PF00137.16	ATP-synt_C	Family	1.6e-17
ST47_g2927	PF00994.19	MoCF_biosynth	Domain	1.9e-23
ST47_g2928	PF07690.11	MFS_1	Family	1.4e-35
ST47_g2929	PF02845.11	CUE	Family	2.7e-11
ST47_g2930	PF01042.16	Ribonuc_L-PSP	Domain	1.2e-08
ST47_g2931	PF06966.7	DUF1295	Family	9.3e-22
ST47_g2932	PF00730.20	HhH-GPD	Domain	1.8e-07
ST47_g2933	PF00491.16	Arginase	Domain	2.6e-75
ST47_g2934	PF00173.23	Cyt-b5	Domain	7.9e-06
ST47_g2935	PF00076.17	RRM_1	Domain	4.7e-19
ST47_g2936	PF07690.11	MFS_1	Family	3.9e-28
ST47_g2937	PF03033.15	Glyco_transf_28	Family	4.4e-22
ST47_g2938	PF00544.14	Pec_lyase_C	Domain	1.2e-40
ST47_g2941	PF08240.7	ADH_N	Domain	2.7e-10
ST47_g2943	PF08700.6	Vps51	Family	3.4e-15
ST47_g2944	PF02064.10	MAS20	Family	4.4e-22
ST47_g2945	PF07767.6	Nop53	Family	3.3e-99
ST47_g2946	PF07690.11	MFS_1	Family	2e-32
ST47_g2947	PF13460.1	NAD_binding_10	Domain	4.5e-14
ST47_g2949	PF08507.5	COPI_assoc	Family	1.9e-42
ST47_g2950	PF00320.22	GATA	Domain	1.3e-12
[truncated: 5,121 more rows]
