# Supplementary material for: Draft genome sequencing and secretome analysis of fungal phytopathogen Ascochyta rabiei provides insight into the necrotrophic effector repertoire
Source: Sci Rep. 2016 Apr 19;6:24638. doi: 10.1038/srep24638 (PMC4835772; doi:10.1038/srep24638)
Supplement: Supplementary Dataset 6 [file srep24638-s7.xls]

## Sheet: Sheet 1
Supplementary Data 6
Supplementary Data 6. Comparison of the Pfam domians of A. rabiei with its closely related Dothideomycetes fungi.
Pfam Accession	Pfam Description	A. rabiei	C. heterostrophus	P. tritici-repentis	S. nodorum
PF00002.19	7tm_2	1	0	0	0
PF00004.24	AAA	25	26	30	39
PF00005.22	ABC_tran	16	12	14	19
PF00006.20	ATP-synt_ab	1	0	0	1
PF00009.22	GTP_EFTU	13	13	12	15
PF00010.21	HLH	10	15	11	12
PF00011.16	HSP20	3	4	2	3
PF00012.15	HSP70	10	10	11	11
PF00013.24	KH_1	5	5	7	7
PF00018.23	SH3_1	6	6	6	3
PF00022.14	Actin	9	10	11	10
PF00023.25	Ank	0	4	2	1
PF00024.21	PAN_1	0	1	1	0
PF00025.16	Arf	7	7	7	8
PF00026.18	Asp	15	18	13	17
PF00027.24	cNMP_binding	2	2	2	2
PF00034.16	Cytochrom_C	1	1	1	1
PF00035.20	dsrm	1	1	1	1
PF00036.27	EF-hand_1	2	2	1	2
PF00037.22	Fer4	1	0	0	0
PF00041.16	fn3	1	0	1	0
PF00042.17	Globin	1	1	1	1
PF00043.20	GST_C	0	0	1	4
PF00044.19	Gp_dh_N	1	1	1	1
PF00046.24	Homeobox	4	5	6	6
PF00056.18	Ldh_1_N	4	4	3	4
PF00063.16	Myosin_head	4	3	5	5
PF00067.17	p450	69	129	102	140
PF00069.20	Pkinase	103	108	109	131
PF00070.22	Pyr_redox	2	1	1	2
PF00071.17	Ras	24	26	25	24
PF00072.19	Response_reg	3	2	1	2
PF00075.19	RNase_H	0	5	1	5
PF00076.17	RRM_1	38	40	38	35
PF00078.22	RVT_1	1	6	0	2
PF00080.15	Sod_Cu	3	3	4	3
PF00081.17	Sod_Fe_N	1	2	2	1
PF00082.17	Peptidase_S8	4	7	6	8
PF00083.19	Sugar_tr	76	73	67	87
PF00085.15	Thioredoxin	13	10	10	12
PF00089.21	Trypsin	2	2	1	2
PF00091.20	Tubulin	3	4	4	4
PF00092.23	VWA	0	1	2	1
PF00096.21	zf-C2H2	0	2	2	2
PF00097.20	zf-C3HC4	2	3	3	2
PF00098.18	zf-CCHC	0	6	5	6
PF00102.22	Y_phosphatase	1	1	1	1
PF00106.20	adh_short	97	110	102	126
PF00107.21	ADH_zinc_N	11	9	9	18
PF00108.18	Thiolase_N	6	6	6	6
PF00109.21	ketoacyl-synt	14	19	19	21
PF00111.22	Fer2	3	3	3	3
PF00115.15	COX1	1	0	0	0
PF00117.23	GATase	6	6	7	4
PF00118.19	Cpn60_TCP1	8	9	9	9
PF00120.19	Gln-synt_C	1	1	1	1
PF00121.13	TIM	2	2	2	2
PF00122.15	E1-E2_ATPase	6	7	8	10
PF00125.19	Histone	7	6	31	7
PF00126.22	HTH_1	2	0	0	0
PF00128.19	Alpha-amylase	4	5	5	5
PF00132.19	Hexapep	1	0	0	0
PF00133.17	tRNA-synt_1	4	5	6	6
PF00134.18	Cyclin_N	8	8	7	7
PF00135.23	COesterase	29	28	23	33
PF00137.16	ATP-synt_C	4	4	4	4
PF00141.18	peroxidase	9	9	7	9
PF00144.19	Beta-lactamase	10	8	7	13
PF00145.12	DNA_methylase	3	2	3	3
PF00149.23	Metallophos	19	18	25	17
PF00150.13	Cellulase	19	14	13	18
PF00152.15	tRNA-synt_2	2	5	5	6
PF00153.22	Mito_carr	32	37	39	34
PF00154.16	RecA	0	1	0	0
PF00155.16	Aminotran_1_2	16	19	18	13
PF00156.22	Pribosyltran	3	3	3	3
PF00160.16	Pro_isomerase	10	9	10	9
PF00162.14	PGK	1	1	1	1
PF00163.14	Ribosomal_S4	2	2	2	2
PF00164.20	Ribosom_S12_S23	2	2	2	2
PF00166.16	Cpn10	0	1	1	1
PF00168.25	C2	7	9	9	8
PF00169.24	PH	6	6	5	7
PF00170.16	bZIP_1	9	11	9	7
PF00171.17	Aldedh	25	25	22	22
PF00172.13	Zn_clus	78	148	71	63
PF00173.23	Cyt-b5	14	16	14	13
PF00174.14	Oxidored_molyb	4	4	3	5
PF00176.18	SNF2_N	16	16	18	25
PF00177.16	Ribosomal_S7	2	2	2	2
PF00179.21	UQ_con	22	22	21	24
PF00180.15	Iso_dh	7	7	7	7
PF00181.18	Ribosomal_L2	2	2	2	2
PF00186.14	DHFR_1	1	1	1	1
PF00187.14	Chitin_bind_1	3	9	3	5
PF00188.21	CAP	3	1	2	4
PF00190.17	Cupin_1	8	4	5	5
PF00191.15	Annexin	2	2	1	2
PF00194.16	Carb_anhydrase	2	1	1	2
PF00195.14	Chal_sti_synt_N	1	1	1	2
PF00196.14	GerE	3	0	0	0
PF00198.18	2-oxoacid_dh	0	0	0	2
PF00199.14	Catalase	7	4	5	5
PF00201.13	UDPGT	0	0	0	1
PF00202.16	Aminotran_3	6	11	7	8
PF00203.16	Ribosomal_S19	2	2	2	1
PF00205.17	TPP_enzyme_M	0	0	0	1
PF00206.15	Lyase_1	4	4	4	4
PF00208.16	ELFV_dehydrog	0	0	0	1
PF00209.13	SNF	1	1	3	2
PF00213.13	OSCP	0	1	1	1
PF00215.19	OMPdecase	1	1	1	1
PF00221.14	Lyase_aromatic	0	0	0	3
PF00224.16	PK	1	1	1	1
PF00225.18	Kinesin	9	8	10	12
PF00226.26	DnaJ	25	28	30	31
PF00227.21	Proteasome	6	7	7	8
PF00230.15	MIP	8	6	7	8
PF00231.14	ATP-synt	1	1	1	1
PF00232.13	Glyco_hydro_1	3	3	3	2
PF00233.14	PDEase_I	1	1	1	1
PF00235.14	Profilin	1	1	1	1
PF00237.14	Ribosomal_L22	1	2	2	2
PF00238.14	Ribosomal_L14	2	2	2	2
PF00240.18	ubiquitin	10	10	9	8
PF00241.15	Cofilin_ADF	2	5	4	3
PF00244.15	2003-03-14	3	3	3	3
PF00245.15	Alk_phosphatase	3	3	2	2
PF00246.19	Peptidase_M14	8	7	7	8
PF00248.16	Aldo_ket_red	31	29	22	26
PF00249.26	Myb_DNA-binding	5	7	5	5
PF00250.13	Fork_head	2	3	4	3
PF00251.15	Glyco_hydro_32N	3	5	3	4
PF00252.13	Ribosomal_L16	2	2	2	2
PF00253.16	Ribosomal_S14	1	3	2	2
PF00254.23	FKBP_C	6	5	5	5
PF00255.14	GSHPx	1	1	1	1
PF00258.20	Flavodoxin_1	4	3	3	4
PF00262.13	Calreticulin	1	1	1	1
PF00264.15	Tyrosinase	16	12	12	16
PF00266.14	Aminotran_5	11	10	9	9
PF00268.16	Ribonuc_red_sm	1	1	1	1
PF00270.24	DEAD	39	40	44	40
PF00271.26	Helicase_C	1	4	2	7
PF00276.15	Ribosomal_L23	1	1	1	1
PF00281.14	Ribosomal_L5	0	2	1	1
PF00282.14	Pyridoxal_deC	6	7	6	7
PF00285.16	Citrate_synt	4	2	2	2
PF00288.21	GHMP_kinases_N	4	4	4	3
PF00289.17	CPSase_L_chain	6	6	6	5
PF00290.15	Trp_syntA	1	1	1	1
PF00291.20	PALP	9	8	9	9
PF00293.23	NUDIX	12	12	11	12
PF00294.19	PfkB	4	4	4	5
PF00295.12	Glyco_hydro_28	10	4	6	4
PF00296.15	Bac_luciferase	8	2	2	3
PF00297.17	Ribosomal_L3	2	2	2	1
PF00300.17	His_Phos_1	13	11	10	9
PF00303.14	Thymidylat_synt	1	1	1	1
PF00305.14	Lipoxygenase	1	0	0	0
PF00307.26	CH	5	5	4	3
PF00310.16	GATase_2	1	2	2	0
PF00312.17	Ribosomal_S15	1	1	1	1
PF00313.17	CSD	2	0	0	0
PF00314.12	Thaumatin	1	1	1	1
PF00316.15	FBPase	1	2	2	1
PF00318.15	Ribosomal_S2	2	2	2	2
PF00319.13	SRF-TF	2	2	2	2
PF00320.22	GATA	2	3	2	2
PF00324.16	AA_permease	16	14	12	15
PF00326.16	Peptidase_S9	4	4	4	4
PF00327.15	Ribosomal_L30	1	1	2	1
PF00328.17	His_Phos_2	12	11	10	9
PF00329.14	Complex1_30kDa	1	1	1	1
PF00330.15	Aconitase	4	3	4	4
PF00331.15	Glyco_hydro_10	4	3	3	5
PF00332.13	Glyco_hydro_17	2	2	2	3
PF00333.15	Ribosomal_S5	2	2	2	2
PF00334.14	NDK	1	1	1	1
PF00335.15	Tetraspannin	2	1	1	0
PF00338.17	Ribosomal_S10	2	2	2	2
PF00339.24	Arrestin_N	4	4	4	5
PF00342.14	PGI	1	1	1	1
PF00343.15	Phosphorylase	1	1	1	1
PF00346.14	Complex1_49kDa	1	1	1	1
PF00347.18	Ribosomal_L6	2	2	2	2
PF00348.12	polyprenyl_synt	3	7	5	3
PF00349.16	Hexokinase_1	3	4	5	5
PF00350.18	Dynamin_N	9	10	15	12
PF00352.16	TBP	1	1	1	1
PF00355.21	Rieske	4	3	2	3
PF00356.16	LacI	1	0	0	0
PF00364.17	Biotin_lipoyl	3	4	4	2
PF00365.15	PFK	0	1	1	1
PF00366.15	Ribosomal_S17	2	2	1	1
PF00368.13	HMG-CoA_red	1	0	1	0
PF00370.16	FGGY_N	4	3	3	3
PF00375.13	SDF	0	1	1	1
PF00378.15	ECH	10	11	9	11
PF00380.14	Ribosomal_S9	2	2	2	2
PF00382.14	TFIIB	1	1	2	1
PF00383.17	dCMP_cyt_deam_1	6	6	6	8
PF00385.19	Chromo	3	5	3	4
PF00388.14	PI-PLC-X	3	4	4	3
PF00389.25	2-Hacid_dh	6	8	8	10
PF00390.14	malic	3	2	2	2
PF00392.16	GntR	1	0	0	0
PF00394.17	Cu-oxidase	0	0	0	1
PF00397.21	WW	7	8	8	9
PF00398.15	RrnaAD	2	2	2	2
PF00399.14	PIR	0	1	2	0
PF00400.27	WD40	31	59	58	55
PF00403.21	HMA	2	5	4	3
PF00406.17	ADK	4	3	4	4
PF00410.14	Ribosomal_S8	2	2	2	2
PF00411.14	Ribosomal_S11	2	2	2	2
PF00412.17	LIM	3	4	4	4
PF00413.19	Peptidase_M10	0	1	0	1
PF00415.13	RCC1	1	1	2	2
PF00416.17	Ribosomal_S13	1	2	2	2
PF00428.14	Ribosomal_60s	2	2	2	3
PF00432.16	Prenyltrans	0	1	1	2
PF00436.20	SSB	1	1	1	1
PF00438.15	S-AdoMet_synt_N	1	1	2	1
PF00439.20	Bromodomain	4	5	5	5
PF00440.18	TetR_N	16	0	0	0
PF00441.19	Acyl-CoA_dh_1	1	1	0	1
PF00443.24	UCH	7	9	8	11
PF00444.13	Ribosomal_L36	1	1	1	1
PF00445.13	Ribonuclease_T2	3	2	2	2
PF00447.12	HSF_DNA-bind	3	3	3	2
PF00450.17	Peptidase_S10	11	10	9	11
PF00454.22	PI3_PI4_kinase	0	1	0	1
PF00456.16	Transketolase_N	3	2	2	2
PF00457.12	Glyco_hydro_11	3	5	4	7
PF00459.20	Inositol_P	4	5	6	5
PF00462.19	Glutaredoxin	3	3	3	3
PF00463.16	ICL	2	2	2	2
PF00464.14	SHMT	2	2	2	2
PF00465.14	Fe-ADH	5	5	4	4
PF00466.15	Ribosomal_L10	2	2	2	2
PF00467.24	KOW	0	0	1	1
PF00468.12	Ribosomal_L34	1	1	0	1
PF00472.15	RF-1	2	2	2	1
PF00474.12	SSF	3	1	3	2
PF00475.13	IGPD	1	1	1	1
PF00476.15	DNA_pol_A	0	1	1	1
PF00478.20	IMPDH	1	1	1	1
PF00479.17	G6PD_N	1	1	1	1
PF00481.16	PP2C	5	6	6	5
PF00483.18	NTP_transferase	3	2	3	2
PF00484.14	Pro_CA	2	2	3	3
PF00485.13	PRK	2	2	2	2
PF00486.23	Trans_reg_C	1	0	0	0
PF00487.19	FA_desaturase	5	5	3	5
PF00490.16	ALAD	1	1	1	1
PF00491.16	Arginase	3	6	5	5
PF00494.14	SQS_PSY	3	3	3	3
PF00496.17	SBP_bac_5	5	0	0	1
PF00497.15	SBP_bac_3	0	0	1	1
PF00498.21	FHA	8	7	8	7
PF00501.23	AMP-binding	40	52	50	46
PF00503.15	G-alpha	4	4	4	4
PF00505.14	HMG_box	6	5	6	3
PF00512.20	HisKA	9	11	12	8
PF00514.18	Arm	1	1	1	2
PF00520.26	Ion_trans	1	2	1	1
PF00528.17	BPD_transp_1	4	0	0	0
PF00533.21	BRCT	3	6	4	5
PF00534.15	Glycos_transf_1	3	2	3	3
PF00535.21	Glycos_transf_2	2	2	2	2
PF00536.25	SAM_1	3	3	3	3
PF00538.14	Linker_histone	1	1	1	1
PF00542.14	Ribosomal_L12	1	1	1	1
PF00544.14	Pec_lyase_C	10	5	2	3
PF00545.15	Ribonuclease	0	1	1	1
PF00547.13	Urease_gamma	2	1	1	1
PF00550.20	PP-binding	1	3	6	2
PF00551.14	Formyl_trans_N	2	2	2	2
PF00557.19	Peptidase_M24	4	5	4	5
PF00561.15	Abhydrolase_1	6	8	6	8
PF00565.12	SNase	2	2	2	2
PF00566.13	RabGAP-TBC	9	12	11	11
PF00567.19	TUDOR	0	0	0	1
PF00568.18	WH1	1	1	1	1
PF00569.12	ZZ	4	2	3	3
PF00571.23	CBS	3	2	3	3
PF00572.13	Ribosomal_L13	2	2	2	2
PF00573.17	Ribosomal_L4	2	2	2	2
PF00574.18	CLP_protease	1	1	1	1
PF00575.18	S1	4	3	3	3
PF00576.16	Transthyretin	1	1	1	1
PF00578.16	AhpC-TSA	5	4	5	5
PF00579.20	tRNA-synt_1b	4	4	4	4
PF00580.16	UvrD-helicase	1	1	1	1
PF00581.15	Rhodanese	7	5	5	7
PF00582.21	Usp	3	2	2	1
PF00583.19	Acetyltransf_1	21	20	24	26
PF00584.15	SecE	1	1	1	1
PF00586.19	AIRS	3	0	1	0
PF00587.20	tRNA-synt_2b	4	4	5	4
PF00588.14	SpoU_methylase	2	2	1	2
PF00590.15	TP_methylase	1	1	1	1
PF00595.19	PDZ	0	1	1	0
PF00596.16	Aldolase_II	6	7	6	6
PF00610.16	DEP	2	2	2	2
PF00611.18	FCH	5	5	5	5
PF00613.15	PI3Ka	1	1	1	1
PF00614.17	PLDc	1	1	1	1
PF00615.14	RGS	1	2	1	3
PF00616.14	RasGAP	2	2	2	2
PF00618.15	RasGEF_N	2	2	2	2
PF00620.22	RhoGAP	2	2	2	2
PF00621.15	RhoGEF	4	4	4	5
PF00622.23	SPRY	2	2	2	2
PF00625.16	Guanylate_kin	1	1	1	1
PF00626.17	Gelsolin	1	0	0	0
PF00627.26	UBA	2	1	1	0
PF00628.24	PHD	10	11	10	8
PF00631.17	G-gamma	1	1	1	1
PF00632.20	HECT	3	2	3	3
PF00635.21	Motile_Sperm	1	1	1	1
PF00636.21	Ribonuclease_3	1	2	1	2
PF00637.15	Clathrin	2	2	1	2
PF00638.13	Ran_BP1	2	2	2	2
PF00639.16	Rotamase	1	0	0	1
PF00642.19	zf-CCCH	3	4	6	3
PF00644.15	PARP	2	1	1	1
PF00645.13	zf-PARP	1	2	2	1
PF00646.28	F-box	3	6	3	9
PF00648.16	Peptidase_C2	3	2	3	1
PF00649.13	Copper-fist	2	2	0	1
PF00650.15	CRAL_TRIO	1	1	1	0
PF00651.26	BTB	17	20	24	32
PF00652.17	Ricin_B_lectin	0	1	1	1
PF00653.16	BIR	1	1	1	1
PF00654.15	Voltage_CLC	4	2	4	4
PF00656.17	Peptidase_C14	3	3	2	2
PF00657.17	Lipase_GDSL	6	3	4	4
PF00658.13	PABP	1	0	0	0
PF00664.18	ABC_membrane	18	20	18	17
PF00665.21	rve	1	0	16	0
PF00667.15	FAD_binding_1	1	1	2	2
PF00668.15	Condensation	1	11	1	4
PF00672.20	HAMP	1	1	1	1
PF00673.16	Ribosomal_L5_C	2	0	1	1
PF00675.15	Peptidase_M16	5	4	4	4
PF00676.15	E1_dh	4	3	3	3
PF00677.12	Lum_binding	1	1	1	1
PF00682.14	HMGL-like	2	3	3	3
PF00686.14	CBM_20	0	0	1	1
PF00687.16	Ribosomal_L1	3	3	3	3
PF00690.21	Cation_ATPase_N	8	10	8	8
PF00692.14	dUTPase	1	1	1	1
PF00696.23	AA_kinase	3	3	3	3
PF00697.17	PRAI	1	0	0	0
PF00698.16	Acyl_transf_1	1	0	2	2
PF00701.17	DHDPS	6	6	5	6
PF00704.23	Glyco_hydro_18	7	12	9	16
PF00705.13	PCNA_N	0	1	0	1
PF00707.17	IF3_C	1	1	1	1
PF00708.13	Acylphosphatase	1	1	1	1
PF00709.16	Adenylsucc_synt	1	0	1	1
PF00710.15	Asparaginase	3	3	3	3
PF00717.18	Peptidase_S24	1	1	1	2
PF00719.14	Pyrophosphatase	1	1	1	1
PF00722.16	Glyco_hydro_16	13	14	13	15
PF00723.16	Glyco_hydro_15	3	2	2	3
PF00724.15	Oxidored_FMN	9	4	6	8
PF00728.17	Glyco_hydro_20	0	0	0	1
PF00730.20	HhH-GPD	6	4	4	4
PF00732.14	GMC_oxred_N	25	28	27	36
PF00733.16	Asn_synthase	1	1	2	1
PF00734.13	CBM_1	3	3	2	5
PF00735.13	Septin	6	6	6	6
PF00743.14	FMO-like	0	2	4	6
PF00749.16	tRNA-synt_1c	3	3	3	2
PF00750.14	tRNA-synt_1d	1	1	2	2
PF00752.12	XPG_N	4	4	4	3
PF00753.22	Lactamase_B	6	9	7	12
PF00754.20	F5_F8_type_C	1	1	2	1
PF00755.15	Carn_acyltransf	2	2	2	2
PF00756.15	Esterase	2	2	2	2
PF00762.14	Ferrochelatase	1	1	1	1
PF00763.18	THF_DHG_CYH	2	2	1	2
PF00764.14	Arginosuc_synth	1	2	1	1
PF00773.14	RNB	2	2	2	2
PF00775.16	Dioxygenase_C	3	1	1	2
PF00780.17	CNH	1	1	1	1
PF00781.19	DAGK_cat	2	2	2	2
PF00782.15	DSPc	4	6	6	6
PF00786.23	PBD	1	1	2	1
PF00787.19	PX	9	9	8	8
PF00789.15	UBX	1	1	1	1
PF00790.14	VHS	3	4	4	4
PF00792.19	PI3K_C2	1	1	1	1
PF00793.15	DAHP_synth_1	3	2	3	2
PF00795.17	CN_hydrolase	11	12	9	10
PF00797.12	Acetyltransf_2	2	1	2	2
PF00800.13	PDT	1	1	1	1
PF00804.20	Syntaxin	3	3	2	3
PF00806.14	PUF	0	2	2	2
PF00808.18	CBFD_NFYB_HMF	6	6	7	4
PF00809.17	Pterin_bind	0	0	0	1
PF00810.13	ER_lumen_recept	2	2	2	2
PF00814.20	Peptidase_M22	2	2	2	2
PF00815.15	Histidinol_dh	0	0	1	1
PF00817.15	IMS	3	3	3	2
PF00827.12	Ribosomal_L15e	0	1	1	0
PF00828.14	Ribosomal_L18e	3	3	3	3
PF00830.14	Ribosomal_L28	1	1	1	1
PF00831.18	Ribosomal_L29	0	1	1	1
PF00832.15	Ribosomal_L39	0	1	1	1
PF00833.13	Ribosomal_S17e	1	1	1	1
PF00834.14	Ribul_P_3_epim	1	1	1	1
PF00838.12	TCTP	1	1	1	1
PF00840.15	Glyco_hydro_7	3	6	3	5
PF00848.14	Ring_hydroxyl_A	1	0	0	0
PF00849.17	PseudoU_synth_2	2	1	1	1
PF00850.14	Hist_deacetyl	4	4	4	4
PF00854.16	PTR2	10	8	8	8
PF00855.12	PWWP	1	1	1	1
PF00856.23	SET	17	18	19	21
PF00857.15	Isochorismatase	7	12	11	11
PF00860.15	Xan_ur_permease	4	5	5	4
PF00861.17	Ribosomal_L18p	1	1	1	1
PF00867.13	XPG_I	2	1	3	4
PF00871.12	Acetate_kinase	1	1	1	1
PF00875.13	DNA_photolyase	4	4	4	3
PF00877.14	NLPC_P60	1	1	0	0
PF00881.19	Nitroreductase	2	1	1	2
PF00884.18	Sulfatase	2	2	2	4
PF00885.14	DMRL_synthase	1	1	1	1
PF00886.14	Ribosomal_S16	1	1	1	1
PF00887.14	ACBP	1	1	2	2
PF00888.17	Cullin	4	4	4	4
PF00890.19	FAD_binding_2	5	6	3	4
PF00891.13	Methyltransf_2	10	15	8	18
PF00892.15	EamA	5	3	6	4
PF00899.16	ThiF	7	7	7	8
PF00903.20	Glyoxalase	5	4	3	5
PF00909.16	Ammonium_transp	5	5	5	5
PF00916.15	Sulfate_transp	3	1	1	3
PF00917.21	MATH	1	1	1	1
PF00920.16	ILVD_EDD	3	2	2	2
PF00923.14	Transaldolase	1	2	1	1
PF00924.13	MS_channel	2	2	1	2
PF00925.15	GTP_cyclohydro2	1	1	1	1
PF00926.14	DHBP_synthase	1	1	1	1
PF00928.16	Adap_comp_sub	1	2	2	1
PF00929.19	RNase_T	4	6	6	4
PF00930.16	DPPIV_N	2	2	2	3
PF00931.17	NB-ARC	1	5	1	1
PF00933.16	Glyco_hydro_3	12	14	12	15
PF00935.14	Ribosomal_L44	0	1	1	1
PF00953.16	Glycos_transf_4	1	1	1	1
PF00955.16	HCO3_cotransp	2	2	2	2
PF00956.13	NAP	2	2	2	2
PF00957.16	Synaptobrevin	1	1	1	1
PF00962.17	A_deaminase	5	4	6	6
PF00970.19	FAD_binding_6	4	3	3	2
PF00975.15	Thioesterase	0	2	0	1
PF00977.16	His_biosynth	1	1	1	1
PF00982.16	Glyco_transf_20	3	3	3	3
PF00984.14	UDPG_MGDP_dh	1	0	0	0
PF00988.17	CPSase_sm_chain	2	1	2	2
PF00994.19	MoCF_biosynth	2	1	1	2
PF00995.18	Sec1	5	4	4	3
PF00996.13	GDI	2	2	2	2
PF00999.16	Na_H_Exchanger	6	7	9	9
PF01008.12	IF-2B	4	4	4	5
PF01012.16	ETF	2	2	1	2
PF01014.13	Uricase	1	1	1	1
PF01015.13	Ribosomal_S3Ae	1	1	1	1
PF01016.14	Ribosomal_L27	1	1	1	1
PF01018.17	GTP1_OBG	1	1	1	0
PF01019.16	G_glu_transpept	2	2	2	2
PF01025.14	GrpE	1	1	1	1
PF01026.16	TatD_DNase	3	3	2	2
PF01027.15	Bax1-I	2	2	2	1
PF01035.15	DNA_binding_1	2	2	2	2
PF01036.13	Bac_rhodopsin	2	2	2	2
PF01039.17	Carboxyl_trans	2	2	2	2
PF01040.13	UbiA	3	6	2	6
PF01042.16	Ribonuc_L-PSP	4	4	4	4
PF01047.17	MarR	5	0	0	0
PF01048.15	PNP_UDP_1	5	13	3	3
PF01053.15	Cys_Met_Meta_PP	5	6	6	7
PF01055.21	Glyco_hydro_31	3	5	3	5
PF01058.17	Oxidored_q6	1	2	1	1
PF01061.19	ABC2_membrane	2	0	0	1
PF01062.16	Bestrophin	3	3	2	4
PF01063.14	Aminotran_4	4	4	9	7
PF01066.16	CDP-OH_P_transf	4	5	5	5
PF01067.17	Calpain_III	0	0	0	1
PF01068.16	DNA_ligase_A_M	1	0	0	1
PF01070.13	FMN_dh	6	3	4	4
PF01073.14	3Beta_HSD	2	3	4	4
PF01074.17	Glyco_hydro_38	1	1	1	1
PF01083.17	Cutinase	12	14	11	11
PF01084.15	Ribosomal_S18	1	1	1	0
PF01086.12	Clathrin_lg_ch	1	1	1	1
PF01087.17	GalP_UDP_transf	1	1	1	1
PF01088.16	Peptidase_C12	5	5	5	5
PF01090.14	Ribosomal_S19e	1	1	2	1
PF01092.14	Ribosomal_S6e	1	1	1	1
PF01095.14	Pectinesterase	3	3	2	3
PF01096.13	TFIIS_C	2	1	2	1
PF01098.14	FTSW_RODA_SPOVE	1	0	0	0
PF01103.18	Bac_surface_Ag	1	1	1	1
PF01105.19	EMP24_GP25L	4	4	4	4
PF01111.14	CKS	1	1	1	1
PF01112.13	Asparaginase_2	2	2	2	2
PF01115.12	F_actin_cap_B	1	1	1	1
PF01116.15	F_bP_aldolase	3	3	3	3
PF01118.19	Semialdhyde_dh	2	2	3	1
PF01120.12	Alpha_L_fucos	1	1	0	0
PF01121.15	CoaE	1	1	1	1
PF01124.13	MAPEG	6	5	6	5
PF01125.12	G10	1	1	1	1
PF01126.15	Heme_oxygenase	1	1	1	1
PF01127.17	Sdh_cyt	1	2	1	1
PF01134.17	GIDA	1	1	1	1
PF01135.14	PCMT	1	1	1	1
PF01137.16	RTC	1	2	2	2
PF01138.16	RNase_PH	5	6	6	6
PF01139.12	RtcB	1	0	1	1
PF01142.13	TruD	1	1	1	1
PF01144.18	CoA_trans	2	2	3	3
PF01145.20	Band_7	5	5	5	5
PF01148.15	CTP_transf_1	3	2	3	3
PF01149.19	Fapy_DNA_glyco	1	1	1	1
PF01150.12	GDA1_CD39	2	2	2	2
PF01151.13	ELO	2	2	2	2
PF01154.12	HMG_CoA_synt_N	1	1	1	1
PF01156.14	IU_nuc_hydro	2	4	3	2
PF01157.13	Ribosomal_L21e	1	1	1	1
PF01158.13	Ribosomal_L36e	1	1	1	1
PF01159.14	Ribosomal_L6e	2	2	2	2
PF01161.15	PBP	4	3	5	7
PF01163.17	RIO1	1	1	1	1
PF01165.15	Ribosomal_S21	1	1	1	1
PF01168.15	Ala_racemase_N	3	3	3	2
PF01169.14	UPF0016	1	1	1	1
PF01170.13	UPF0020	1	1	1	0
PF01171.15	ATP_bind_3	2	2	2	2
PF01172.13	SBDS	2	2	2	2
PF01174.14	SNO	1	1	1	1
PF01176.14	eIF-1a	2	1	2	2
PF01177.17	Asp_Glu_race	3	1	1	3
PF01179.15	Cu_amine_oxid	1	0	1	0
PF01180.16	DHO_dh	2	2	2	2
PF01182.15	Glucosamine_iso	2	2	2	2
PF01184.14	Grp1_Fun34_YaaH	4	4	7	6
PF01185.13	Hydrophobin	0	1	0	0
PF01187.13	MIF	1	1	1	1
PF01188.16	MR_MLE	1	1	1	1
PF01189.12	Nol1_Nop2_Fmu	3	3	3	3
PF01192.17	RNA_pol_Rpb6	1	1	1	1
PF01193.19	RNA_pol_L	2	2	2	2
PF01194.12	RNA_pol_N	1	1	1	1
PF01195.14	Pept_tRNA_hydro	1	1	1	1
PF01196.14	Ribosomal_L17	1	1	1	1
PF01198.14	Ribosomal_L31e	1	1	1	1
PF01199.13	Ribosomal_L34e	1	1	1	1
PF01200.13	Ribosomal_S28e	1	1	1	1
PF01201.17	Ribosomal_S8e	1	2	2	2
PF01202.17	SKI	2	3	3	2
PF01204.13	Trehalase	1	1	1	1
PF01205.14	UPF0029	1	1	1	1
PF01207.12	Dus	4	3	3	3
PF01208.12	URO-D	1	1	1	1
PF01209.13	Ubie_methyltran	2	1	1	1
PF01210.18	NAD_Gly3P_dh_N	1	1	1	1
PF01212.16	Beta_elim_lyase	2	3	1	2
PF01213.14	CAP_N	1	1	1	1
PF01214.13	CK_II_beta	2	2	2	2
PF01215.14	COX5B	1	1	1	1
PF01217.15	Clat_adaptor_s	5	6	6	7
PF01218.13	Coprogen_oxidas	1	1	1	1
PF01220.14	DHquinase_II	1	1	1	1
PF01221.13	Dynein_light	1	1	1	0
PF01222.12	ERG4_ERG24	3	2	2	2
PF01223.18	Endonuclease_NS	1	1	1	1
PF01227.17	GTP_cyclohydroI	1	1	1	1
PF01230.18	HIT	2	3	4	3
PF01231.13	IDO	3	4	4	4
PF01232.18	Mannitol_dh	2	2	2	2
PF01233.14	NMT	1	1	1	1
PF01237.13	Oxysterol_BP	4	4	3	4
PF01238.16	PMI_typeI	2	2	2	2
PF01239.17	PPTA	2	2	2	2
PF01243.15	Pyridox_oxidase	4	4	3	5
PF01244.16	Peptidase_M19	1	2	1	1
PF01245.15	Ribosomal_L19	1	1	1	1
PF01246.15	Ribosomal_L24e	2	2	2	2
PF01247.13	Ribosomal_L35Ae	1	1	2	1
PF01248.21	Ribosomal_L7Ae	4	5	5	5
PF01249.13	Ribosomal_S21e	1	2	1	0
PF01250.12	Ribosomal_S6	1	1	1	1
PF01251.13	Ribosomal_S7e	1	1	1	1
PF01253.17	SUI1	3	4	4	4
PF01255.14	Prenyltransf	2	2	2	2
PF01256.12	Carb_kinase	1	1	1	1
PF01257.14	2Fe-2S_thioredx	1	1	1	1
PF01259.13	SAICAR_synt	1	1	1	1
PF01261.19	AP_endonuc_2	4	3	3	4
PF01263.15	Aldose_epim	4	4	4	4
PF01264.16	Chorismate_synt	2	1	1	1
PF01265.12	Cyto_heme_lyase	2	2	2	2
PF01266.19	DAO	20	20	20	27
PF01267.12	F-actin_cap_A	1	1	1	1
PF01268.14	FTHFS	0	0	1	0
PF01269.12	Fibrillarin	1	1	1	1
PF01274.17	Malate_synthase	1	1	1	2
PF01280.15	Ribosomal_L19e	0	0	0	1
PF01282.14	Ribosomal_S24e	1	1	1	1
PF01283.14	Ribosomal_S26e	1	1	1	1
PF01284.18	MARVEL	4	6	6	5
PF01285.13	TEA	1	0	1	0
PF01287.15	eIF-5a	1	1	1	1
PF01288.15	HPPK	1	1	1	0
PF01293.15	PEPCK_ATP	1	1	1	1
PF01294.13	Ribosomal_L13e	1	1	1	1
PF01300.13	Sua5_yciO_yrdC	1	1	1	1
PF01301.14	Glyco_hydro_35	4	3	3	3
PF01302.20	CAP_GLY	3	2	3	2
PF01321.13	Creatinase_N	1	1	1	2
PF01323.15	DSBA	4	5	4	5
PF01328.12	Peroxidase_2	8	7	9	12
PF01329.14	Pterin_4a	1	1	1	1
PF01331.14	mRNA_cap_enzyme	1	1	1	1
PF01336.20	tRNA_anti-codon	4	3	2	3
PF01341.12	Glyco_hydro_6	3	3	3	3
PF01344.20	Kelch_1	1	1	0	1
PF01351.13	RNase_HII	1	1	1	1
PF01363.16	FYVE	4	4	4	3
PF01368.15	DHH	2	2	2	1
PF01369.15	Sec7	2	2	2	2
PF01370.16	Epimerase	16	18	13	16
PF01375.12	Enterotoxin_a	0	0	0	1
PF01379.15	Porphobil_deam	1	1	1	1
PF01380.17	SIS	1	1	2	1
PF01384.15	PHO4	3	3	2	3
PF01388.16	ARID	2	2	2	2
PF01391.13	Collagen	1	1	1	0
PF01398.16	JAB	5	5	4	4
PF01399.22	PCI	9	11	11	10
PF01400.19	Astacin	3	1	1	2
PF01406.14	tRNA-synt_1e	1	1	1	1
PF01408.17	GFO_IDH_MocA	12	10	11	13
PF01409.15	tRNA-synt_2d	2	2	2	3
PF01411.14	tRNA-synt_2c	2	1	1	2
PF01412.13	ArfGap	4	4	4	3
PF01416.15	PseudoU_synth_1	1	2	2	2
PF01417.15	ENTH	2	2	2	2
PF01419.12	Jacalin	0	0	1	0
PF01423.17	LSM	14	15	13	13
PF01424.17	R3H	3	3	2	3
PF01425.16	Amidase	15	19	20	26
PF01426.13	BAH	2	2	2	3
PF01428.11	zf-AN1	1	1	1	1
PF01432.15	Peptidase_M3	2	2	2	2
PF01433.15	Peptidase_M1	3	3	3	3
PF01435.13	Peptidase_M48	2	2	2	2
PF01447.13	Peptidase_M4	0	0	1	0
PF01451.16	LMWPc	1	1	1	1
PF01454.14	MAGE	1	1	1	1
PF01459.17	Porin_3	2	2	2	2
PF01465.15	GRIP	1	0	1	1
PF01467.21	CTP_transf_2	2	3	3	3
PF01472.15	PUA	1	1	1	1
PF01474.11	DAHP_synth_2	2	1	1	1
PF01476.15	LysM	1	6	1	1
PF01479.20	S4	1	1	1	0
PF01480.12	PWI	2	2	2	2
PF01485.16	IBR	7	4	6	10
PF01487.10	DHquinase_I	1	1	2	1
PF01490.13	Aa_trans	18	12	11	14
PF01491.11	Frataxin_Cyay	1	1	1	1
PF01494.14	FAD_binding_3	32	36	38	44
PF01496.14	V_ATPase_I	1	1	1	0
PF01497.13	Peripla_BP_2	1	0	0	0
PF01498.13	HTH_Tnp_Tc3_2	0	5	3	0
PF01501.15	Glyco_transf_8	5	6	5	6
PF01502.13	PRA-CH	1	1	1	1
PF01504.13	PIP5K	2	2	2	2
PF01507.14	PAPS_reduct	2	2	1	2
PF01509.13	TruB_N	1	2	2	2
PF01512.12	Complex1_51K	1	1	1	1
PF01513.16	NAD_kinase	3	3	3	3
PF01521.15	Fe-S_biosyn	2	2	1	2
PF01522.16	Polysacc_deac_1	5	11	9	12
PF01527.15	HTH_Tnp_1	1	0	0	0
PF01529.15	zf-DHHC	5	5	5	4
PF01532.15	Glyco_hydro_47	10	10	12	9
PF01536.11	SAM_decarbox	1	1	1	1
PF01541.19	GIY-YIG	1	1	1	1
PF01544.13	CorA	16	14	12	16
PF01545.16	Cation_efflux	9	9	9	9
PF01546.23	Peptidase_M20	7	8	8	12
PF01553.16	Acyltransferase	6	5	6	5
PF01554.13	MatE	3	2	3	3
PF01557.13	FAA_hydrolase	4	5	2	3
PF01558.13	POR	0	1	0	1
PF01564.12	Spermine_synth	2	2	2	2
PF01565.18	FAD_binding_4	30	46	47	53
PF01566.13	Nramp	0	0	1	0
PF01569.16	PAP2	8	9	7	8
PF01571.16	GCV_T	3	2	2	2
PF01575.14	MaoC_dehydratas	1	1	0	1
PF01583.15	APS_kinase	1	1	1	1
PF01585.18	G-patch	4	4	3	3
PF01590.21	GAF	2	0	0	1
PF01591.13	6PF2K	3	3	3	3
PF01592.11	NifU_N	1	1	1	1
PF01593.19	Amino_oxidase	6	4	4	8
PF01595.15	DUF21	0	1	1	1
PF01596.12	Methyltransf_3	2	1	2	1
PF01597.14	GCV_H	1	1	1	1
PF01602.15	Adaptin_N	8	8	9	8
PF01603.15	B56	1	1	1	1
PF01612.15	DNA_pol_A_exo1	2	1	4	3
PF01613.13	Flavin_Reduct	4	2	3	3
PF01619.13	Pro_dh	3	2	2	2
PF01624.15	MutS_I	4	4	4	4
PF01625.16	PMSR	1	1	1	1
PF01627.18	Hpt	1	1	1	1
PF01633.15	Choline_kinase	2	1	2	1
PF01634.13	HisG	1	1	1	1
PF01636.18	APH	16	16	14	33
PF01641.13	SelR	1	1	1	1
PF01645.12	Glu_synthase	0	0	0	1
PF01648.15	ACPS	2	2	1	1
PF01650.13	Peptidase_C13	1	1	1	1
PF01652.13	IF4E	3	3	3	3
PF01654.12	Bac_Ubq_Cox	1	0	0	0
PF01655.13	Ribosomal_L32e	1	0	1	1
PF01661.16	Macro	4	3	3	3
PF01663.17	Phosphodiest	4	4	4	3
PF01667.12	Ribosomal_S27e	0	1	1	1
PF01670.11	Glyco_hydro_12	3	3	2	4
PF01676.13	Metalloenzyme	1	1	1	1
PF01679.12	Pmp3	1	3	4	3
PF01680.12	SOR_SNZ	1	1	1	1
PF01687.12	Flavokinase	1	1	1	1
PF01693.11	Cauli_VI	2	1	1	3
PF01694.17	Rhomboid	6	5	5	5
PF01699.19	Na_Ca_ex	7	7	6	6
PF01702.13	TGT	2	2	2	1
PF01704.13	UDPGP	2	1	2	2
PF01709.15	Transcrip_reg	1	1	1	1
PF01713.16	Smr	0	0	1	1
PF01715.12	IPPT	1	1	1	1
PF01717.13	Meth_synt_2	3	2	2	1
PF01722.13	BolA	3	3	2	2
PF01725.11	Ham1p_like	1	1	1	1
PF01728.14	FtsJ	3	3	3	3
PF01729.14	QRPTase_C	0	0	0	1
PF01730.11	UreF	2	1	1	1
PF01733.13	Nucleoside_tran	1	1	1	1
PF01734.17	Patatin	6	8	6	8
PF01735.13	PLA2_B	2	2	2	2
PF01738.13	DLH	8	6	5	7
PF01741.13	MscL	0	1	1	0
PF01743.15	PolyA_pol	0	1	1	1
PF01744.15	GLTT	0	0	0	2
PF01746.16	tRNA_m1G_MT	1	1	1	1
PF01749.15	IBB	1	1	1	0
PF01751.17	Toprim	0	1	1	1
PF01753.13	zf-MYND	9	9	8	16
PF01755.12	Glyco_transf_25	0	2	0	0
PF01756.14	ACOX	0	0	0	1
PF01757.17	Acyl_transf_3	3	5	3	5
PF01758.11	SBF	1	2	2	1
PF01761.15	DHQ_synthase	2	2	2	2
PF01764.20	Lipase_3	4	6	5	4
PF01765.14	RRF	1	1	1	1
PF01773.15	Nucleos_tra2_N	1	1	1	1
PF01774.12	UreD	1	1	1	1
PF01775.12	Ribosomal_L18ae	1	1	1	1
PF01776.12	Ribosomal_L22e	1	1	1	1
PF01777.13	Ribosomal_L27e	0	1	1	1
PF01778.12	Ribosomal_L28e	2	2	2	1
PF01779.12	Ribosomal_L29e	0	1	1	1
PF01780.14	Ribosomal_L37ae	1	1	1	1
PF01781.13	Ribosomal_L38e	1	1	1	1
PF01783.18	Ribosomal_L32p	1	1	1	1
PF01784.13	NIF3	1	2	1	1
PF01786.12	AOX	1	1	1	1
PF01791.4	DeoC	1	1	1	1
PF01793.11	Glyco_transf_15	4	4	3	3
PF01794.14	Ferric_reduct	16	13	13	13
PF01803.11	LIM_bind	1	1	1	1
PF01805.15	Surp	1	2	2	2
PF01812.15	5-FTHF_cyc-lig	1	1	1	1
PF01813.12	ATP-synt_D	1	1	1	1
PF01814.18	Hemerythrin	4	4	2	3
PF01822.14	WSC	8	12	4	9
PF01828.12	Peptidase_A4	1	2	1	3
PF01841.14	Transglut_core	1	1	1	2
PF01842.20	ACT	2	2	2	2
PF01849.13	NAC	1	2	2	2
PF01851.17	PC_rep	1	1	1	1
PF01853.13	MOZ_SAS	2	1	1	2
PF01855.14	POR_N	1	1	1	1
PF01866.12	Diphthamide_syn	2	2	2	2
PF01868.11	UPF0086	1	1	1	1
PF01871.12	AMMECR1	1	1	1	1
PF01872.12	RibD_C	1	1	1	1
PF01873.12	eIF-5_eIF-2B	2	2	2	2
PF01875.12	Memo	1	1	1	1
PF01876.11	RNase_P_p30	1	1	1	1
PF01878.13	EVE	1	1	1	1
PF01883.14	DUF59	1	1	1	0
PF01885.11	PTS_2-RNA	1	1	1	1
PF01894.12	UPF0047	1	1	1	1
PF01895.14	PhoU	1	0	0	0
PF01896.14	DNA_primase_S	1	1	1	1
PF01900.14	RNase_P_Rpp14	1	2	1	1
PF01902.12	ATP_bind_4	1	1	1	1
PF01906.12	YbjQ_1	0	1	1	1
PF01907.14	Ribosomal_L37e	1	1	1	1
PF01909.18	NTP_transf_2	0	0	1	1
PF01910.12	DUF77	1	1	1	1
PF01912.13	eIF-6	1	1	1	1
PF01915.17	Glyco_hydro_3_C	1	0	0	2
PF01916.12	DS	1	1	1	1
PF01920.15	Prefoldin_2	4	4	4	4
PF01922.12	SRP19	1	1	1	1
PF01925.14	TauE	1	0	0	0
PF01926.18	MMR_HSR1	10	8	8	9
PF01928.16	CYTH	1	0	0	1
PF01929.12	Ribosomal_L14e	0	1	0	1
PF01933.13	UPF0052	1	1	1	1
PF01936.13	NYN	1	1	1	1
PF01937.14	DUF89	1	1	1	1
PF01940.11	DUF92	1	1	1	1
PF01946.12	Thi4	1	1	1	1
PF01956.11	DUF106	1	1	1	1
PF01960.13	ArgJ	1	1	1	1
PF01965.19	DJ-1_PfpI	1	2	2	2
PF01966.17	HD	2	1	1	1
PF01967.16	MoaC	0	1	1	1
PF01974.12	tRNA_int_endo	2	2	2	2
PF01975.12	SurE	3	3	3	2
PF01977.11	UbiD	0	1	0	0
PF01979.15	Amidohydro_1	3	3	4	1
PF01981.11	PTH2	1	1	1	1
PF01984.15	dsDNA_bind	1	1	0	1
PF01987.12	AIM24	5	2	2	2
PF01988.14	VIT1	1	0	0	0
PF01990.12	ATP-synt_F	1	1	1	1
PF01991.13	vATP-synt_E	1	1	1	1
PF01992.11	vATP-synt_AC39	1	1	1	1
PF01997.11	Translin	2	2	2	2
PF02002.12	TFIIE_alpha	1	1	1	1
PF02005.11	TRM	1	1	1	1
PF02015.11	Glyco_hydro_45	2	3	3	3
PF02018.12	CBM_4_9	0	0	0	2
PF02020.13	W2	0	0	0	1
PF02036.12	SCP2	1	1	1	1
PF02037.22	SAP	4	3	2	3
PF02040.10	ArsB	1	1	1	1
PF02045.10	CBFB_NFYA	1	1	1	1
PF02046.10	COX6A	1	1	1	1
PF02055.11	Glyco_hydro_30	0	1	1	2
PF02064.10	MAS20	1	1	1	1
PF02065.13	Melibiase	5	4	4	4
PF02076.10	STE3	1	1	1	1
PF02077.10	SURF4	1	1	1	1
PF02089.10	Palm_thioest	1	1	1	1
PF02096.15	60KD_IMP	3	2	2	2
PF02100.12	ODC_AZ	1	1	1	1
PF02102.10	Peptidase_M35	0	0	1	2
PF02104.10	SURF1	1	1	1	1
PF02109.11	DAD	1	1	1	1
PF02112.10	PDEase_II	1	0	0	1
PF02114.11	Phosducin	2	3	2	2
PF02115.12	Rho_GDI	1	1	1	1
PF02116.10	STE2	1	1	1	1
PF02127.10	Peptidase_M18	2	2	2	2
PF02129.13	Peptidase_S15	6	3	3	5
PF02133.10	Transp_cyt_pur	9	11	10	15
PF02136.15	NTF2	2	2	2	1
PF02137.13	A_deamin	1	1	1	1
PF02141.16	DENN	1	1	1	1
PF02142.17	MGS	1	1	1	1
PF02144.11	Rad1	1	1	1	1
PF02146.12	SIR2	5	6	7	5
PF02148.14	zf-UBP	3	2	3	3
PF02150.11	RNA_POL_M_15KD	1	1	1	1
PF02152.13	FolB	1	1	1	1
PF02153.12	PDH	1	1	1	1
PF02156.10	Glyco_hydro_26	1	1	0	0
PF02157.10	Man-6-P_recep	1	1	1	1
PF02167.10	Cytochrom_C1	1	1	1	1
PF02170.17	PAZ	0	0	0	1
PF02171.12	Piwi	1	1	3	5
PF02179.11	BAG	1	1	1	1
PF02182.12	SAD_SRA	1	1	1	1
PF02184.11	HAT	1	1	1	1
PF02185.11	HR1	2	2	2	2
PF02186.10	TFIIE_beta	0	1	0	0
PF02190.11	LON	2	2	2	2
PF02194.10	PXA	2	3	2	3
PF02197.12	RIIa	1	1	1	1
PF02200.11	STE	1	1	1	0
PF02201.13	SWIB	1	1	1	1
PF02204.13	VPS9	3	3	3	3
PF02205.15	WH2	1	1	1	1
PF02207.15	zf-UBR	2	2	1	2
PF02213.11	GYF	2	2	2	2
PF02214.17	BTB_2	1	0	1	1
PF02219.12	MTHFR	2	2	2	2
PF02221.10	E1_DerP2_DerF2	1	1	1	1
PF02222.17	ATP-grasp	1	1	1	1
PF02223.12	Thymidylate_kin	1	0	1	1
PF02225.17	PA	7	8	7	8
PF02229.11	PC4	1	1	1	1
PF02230.11	Abhydrolase_2	2	3	6	5
PF02244.11	Propep_M14	1	1	0	1
PF02257.10	RFX_DNA_binding	1	1	1	1
PF02259.18	FAT	1	1	1	2
PF02265.11	S1-P1_nuclease	2	1	2	2
PF02268.11	TFIIA_gamma_N	1	1	1	1
PF02269.11	TFIID-18kDa	1	2	2	2
PF02270.10	TFIIF_beta	1	1	1	1
PF02271.11	UCR_14kD	1	1	1	1
PF02284.11	COX5A	1	1	1	1
PF02290.10	SRP14	1	1	1	1
PF02291.10	TFIID-31kDa	1	1	1	1
PF02297.12	COX6B	2	2	2	1
PF02301.13	HORMA	2	2	2	3
PF02320.11	UCR_hinge	1	0	1	0
PF02330.11	MAM33	1	1	1	1
PF02333.10	Phytase	1	1	0	0
PF02338.14	OTU	2	3	2	3
PF02342.13	TerD	1	0	0	0
PF02347.11	GDC-P	1	1	1	1
PF02353.15	CMAS	2	3	3	3
PF02359.13	CDC48_N	2	2	2	2
PF02366.13	PMT	3	2	3	2
PF02373.17	JmjC	1	1	2	1
PF02374.10	ArsA_ATPase	1	1	1	1
PF02375.12	JmjN	2	2	2	2
PF02383.13	Syja_N	4	4	3	3
PF02386.11	TrkH	3	3	3	4
PF02390.12	Methyltransf_4	1	1	1	1
PF02391.12	MoaE	1	1	1	1
PF02403.17	Seryl_tRNA_N	2	1	1	1
PF02410.10	Oligomerisation	0	0	0	1
PF02417.10	Chromate_transp	1	1	1	1
PF02423.10	OCD_Mu_crystall	2	2	2	1
PF02431.10	Chalcone	1	1	1	1
PF02434.11	Fringe	4	3	2	4
PF02441.14	Flavoprotein	1	3	2	2
PF02449.10	Glyco_hydro_42	0	1	1	1
PF02450.10	LCAT	1	1	1	1
PF02453.12	Reticulon	1	2	1	1
PF02458.10	Transferase	2	8	5	5
PF02460.13	Patched	0	0	1	0
PF02463.14	SMC_N	5	5	6	6
PF02464.12	CinA	1	1	1	1
PF02466.14	Tim17	4	3	6	4
PF02467.11	Whib	1	0	0	0
PF02469.17	Fasciclin	4	4	3	6
PF02470.15	MCE	1	0	0	0
PF02475.11	Met_10	2	1	2	2
PF02487.12	CLN3	1	1	1	1
PF02492.14	cobW	4	4	4	4
PF02502.13	LacAB_rpiB	1	1	1	1
PF02515.12	CoA_transf_3	8	7	4	7
PF02516.9	STT3	1	1	1	1
PF02517.11	Abi	1	1	1	1
PF02518.21	HATPase_c	3	3	3	5
PF02535.17	Zip	8	8	9	8
PF02537.10	CRCB	0	1	1	1
PF02538.9	Hydantoinase_B	0	1	0	0
PF02541.11	Ppx-GppA	1	1	1	1
PF02544.11	Steroid_dh	3	3	3	2
PF02545.9	Maf	1	1	1	1
PF02548.10	Pantoate_transf	1	1	1	1
PF02550.10	AcetylCoA_hydro	1	1	1	1
PF02558.11	ApbA	5	6	5	3
PF02560.9	Cyanate_lyase	1	1	1	1
PF02566.14	OsmC	2	2	1	2
PF02567.11	PhzC-PhzF	1	1	1	1
PF02569.10	Pantoate_ligase	1	1	1	1
PF02574.11	S-methyl_trans	1	1	1	1
PF02580.11	Tyr_Deacylase	1	1	1	1
PF02581.12	TMP-TENI	1	1	1	1
PF02582.9	DUF155	3	3	3	3
PF02585.12	PIG-L	1	1	1	1
PF02586.9	DUF159	1	1	1	1
PF02594.11	DUF167	1	1	0	1
PF02595.10	Gly_kinase	1	1	0	0
PF02597.15	ThiS	1	1	1	1
PF02598.12	Methyltrn_RNA_3	1	1	1	1
PF02602.10	HEM4	1	1	1	1
PF02604.14	PhdYeFM_antitox	1	0	0	0
PF02615.9	Ldh_2	1	1	1	1
PF02626.10	AHS2	0	1	0	0
PF02627.15	CMD	4	2	3	2
PF02628.10	COX15-CtaA	1	1	1	1
PF02629.14	CoA_binding	4	3	3	3
PF02630.9	SCO1-SenC	1	1	1	1
PF02636.12	Methyltransf_28	2	2	2	2
PF02653.11	BPD_transp_2	1	0	0	0
PF02656.10	DUF202	2	3	5	2
PF02661.13	Fic	1	0	0	0
PF02666.10	PS_Dcarbxylase	1	1	1	1
PF02668.11	TauD	13	12	12	12
PF02671.16	PAH	1	1	1	1
PF02676.9	TYW3	1	1	1	1
PF02678.11	Pirin	2	2	2	2
PF02689.9	Herpes_Helicase	0	0	1	0
PF02696.9	UPF0061	1	1	1	1
PF02698.12	DUF218	0	0	0	1
PF02705.11	K_trans	2	0	1	1
PF02714.10	DUF221	0	1	0	0
PF02720.12	DUF222	1	0	0	0
PF02724.9	CDC45	1	1	1	1
PF02727.11	Cu_amine_oxidN2	2	3	1	4
PF02728.11	Cu_amine_oxidN3	2	1	0	1
PF02729.16	OTCace_N	1	1	1	1
PF02731.10	SKIP_SNW	1	1	1	1
PF02732.10	ERCC4	0	1	1	1
PF02733.12	Dak1	2	2	2	2
PF02735.11	Ku	0	0	0	1
PF02737.13	3HCDH_N	5	4	2	4
PF02746.11	MR_MLE_N	2	2	2	2
PF02749.11	QRPTase_N	1	1	1	0
PF02752.17	Arrestin_C	2	3	2	2
PF02755.10	RPEL	1	1	1	1
PF02765.12	POT1	1	0	2	1
PF02770.14	Acyl-CoA_dh_M	0	0	1	1
PF02771.11	Acyl-CoA_dh_N	14	8	8	8
PF02775.16	TPP_enzyme_C	2	0	0	0
PF02776.13	TPP_enzyme_N	4	6	4	7
PF02777.13	Sod_Fe_C	1	1	1	2
PF02779.19	Transket_pyr	2	2	2	2
PF02784.11	Orn_Arg_deC_N	1	1	1	1
PF02785.14	Biotin_carb_C	0	0	0	1
PF02792.9	Mago_nashi	1	1	1	1
PF02798.15	GST_N	5	3	1	5
PF02801.17	Ketoacyl-synt_C	0	0	2	4
PF02803.13	Thiolase_C	0	2	1	2
PF02805.11	Ada_Zn_binding	1	1	0	1
PF02811.14	PHP	1	1	1	1
PF02812.13	ELFV_dehydrog_N	2	1	1	1
PF02823.11	ATP-synt_DE_N	1	1	1	1
PF02824.16	TGS	1	1	1	1
PF02826.14	2-Hacid_dh_C	2	2	1	3
PF02833.9	DHHA2	0	0	0	1
PF02837.13	Glyco_hydro_2_N	6	7	7	10
PF02838.10	Glyco_hydro_20b	1	1	1	0
PF02844.10	GARS_N	1	1	1	1
PF02845.11	CUE	4	4	4	3
PF02854.14	MIF4G	3	3	3	4
PF02862.12	DDHD	2	2	2	2
PF02872.13	5_nucleotid_C	0	1	0	1
PF02874.18	ATP-synt_ab_N	4	4	4	3
PF02878.11	PGM_PMM_I	3	3	3	3
PF02881.14	SRP54_N	1	1	1	1
PF02885.12	Glycos_trans_3N	1	1	1	1
PF02891.15	zf-MIZ	1	1	1	1
PF02893.15	GRAM	2	1	2	2
PF02897.10	Peptidase_S9_N	0	0	0	1
PF02900.13	LigB	3	2	3	3
PF02902.14	Peptidase_C48	2	4	3	6
PF02906.9	Fe_hyd_lg_C	1	1	1	1
PF02919.10	Topoisom_I_N	1	1	1	1
PF02921.9	UCR_TM	1	1	1	1
PF02922.13	CBM_48	1	1	1	1
PF02926.12	THUMP	1	1	1	0
PF02934.10	GatB_N	1	1	1	1
PF02935.11	COX7C	0	1	1	0
PF02936.9	COX4	1	1	1	1
PF02939.11	UcrQ	1	1	1	1
PF02940.10	mRNA_triPase	1	1	1	1
PF02953.10	zf-Tim10_DDP	4	4	3	4
PF02958.15	EcKinase	1	1	1	1
PF02966.11	DIM1	1	2	1	2
PF02969.12	TAF	1	1	1	1
PF02970.11	TBCA	1	1	1	1
PF02982.9	Scytalone_dh	1	3	2	1
PF02983.9	Pro_Al_protease	0	0	0	1
PF02990.11	EMP70	2	1	1	1
PF02991.11	Atg8	1	1	0	1
PF02996.12	Prefoldin	2	2	2	2
PF03006.15	HlyIII	2	5	4	5
PF03009.12	GDPD	3	3	1	4
PF03022.11	MRJP	2	1	3	3
PF03029.12	ATP_bind_1	3	3	3	3
PF03031.13	NIF	5	5	5	5
PF03033.15	Glyco_transf_28	4	5	2	3
PF03051.10	Peptidase_C1_2	1	1	1	1
PF03055.10	RPE65	5	4	3	3
PF03059.11	NAS	1	1	0	1
PF03060.10	NMO	6	4	5	9
PF03061.17	4HBT	8	7	9	6
PF03062.14	MBOAT	5	5	5	5
PF03067.10	Chitin_bind_3	2	3	2	2
PF03068.10	PAD	0	1	0	1
PF03069.10	FmdA_AmdA	1	1	1	1
PF03070.11	TENA_THI-4	2	1	2	2
PF03073.10	TspO_MBR	1	1	1	1
PF03074.11	GCS	1	1	1	1
PF03079.9	ARD	1	1	1	1
PF03081.10	Exo70	1	1	1	1
PF03095.10	PTPA	2	2	2	2
PF03097.13	BRO1	2	3	3	2
PF03098.10	An_peroxidase	1	2	2	3
PF03099.14	BPL_LplA_LipB	2	2	2	2
PF03101.10	FAR1	0	1	1	1
PF03104.14	DNA_pol_B_exo1	3	3	3	3
PF03105.14	SPX	8	4	5	8
PF03109.11	ABC1	3	4	3	4
PF03114.13	BAR	5	4	4	4
PF03124.9	EXS	1	1	0	1
PF03126.13	Plus-3	1	1	1	1
PF03127.9	GAT	0	1	1	1
PF03129.15	HGTP_anticodon	0	0	0	1
PF03131.12	bZIP_Maf	1	1	1	0
PF03133.10	TTL	1	0	1	1
PF03134.14	TB2_DP1_HVA22	2	2	2	2
PF03142.10	Chitin_synth_2	1	2	3	2
PF03144.20	GTP_EFTU_D2	0	0	1	0
PF03151.11	TPT	4	3	3	4
PF03152.9	UFD1	2	1	2	2
PF03153.8	TFIIA	1	1	1	1
PF03155.10	Alg6_Alg8	2	2	2	2
PF03159.13	XRN_N	2	0	2	2
PF03162.8	Y_phosphatase2	1	1	1	1
PF03164.9	Mon1	1	1	1	1
PF03167.14	UDG	2	2	2	2
PF03169.10	OPT	4	3	2	4
PF03171.15	2OG-FeII_Oxy	0	2	3	2
PF03178.10	CPSF_A	1	1	1	1
PF03179.10	V-ATPase_G	0	1	1	1
PF03184.14	DDE_1	1	33	0	3
PF03188.11	Cytochrom_B561	2	3	2	2
PF03190.10	Thioredox_DsbH	1	1	1	1
PF03194.10	LUC7	1	1	1	1
PF03198.9	Glyco_hydro_72	6	7	6	7
PF03200.11	Glyco_hydro_63	1	2	2	2
PF03205.9	MobB	1	1	1	1
PF03208.14	PRA1	1	1	1	1
PF03211.8	Pectate_lyase	10	5	3	2
PF03215.10	Rad17	1	2	1	1
PF03221.11	HTH_Tnp_Tc5	0	3	11	1
PF03223.10	V-ATPase_C	1	1	1	1
PF03224.9	V-ATPase_H_N	1	1	1	1
PF03226.9	Yippee-Mis18	2	2	2	2
PF03227.11	GILT	1	1	1	1
PF03232.8	COQ7	1	1	1	1
PF03234.9	CDC37_N	1	1	1	1
PF03235.9	DUF262	1	0	1	0
PF03239.9	FTR1	2	1	1	1
PF03248.8	Rer1	1	1	1	1
PF03256.11	APC10	1	1	1	1
PF03259.12	Robl_LC7	1	1	1	0
PF03271.12	EB1	0	0	1	1
PF03291.11	Pox_MCEL	1	1	1	1
PF03297.10	Ribosomal_S25	1	1	1	1
PF03306.8	AAL_decarboxy	1	1	1	2
PF03308.11	ArgK	0	0	1	0
PF03311.9	Cornichon	1	1	1	1
PF03328.9	HpcH_HpaI	3	4	2	3
PF03330.13	DPBB_1	2	2	2	1
PF03332.8	PMM	1	1	1	1
PF03343.8	SART-1	1	1	1	1
PF03345.9	DDOST_48kD	1	1	1	1
PF03348.10	Serinc	1	1	1	1
PF03351.12	DOMON	1	1	0	0
PF03357.16	Snf7	7	7	7	6
PF03358.10	FMN_red	3	4	2	1
PF03364.15	Polyketide_cyc	1	1	1	1
PF03366.11	YEATS	2	2	2	2
PF03367.8	zf-ZPR1	1	1	1	1
PF03370.8	CBM_21	1	1	1	1
PF03371.10	PRP38	1	1	1	1
PF03372.18	Exo_endo_phos	8	9	2	9
PF03381.10	CDC50	1	1	1	1
PF03388.8	Lectin_leg-like	2	2	2	2
PF03398.9	Ist1	1	1	1	0
PF03399.11	SAC3_GANP	3	2	3	2
PF03403.8	PAF-AH_p_II	4	3	3	3
PF03405.9	FA_desaturase_2	1	0	0	0
PF03407.11	Nucleotid_trans	2	1	1	2
PF03416.14	Peptidase_C54	1	1	1	1
PF03417.11	AAT	1	1	1	1
PF03427.8	CBM_19	0	1	0	0
PF03435.13	Saccharop_dh	3	2	3	3
PF03443.9	Glyco_hydro_61	20	24	25	28
PF03446.10	NAD_binding_2	9	8	7	10
PF03447.11	NAD_binding_3	1	1	1	1
PF03452.9	Anp1	3	3	3	4
PF03456.13	uDENN	1	1	1	1
PF03462.13	PCRF	1	1	1	1
PF03463.10	eRF1_1	2	2	2	2
PF03467.10	Smg4_UPF3	1	1	1	1
PF03473.12	MOSC	1	2	1	2
PF03476.11	MOSC_N	3	2	4	3
PF03477.11	ATP-cone	1	1	1	1
PF03483.12	B3_4	2	1	1	2
PF03485.11	Arg_tRNA_synt_N	0	1	0	0
PF03501.10	S10_plectin	1	1	1	0
PF03517.8	Voldacs	1	1	1	1
PF03531.9	SSrecog	1	1	1	1
PF03537.8	Glyco_hydro_114	0	1	2	2
PF03540.8	TFIID_30kDa	1	1	1	1
PF03547.13	Mem_trans	2	2	1	2
PF03556.10	Cullin_binding	1	1	1	1
PF03561.10	Allantoicase	2	1	1	1
PF03568.12	Peptidase_C50	1	1	1	1
PF03571.10	Peptidase_M49	1	1	1	1
PF03572.13	Peptidase_S41	5	6	6	6
PF03575.12	Peptidase_S51	1	0	1	0
PF03576.9	Peptidase_S58	1	1	1	1
PF03577.10	Peptidase_C69	1	1	1	1
PF03583.9	LIP	1	0	0	1
PF03587.9	EMG1	1	1	1	1
PF03591.9	AzlC	1	0	0	0
PF03595.12	SLAC1	6	7	7	7
PF03596.8	Cad	0	1	0	0
PF03604.8	DNA_RNApol_7kD	1	1	2	2
PF03619.11	Solute_trans_a	3	2	2	3
PF03630.9	Fumble	1	1	1	1
PF03635.12	Vps35	1	1	1	1
PF03636.10	Glyco_hydro_65N	1	1	1	1
PF03637.12	Mob1_phocein	3	3	3	3
PF03639.8	Glyco_hydro_81	2	2	2	2
PF03641.9	Lysine_decarbox	1	1	1	1
PF03643.10	Vps26	1	1	1	1
PF03644.8	Glyco_hydro_85	1	1	1	1
PF03645.8	Tctex-1	1	1	0	1
PF03647.8	Tmemb_14	1	2	2	1
PF03648.9	Glyco_hydro_67N	0	1	1	1
PF03650.8	MPC	2	2	2	2
PF03656.8	Pam16	0	1	1	1
PF03657.8	UPF0113	1	1	1	1
PF03659.9	Glyco_hydro_71	4	1	0	1
PF03660.9	PHF5	1	1	1	1
PF03661.8	UPF0121	1	1	1	1
PF03663.9	Glyco_hydro_76	7	7	7	8
PF03664.8	Glyco_hydro_62	2	2	2	3
PF03666.8	NPR3	1	1	1	1
PF03668.10	ATP_bind_2	0	1	0	0
PF03669.8	UPF0139	0	0	1	0
PF03676.9	UPF0183	1	1	1	1
PF03690.8	UPF0160	1	1	1	1
PF03694.8	Erg28	1	1	1	1
PF03702.9	UPF0075	1	0	1	0
PF03706.8	UPF0104	1	0	0	0
PF03707.11	MHYT	1	0	1	0
PF03715.8	Noc2	1	1	1	1
PF03721.9	UDPG_MGDP_dh_N	0	0	1	2
PF03727.11	Hexokinase_2	0	0	0	1
PF03731.10	Ku_N	2	2	2	1
PF03733.8	DUF307	1	1	1	1
PF03734.9	YkuD	1	0	0	0
PF03737.10	Methyltransf_6	1	1	1	1
PF03746.11	LamB_YcsF	1	1	1	1
PF03747.9	ADP_ribosyl_GH	0	0	0	2
PF03765.10	CRAL_TRIO_N	4	4	4	5
PF03770.11	IPK	2	2	2	2
PF03798.11	TRAM_LAG1_CLN8	2	2	2	2
PF03800.9	Nuf2	1	1	1	1
PF03801.8	Ndc80_HEC	1	1	1	1
PF03803.10	Scramblase	1	1	1	1
PF03807.12	F420_oxidored	2	1	2	2
PF03810.14	IBN_N	6	7	6	7
PF03813.9	Nrap	1	1	1	1
PF03815.14	LCCL	2	2	3	4
PF03820.12	Mtc	1	1	1	1
PF03824.11	NicO	2	1	1	1
PF03828.14	PAP_assoc	0	3	2	2
PF03834.9	Rad10	1	1	1	1
PF03835.10	Rad4	3	2	3	3
PF03839.11	Sec62	1	1	1	1
PF03847.8	TFIID_20kDa	0	0	1	1
PF03849.9	Tfb2	1	1	1	1
PF03850.9	Tfb4	1	1	1	1
PF03851.9	UvdE	1	1	1	1
PF03853.10	YjeF_N	2	1	1	1
PF03856.8	SUN	1	1	1	1
PF03870.10	RNA_pol_Rpb8	1	1	1	1
PF03871.9	RNA_pol_Rpb5_N	1	1	1	1
PF03874.11	RNA_pol_Rpb4	2	2	2	2
PF03876.12	SHS2_Rpb7-N	2	3	3	2
PF03878.10	YIF1	1	1	1	1
PF03879.9	Cgr1	1	1	1	1
PF03881.9	Fructosamin_kin	1	1	3	1
PF03893.11	Lipase3_N	1	1	1	1
PF03896.11	TRAP_alpha	1	0	1	0
PF03901.12	Glyco_transf_22	4	4	4	4
PF03907.8	Spo7	1	1	1	1
PF03908.8	Sec20	1	1	1	1
PF03909.12	BSD	0	1	1	2
PF03911.11	Sec61_beta	1	1	1	1
PF03914.12	CBF	2	2	2	2
PF03915.8	AIP3	0	1	1	1
PF03917.12	GSH_synth_ATP	1	1	1	1
PF03928.9	DUF336	4	5	4	5
PF03931.10	Skp1_POZ	2	2	2	1
PF03932.9	CutC	1	1	1	1
PF03935.10	SKN1	2	2	2	2
PF03936.11	Terpene_synth_C	0	5	1	2
PF03937.11	Sdh5	1	1	1	1
PF03939.8	Ribosomal_L23eN	1	1	1	1
PF03941.10	INCENP_ARK-bind	1	1	1	1
PF03943.8	TAP_C	1	1	1	1
PF03946.9	Ribosomal_L11_N	2	1	2	2
PF03951.14	Gln-synt_N	0	1	1	1
PF03952.11	Enolase_N	1	1	1	1
PF03959.8	FSH1	6	5	6	5
PF03962.10	Mnd1	0	1	1	1
PF03966.11	Trm112p	1	1	1	1
PF03969.11	AFG1_ATPase	0	1	2	1
PF03972.9	MmgE_PrpD	0	3	2	2
PF03976.9	PPK2	1	0	0	0
PF03980.9	Nnf1	1	1	1	1
PF03981.7	Ubiq_cyt_C_chap	1	1	1	1
PF03982.8	DAGAT	1	1	1	1
PF03985.8	Paf1	1	1	1	1
PF03986.8	Autophagy_N	1	1	1	1
PF03987.10	Autophagy_act_C	1	1	0	1
PF03992.11	ABM	1	1	1	2
PF03997.7	VPS28	1	1	1	1
PF03998.8	Utp11	1	1	1	0
PF03999.7	MAP65_ASE1	1	1	1	1
PF04000.10	Sas10_Utp3	3	3	3	3
PF04003.7	Utp12	1	1	1	1
PF04004.8	Leo1	1	1	1	1
PF04005.7	Hus1	1	1	1	1
PF04006.7	Mpp10	1	1	1	1
PF04031.8	Las1	1	1	1	1
PF04032.11	Rpr2	2	2	2	1
PF04037.8	DUF382	1	1	1	1
PF04042.11	DNA_pol_E_B	2	2	2	2
PF04045.9	P34-Arc	1	1	1	1
PF04048.9	Sec8_exocyst	1	1	1	1
PF04049.8	APC8	1	1	1	1
PF04051.11	TRAPP	3	3	3	3
PF04053.9	Coatomer_WDAD	0	0	1	0
PF04055.16	Radical_SAM	4	4	3	5
PF04056.9	Ssl1	1	1	1	1
PF04057.7	Rep-A_N	1	1	0	1
PF04059.7	RRM_2	1	1	1	1
PF04061.9	ORMDL	1	1	1	1
PF04062.9	P21-Arc	1	1	1	1
PF04063.9	DUF383	1	1	1	1
PF04065.10	Not3	1	1	1	1
PF04068.10	RLI	2	1	1	1
PF04072.9	LCM	2	2	2	2
PF04078.8	Rcd1	1	1	1	1
PF04080.8	Per1	1	1	1	1
PF04081.8	DNA_pol_delta_4	1	1	1	1
PF04082.13	Fungal_trans	44	46	52	71
PF04083.11	Abhydro_lipase	2	2	1	2
PF04084.9	ORC2	1	1	1	1
PF04086.8	SRP-alpha_N	1	1	1	1
PF04088.8	Peroxin-13_N	0	1	1	1
PF04090.7	RNA_pol_I_TF	1	1	0	1
PF04091.7	Sec15	0	0	0	1
PF04095.11	NAPRTase	1	1	1	1
PF04097.9	Nic96	1	1	1	1
PF04098.10	Rad52_Rad22	1	1	1	1
PF04099.7	Sybindin	2	2	2	2
PF04100.7	Vps53_N	0	1	1	1
PF04101.11	Glyco_tran_28_C	1	2	2	2
PF04104.9	DNA_primase_lrg	1	1	1	1
PF04106.7	APG5	1	1	1	1
PF04108.7	APG17	1	1	1	1
PF04109.11	APG9	1	1	1	1
PF04110.8	APG12	1	1	1	1
PF04111.7	APG6	1	1	1	1
PF04112.8	Mak10	1	1	1	1
PF04113.9	Gpi16	1	1	1	1
PF04114.9	Gaa1	1	1	1	1
PF04115.7	Ureidogly_hydro	1	1	1	1
PF04116.8	FA_hydroxylase	4	5	4	3
PF04117.7	Mpv17_PMP22	6	6	6	6
PF04118.9	Dopey_N	1	1	1	1
PF04119.7	HSP9_HSP12	2	2	2	2
PF04121.8	Nup84_Nup100	1	1	1	1
PF04124.7	Dor1	1	1	1	1
PF04127.10	DFP	0	1	0	0
PF04129.7	Vps52	1	1	1	1
PF04130.8	Spc97_Spc98	5	5	5	5
PF04133.9	Vps55	1	1	1	1
PF04135.7	Nop10p	1	1	1	0
PF04136.10	Sec34	1	1	1	1
PF04137.10	ERO1	1	1	1	1
PF04139.8	Rad9	1	1	1	1
PF04140.9	ICMT	1	1	1	1
PF04142.10	Nuc_sug_transp	2	2	2	1
PF04143.9	Sulf_transp	0	0	0	1
PF04145.10	Ctr	4	5	5	6
PF04146.10	YTH	0	0	0	1
PF04147.7	Nop14	1	1	1	1
PF04148.8	Erv26	1	1	0	1
PF04153.13	NOT2_3_5	1	1	1	1
PF04157.11	EAP30	1	1	1	1
PF04161.8	Arv1	1	1	1	1
PF04163.7	Tht1	0	0	1	0
PF04176.8	TIP41	1	1	1	1
PF04177.7	TAP42	1	1	1	1
PF04178.7	Got1	2	2	2	1
PF04179.7	Init_tRNA_PT	1	1	1	1
PF04180.9	LTV	1	1	1	1
PF04181.8	RPAP2_Rtr1	1	1	1	1
PF04182.7	B-block_TFIIIC	1	1	1	1
PF04185.9	Phosphoesterase	1	1	1	1
PF04188.8	Mannosyl_trans2	1	1	1	1
PF04189.8	Gcd10p	1	1	1	1
PF04190.8	DUF410	1	1	1	1
PF04191.8	PEMT	2	2	2	2
PF04192.7	Utp21	0	1	1	1
PF04193.9	PQ-loop	8	9	8	9
PF04194.8	PDCD2_C	1	1	1	1
PF04199.8	Cyclase	4	4	4	6
PF04209.8	HgmA	2	3	3	3
PF04212.13	MIT	2	3	1	2
PF04218.8	CENP-B_N	1	1	1	1
PF04227.7	Indigoidine_A	1	1	1	1
PF04229.9	GrpB	0	1	1	1
PF04237.8	YjbR	1	0	0	0
PF04241.10	DUF423	1	1	1	1
PF04248.7	DUF427	2	1	2	2
PF04252.8	RNA_Me_trans	1	1	1	1
PF04258.8	Peptidase_A22B	1	1	1	1
PF04261.7	Dyp_perox	2	0	0	0
PF04263.11	TPK_catalytic	1	1	1	1
PF04275.9	P-mevalo_kinase	0	0	0	1
PF04280.10	Tim44	1	1	1	1
PF04281.8	Tom22	1	1	1	1
PF04299.7	FMN_bind_2	1	0	0	0
PF04303.8	PrpF	1	2	1	2
PF04321.12	RmlD_sub_bind	1	1	1	1
PF04326.9	AAA_4	1	0	0	0
PF04366.7	DUF500	2	2	2	2
PF04376.8	ATE_N	1	1	1	0
PF04377.10	ATE_C	0	0	0	1
PF04387.9	PTPLA	2	2	2	2
PF04388.7	Hamartin	1	1	1	1
PF04389.12	Peptidase_M28	9	8	9	11
PF04402.9	SIMPL	0	0	0	1
PF04406.9	TP6A_N	1	1	1	0
PF04410.9	Gar1	2	2	2	2
PF04418.7	DUF543	1	1	1	1
PF04419.9	4F5	0	1	1	1
PF04420.9	CHD5	1	1	1	1
PF04424.8	DUF544	1	1	1	1
PF04425.7	Bul1_N	1	1	1	0
PF04427.13	Brix	5	5	5	5
PF04428.9	Choline_kin_N	1	0	0	0
PF04430.9	DUF498	1	1	1	1
PF04433.12	SWIRM	3	3	3	2
PF04434.12	SWIM	0	1	0	0
PF04437.8	RINT1_TIP1	1	1	1	1
PF04438.11	zf-HIT	3	3	3	2
PF04442.9	CtaG_Cox11	1	1	1	1
PF04444.9	Dioxygenase_N	4	3	3	3
PF04446.7	Thg1	1	2	2	2
PF04450.7	BSP	1	1	1	1
PF04468.7	PSP1	1	1	1	1
PF04478.7	Mid2	0	1	0	0
PF04479.8	RTA1	10	12	10	11
PF04488.10	Gly_transf_sug	6	7	6	6
PF04494.10	TFIID_90kDa	0	0	0	1
PF04495.9	GRASP55_65	1	1	1	1
PF04499.10	SAPS	1	1	1	1
PF04502.8	DUF572	3	2	2	2
PF04505.7	Dispanin	1	0	0	0
PF04506.8	Rft-1	1	1	1	1
PF04511.10	DER1	2	2	2	2
PF04515.7	Choline_transpo	2	2	2	2
PF04516.10	CP2	1	1	1	1
PF04525.7	Tub_2	1	0	1	1
PF04542.9	Sigma70_r2	1	0	0	0
PF04545.11	Sigma70_r4	1	0	0	0
PF04547.7	Anoctamin	2	2	2	0
PF04548.11	AIG1	1	0	1	0
PF04563.10	RNA_pol_Rpb2_1	3	3	3	3
PF04564.10	U-box	0	0	1	1
PF04568.7	IATP	1	1	1	1
PF04571.9	Lipin_N	1	1	1	1
PF04573.7	SPC22	1	1	1	1
PF04588.8	HIG_1_N	2	2	2	2
PF04597.9	Ribophorin_I	1	1	1	1
PF04603.7	Mog1	1	1	1	1
PF04614.7	Pex19	1	1	1	1
PF04615.8	Utp14	1	1	1	1
PF04616.9	Glyco_hydro_43	14	15	13	14
PF04622.7	ERG2_Sigma1R	0	1	0	0
PF04627.8	ATP-synt_Eps	1	1	1	1
PF04628.8	Sedlin_N	2	2	2	2
PF04641.7	Rtf2	2	2	2	2
PF04652.11	DUF605	1	1	1	1
PF04658.8	TAFII55_N	1	1	1	1
PF04664.8	OGFr_N	1	1	1	1
PF04666.8	Glyco_transf_54	1	1	1	1
PF04667.12	Endosulfine	1	2	1	1
PF04669.8	Polysacc_synt_4	1	1	1	1
PF04670.7	Gtr1_RagA	2	2	2	2
PF04675.9	DNA_ligase_A_N	4	4	4	3
PF04677.10	CwfJ_C_1	2	2	1	2
PF04678.8	DUF607	0	1	1	1
PF04681.7	Bys1	0	2	1	1
PF04683.8	Proteasom_Rpn13	1	1	1	1
PF04695.8	Pex14_N	2	2	2	2
PF04696.8	Pinin_SDK_memA	1	1	0	1
PF04699.9	P16-Arc	1	1	1	1
PF04707.9	PRELI	2	2	2	2
PF04715.8	Anth_synt_I_N	1	1	1	1
PF04716.9	ETC_C1_NDUFA5	1	1	1	1
PF04718.10	ATP-synt_G	1	1	1	1
PF04719.9	TAFII28	1	1	1	1
PF04722.8	Ssu72	1	1	1	1
PF04727.8	ELMO_CED12	1	1	1	1
PF04729.8	ASF1_hist_chap	1	1	1	1
PF04733.9	Coatomer_E	1	1	1	1
PF04734.8	Ceramidase_alk	1	1	1	1
PF04739.10	AMPKBI	1	1	1	1
PF04749.12	PLAC8	2	1	1	2
PF04750.9	Far-17a_AIG1	2	1	1	1
PF04752.7	ChaC	0	1	1	1
PF04756.8	OST3_OST6	1	1	1	1
PF04757.9	Pex2_Pex12	3	3	3	3
PF04758.9	Ribosomal_S30	0	1	1	1
PF04760.10	IF2_N	0	1	1	1
PF04762.7	IKI3	0	1	1	1
PF04768.8	DUF619	1	1	1	1
PF04769.7	MAT_Alpha1	0	0	1	1
PF04777.8	Evr1_Alr	2	2	2	2
PF04791.11	LMBR1	2	2	2	2
PF04795.7	PAPA-1	1	1	1	1
PF04800.7	ETC_C1_NDUFA4	1	1	1	1
PF04801.8	Sin_N	1	1	1	1
PF04802.10	SMK-1	1	1	1	1
PF04810.10	zf-Sec23_Sec24	2	3	3	3
PF04818.8	CTD_bind	1	1	1	1
PF04820.9	Trp_halogenase	0	1	0	0
PF04821.9	TIMELESS	1	1	1	1
PF04825.8	Rad21_Rec8_N	2	2	2	2
PF04828.9	GFA	14	12	6	12
PF04841.8	Vps16_N	1	1	1	1
PF04847.7	Calcipressin	1	1	1	1
PF04851.10	ResIII	2	2	2	1
PF04855.7	SNF5	2	2	2	2
PF04857.15	CAF1	2	2	2	2
PF04869.9	Uso1_p115_head	1	1	1	1
PF04880.8	NUDE_C	1	1	1	1
PF04882.7	Peroxin-3	1	1	1	1
PF04884.9	DUF647	1	1	1	1
PF04885.8	Stig1	1	1	0	0
PF04889.7	Cwf_Cwc_15	1	1	1	1
PF04892.7	VanZ	1	1	1	1
PF04893.12	Yip1	2	2	2	0
PF04900.7	Fcf1	2	2	2	2
PF04909.9	Amidohydro_2	9	11	10	10
PF04910.9	Tcf25	1	1	1	1
PF04911.7	ATP-synt_J	0	1	1	1
PF04912.9	Dynamitin	1	1	1	1
PF04921.9	XAP5	1	1	1	1
PF04922.7	DIE2_ALG10	1	1	1	1
PF04928.12	PAP_central	1	1	1	1
PF04930.10	FUN14	1	1	1	0
PF04931.8	DNA_pol_phi	1	0	1	1
PF04934.9	Med6	1	1	1	1
PF04939.7	RRS1	1	1	1	1
PF04952.9	AstE_AspA	1	1	1	1
PF04968.7	CHORD	1	1	1	1
PF04969.11	CS	2	2	2	1
PF04978.7	DUF664	1	0	0	0
PF04979.9	IPP-2	1	1	1	1
PF04981.8	NMD3	1	1	1	1
PF04982.8	HPP	2	2	2	2
PF04991.8	LicD	2	2	2	2
PF04997.7	RNA_pol_Rpb1_1	3	3	3	3
PF05004.8	IFRD	1	1	1	1
PF05007.8	Mannosyl_trans	1	1	1	1
PF05008.10	V-SNARE	1	1	1	1
PF05011.8	DBR1	0	0	0	1
PF05019.8	Coq4	1	1	1	1
PF05020.10	zf-NPL4	1	1	1	1
PF05022.7	SRP40_C	1	1	1	1
PF05024.10	Gpi1	1	1	1	1
PF05026.8	DCP2	1	1	1	1
PF05032.7	Spo12	2	1	1	1
PF05033.11	Pre-SET	1	1	1	1
PF05042.8	Caleosin	1	2	2	3
PF05046.9	Img2	1	1	1	1
PF05047.11	L51_S25_CI-B8	3	3	3	3
PF05051.8	COX17	0	0	1	1
PF05057.9	DUF676	1	2	2	2
PF05063.9	MT-A70	1	1	1	1
PF05064.8	Nsp1_C	1	1	1	0
PF05067.7	Mn_catalase	1	0	0	0
PF05071.11	NDUFA12	2	2	2	2
PF05088.7	Bac_GDH	1	1	1	1
PF05089.7	NAGLU	1	0	0	0
PF05091.7	eIF-3_zeta	1	1	1	1
PF05093.8	CIAPIN1	1	1	1	1
PF05096.7	Glu_cyclase_2	1	0	0	0
PF05129.8	Elf1	0	1	1	1
PF05131.9	Pep3_Vps18	1	1	1	1
PF05132.9	RNA_pol_Rpc4	1	1	1	1
PF05141.7	DIT1_PvcA	3	5	1	4
PF05147.8	LANC_like	1	1	1	1
PF05148.10	Methyltransf_8	0	1	1	1
PF05153.10	DUF706	1	1	1	1
PF05158.7	RNA_pol_Rpc34	1	1	1	1
PF05160.8	DSS1_SEM1	1	1	1	1
PF05175.9	MTS	1	0	0	1
PF05176.9	ATP-synt_10	1	1	0	1
PF05178.7	Kri1	1	1	1	1
PF05179.9	CDC73	1	1	1	1
PF05180.7	zf-DNL	1	1	1	0
PF05181.7	XPA_C	1	1	1	1
PF05182.8	Fip1	1	1	1	0
PF05183.7	RdRP	3	3	3	4
PF05185.11	PRMT5	1	1	1	1
PF05186.8	Dpy-30	1	1	0	0
PF05187.8	ETF_QO	0	0	1	1
PF05188.12	MutS_II	1	1	1	0
PF05192.13	MutS_III	1	1	1	2
PF05193.16	Peptidase_M16_C	1	2	2	2
PF05195.11	AMP_N	3	3	3	2
PF05199.8	GMC_oxred_C	1	2	1	2
PF05205.7	COMPASS-Shg1	1	1	1	1
PF05207.8	zf-CSL	1	1	1	1
PF05208.8	ALG3	1	1	1	1
PF05216.8	UNC-50	1	1	1	1
PF05221.12	AdoHcyase	1	1	1	1
PF05222.10	AlaDh_PNT_N	2	2	2	2
PF05224.7	NDT80_PhoG	2	2	2	2
PF05225.11	HTH_psq	0	23	0	0
PF05236.9	TAF4	1	1	1	0
PF05238.8	CENP-N	1	1	1	1
PF05241.7	EBP	3	3	2	2
PF05254.7	UPF0203	1	1	1	0
PF05255.6	UPF0220	1	1	1	1
PF05277.7	DUF726	2	1	2	2
PF05282.6	AAR2	1	1	1	1
PF05291.6	Bystin	1	1	1	1
PF05327.6	RRN3	1	1	1	1
PF05328.7	CybS	1	1	1	1
PF05336.8	DUF718	1	1	1	1
PF05345.7	He_PIG	1	0	0	0
PF05346.6	DUF747	1	1	1	1
PF05347.10	Complex1_LYR	5	6	5	5
PF05348.6	UMP1	0	0	1	1
PF05365.7	UCR_UQCRX_QCR9	1	1	1	1
PF05368.8	NmrA	15	21	17	23
PF05378.8	Hydant_A_N	3	3	3	7
PF05383.12	La	3	3	3	3
PF05388.6	Carbpep_Y_N	1	1	1	1
PF05405.9	Mt_ATP-synt_B	1	1	1	1
PF05422.7	SIN1	1	1	1	1
PF05433.10	Rick_17kDa_Anti	1	1	0	3
PF05437.7	AzlD	1	0	0	0
PF05460.8	ORC6	1	1	1	1
PF05462.6	Dicty_CAR	1	1	1	0
PF05470.7	eIF-3c_N	1	1	1	1
PF05486.7	SRP9-21	1	1	1	1
PF05493.8	ATP_synt_H	1	0	1	1
PF05495.7	zf-CHY	2	3	1	1
PF05498.6	RALF	0	0	1	0
PF05502.8	Dynactin_p62	1	1	1	1
PF05508.6	Ran-binding	1	1	1	1
PF05529.7	Bap31	1	1	1	1
PF05544.6	Pro_racemase	1	1	0	1
PF05546.6	She9_MDM33	1	1	1	1
PF05551.6	zf-His_Me_endon	0	0	0	1
PF05557.8	MAD	1	1	1	0
PF05572.8	Peptidase_M43	2	0	0	2
PF05577.7	Peptidase_S28	3	6	4	4
PF05592.6	Bac_rhamnosid	3	4	1	2
PF05602.7	CLPTM1	1	1	1	1
PF05603.7	DUF775	1	1	1	1
PF05615.8	THOC7	1	1	1	1
PF05620.6	DUF788	1	1	1	1
PF05622.7	HOOK	1	0	1	1
PF05625.6	PAXNEB	1	1	1	1
PF05630.6	NPP1	2	3	1	2
PF05631.9	DUF791	1	1	1	1
PF05637.7	Glyco_transf_34	6	8	7	7
PF05645.8	RNA_pol_Rpc82	0	0	1	0
PF05648.9	PEX11	2	2	2	3
PF05649.8	Peptidase_M13_N	2	1	1	1
PF05652.7	DcpS	1	1	1	1
PF05653.9	Mg_trans_NIPA	3	4	3	4
PF05669.7	Med31	1	1	1	1
PF05670.8	DUF814	1	1	1	1
PF05676.8	NDUF_B7	1	1	1	1
PF05680.7	ATP-synt_E	1	1	1	1
PF05686.7	Glyco_transf_90	4	5	6	5
PF05691.7	Raffinose_syn	0	1	1	1
PF05693.8	Glycogen_syn	1	1	1	1
PF05694.6	SBP56	0	0	0	1
PF05699.9	Dimer_Tnp_hAT	0	2	13	0
PF05700.6	BCAS2	1	1	1	1
PF05704.7	Caps_synth	0	1	1	1
PF05705.9	DUF829	2	1	1	3
PF05719.6	GPP34	1	1	1	1
PF05721.8	PhyH	4	12	7	8
PF05724.6	TPMT	3	2	2	1
PF05729.7	NACHT	5	24	9	16
PF05730.6	CFEM	9	16	8	10
PF05739.14	SNARE	2	2	3	4
PF05742.7	NRDE	1	1	1	1
PF05743.8	UEV	1	1	1	1
PF05764.8	YL1	1	1	1	1
PF05768.9	DUF836	1	1	1	1
PF05773.17	RWD	6	4	5	4
PF05783.6	DLIC	1	1	1	1
PF05786.9	Cnd2	1	1	1	1
PF05792.8	Candida_ALS	0	0	0	2
PF05794.8	Tcp11	2	2	2	2
PF05817.9	Ribophorin_II	1	1	1	1
PF05821.6	NDUF_B8	1	0	0	0
PF05827.7	ATP-synt_S1	1	1	1	1
PF05832.7	DUF846	1	1	1	1
PF05833.6	FbpA	1	1	1	1
PF05837.7	CENP-H	1	1	1	1
PF05839.6	Apc13p	0	1	1	1
PF05841.6	Apc15p	1	1	1	1
PF05843.9	Suf	1	1	1	1
PF05856.7	ARPC4	0	1	1	1
PF05859.7	Mis12	1	1	1	1
PF05870.6	PA_decarbox	1	1	1	1
PF05871.7	ESCRT-II	1	1	1	1
PF05873.7	Mt_ATP-synt_D	1	1	1	1
PF05875.7	Ceramidase	2	2	2	2
PF05879.7	RHD3	1	1	1	1
PF05890.7	Ebp2	1	1	1	1
PF05891.7	Methyltransf_PK	1	1	0	1
PF05899.7	Cupin_3	0	0	1	1
PF05903.9	Peptidase_C97	3	2	2	2
PF05907.8	DUF866	1	1	1	1
PF05916.6	Sld5	4	3	3	3
PF05920.6	Homeobox_KN	5	4	4	5
PF05922.11	Inhibitor_I9	4	4	5	5
PF05933.8	Fun_ATP-synt_8	1	1	1	1
PF05958.6	tRNA_U5-meth_tr	0	1	1	1
PF05960.6	DUF885	1	0	0	0
PF05970.9	PIF1	3	1	2	1
PF05971.7	Methyltransf_10	0	1	0	1
PF05978.11	UNC-93	0	0	0	2
PF05983.6	Med7	1	1	1	1
PF05995.7	CDO_I	1	1	1	1
PF05997.7	Nop52	1	1	1	1
PF06003.7	SMN	0	0	1	0
PF06012.7	DUF908	1	1	1	1
PF06026.9	Rib_5-P_isom_A	1	1	1	1
PF06027.7	DUF914	1	2	1	1
PF06041.6	DUF924	1	1	1	1
PF06046.8	Sec6	1	1	1	1
PF06052.7	3-HAO	1	1	1	1
PF06058.8	DCP1	1	1	1	1
PF06068.8	TIP49	2	2	2	2
PF06078.6	DUF937	1	0	0	0
PF06087.7	Tyr-DNA_phospho	1	2	2	2
PF06090.7	Ins_P5_2-kin	1	1	1	1
PF06093.8	Spt4	1	1	1	1
PF06094.7	AIG2	1	1	3	6
PF06101.6	DUF946	2	3	2	1
PF06102.7	DUF947	1	1	1	1
PF06108.7	DUF952	1	1	1	1
PF06110.6	DUF953	1	0	0	1
PF06127.6	DUF962	2	2	2	2
PF06140.8	Ifi-6-16	1	0	0	0
PF06148.6	COG2	1	2	2	1
PF06159.8	DUF974	1	1	1	1
PF06165.6	Glyco_transf_36	1	1	1	1
PF06172.6	Cupin_5	1	2	1	1
PF06179.7	Med22	1	0	1	0
PF06201.8	PITH	1	1	1	1
PF06212.7	GRIM-19	1	1	1	1
PF06218.6	NPR2	1	1	1	1
PF06220.7	zf-U1	1	2	2	2
PF06221.8	zf-C2HC5	1	1	1	1
PF06229.7	FRG1	1	1	1	1
PF06244.7	DUF1014	1	1	1	1
PF06246.7	Isy1	1	1	1	1
PF06248.8	Zw10	1	1	1	1
PF06249.7	EutQ	0	0	1	1
PF06283.6	ThuA	1	1	1	1
PF06293.9	Kdo	0	1	0	1
PF06314.6	ADC	1	1	0	0
PF06320.8	GCN5L1	1	1	1	1
PF06325.8	PrmA	0	0	1	0
PF06330.6	TRI5	0	1	0	1
PF06331.7	Tbf5	1	1	1	1
PF06337.7	DUSP	1	1	1	1
PF06371.8	Drf_GBD	2	2	2	2
PF06391.8	MAT1	1	1	1	1
PF06395.6	CDC24	1	1	1	1
PF06398.6	Pex24p	2	2	2	2
PF06413.6	Neugrin	1	1	1	1
PF06417.7	DUF1077	1	1	1	1
PF06418.9	CTP_synth_N	1	1	1	1
PF06419.6	COG6	1	1	1	1
PF06420.7	Mgm101p	1	1	1	1
PF06423.7	GWT1	1	1	1	1
PF06424.7	PRP1_N	1	1	1	1
PF06427.6	UDP-g_GGTase	1	1	1	1
PF06428.6	Sec2p	2	2	2	2
PF06432.6	GPI2	1	1	0	1
PF06437.6	ISN1	1	1	1	1
PF06441.7	EHN	6	5	3	7
PF06445.10	GyrI-like	1	0	0	0
PF06464.6	DMAP_binding	1	0	0	1
PF06472.10	ABC_membrane_2	2	2	2	2
PF06480.10	FtsH_ext	1	1	1	1
PF06487.7	SAP18	1	1	1	1
PF06500.6	DUF1100	1	2	1	1
PF06516.6	NUP	0	0	0	1
PF06522.6	B12D	1	1	1	0
PF06544.7	DUF1115	1	1	1	1
PF06602.9	Myotub-related	1	1	1	1
PF06609.8	TRI12	6	5	3	10
PF06632.7	XRCC4	0	0	1	0
PF06644.6	ATP11	1	1	2	1
PF06645.8	SPC12	1	1	1	1
PF06658.7	DUF1168	1	1	1	1
PF06682.7	DUF1183	1	1	1	1
PF06687.7	SUR7	6	5	5	5
PF06699.6	PIG-F	1	1	1	1
PF06703.6	SPC25	1	1	1	1
PF06726.7	BC10	1	1	1	0
PF06728.8	PIG-U	1	1	1	1
PF06732.6	Pescadillo_N	1	1	1	1
PF06733.10	DEAD_2	2	2	2	2
PF06737.9	Transglycosylas	1	0	0	0
PF06738.7	DUF1212	2	2	2	2
PF06742.6	DUF1214	0	0	0	1
PF06747.8	CHCH	1	1	2	3
PF06766.6	Hydrophobin_2	2	3	3	2
PF06772.6	LtrA	3	2	2	2
PF06775.9	Seipin	1	1	1	1
PF06792.6	UPF0261	1	1	1	1
PF06813.8	Nodulin-like	1	0	0	0
PF06814.8	Lung_7-TM_R	1	1	1	1
PF06824.6	DUF1237	3	2	3	3
PF06825.7	HSBP1	1	1	1	1
PF06842.7	DUF1242	0	1	1	1
PF06858.9	NOG1	1	1	1	1
PF06859.7	Bin3	1	1	1	0
PF06862.7	DUF1253	1	1	1	1
PF06863.7	DUF1254	0	1	1	0
PF06870.7	RNA_pol_I_A49	1	1	1	1
PF06881.6	Elongin_A	1	1	1	1
PF06884.6	DUF1264	0	1	1	1
PF06911.7	Senescence	1	1	1	1
PF06912.6	DUF1275	2	1	1	1
PF06916.8	DUF1279	1	1	1	1
PF06961.8	DUF1294	0	1	0	0
PF06963.7	FPN1	1	1	1	1
PF06964.7	Alpha-L-AF_C	2	2	2	2
PF06966.7	DUF1295	4	5	5	5
PF06978.6	POP1	1	1	1	1
PF06984.8	MRP-L47	1	1	1	1
PF06985.6	HET	56	115	57	142
PF06991.6	Prp19_bind	1	1	1	1
PF06993.7	DUF1304	0	0	0	1
PF06999.7	Suc_Fer-like	1	1	2	2
PF07000.6	DUF1308	1	1	1	1
PF07005.6	DUF1537	1	0	0	0
PF07019.7	Rab5ip	1	1	1	1
PF07034.6	ORC3_N	1	1	1	1
PF07039.6	DUF1325	1	1	1	1
PF07047.7	OPA3	1	1	1	1
PF07052.6	Hep_59	1	1	1	0
PF07061.6	Swi5	1	1	1	1
PF07064.8	RIC1	1	1	1	1
PF07065.9	D123	1	1	1	1
PF07080.6	DUF1348	1	1	1	1
PF07081.6	DUF1349	1	2	2	2
PF07093.6	SGT1	1	1	1	1
PF07103.6	DUF1365	1	1	1	1
PF07106.8	TBPIP	1	1	1	1
PF07110.6	EthD	8	7	5	8
PF07143.6	CrtC	0	0	1	0
PF07156.9	Prenylcys_lyase	0	0	0	1
PF07173.7	DUF1399	0	0	0	1
PF07189.6	SF3b10	1	1	1	1
PF07200.8	Mod_r	1	1	1	1
PF07217.6	Het-C	2	2	2	2
PF07228.7	SpoIIE	1	1	1	1
PF07247.7	AATase	1	3	1	1
PF07249.7	Cerato-platanin	1	1	1	1
PF07250.6	Glyoxal_oxid_N	1	0	1	1
PF07264.6	EI24	0	0	1	0
PF07281.7	INSIG	1	1	1	1
PF07287.6	DUF1446	2	3	2	6
PF07297.7	DPM2	0	1	1	1
PF07304.6	SRA1	0	1	1	0
PF07335.6	Glyco_hydro_75	0	0	0	1
PF07336.6	DUF1470	1	0	0	0
PF07350.7	DUF1479	1	1	1	1
PF07366.7	SnoaL	1	1	1	1
PF07393.6	Sec10	1	1	1	2
PF07470.8	Glyco_hydro_88	6	5	4	3
PF07491.6	PPI_Ypi1	1	1	1	1
PF07492.6	Trehalase_Ca-bi	1	1	1	1
PF07504.8	FTP	2	1	1	2
PF07510.6	DUF1524	1	0	1	1
PF07519.6	Tannase	9	6	5	8
PF07524.8	Bromo_TP	2	2	2	2
PF07529.8	HSA	1	2	1	2
PF07534.11	TLD	1	1	1	1
PF07539.7	DRIM	1	1	1	1
PF07540.6	NOC3p	1	1	1	1
PF07542.6	ATP12	1	1	1	1
PF07543.7	PGA2	1	1	1	1
PF07544.8	Med9	1	1	1	1
PF07558.6	Shugoshin_N	1	1	1	1
PF07572.7	BCNT	1	1	1	1
PF07574.8	SMC_Nse1	1	1	1	1
PF07575.8	Nucleopor_Nup85	1	1	1	1
PF07576.7	BRAP2	1	1	1	1
PF07632.6	DUF1593	2	1	1	1
PF07646.10	Kelch_2	0	0	0	1
PF07647.12	SAM_2	3	4	3	3
PF07650.12	KH_2	1	1	1	1
PF07651.11	ANTH	2	2	2	1
PF07653.12	SH3_2	1	1	2	1
PF07687.9	M20_dimer	0	0	0	1
PF07690.11	MFS_1	216	195	190	244
PF07713.8	DUF1604	1	1	1	1
PF07714.12	Pkinase_Tyr	1	1	2	1
PF07716.10	bZIP_2	2	2	2	3
PF07724.9	AAA_2	1	1	2	1
PF07727.9	RVT_2	1	0	26	1
PF07728.9	AAA_5	1	1	1	1
PF07731.9	Cu-oxidase_2	1	0	0	1
PF07732.10	Cu-oxidase_3	8	11	12	10
PF07738.8	Sad1_UNC	2	2	2	2
PF07745.8	Glyco_hydro_53	1	1	1	1
PF07757.8	AdoMet_MTase	1	0	1	0
PF07766.8	LETM1	2	1	2	2
PF07767.6	Nop53	1	1	1	1
PF07778.6	CENP-I	1	1	1	1
PF07792.7	Afi1	1	1	1	1
PF07798.6	DUF1640	1	2	2	1
PF07808.8	RED_N	1	1	1	1
PF07814.8	WAPL	1	1	1	1
PF07817.8	GLE1	1	0	0	0
PF07818.8	HCNGP	1	1	1	1
PF07819.8	PGAP1	2	1	1	1
PF07823.6	CPDase	1	1	1	1
PF07855.7	DUF1649	0	1	1	1
PF07859.8	Abhydrolase_3	19	14	15	24
PF07876.7	Dabb	3	3	3	1
PF07883.6	Cupin_2	9	8	7	7
PF07885.11	Ion_trans_2	3	2	2	2
PF07890.7	Rrp15p	1	1	1	1
PF07896.7	DUF1674	1	1	1	1
PF07904.8	Eaf7	1	1	1	1
PF07910.8	Peptidase_C78	1	1	1	1
PF07915.8	PRKCSH	0	1	1	1
PF07923.8	N1221	1	1	1	1
PF07926.7	TPR_MLP1_2	1	0	1	1
PF07928.7	Vps54	0	1	1	0
PF07933.9	DUF1681	1	1	1	1
PF07934.7	OGG_N	1	1	1	1
PF07942.7	N2227	2	2	1	3
PF07944.7	DUF1680	1	1	0	1
PF07946.9	DUF1682	1	1	1	1
PF07950.6	DUF1691	1	1	1	1
PF07955.6	DUF1687	1	1	1	1
PF07956.6	DUF1690	1	1	1	1
PF07958.6	DUF1688	2	2	2	2
PF07960.6	CBP4	1	1	1	1
PF07962.7	Swi3	1	1	1	1
PF07967.8	zf-C3HC	1	1	1	1
PF07969.6	Amidohydro_3	4	4	3	6
PF07970.7	COPIIcoated_ERV	0	0	0	1
PF07971.7	Glyco_hydro_92	2	4	5	7
PF07973.9	tRNA_SAD	1	1	2	1
PF07974.8	EGF_2	0	0	1	1
PF07978.8	NIPSNAP	1	1	1	1
PF07985.7	SRR1	1	1	1	1
PF07986.7	TBCC	1	1	1	1
PF07989.6	Microtub_assoc	2	0	2	2
PF07991.7	IlvN	1	1	1	1
PF07992.9	Pyr_redox_2	8	13	10	12
PF07993.7	NAD_binding_4	0	2	1	2
PF07994.7	NAD_binding_5	1	1	1	1
PF07998.6	Peptidase_M54	1	0	0	0
PF08016.7	PKD_channel	1	1	1	0
PF08022.7	FAD_binding_8	0	1	2	1
[truncated: 1,119 more rows]
