# Supplementary material for: Draft genome sequencing and secretome analysis of fungal phytopathogen Ascochyta rabiei provides insight into the necrotrophic effector repertoire
Source: Sci Rep. 2016 Apr 19;6:24638. doi: 10.1038/srep24638 (PMC4835772; doi:10.1038/srep24638)
Supplement: Supplementary Dataset 7 [file srep24638-s8.xls]

## Sheet: Sheet 1
Supplementary Data 7
Supplementary Data 7. Annotation of 1,458 shared orthologous genes among the necrotrophic fungi A. rabiei, C. heterostrophus and P. tritici-repentis.
A. rabiei	C. heterostrophus	P. tritici-repentis	Orthologous group IDs	Description
ST47_g8864	ENI09595	PTRG_00026	OG5_139308	hypothetical protein
ST47_g4025	ENI10436	PTRG_00049	OG5_176929	hypothetical protein
ST47_g5247	ENI09351	PTRG_00061	OG5_138582	hypothetical protein
ST47_g5251	ENI09355	PTRG_00065	OG5_233012	hypothetical protein
ST47_g5252	ENI09356	PTRG_00066	OG5_210535	similar to TPA: Miscellaneous Zn(II)2Cys6 transcription factor (Eurofung)
ST47_g8836	ENI09608	PTRG_00070	OG5_146448	conserved hypothetical protein
ST47_g4030	ENI09496	PTRG_00071	OG5_176825	hypothetical protein
ST47_g8840	ENI09491	PTRG_00076	OG5_139422	hypothetical protein
ST47_g8841	ENI09490	PTRG_00077	OG5_146718	hypothetical protein
ST47_g5408	ENI09285	PTRG_00208	OG5_169439	hypothetical protein
ST47_g5404	ENI09292	PTRG_00220	OG5_193629	similar to pyruvate decarboxylase
ST47_g4036	ENI09319	PTRG_00231	OG5_144652	5-nitroimidazole antibiotic resistance protein
ST47_g4033	ENI09320	PTRG_00232	OG5_168922	hypothetical protein
ST47_g4035	ENI07576	PTRG_00235	OG5_152136	pisatin demethylase
ST47_g5254	ENI00500	PTRG_00253	OG5_188064	glycosyltransferase family 2 protein
ST47_g5253	ENI00587	PTRG_00254	OG5_144508	hypothetical protein
ST47_g5417	ENI09371	PTRG_00270	OG5_142836	similar to alpha-galactosidase
ST47_g1428	ENI04688	PTRG_00294	OG5_173180	hypothetical protein
ST47_g8329	ENH99147	PTRG_00295	OG5_163658	Pc21g08230
ST47_g4029	ENI09606	PTRG_00296	OG5_133123	hypothetical protein
ST47_g2159	ENI06747	PTRG_00102	OG5_233041	hypothetical protein
ST47_g4078	ENI06784	PTRG_00103	OG5_188783	endoglucanase B
ST47_g2625	ENI06044	PTRG_00105	OG5_131600	short chain alcohol dehydrogenase
ST47_g651	ENI07199	PTRG_00145	OG5_163685	hypothetical protein
ST47_g3201	ENI09575	PTRG_00162	OG5_209768	conserved hypothetical protein
ST47_g3195	ENH99521	PTRG_00184	OG5_203290	hypothetical protein
ST47_g3941	ENI10494	PTRG_00186	OG5_169854	major facilitator superfamily transporter
ST47_g4013	ENH99525	PTRG_00188	OG5_150108	hypothetical protein
ST47_g3183	ENH99514	PTRG_00189	OG5_175054	hypothetical protein
ST47_g7584	ENI11179	PTRG_00195	OG5_135419	hypothetical protein
ST47_g9352	ENI09341	PTRG_00198	OG5_151226	hypothetical protein
ST47_g3189	ENI09503	PTRG_00301	OG5_146765	hypothetical protein
ST47_g3188	ENI00448	PTRG_00303	OG5_140230	hypothetical protein
ST47_g8875	ENI09398	PTRG_00310	OG5_210618	hypothetical protein
ST47_g10522	ENI04714	PTRG_00339	OG5_188946	similar to cytochrome P450
ST47_g1937	ENI04713	PTRG_00341	OG5_223448	hypothetical protein
ST47_g8835	ENI09507	PTRG_00376	OG5_132369	similar to carboxypeptidase A4 precursor
ST47_g4481	ENI08107	PTRG_00389	OG5_152739	similar to trichothecene 3-O-acetyltransferase
ST47_g6520	ENI04522	PTRG_00390	OG5_159057	hypothetical protein
ST47_g6517	ENI04525	PTRG_00393	OG5_168037	hypothetical protein
ST47_g2756	ENI04354	PTRG_00397	OG5_134992	hypothetical protein
ST47_g672	ENI08893	PTRG_00458	OG5_163366	hypothetical protein
ST47_g2388	ENI08975	PTRG_00469	OG5_187943	-
ST47_g1569	ENH99280	PTRG_00470	OG5_156071	-
ST47_g6018	ENI01039	PTRG_00483	OG5_163692	hypothetical protein
ST47_g216	ENI00728	PTRG_00497	OG5_155839	hypothetical protein
ST47_g5981	ENI08796	PTRG_00501	OG5_210650	hypothetical protein
ST47_g6060	ENI07750	PTRG_00502	OG5_168413	hypothetical protein
ST47_g6081	ENI08808	PTRG_00506	OG5_149864	hypothetical protein
ST47_g581	ENI04868	PTRG_00511	OG5_140203	hypothetical protein
ST47_g1238	ENI08927	PTRG_00512	OG5_146602	4-hydroxyacetophenone monooxygenase
ST47_g6267	ENI04208	PTRG_00540	OG5_159298	hypothetical protein
ST47_g7672	ENI08766	PTRG_00567	OG5_130345	hypothetical protein
ST47_g10382	ENI08773	PTRG_00572	OG5_168952	hypothetical protein
ST47_g9534	ENI02638	PTRG_00590	OG5_189139	-
ST47_g9496	ENI02640	PTRG_00594	OG5_226100	hypothetical protein
ST47_g9487	ENI02450	PTRG_00618	OG5_142399	hypothetical protein
ST47_g2410	ENI04235	PTRG_00648	OG5_152909	predicted protein
ST47_g4523	ENI04982	PTRG_00652	OG5_163664	hypothetical protein
ST47_g60	ENH98617	PTRG_00659	OG5_163474	hypothetical protein
ST47_g4261	ENI08469	PTRG_00693	OG5_233249	hypothetical protein
ST47_g10386	ENI03594	PTRG_00694	OG5_136542	hypothetical protein
ST47_g10423	ENI08467	PTRG_00695	OG5_155747	hypothetical protein
ST47_g1381	ENI08462	PTRG_00699	OG5_209738	hypothetical protein
ST47_g1670	ENI02397	PTRG_00801	OG5_130805	hypothetical protein
ST47_g7118	ENI08546	PTRG_00803	OG5_175821	hypothetical protein
ST47_g414	ENI00828	PTRG_00831	OG5_169100	hypothetical protein
ST47_g4448	ENI05198	PTRG_00851	OG5_152219	hypothetical protein
ST47_g1655	ENI06264	PTRG_00856	OG5_130469	hypothetical protein
ST47_g8224	ENI08027	PTRG_00871	OG5_169716	hypothetical protein
ST47_g3144	ENI08915	PTRG_00872	OG5_142725	hypothetical protein
ST47_g5914	ENI08846	PTRG_00882	OG5_134366	putative cytochrome p450 phenylacetate 2- protein
ST47_g7667	ENI08841	PTRG_00887	OG5_149765	hypothetical protein
ST47_g4416	ENI08834	PTRG_00890	OG5_133308	hypothetical protein
ST47_g7061	ENI08452	PTRG_00703	OG5_188015	hypothetical protein
ST47_g726	ENI00725	PTRG_00708	OG5_132299	putative pectate lyase protein
ST47_g8454	ENI00106	PTRG_00711	OG5_168062	hypothetical protein
ST47_g5986	ENI08434	PTRG_00726	OG5_133773	hypothetical protein
ST47_g7659	ENI08618	PTRG_00741	OG5_135785	hypothetical protein
ST47_g7163	ENI06951	PTRG_00742	OG5_159903	hypothetical protein
ST47_g1946	ENI04845	PTRG_00757	OG5_176730	hypothetical protein
ST47_g6042	ENI08588	PTRG_00762	OG5_126791	calcium-channel protein CCH1
ST47_g7078	ENI08565	PTRG_00774	OG5_181347	hypothetical protein
ST47_g7082	ENI08569	PTRG_00777	OG5_130490	hypothetical protein
ST47_g7081	ENI08568	PTRG_00778	OG5_159286	hypothetical protein
ST47_g4424	ENI08576	PTRG_00784	OG5_159512	hypothetical protein
ST47_g186	ENI06537	PTRG_00918	OG5_163710	hypothetical protein
ST47_g7046	ENI10449	PTRG_00920	OG5_159487	hypothetical protein
ST47_g185	ENI10650	PTRG_00927	OG5_137954	similar to tyrosinase central domain protein
ST47_g686	ENI10651	PTRG_00928	OG5_163710	hypothetical protein
ST47_g8641	ENI05278	PTRG_00929	OG5_155943	-
ST47_g574	ENI10394	PTRG_00960	OG5_155791	conserved hypothetical protein
ST47_g9550	ENI02623	PTRG_00978	OG5_187759	hypothetical protein
ST47_g2372	ENI02440	PTRG_00985	OG5_210840	Chloroperoxidase
ST47_g2268	ENI07086	PTRG_01018	OG5_149798	xylosidase arabinofuranosidase
ST47_g2181	ENI02537	PTRG_01029	OG5_159870	-
ST47_g9475	ENI02542	PTRG_01034	OG5_188960	hypothetical protein
ST47_g8055	ENI02456	PTRG_01038	OG5_209504	glycoside hydrolase family 61 protein
ST47_g6447	ENI04305	PTRG_01048	OG5_146759	hypothetical protein
ST47_g7040	ENI02401	PTRG_01072	OG5_175727	hypothetical protein
ST47_g3177	ENI01725	PTRG_01078	OG5_159464	hypothetical protein
ST47_g9341	ENI02527	PTRG_01086	OG5_163638	hypothetical protein
ST47_g1447	ENI02551	PTRG_01091	OG5_128972	hypothetical protein
ST47_g3964	ENI10241	PTRG_01201	OG5_146736	hypothetical protein
ST47_g7025	ENI02657	PTRG_01204	OG5_233251	hypothetical protein
ST47_g7022	ENI02655	PTRG_01208	OG5_194723	similar to thioesterase family protein
ST47_g7026	ENI02649	PTRG_01213	OG5_128547	conserved hypothetical protein
ST47_g1445	ENI02468	PTRG_01221	OG5_233128	hypothetical protein
ST47_g9326	ENI02583	PTRG_01241	OG5_149881	hypothetical protein
ST47_g310	ENI05120	PTRG_01261	OG5_164064	hypothetical protein
ST47_g6855	ENI03414	PTRG_01274	OG5_163347	hypothetical protein
ST47_g9540	ENI08291	PTRG_01276	OG5_130074	hypothetical protein
ST47_g9351	ENI08282	PTRG_01285	OG5_152422	glycoside hydrolase family 31 protein
ST47_g5197	ENI08283	PTRG_01286	OG5_138640	hypothetical protein
ST47_g558	ENI00388	PTRG_01292	OG5_142721	hypothetical protein
ST47_g5184	ENI08341	PTRG_01305	OG5_155803	similar to copper amine oxidase
ST47_g9542	ENI08292	PTRG_01316	OG5_135410	hypothetical protein
ST47_g8933	ENI08369	PTRG_01321	OG5_211061	similar to multidrug resistance protein
ST47_g55	ENI10945	PTRG_01338	OG5_141345	sugar transporter STL1
ST47_g736	ENI06341	PTRG_01342	OG5_188948	F-box domain-containing protein
ST47_g276	ENI06303	PTRG_01356	OG5_195873	hypothetical protein
ST47_g9844	ENI07174	PTRG_01362	OG5_149307	hypothetical protein
ST47_g4468	ENI06160	PTRG_01375	OG5_209417	hypothetical protein
ST47_g9842	ENI06158	PTRG_01378	OG5_233255	hypothetical protein
ST47_g3442	ENI03475	PTRG_01388	OG5_169829	hypothetical protein
ST47_g979	ENI00799	PTRG_01120	OG5_126713	predicted protein
ST47_g5156	ENI08347	PTRG_01138	OG5_169369	carbohydrate esterase family 15 protein
ST47_g5155	ENI08344	PTRG_01139	OG5_132295	hypothetical protein
ST47_g1465	ENI08255	PTRG_01155	OG5_187732	hypothetical protein
ST47_g1131	ENI08289	PTRG_01159	OG5_127344	MULTISPECIES: metalloendopeptidase
ST47_g3382	ENH99487	PTRG_01183	OG5_188927	conserved hypothetical protein
ST47_g6260	ENI08230	PTRG_01190	OG5_195853	hypothetical protein
ST47_g5176	ENI08227	PTRG_01195	OG5_175924	conserved hypothetical protein
ST47_g5120	ENI07053	PTRG_01506	OG5_176213	hypothetical protein
ST47_g2831	ENI07055	PTRG_01508	OG5_159088	hypothetical protein
ST47_g1646	ENH98976	PTRG_01518	OG5_188801	-
ST47_g827	ENI00744	PTRG_01532	OG5_149773	conserved hypothetical protein
ST47_g1308	ENH99247	PTRG_01535	OG5_129988	hypothetical protein
ST47_g2411	ENI07115	PTRG_01537	OG5_232980	hypothetical protein
ST47_g4877	ENI08120	PTRG_01544	OG5_176052	hypothetical protein
ST47_g10202	ENI06305	PTRG_01551	OG5_149307	hypothetical protein
ST47_g980	ENI07188	PTRG_01565	OG5_146737	hypothetical protein
ST47_g2260	ENI03465	PTRG_01567	OG5_188976	hypothetical protein
ST47_g3125	ENI07015	PTRG_01415	OG5_137393	hypothetical protein
ST47_g3131	ENI07012	PTRG_01417	OG5_163465	hypothetical protein
ST47_g3123	ENI06963	PTRG_01428	OG5_169398	hypothetical protein
ST47_g3133	ENI06966	PTRG_01431	OG5_132457	predicted protein
ST47_g3134	ENI06967	PTRG_01432	OG5_127122	hypothetical protein
ST47_g3127	ENI10749	PTRG_01435	OG5_159601	similar to hexose transporter
ST47_g312	ENI06765	PTRG_01436	OG5_163616	hypothetical protein
ST47_g315	ENI06971	PTRG_01438	OG5_163616	hypothetical protein
ST47_g316	ENI06974	PTRG_01439	OG5_163616	hypothetical protein
ST47_g319	ENI06844	PTRG_01440	OG5_155683	hypothetical protein
ST47_g335	ENI06982	PTRG_01444	OG5_169222	hypothetical protein
ST47_g5108	ENI07070	PTRG_01458	OG5_136950	hypothetical protein
ST47_g6670	ENI00779	PTRG_01462	OG5_159869	-
ST47_g4661	ENI07075	PTRG_01463	OG5_235592	predicted protein
ST47_g4343	ENI02287	PTRG_01483	OG5_136350	carboxylesterase family protein
ST47_g2430	ENI07111	PTRG_01498	OG5_159427	hypothetical protein
ST47_g3085	ENI06946	PTRG_01607	OG5_223016	hypothetical protein
ST47_g3084	ENI06932	PTRG_01608	OG5_152731	hypothetical protein
ST47_g969	ENI02753	PTRG_01652	OG5_142761	hypothetical protein
ST47_g3115	ENI02757	PTRG_01657	OG5_150094	predicted protein
ST47_g3261	ENI00973	PTRG_01674	OG5_159070	-
ST47_g2803	ENH98813	PTRG_01682	OG5_195901	hypothetical protein
ST47_g1566	ENH99404	PTRG_01685	OG5_176806	hypothetical protein
ST47_g357	ENH98806	PTRG_01688	OG5_169308	hypothetical protein
ST47_g3773	ENI02859	PTRG_01694	OG5_134524	hypothetical protein
ST47_g8607	ENI02722	PTRG_01695	OG5_211168	similar to siderophore iron transporter mirB
ST47_g369	ENI06515	PTRG_01699	OG5_176234	conserved hypothetical protein
ST47_g2876	ENI07076	PTRG_01802	OG5_130066	similar to C4-dicarboxylate transporter/malic acid transport protein
ST47_g6436	ENI04289	PTRG_01813	OG5_149769	allantoin permease
ST47_g6909	ENI04298	PTRG_01829	OG5_133542	hypothetical protein
ST47_g6911	ENI04300	PTRG_01831	OG5_159194	hypothetical protein
ST47_g8724	ENI02497	PTRG_01835	OG5_146759	hypothetical protein
ST47_g6453	ENI04308	PTRG_01839	OG5_133994	hypothetical protein
ST47_g3507	ENI04309	PTRG_01840	OG5_159230	hypothetical protein
ST47_g6443	ENI04321	PTRG_01849	OG5_213935	hypothetical protein
ST47_g10516	ENI04411	PTRG_01857	OG5_127613	hypothetical protein
ST47_g10498	ENI04397	PTRG_01870	OG5_189043	conserved hypothetical protein
ST47_g852	ENI00517	PTRG_01888	OG5_210728	hypothetical protein
ST47_g2063	ENH99767	PTRG_01895	OG5_144550	-
ST47_g65	ENI02732	PTRG_01708	OG5_210765	similar to fructosyl amino acid oxidasesarcosine oxidase
ST47_g52	ENI02733	PTRG_01709	OG5_141373	similar to phosphoglycerate mutase family protein
ST47_g8290	ENI03384	PTRG_01726	OG5_132304	hypothetical protein
ST47_g2770	ENH99713	PTRG_01730	OG5_126713	hypothetical protein
ST47_g8327	ENI02398	PTRG_01731	OG5_152863	conserved hypothetical protein
ST47_g710	ENI02688	PTRG_01732	OG5_176042	hypothetical protein
ST47_g1572	ENI03253	PTRG_01737	OG5_142765	hypothetical protein
ST47_g705	ENI02683	PTRG_01745	OG5_152894	hypothetical protein
ST47_g543	ENI04382	PTRG_01760	OG5_140256	hypothetical protein
ST47_g104	ENI00618	PTRG_01767	OG5_211111	Tannase/feruloyl esterase
ST47_g1507	ENI04328	PTRG_01782	OG5_138449	hypothetical protein
ST47_g3551	ENI02717	PTRG_01785	OG5_130747	hypothetical protein
ST47_g3552	ENI00076	PTRG_01786	OG5_180748	hypothetical protein
ST47_g7634	ENI04203	PTRG_01922	OG5_188076	hypothetical protein
ST47_g2429	ENI04197	PTRG_01936	OG5_235461	hypothetical protein
ST47_g8080	ENI04196	PTRG_01937	OG5_168770	hypothetical protein
ST47_g6558	ENI04186	PTRG_01947	OG5_209726	hypothetical protein
ST47_g2090	ENI04242	PTRG_01969	OG5_146849	predicted protein
ST47_g2074	ENI04247	PTRG_01974	OG5_128465	hypothetical protein
ST47_g2075	ENI04248	PTRG_01976	OG5_169011	hypothetical protein
ST47_g10485	ENI04425	PTRG_01997	OG5_188898	hypothetical protein
ST47_g3458	ENI01692	PTRG_02002	OG5_169815	hypothetical protein
ST47_g2053	ENI00058	PTRG_02018	OG5_129555	hypothetical protein
ST47_g2684	ENI00064	PTRG_02025	OG5_131940	membrane transporter
ST47_g2777	ENI00936	PTRG_02032	OG5_176904	hypothetical protein
ST47_g5291	ENH99980	PTRG_02038	OG5_131266	hypothetical protein
ST47_g8254	ENI04221	PTRG_02041	OG5_163453	putative het domain-containing protein
ST47_g3303	ENI00953	PTRG_02049	OG5_187664	similar to hexose transporter
ST47_g6437	ENI04285	PTRG_02052	OG5_163725	hypothetical protein
ST47_g2068	ENI04267	PTRG_02060	OG5_159660	putative glycoside hydrolase family 61 protein
ST47_g6545	ENI04282	PTRG_02074	OG5_130881	hypothetical protein
ST47_g6547	ENI04283	PTRG_02075	OG5_152505	similar to MOSC domain containing protein
ST47_g722	ENH98893	PTRG_02088	OG5_168992	hypothetical protein
ST47_g8644	ENI00922	PTRG_02094	OG5_169732	hypothetical protein
ST47_g8643	ENI00921	PTRG_02095	OG5_149907	hypothetical protein
ST47_g4611	ENI07049	PTRG_02401	OG5_138594	hypothetical protein
ST47_g4615	ENI05032	PTRG_02407	OG5_127561	hypothetical protein
ST47_g701	ENI07215	PTRG_02425	OG5_127052	hypothetical protein
ST47_g4527	ENI07217	PTRG_02426	OG5_175864	hypothetical protein
ST47_g4525	ENI07219	PTRG_02427	OG5_155670	hypothetical protein
ST47_g9685	ENI07198	PTRG_02440	OG5_163642	hypothetical protein
ST47_g3272	ENI11170	PTRG_02441	OG5_136962	hypothetical protein
ST47_g9683	ENI07196	PTRG_02442	OG5_159496	hypothetical protein
ST47_g9682	ENI07195	PTRG_02443	OG5_176138	hypothetical protein
ST47_g9681	ENI07194	PTRG_02444	OG5_144621	similar to C2H2 transcription factor (AmdA)
ST47_g582	ENI00778	PTRG_02451	OG5_233046	hypothetical protein
ST47_g1470	ENI06180	PTRG_02457	OG5_210628	hypothetical protein
ST47_g3894	ENI06178	PTRG_02459	OG5_159282	similar to L-xylulose reductase
ST47_g3099	ENI07291	PTRG_02465	OG5_131280	TPA: arylamine N-acetyltransferase 2
ST47_g2845	ENI03468	PTRG_02479	OG5_141385	conserved hypothetical protein
ST47_g302	ENI07266	PTRG_02485	OG5_233020	hypothetical protein
ST47_g301	ENI07267	PTRG_02486	OG5_144429	hypothetical protein
ST47_g2425	ENI07274	PTRG_02494	OG5_130085	hypothetical protein
ST47_g6738	ENI04046	PTRG_02104	OG5_145728	hypothetical protein
ST47_g1511	ENI07263	PTRG_02110	OG5_152686	hypothetical protein
ST47_g8664	ENI00960	PTRG_02111	OG5_188700	hypothetical protein
ST47_g8651	ENI04340	PTRG_02148	OG5_169400	hypothetical protein
ST47_g93	ENI04335	PTRG_02153	OG5_149671	hypothetical protein
ST47_g6932	ENI04232	PTRG_02157	OG5_128690	hypothetical protein
ST47_g8842	ENI00894	PTRG_02171	OG5_188795	-
ST47_g2668	ENI04487	PTRG_02187	OG5_135416	hypothetical protein
ST47_g2097	ENI04206	PTRG_02190	OG5_163361	hypothetical protein
ST47_g6457	ENI03424	PTRG_02191	OG5_149776	MFS gliotoxin efflux transporter GliA
ST47_g6268	ENI08654	PTRG_02192	OG5_159298	hypothetical protein
ST47_g2754	ENI06728	PTRG_02199	OG5_126609	hypothetical protein
ST47_g2184	ENI06097	PTRG_02206	OG5_146732	chitin binding protein
ST47_g5945	ENI00496	PTRG_02214	OG5_135416	hypothetical protein
ST47_g3428	ENI04222	PTRG_02227	OG5_169821	conserved hypothetical protein
ST47_g6003	ENH99683	PTRG_02233	OG5_131564	hypothetical protein
ST47_g4002	ENI04230	PTRG_02234	OG5_133765	polysaccharide lyase family 4 protein
ST47_g2806	ENH99965	PTRG_02239	OG5_126609	hypothetical protein
ST47_g2380	ENI02335	PTRG_02243	OG5_138575	hypothetical protein
ST47_g2757	ENI04353	PTRG_02245	OG5_159584	hypothetical protein
ST47_g7780	ENI04150	PTRG_02259	OG5_128603	hypothetical protein
ST47_g1623	ENI04905	PTRG_02261	OG5_163666	hypothetical protein
ST47_g700	ENI02697	PTRG_02262	OG5_144515	hypothetical protein
ST47_g3435	ENI00089	PTRG_02276	OG5_129741	hypothetical protein
ST47_g9839	ENH99645	PTRG_02277	OG5_144807	hypothetical protein
ST47_g2709	ENI00094	PTRG_02279	OG5_141452	conserved hypothetical protein
ST47_g2710	ENI00095	PTRG_02280	OG5_180702	hypothetical protein
ST47_g3464	ENI00097	PTRG_02282	OG5_129405	hypothetical protein
ST47_g1909	ENI05159	PTRG_02288	OG5_137003	hypothetical protein
ST47_g1568	ENI00769	PTRG_02289	OG5_155924	hypothetical protein
ST47_g2713	ENI00111	PTRG_02296	OG5_176717	hypothetical protein
ST47_g4756	ENI06423	PTRG_02322	OG5_163544	hypothetical protein
ST47_g4755	ENI06425	PTRG_02323	OG5_144552	glycoside hydrolase family 2 protein
ST47_g5861	ENI11109	PTRG_02330	OG5_136156	nonribosomal peptide synthetase 12
ST47_g1741	ENI10715	PTRG_02343	OG5_137954	putative tyrosinase central domain protein
ST47_g3559	ENI11067	PTRG_02345	OG5_138449	similar to cytochrome P450 monooxygenase
ST47_g2420	ENI09668	PTRG_02352	OG5_176801	hypothetical protein
ST47_g3405	ENI07656	PTRG_02355	OG5_175700	hypothetical protein
ST47_g5719	ENI07655	PTRG_02356	OG5_210485	conserved hypothetical protein
ST47_g328	ENI07150	PTRG_02370	OG5_137918	hypothetical protein
ST47_g10205	ENH99391	PTRG_02372	OG5_131266	isochorismatase family protein
ST47_g2017	ENI07148	PTRG_02374	OG5_137954	hypothetical protein
ST47_g6996	ENI07147	PTRG_02375	OG5_163710	hypothetical protein
ST47_g333	ENI07139	PTRG_02383	OG5_129451	hypothetical protein
ST47_g384	ENI07119	PTRG_02395	OG5_163608	hypothetical protein
ST47_g383	ENI07120	PTRG_02396	OG5_176198	hypothetical protein
ST47_g286	ENI06194	PTRG_02609	OG5_137441	hypothetical protein
ST47_g9978	ENI06193	PTRG_02610	OG5_132939	hypothetical protein
ST47_g291	ENI09791	PTRG_02618	OG5_149854	polysaccharide lyase family 4 protein
ST47_g4512	ENI07297	PTRG_02623	OG5_128709	hypothetical protein
ST47_g4511	ENI06855	PTRG_02624	OG5_163779	beta-xylosidase (Exo-beta-(1,4)-xylanase)
ST47_g1095	ENI07299	PTRG_02626	OG5_149842	hypothetical protein
ST47_g6842	ENI07320	PTRG_02637	OG5_141385	hypothetical protein
ST47_g958	ENI07236	PTRG_02653	OG5_169358	hypothetical protein
ST47_g3611	ENI09497	PTRG_02671	OG5_152686	hypothetical protein
ST47_g3578	ENI03672	PTRG_02674	OG5_126817	hypothetical protein
ST47_g1489	ENI06377	PTRG_02681	OG5_155772	hypothetical protein
ST47_g1473	ENI06392	PTRG_02694	OG5_131345	hypothetical protein
ST47_g9934	ENI08914	PTRG_02697	OG5_169716	hypothetical protein
ST47_g1476	ENI06387	PTRG_02700	OG5_187712	hypothetical protein
ST47_g9957	ENI06347	PTRG_02514	OG5_128102	von Willebrand domain containing protein
ST47_g4678	ENI06325	PTRG_02538	OG5_142994	similar to hemerythrin HHE cation binding domain-containing protein
ST47_g2418	ENI06996	PTRG_02553	OG5_149773	hypothetical protein
ST47_g2047	ENI07033	PTRG_02555	OG5_128764	hypothetical protein
ST47_g4639	ENI04065	PTRG_02557	OG5_152529	hypothetical protein
ST47_g7826	ENI00995	PTRG_02558	OG5_187848	APO9/CPO9
ST47_g6241	ENI10827	PTRG_02562	OG5_159660	hypothetical protein
ST47_g4461	ENI06411	PTRG_02568	OG5_159082	hypothetical protein
ST47_g4768	ENI06417	PTRG_02573	OG5_169155	hypothetical protein
ST47_g3829	ENH99772	PTRG_02574	OG5_129696	O-methyltransferase
ST47_g4790	ENI05600	PTRG_02587	OG5_173180	hypothetical protein
ST47_g4780	ENI06395	PTRG_02595	OG5_141167	hypothetical protein
ST47_g4779	ENI06396	PTRG_02596	OG5_142768	hypothetical protein
ST47_g4778	ENI06397	PTRG_02598	OG5_241472	hypothetical protein
ST47_g1477	ENH99349	PTRG_02701	OG5_176714	hypothetical protein
ST47_g4777	ENI06399	PTRG_02707	OG5_169156	conserved hypothetical protein
ST47_g3194	ENI07796	PTRG_02710	OG5_152470	hypothetical protein
ST47_g1499	ENI07857	PTRG_02739	OG5_155025	-
ST47_g7243	ENI05743	PTRG_02746	OG5_139421	hypothetical protein
ST47_g7259	ENI05733	PTRG_02762	OG5_146783	hypothetical protein
ST47_g5160	ENI08308	PTRG_02770	OG5_127171	hypothetical protein
ST47_g5747	ENI10062	PTRG_02783	OG5_131895	hypothetical protein
ST47_g2856	ENI06695	PTRG_02793	OG5_144639	hypothetical protein
ST47_g5749	ENI05775	PTRG_02801	OG5_152747	hypothetical protein
ST47_g190	ENI00268	PTRG_02814	OG5_159462	hypothetical protein
ST47_g7735	ENI05981	PTRG_02820	OG5_169395	hypothetical protein
ST47_g5700	ENI11046	PTRG_02834	OG5_176209	hypothetical protein
ST47_g5656	ENH98713	PTRG_02843	OG5_152617	hypothetical protein
ST47_g3595	ENI05872	PTRG_02844	OG5_126925	alpha-mannosidase IC
ST47_g5645	ENI05877	PTRG_02849	OG5_159428	hypothetical protein
ST47_g5714	ENI05879	PTRG_02851	OG5_187837	hypothetical protein
ST47_g563	ENI01186	PTRG_02907	OG5_130624	beta-glucosidase precursor
ST47_g5619	ENI02396	PTRG_02928	OG5_159360	hypothetical protein
ST47_g3783	ENH99126	PTRG_02929	OG5_137432	putative short-chain dehydrogenase reductase protein
ST47_g4469	ENI06023	PTRG_02939	OG5_152773	-
ST47_g5627	ENI06005	PTRG_02941	OG5_188783	carbohydrate-binding module family 1 protein
ST47_g2497	ENH99256	PTRG_02951	OG5_159335	aryl-alcohol oxidase
ST47_g5685	ENH99262	PTRG_02952	OG5_163663	multidrug resistance protein emrB
ST47_g4442	ENI08726	PTRG_02959	OG5_129988	hypothetical protein
ST47_g5623	ENH99253	PTRG_02966	OG5_137455	hypothetical protein
ST47_g4079	ENI02929	PTRG_02968	OG5_131600	hypothetical protein
ST47_g3918	ENI06086	PTRG_02979	OG5_188889	hypothetical protein
ST47_g3919	ENI06087	PTRG_02980	OG5_159301	hypothetical protein
ST47_g1276	ENI06045	PTRG_02988	OG5_137818	xylose isomerase
ST47_g5734	ENI06061	PTRG_02993	OG5_187802	hypothetical protein
ST47_g5664	ENI06082	PTRG_03001	OG5_142711	hypothetical protein
ST47_g4876	ENI08048	PTRG_03013	OG5_169107	-
ST47_g7842	ENI02219	PTRG_03014	OG5_155857	hypothetical protein
ST47_g8606	ENI10632	PTRG_03015	OG5_128761	similar to 4-aminobutyrate aminotransferase
ST47_g2565	ENI02223	PTRG_03016	OG5_233009	integral membrane protein
ST47_g1038	ENI02224	PTRG_03017	OG5_159791	hypothetical protein
ST47_g2399	ENI00713	PTRG_03018	OG5_155342	hypothetical protein
ST47_g7844	ENI02185	PTRG_03023	OG5_131849	hypothetical protein
ST47_g8237	ENI10221	PTRG_03028	OG5_155689	hypothetical protein
ST47_g2334	ENI01314	PTRG_03041	OG5_233041	hypothetical protein
ST47_g6074	ENI03845	PTRG_03047	OG5_130973	similar to MFS multidrug transporter
ST47_g8925	ENI05985	PTRG_03054	OG5_152473	hypothetical protein
ST47_g3197	ENI07972	PTRG_03055	OG5_152731	hypothetical protein
ST47_g1502	ENI00160	PTRG_03058	OG5_128619	hypothetical protein
ST47_g8349	ENI09628	PTRG_03071	OG5_136111	hypothetical protein
ST47_g5441	ENI10225	PTRG_03072	OG5_163414	hypothetical protein
ST47_g8268	ENI00190	PTRG_03083	OG5_159395	hypothetical protein
ST47_g5652	ENI00185	PTRG_03086	OG5_126727	hypothetical protein
ST47_g8309	ENI00183	PTRG_03088	OG5_174543	hypothetical protein
ST47_g8312	ENI00179	PTRG_03092	OG5_142748	conserved hypothetical protein
ST47_g6748	ENI04072	PTRG_03100	OG5_152529	conserved hypothetical protein
ST47_g7120	ENI09097	PTRG_03227	OG5_130805	hypothetical protein
ST47_g3887	ENI03846	PTRG_03230	OG5_136589	hypothetical protein
ST47_g6169	ENI01475	PTRG_03238	OG5_132001	similar to DUF821 domain-containing protein
ST47_g3567	ENI10256	PTRG_03257	OG5_126798	predicted protein
ST47_g3771	ENI06025	PTRG_03261	OG5_126798	hypothetical protein
ST47_g5464	ENI01361	PTRG_03273	OG5_149688	hypothetical protein
ST47_g3700	ENI04015	PTRG_03452	OG5_132947	hypothetical protein
ST47_g4928	ENI09555	PTRG_03453	OG5_169640	hypothetical protein
ST47_g4748	ENI04451	PTRG_03455	OG5_189193	hypothetical protein
ST47_g4323	ENI09867	PTRG_03472	OG5_163616	-
ST47_g4524	ENI02225	PTRG_03473	OG5_163616	-
ST47_g883	ENI00714	PTRG_03478	OG5_195905	hypothetical protein
ST47_g5465	ENI01362	PTRG_03493	OG5_135269	hypothetical protein
ST47_g3680	ENI06840	PTRG_03496	OG5_141417	hypothetical protein
ST47_g4247	ENI06976	PTRG_03500	OG5_155683	conserved hypothetical protein
ST47_g6280	ENI03747	PTRG_03310	OG5_129291	hypothetical protein
ST47_g5480	ENH98548	PTRG_03315	OG5_129240	hypothetical protein
ST47_g4799	ENH99136	PTRG_03342	OG5_146839	hypothetical protein
ST47_g2637	ENI01057	PTRG_03344	OG5_176801	-
ST47_g3866	ENI03607	PTRG_03346	OG5_169750	hypothetical protein
ST47_g3878	ENI00148	PTRG_03350	OG5_233041	ligninase LG6 precursor
ST47_g3865	ENI01318	PTRG_03360	OG5_161391	secreted glycosyl hydrolase
ST47_g2131	ENI01320	PTRG_03362	OG5_159541	hypothetical protein
ST47_g6340	ENI01336	PTRG_03372	OG5_158422	conserved hypothetical protein
ST47_g2552	ENI08014	PTRG_03374	OG5_127642	hypothetical protein
ST47_g4955	ENI06109	PTRG_03389	OG5_127742	hypothetical protein
ST47_g8883	ENI03519	PTRG_03392	OG5_149803	hypothetical protein
ST47_g6733	ENI00164	PTRG_03102	OG5_210998	hypothetical protein
ST47_g8323	ENI00260	PTRG_03106	OG5_159642	hypothetical protein
ST47_g3365	ENI06970	PTRG_03114	OG5_159601	similar to hexose transporter
ST47_g1740	ENI10725	PTRG_03120	OG5_155924	similar to trichothecene efflux pump
ST47_g1720	ENI10729	PTRG_03125	OG5_208306	hypothetical protein
ST47_g1726	ENI10731	PTRG_03127	OG5_140228	hypothetical protein
ST47_g3364	ENI10680	PTRG_03137	OG5_126539	hypothetical protein
ST47_g8879	ENI07173	PTRG_03139	OG5_136156	hypothetical protein
ST47_g5862	ENH99746	PTRG_03140	OG5_134385	enoyl-CoA hydratase
ST47_g257	ENI10682	PTRG_03156	OG5_149820	aldehyde dehydrogenase
ST47_g5740	ENI05704	PTRG_03176	OG5_128811	similar to C-3 sterol dehydrogenase/C-4 decarboxylase
ST47_g4714	ENI01898	PTRG_03177	OG5_134791	predicted protein
ST47_g4246	ENI06846	PTRG_03501	OG5_129088	eukaryotic translation initiation factor SUI1 family protein
ST47_g48	ENI06649	PTRG_03520	OG5_168944	hypothetical protein
ST47_g3696	ENI00582	PTRG_03538	OG5_188704	integral membrane protein
ST47_g24	ENI00188	PTRG_03541	OG5_163481	hypothetical protein
ST47_g7280	ENI06629	PTRG_03542	OG5_138724	hypothetical protein
ST47_g4610	ENH98866	PTRG_03550	OG5_169268	-
ST47_g2150	ENI06676	PTRG_03562	OG5_159893	hypothetical protein
ST47_g4258	ENI06902	PTRG_03586	OG5_135778	hypothetical protein
ST47_g7331	ENI07335	PTRG_03591	OG5_127561	hypothetical protein
ST47_g7501	ENI06866	PTRG_04003	OG5_177000	hypothetical protein
ST47_g4232	ENI06876	PTRG_04013	OG5_188877	hypothetical protein
ST47_g5173	ENI08374	PTRG_04014	OG5_176315	hypothetical protein
ST47_g2	ENI06881	PTRG_04030	OG5_141400	hypothetical protein
ST47_g4327	ENI00359	PTRG_04031	OG5_155668	similar to C6 transcription factor
ST47_g4207	ENI00356	PTRG_04035	OG5_156413	hypothetical protein
ST47_g2160	ENI06878	PTRG_04037	OG5_176190	hypothetical protein
ST47_g1464	ENI00811	PTRG_04049	OG5_210736	hypothetical protein
ST47_g2154	ENI00412	PTRG_04054	OG5_181312	hypothetical protein
ST47_g2158	ENI00416	PTRG_04059	OG5_176721	hypothetical protein
ST47_g6823	ENI00652	PTRG_04067	OG5_139178	hypothetical protein
ST47_g4919	ENI00654	PTRG_04069	OG5_155257	hypothetical protein
ST47_g2682	ENI01775	PTRG_04078	OG5_140232	hypothetical protein
ST47_g3724	ENI00611	PTRG_04083	OG5_176183	conserved hypothetical protein
ST47_g49	ENI03232	PTRG_03808	OG5_136960	hypothetical protein
ST47_g5205	ENI10205	PTRG_03810	OG5_203366	siderophore iron transporter
ST47_g9635	ENI00550	PTRG_03820	OG5_137267	similar to cellobiohydrolase II precursor
ST47_g3286	ENH98921	PTRG_03821	OG5_146871	hypothetical protein
ST47_g10557	ENI00261	PTRG_03825	OG5_159642	hypothetical protein
ST47_g3762	ENI02079	PTRG_03826	OG5_188912	-
ST47_g8740	ENI00974	PTRG_03847	OG5_187848	hypothetical protein
ST47_g3785	ENI00620	PTRG_03849	OG5_163388	similar to MFS sugar transporter
ST47_g7231	ENI07977	PTRG_03850	OG5_137432	hypothetical protein
ST47_g498	ENI00993	PTRG_03851	OG5_132806	hypothetical protein
ST47_g4480	ENI00985	PTRG_03862	OG5_176886	hypothetical protein
ST47_g4475	ENI00981	PTRG_03864	OG5_175961	hypothetical protein
ST47_g9591	ENI00665	PTRG_03879	OG5_129371	hypothetical protein
ST47_g9833	ENH99664	PTRG_03885	OG5_187848	hypothetical protein
ST47_g7975	ENI02076	PTRG_03888	OG5_134791	conserved hypothetical protein
ST47_g2676	ENI00593	PTRG_03892	OG5_139279	hypothetical protein
ST47_g7490	ENI06700	PTRG_03729	OG5_132932	hypothetical protein
ST47_g5555	ENI05774	PTRG_03733	OG5_144639	UDP-galactose 4-epimerase, putative
ST47_g5982	ENI10510	PTRG_03734	OG5_180743	hypothetical protein
ST47_g2812	ENI02742	PTRG_03738	OG5_130801	hypothetical protein
ST47_g3655	ENI06656	PTRG_03741	OG5_169797	hypothetical protein
ST47_g41	ENI00317	PTRG_03769	OG5_163556	hypothetical protein
ST47_g1597	ENH99371	PTRG_03795	OG5_132562	hypothetical protein
ST47_g5621	ENI06606	PTRG_03609	OG5_175533	hypothetical protein
ST47_g5563	ENI06603	PTRG_03611	OG5_131329	hypothetical protein
ST47_g10515	ENI06571	PTRG_03634	OG5_128446	fatty acid desaturase
ST47_g10511	ENI05228	PTRG_03649	OG5_163553	hypothetical protein
ST47_g760	ENI06778	PTRG_03650	OG5_158714	3-(3-hydroxyphenyl)propionate hydroxylase
ST47_g7923	ENI06785	PTRG_03652	OG5_130721	hypothetical protein
ST47_g7495	ENI09589	PTRG_03654	OG5_188783	hypothetical protein
ST47_g7494	ENI06782	PTRG_03655	OG5_203321	hypothetical protein
ST47_g3366	ENI10750	PTRG_03667	OG5_142841	hypothetical protein
ST47_g1433	ENI06593	PTRG_03680	OG5_133776	hypothetical protein
ST47_g6585	ENH99607	PTRG_03686	OG5_131810	similar to flavin-binding monooxygenase
ST47_g6891	ENH98934	PTRG_03687	OG5_233041	Fungal lignin peroxidase
ST47_g4210	ENH99784	PTRG_03688	OG5_146617	hypothetical protein
ST47_g7808	ENI06690	PTRG_03698	OG5_159377	hypothetical protein
ST47_g5227	ENI00532	PTRG_03901	OG5_149740	hypothetical protein
ST47_g4012	ENH98520	PTRG_03902	OG5_155917	isoflavone reductase family protein
ST47_g2137	ENI06771	PTRG_03940	OG5_188843	hypothetical protein
ST47_g7695	ENI00231	PTRG_03946	OG5_163347	hypothetical protein
ST47_g3448	ENI00232	PTRG_03947	OG5_135949	hypothetical protein
ST47_g7638	ENI01316	PTRG_03948	OG5_135329	hypothetical protein
ST47_g6464	ENI05034	PTRG_03950	OG5_127298	pisatin demethylase
ST47_g3259	ENI06861	PTRG_03998	OG5_163800	hypothetical protein
ST47_g8164	ENI02249	PTRG_04104	OG5_127477	hypothetical protein
ST47_g3802	ENI03542	PTRG_04112	OG5_188912	-
ST47_g8187	ENI02766	PTRG_04117	OG5_152395	hypothetical protein
ST47_g7699	ENI00235	PTRG_04146	OG5_138449	hypothetical protein
ST47_g9856	ENI07342	PTRG_04147	OG5_138449	hypothetical protein
ST47_g8182	ENI07197	PTRG_04152	OG5_136962	hypothetical protein
ST47_g8174	ENI02942	PTRG_04176	OG5_163575	hypothetical protein
ST47_g5978	ENI08794	PTRG_04187	OG5_127872	hypothetical protein
ST47_g1600	ENI02074	PTRG_04188	OG5_210709	hypothetical protein
ST47_g8772	ENI09591	PTRG_04191	OG5_131600	similar to 3-ketoacyl-(acyl-carrier-protein) reductase
ST47_g8773	ENI02928	PTRG_04192	OG5_152527	hypothetical protein
ST47_g7737	ENI02920	PTRG_04198	OG5_126798	similar to monosaccharide transporter
ST47_g3948	ENI02841	PTRG_04322	OG5_127982	hypothetical protein
ST47_g3789	ENI02849	PTRG_04332	OG5_169333	hypothetical protein
ST47_g9497	ENI02775	PTRG_04359	OG5_137809	hypothetical protein
ST47_g8802	ENI02785	PTRG_04367	OG5_144187	hypothetical protein
ST47_g9605	ENI02786	PTRG_04368	OG5_188713	hypothetical protein
ST47_g9598	ENI02794	PTRG_04377	OG5_130776	hypothetical protein
ST47_g9594	ENI02797	PTRG_04380	OG5_176326	hypothetical protein
ST47_g8499	ENH98624	PTRG_04385	OG5_126633	hypothetical protein
ST47_g8732	ENH99977	PTRG_04387	OG5_126633	putative 6-methylsalicylic acid synthase protein
ST47_g9932	ENI10867	PTRG_04389	OG5_130201	similar to gi
ST47_g3727	ENI05848	PTRG_04392	OG5_126609	hypothetical protein
ST47_g8756	ENI02865	PTRG_04416	OG5_235592	conserved hypothetical protein
ST47_g8743	ENI02878	PTRG_04424	OG5_176179	hypothetical protein
ST47_g2201	ENI00968	PTRG_04427	OG5_155742	-
ST47_g4460	ENI01431	PTRG_04430	OG5_169436	endoglucanase B
ST47_g9583	ENI00409	PTRG_04440	OG5_127147	metallo-beta-lactamase domain protein, putative
ST47_g7749	ENI03926	PTRG_04453	OG5_132924	hypothetical protein
ST47_g6415	ENI00641	PTRG_04461	OG5_126615	hypothetical protein
ST47_g141	ENI03912	PTRG_04473	OG5_126690	hypothetical protein
ST47_g6178	ENI06479	PTRG_04478	OG5_176801	hypothetical protein
ST47_g1494	ENI03884	PTRG_04483	OG5_175790	hypothetical protein
ST47_g7528	ENI03947	PTRG_04493	OG5_182972	hypothetical protein
ST47_g525	ENH98571	PTRG_04494	OG5_139053	hypothetical protein
ST47_g3038	ENI04051	PTRG_04207	OG5_149773	hypothetical protein
ST47_g3808	ENH98894	PTRG_04209	OG5_175834	hypothetical protein
ST47_g8765	ENI02903	PTRG_04221	OG5_163699	hypothetical protein
ST47_g2246	ENI10438	PTRG_04232	OG5_175670	hypothetical protein
ST47_g3746	ENH98824	PTRG_04234	OG5_169137	monoxygenase
ST47_g6818	ENI01015	PTRG_04238	OG5_189124	hypothetical protein
ST47_g6819	ENI01014	PTRG_04239	OG5_156715	glycoside hydrolase family 94 protein
ST47_g5538	ENI10743	PTRG_04240	OG5_128578	-
ST47_g4379	ENI05980	PTRG_04243	OG5_126909	hypothetical protein
ST47_g6483	ENI09346	PTRG_04249	OG5_128107	hypothetical protein
ST47_g58	ENI08085	PTRG_04250	OG5_188749	hypothetical protein
ST47_g7307	ENH99329	PTRG_04252	OG5_137432	NAD(P)-binding protein
ST47_g4233	ENI11048	PTRG_04272	OG5_159831	hypothetical protein
ST47_g4520	ENH99638	PTRG_04275	OG5_140396	-
ST47_g7835	ENH99639	PTRG_04276	OG5_140396	-
ST47_g6825	ENI00646	PTRG_04279	OG5_169091	hypothetical protein
ST47_g8726	ENI00661	PTRG_04290	OG5_155922	hypothetical protein
ST47_g5657	ENI03627	PTRG_04293	OG5_126925	hypothetical protein
ST47_g6002	ENI08217	PTRG_04508	OG5_135422	hypothetical protein
ST47_g2614	ENI02078	PTRG_04514	OG5_176040	-
ST47_g4186	ENI01030	PTRG_04515	OG5_132947	predicted protein
ST47_g2721	ENI00006	PTRG_04517	OG5_189141	putative heterokaryon incompatibility protein
ST47_g1420	ENI06513	PTRG_04519	OG5_159463	hypothetical protein
ST47_g3200	ENI09568	PTRG_04520	OG5_139369	hypothetical protein
ST47_g7773	ENI04027	PTRG_04532	OG5_135940	similar to pantothenate transporter
ST47_g7478	ENI04026	PTRG_04533	OG5_134356	hypothetical protein
ST47_g6697	ENI03963	PTRG_04543	OG5_189180	predicted protein
ST47_g6703	ENI03961	PTRG_04545	OG5_180701	hypothetical protein
ST47_g4003	ENI00804	PTRG_04558	OG5_141381	hypothetical protein
ST47_g7998	ENI06433	PTRG_04577	OG5_152529	aerobic respiration control sensor protein arcB
ST47_g6750	ENI04115	PTRG_04586	OG5_130438	hypothetical protein
ST47_g6120	ENI04103	PTRG_04596	OG5_150099	glycoside hydrolase family 79 protein
ST47_g1745	ENI04105	PTRG_04598	OG5_134813	hypothetical protein
ST47_g7673	ENI05551	PTRG_04604	OG5_176113	hypothetical protein
ST47_g9507	ENI00172	PTRG_04605	OG5_152529	two component histidine kinase 1
ST47_g806	ENI04038	PTRG_04614	OG5_170226	hypothetical protein
ST47_g148	ENI10897	PTRG_04626	OG5_128075	hypothetical protein
ST47_g6714	ENH99273	PTRG_04632	OG5_127583	hypothetical protein
ST47_g10105	ENI05455	PTRG_04642	OG5_128603	hypothetical protein
ST47_g5883	ENI02912	PTRG_04650	OG5_175834	hypothetical protein
ST47_g9795	ENH99959	PTRG_04654	OG5_223008	hypothetical protein
ST47_g9796	ENH99961	PTRG_04655	OG5_146784	hypothetical protein
ST47_g5900	ENI08187	PTRG_04656	OG5_134270	glycosyl hydrolase family 10
ST47_g7645	ENI04140	PTRG_04657	OG5_135419	hypothetical protein
ST47_g6048	ENI01492	PTRG_04658	OG5_130194	hypothetical protein
ST47_g2383	ENH99985	PTRG_04670	OG5_127055	hypothetical protein
ST47_g7532	ENI06848	PTRG_04680	OG5_155489	carbohydrate-binding module family 50 protein
ST47_g3423	ENI03964	PTRG_04693	OG5_211083	hypothetical protein
ST47_g8616	ENI03857	PTRG_04696	OG5_169300	similar to galactan 1,3-beta-galactosidase
ST47_g1424	ENI03858	PTRG_04697	OG5_132299	polysaccharide lyase family 3 protein
ST47_g6721	ENI04777	PTRG_04811	OG5_146712	hypothetical protein
ST47_g6725	ENI03995	PTRG_04814	OG5_168919	hypothetical protein
ST47_g2997	ENI04780	PTRG_04816	OG5_137954	similar to tyrosinase central domain protein
ST47_g813	ENI01312	PTRG_04829	OG5_152893	glycoside hydrolase family 45 protein
ST47_g8568	ENI05586	PTRG_04830	OG5_142495	hypothetical protein
ST47_g972	ENI07488	PTRG_04847	OG5_134473	hypothetical protein
ST47_g3906	ENI06512	PTRG_04848	OG5_144615	hypothetical protein
ST47_g1134	ENH99901	PTRG_04855	OG5_133132	MULTISPECIES: hypothetical protein
ST47_g6146	ENH99879	PTRG_04865	OG5_222950	hypothetical protein
ST47_g9136	ENH99325	PTRG_04869	OG5_131360	hypothetical protein
ST47_g1094	ENI00761	PTRG_04872	OG5_134794	-
ST47_g5617	ENI07910	PTRG_04873	OG5_134794	-
ST47_g828	ENH98987	PTRG_04883	OG5_189196	hypothetical protein
ST47_g4735	ENH98970	PTRG_04894	OG5_176314	conserved hypothetical protein
ST47_g8112	ENI01104	PTRG_04898	OG5_140230	-
ST47_g801	ENI03865	PTRG_04705	OG5_130724	hypothetical protein
ST47_g691	ENI04043	PTRG_04710	OG5_132302	hypothetical protein
ST47_g5128	ENI06306	PTRG_04714	OG5_144550	-
ST47_g7451	ENI00957	PTRG_04716	OG5_145728	hypothetical protein
ST47_g4457	ENI06338	PTRG_04720	OG5_149773	hypothetical protein
ST47_g9930	ENI04779	PTRG_04726	OG5_163710	conserved hypothetical protein
ST47_g5164	ENI03967	PTRG_04727	OG5_133136	hypothetical protein
ST47_g9807	ENI09861	PTRG_04730	OG5_155800	hypothetical protein
ST47_g9263	ENI10198	PTRG_04731	OG5_182732	hypothetical protein
ST47_g9812	ENI03898	PTRG_04736	OG5_159579	hypothetical protein
ST47_g9801	ENI00013	PTRG_04766	OG5_126651	similar to nitrilase family protein (Nit3)
ST47_g8609	ENI00015	PTRG_04769	OG5_159384	similar to DUF895 domain membrane protein
ST47_g3904	ENI05227	PTRG_04772	OG5_133965	hypothetical protein
ST47_g820	ENI04143	PTRG_04791	OG5_169170	conserved hypothetical protein
ST47_g6151	ENI00817	PTRG_04916	OG5_146755	hypothetical protein
ST47_g7186	ENI08499	PTRG_04926	OG5_152219	hypothetical protein
ST47_g7182	ENH99882	PTRG_04929	OG5_223230	predicted protein
ST47_g5603	ENI04532	PTRG_04941	OG5_137411	hypothetical protein
ST47_g382	ENI06737	PTRG_04948	OG5_149581	kinesin light chain 1
ST47_g1468	ENH99306	PTRG_04959	OG5_233046	hypothetical protein
ST47_g4831	ENI06108	PTRG_04960	OG5_126686	hypothetical protein
ST47_g7312	ENI07882	PTRG_04977	OG5_133965	peptidase M28
ST47_g1560	ENI00457	PTRG_04984	OG5_168983	hypothetical protein
ST47_g2573	ENI01904	PTRG_05120	OG5_169021	hypothetical protein
ST47_g4869	ENI10307	PTRG_05143	OG5_134276	similar to exoglucanase 1 precursor
ST47_g7321	ENH99914	PTRG_05145	OG5_169149	sugar carrier protein A
ST47_g1676	ENI05148	PTRG_05147	OG5_176767	hypothetical protein
ST47_g3091	ENI10376	PTRG_05148	OG5_126713	similar to glucose-methanol-choline (gmc) oxidoreductase
ST47_g6361	ENH99935	PTRG_05169	OG5_132303	hypothetical protein
ST47_g6929	ENI02029	PTRG_05194	OG5_149671	hypothetical protein
ST47_g119	ENH99919	PTRG_05041	OG5_164041	carbohydrate-binding module family 20 protein
ST47_g8973	ENH99506	PTRG_05044	OG5_149803	fungal cellulose binding domain containing protein
ST47_g5085	ENI02014	PTRG_05053	OG5_136984	hypothetical protein
ST47_g859	ENI02016	PTRG_05059	OG5_141116	-
ST47_g126	ENI00386	PTRG_05062	OG5_136960	hypothetical protein
ST47_g5137	ENI06669	PTRG_05087	OG5_155919	hypothetical protein
ST47_g560	ENI00391	PTRG_05209	OG5_169918	hypothetical protein
ST47_g6997	ENI02043	PTRG_05210	OG5_211081	hypothetical protein
ST47_g6351	ENI02058	PTRG_05217	OG5_127139	hypothetical protein
ST47_g5099	ENI02055	PTRG_05218	OG5_129370	similar to NAD-dependent epimerase/dehydratase
ST47_g5389	ENI02057	PTRG_05220	OG5_130110	C2 domain-containing protein
ST47_g6371	ENI02045	PTRG_05230	OG5_139323	hypothetical protein
ST47_g10082	ENI11001	PTRG_05234	OG5_138724	hypothetical protein
ST47_g9919	ENI04137	PTRG_05235	OG5_152893	hypothetical protein
ST47_g779	ENI02073	PTRG_05241	OG5_137969	hypothetical protein
ST47_g564	ENI06091	PTRG_05246	OG5_141579	hypothetical protein
ST47_g6386	ENI01943	PTRG_05252	OG5_131950	hypothetical protein
ST47_g7288	ENI01930	PTRG_05266	OG5_210739	hypothetical protein
ST47_g5943	ENI05218	PTRG_05267	OG5_127908	hypothetical protein
ST47_g10223	ENI01902	PTRG_05270	OG5_187683	hypothetical protein
ST47_g113	ENI01975	PTRG_05273	OG5_163604	hypothetical protein
ST47_g10252	ENI01934	PTRG_05287	OG5_128992	similar to GCN5-related N-acetyltransferase
ST47_g2356	ENI03450	PTRG_05523	OG5_146796	hypothetical protein
ST47_g2396	ENI03447	PTRG_05529	OG5_159521	hypothetical protein
ST47_g3392	ENI00622	PTRG_05547	OG5_130623	hypothetical protein
ST47_g8660	ENI04735	PTRG_05548	OG5_126798	hypothetical protein
ST47_g2331	ENI03464	PTRG_05564	OG5_132537	conserved hypothetical protein
ST47_g2371	ENI01526	PTRG_05572	OG5_141569	hypothetical protein
ST47_g10200	ENI10936	PTRG_05585	OG5_142818	conserved hypothetical protein
ST47_g6858	ENI07822	PTRG_05586	OG5_169048	hypothetical protein
ST47_g4463	ENI06166	PTRG_05594	OG5_135778	hypothetical protein
ST47_g5228	ENI00531	PTRG_05418	OG5_155917	hypothetical protein
ST47_g5823	ENI11027	PTRG_05420	OG5_133765	hypothetical protein
ST47_g8447	ENI07135	PTRG_05421	OG5_155489	-
ST47_g7859	ENI05389	PTRG_05426	OG5_169195	ferric-chelate reductase
ST47_g7345	ENI10787	PTRG_05430	OG5_209343	hypothetical protein
ST47_g6405	ENI07056	PTRG_05454	OG5_126802	putative guanine nucleotide-binding protein alpha-3 subunit protein
ST47_g2244	ENI03305	PTRG_05461	OG5_149760	similar to acetyltransferase
ST47_g2241	ENI03302	PTRG_05465	OG5_169293	hypothetical protein
ST47_g3772	ENI03290	PTRG_05477	OG5_126713	similar to GMC oxidoreductase
ST47_g5203	ENI10513	PTRG_05478	OG5_131149	hypothetical protein
ST47_g306	ENI03279	PTRG_05482	OG5_149759	hypothetical protein
ST47_g2346	ENI03370	PTRG_05483	OG5_168735	hypothetical protein
ST47_g9523	ENI03271	PTRG_05485	OG5_149694	amidohydrolase family protein
ST47_g2257	ENI03368	PTRG_05487	OG5_141364	hypothetical protein
ST47_g2283	ENI07269	PTRG_05494	OG5_132593	hypothetical protein
ST47_g2284	ENH99699	PTRG_05495	OG5_163611	hypothetical protein
ST47_g4175	ENI05621	PTRG_05497	OG5_152638	hypothetical protein
ST47_g2100	ENI10765	PTRG_05301	OG5_141454	similar to acetylxylan esterase 1 precursor
ST47_g10111	ENI10899	PTRG_05312	OG5_137980	conserved hypothetical protein
ST47_g10118	ENI10902	PTRG_05315	OG5_140268	hypothetical protein
ST47_g10068	ENI10907	PTRG_05320	OG5_136621	hypothetical protein
ST47_g10071	ENI10915	PTRG_05325	OG5_181328	hypothetical protein
ST47_g490	ENI05250	PTRG_05328	OG5_126945	hypothetical protein
ST47_g4351	ENI08109	PTRG_05338	OG5_153055	predicted protein
ST47_g4472	ENI11047	PTRG_05365	OG5_164017	hypothetical protein
ST47_g4473	ENI01008	PTRG_05366	OG5_159831	hypothetical protein
ST47_g3583	ENI02682	PTRG_05373	OG5_159874	hypothetical protein
ST47_g9867	ENH99840	PTRG_05391	OG5_136156	predicted protein
ST47_g1961	ENI07930	PTRG_05393	OG5_126778	NAD(P)-binding Rossmann-fold containing protein
ST47_g3898	ENI11102	PTRG_05396	OG5_129909	hypothetical protein
ST47_g9235	ENI11099	PTRG_05399	OG5_137957	hypothetical protein
ST47_g10084	ENI10956	PTRG_05605	OG5_169327	hypothetical protein
ST47_g7549	ENI10961	PTRG_05607	OG5_163456	hypothetical protein
ST47_g7551	ENI10958	PTRG_05609	OG5_169394	similar to alcohol dehydrogenase
ST47_g7913	ENI10966	PTRG_05611	OG5_159471	hypothetical protein
ST47_g3986	ENI10970	PTRG_05624	OG5_176962	hypothetical protein
ST47_g9657	ENI11120	PTRG_05633	OG5_129430	-
ST47_g9653	ENI11128	PTRG_05637	OG5_140304	hypothetical protein
ST47_g7352	ENI09747	PTRG_05641	OG5_127399	hypothetical protein
ST47_g4592	ENI07280	PTRG_05650	OG5_134804	glycoside hydrolase family 76 protein
ST47_g5077	ENI11065	PTRG_05653	OG5_163766	hypothetical protein
ST47_g1981	ENI02117	PTRG_05656	OG5_127505	hypothetical protein
ST47_g9924	ENI10889	PTRG_05659	OG5_169397	conserved hypothetical protein
ST47_g7396	ENI02314	PTRG_05679	OG5_128163	glycoside hydrolase family 35 protein
ST47_g5351	ENH98786	PTRG_05683	OG5_132235	hypothetical protein
ST47_g1862	ENI09827	PTRG_05689	OG5_176037	predicted protein
ST47_g9994	ENI05475	PTRG_05700	OG5_233015	hypothetical protein
ST47_g10079	ENI11026	PTRG_05801	OG5_176914	hypothetical protein
ST47_g6213	ENI10995	PTRG_05805	OG5_137937	hypothetical protein
ST47_g7414	ENI10923	PTRG_05813	OG5_139407	hypothetical protein
ST47_g2016	ENI10895	PTRG_05820	OG5_169837	hypothetical protein
ST47_g9644	ENI06473	PTRG_05826	OG5_139325	hypothetical protein
ST47_g9925	ENI11061	PTRG_05828	OG5_152641	hypothetical protein
ST47_g8668	ENI00488	PTRG_05830	OG5_130066	hypothetical protein
ST47_g2406	ENI07140	PTRG_05832	OG5_133658	hypothetical protein
ST47_g5475	ENI03908	PTRG_05835	OG5_126909	hypothetical protein
ST47_g7841	ENI03604	PTRG_05843	OG5_176801	hypothetical protein
ST47_g6276	ENI10204	PTRG_05865	OG5_159183	Amr1
ST47_g4400	ENI03428	PTRG_05868	OG5_176962	-
ST47_g2265	ENI03427	PTRG_05871	OG5_210572	hypothetical protein
ST47_g1356	ENI03335	PTRG_05884	OG5_155894	hypothetical protein
ST47_g3002	ENH98557	PTRG_05890	OG5_144614	hypothetical protein
ST47_g10222	ENH98899	PTRG_05891	OG5_169432	hypothetical protein
ST47_g7466	ENH98556	PTRG_05895	OG5_225856	FAD dependent oxidoreductase
ST47_g5075	ENI02687	PTRG_05896	OG5_126713	similar to choline dehydrogenase
ST47_g1388	ENI03364	PTRG_05897	OG5_141079	hypothetical protein
ST47_g5206	ENI04474	PTRG_05708	OG5_130289	hypothetical protein
ST47_g10148	ENI10085	PTRG_05716	OG5_128101	similar to N-acetylated-alpha-linked acidic dipeptidase 2
ST47_g6695	ENH98506	PTRG_05732	OG5_135422	hypothetical protein
ST47_g6694	ENI08216	PTRG_05733	OG5_163368	hypothetical protein
ST47_g8495	ENI01128	PTRG_05735	OG5_127561	hypothetical protein
ST47_g9745	ENI10549	PTRG_05736	OG5_141406	hypothetical protein
ST47_g5556	ENI09702	PTRG_05739	OG5_135453	hypothetical protein
ST47_g7519	ENI02331	PTRG_05761	OG5_127055	glycoside hydrolase family 31 protein
ST47_g7342	ENI10790	PTRG_05787	OG5_129218	hypothetical protein
ST47_g516	ENI11020	PTRG_05791	OG5_140234	hypothetical protein
ST47_g10352	ENI09079	PTRG_05797	OG5_130805	hypothetical protein
ST47_g9663	ENI05417	PTRG_06024	OG5_169045	hypothetical protein
ST47_g803	ENI04095	PTRG_06025	OG5_139053	similar to MFS transporter
ST47_g8895	ENI03785	PTRG_06033	OG5_159660	hypothetical protein
ST47_g7328	ENI04415	PTRG_06061	OG5_169141	hypothetical protein
ST47_g7873	ENI09738	PTRG_06071	OG5_241501	conserved hypothetical protein
ST47_g1355	ENI03323	PTRG_06079	OG5_209359	hypothetical protein
ST47_g10176	ENI10795	PTRG_06081	OG5_158763	conserved hypothetical protein
ST47_g10171	ENI10800	PTRG_06086	OG5_155827	hypothetical protein
ST47_g7392	ENI10805	PTRG_06091	OG5_134233	hypothetical protein
ST47_g5782	ENI10814	PTRG_06097	OG5_128146	hypothetical protein
ST47_g9783	ENH99941	PTRG_06100	OG5_126618	hypothetical protein
ST47_g4101	ENI03357	PTRG_05912	OG5_171644	hypothetical protein
ST47_g7867	ENI03349	PTRG_05919	OG5_132797	hypothetical protein
ST47_g8081	ENI03516	PTRG_05940	OG5_155342	hypothetical protein
ST47_g2304	ENI03524	PTRG_05958	OG5_129882	hypothetical protein
ST47_g9055	ENH99876	PTRG_05963	OG5_149803	hypothetical protein
ST47_g9865	ENI09242	PTRG_05972	OG5_152529	ethylene receptor
ST47_g10055	ENI00028	PTRG_05973	OG5_126928	hypothetical protein
ST47_g10026	ENI05468	PTRG_05975	OG5_176049	hypothetical protein
ST47_g2336	ENI03496	PTRG_05978	OG5_163706	hypothetical protein
ST47_g7961	ENI05388	PTRG_05980	OG5_128876	hypothetical protein
ST47_g4118	ENI02381	PTRG_05990	OG5_144631	hypothetical protein
ST47_g4332	ENI03356	PTRG_06268	OG5_163451	hypothetical protein
ST47_g6311	ENI02882	PTRG_06273	OG5_169436	similar to endoglucanase II
ST47_g7538	ENI01430	PTRG_06274	OG5_176264	hypothetical protein
ST47_g6273	ENI01414	PTRG_06284	OG5_140261	hypothetical protein
ST47_g7245	ENI09649	PTRG_06141	OG5_136129	carbohydrate esterase family 5 protein
ST47_g10100	ENI07889	PTRG_06142	OG5_128075	carbonyl reductase 1 9-reductase
ST47_g10155	ENI10836	PTRG_06147	OG5_149337	hypothetical protein
ST47_g10159	ENI05352	PTRG_06161	OG5_130804	beta-glucan synthesis-associated protein SKN1
ST47_g2828	ENI05370	PTRG_06178	OG5_144703	chitin binding protein 1
ST47_g8776	ENI00631	PTRG_06191	OG5_135448	hypothetical protein
ST47_g3757	ENI08786	PTRG_06303	OG5_126817	hypothetical protein
ST47_g8825	ENI03673	PTRG_06304	OG5_130247	hypothetical protein
ST47_g6205	ENI03483	PTRG_06320	OG5_127317	hypothetical protein
ST47_g6204	ENI03600	PTRG_06321	OG5_152747	membrane transporter
ST47_g184	ENI03789	PTRG_06324	OG5_176865	hypothetical protein
ST47_g183	ENI03788	PTRG_06325	OG5_176864	hypothetical protein
ST47_g6668	ENI03716	PTRG_06333	OG5_129733	tricarboxylate transport protein, mitochondrial precursor
ST47_g6198	ENI03711	PTRG_06337	OG5_137981	hypothetical protein
ST47_g2127	ENI03648	PTRG_06346	OG5_128952	UNC-50 family protein
ST47_g2128	ENI03652	PTRG_06350	OG5_139315	conserved hypothetical protein
ST47_g3857	ENI03660	PTRG_06356	OG5_169009	hypothetical protein
ST47_g3846	ENI03662	PTRG_06360	OG5_155784	hypothetical protein
ST47_g3874	ENI03667	PTRG_06365	OG5_159535	hypothetical protein
ST47_g3422	ENI01145	PTRG_06371	OG5_134262	hypothetical protein
ST47_g4664	ENI10427	PTRG_06385	OG5_163394	hypothetical protein
ST47_g3870	ENI01287	PTRG_06388	OG5_137469	hypothetical protein
ST47_g3869	ENI03678	PTRG_06390	OG5_135953	hypothetical protein
ST47_g10501	ENI01400	PTRG_06395	OG5_128139	hypothetical protein
ST47_g3769	ENI01401	PTRG_06396	OG5_155439	hypothetical protein
ST47_g3703	ENI05441	PTRG_06503	OG5_159359	hypothetical protein
ST47_g1439	ENI05440	PTRG_06506	OG5_169082	pigment biosynthesis protein Ayg1
ST47_g7483	ENI05404	PTRG_06518	OG5_149362	hypothetical protein
ST47_g999	ENI05205	PTRG_06520	OG5_149581	kinesin light chain
ST47_g3699	ENI05498	PTRG_06526	OG5_144632	hypothetical protein
ST47_g4169	ENI05539	PTRG_06539	OG5_169795	hypothetical protein
ST47_g8195	ENI05543	PTRG_06544	OG5_136233	hypothetical protein
ST47_g8199	ENI05544	PTRG_06545	OG5_169269	hypothetical protein
ST47_g8198	ENI05545	PTRG_06546	OG5_130273	hypothetical protein
ST47_g789	ENI10146	PTRG_06547	OG5_129214	hypothetical protein
ST47_g3108	ENH98730	PTRG_06550	OG5_128764	similar to MFS nicotinic acid transporter Tna1
ST47_g5202	ENH99910	PTRG_06558	OG5_126713	hypothetical protein
ST47_g8201	ENI05632	PTRG_06572	OG5_163690	hypothetical protein
ST47_g3755	ENH99390	PTRG_06581	OG5_127642	hypothetical protein
ST47_g5238	ENI04764	PTRG_06587	OG5_152731	hypothetical protein
ST47_g8052	ENI07362	PTRG_06589	OG5_176756	-
ST47_g7502	ENI03786	PTRG_06594	OG5_127317	hypothetical protein
ST47_g1539	ENI05649	PTRG_06597	OG5_130470	hypothetical protein
ST47_g8594	ENI09270	PTRG_06401	OG5_135419	hypothetical protein
ST47_g2362	ENH99118	PTRG_06402	OG5_135761	hypothetical protein
ST47_g8831	ENH99117	PTRG_06403	OG5_187542	hypothetical protein
ST47_g2435	ENI07105	PTRG_06404	OG5_126648	hypothetical protein
ST47_g7418	ENI01403	PTRG_06405	OG5_137937	conserved hypothetical protein
ST47_g3868	ENI03609	PTRG_06411	OG5_130557	hypothetical protein
ST47_g3867	ENI03608	PTRG_06412	OG5_140605	hypothetical protein
ST47_g5067	ENI03563	PTRG_06434	OG5_137462	similar to soluble cell wall protein
ST47_g5831	ENI09069	PTRG_06461	OG5_126909	hypothetical protein
ST47_g3763	ENI03547	PTRG_06464	OG5_144400	hypothetical protein
ST47_g3759	ENI03550	PTRG_06466	OG5_130098	hypothetical protein
ST47_g7072	ENI08617	PTRG_06470	OG5_139312	-
ST47_g1227	ENI07515	PTRG_06471	OG5_133757	putative FMNH2-dependent monooxygenase
ST47_g8051	ENI07514	PTRG_06472	OG5_129998	hypothetical protein
ST47_g2631	ENI07513	PTRG_06473	OG5_163552	hypothetical protein
ST47_g4784	ENI05437	PTRG_06480	OG5_188948	hypothetical protein
ST47_g1737	ENH99272	PTRG_06498	OG5_126717	peptide transporter PTR2-A
ST47_g1440	ENH98925	PTRG_06499	OG5_146847	hypothetical protein
ST47_g1763	ENI07193	PTRG_06615	OG5_142837	hypothetical protein
ST47_g2724	ENI05687	PTRG_06634	OG5_176908	hypothetical protein
ST47_g7472	ENH99397	PTRG_06647	OG5_141350	hypothetical protein
ST47_g1466	ENI04194	PTRG_06648	OG5_147014	hypothetical protein
ST47_g2645	ENI04854	PTRG_06665	OG5_133516	hypothetical protein
ST47_g1426	ENH98743	PTRG_06667	OG5_187520	hypothetical protein
ST47_g8209	ENH98838	PTRG_06674	OG5_172433	hypothetical protein
ST47_g6488	ENI03311	PTRG_06688	OG5_163451	-
ST47_g163	ENI10005	PTRG_06690	OG5_139354	hypothetical protein
ST47_g9727	ENI10004	PTRG_06691	OG5_126653	hypothetical protein
ST47_g4496	ENI05526	PTRG_06695	OG5_153037	hypothetical protein
ST47_g5993	ENI08477	PTRG_06699	OG5_163466	hypothetical protein
ST47_g10081	ENI05594	PTRG_06728	OG5_144642	GNAT family N-acetyltransferase, putative
ST47_g8830	ENI07937	PTRG_06730	OG5_135761	hypothetical protein
ST47_g5272	ENI09359	PTRG_06735	OG5_173180	hypothetical protein
ST47_g9230	ENI01137	PTRG_06736	OG5_159487	predicted protein
ST47_g4728	ENI05612	PTRG_06748	OG5_187964	conserved hypothetical protein
ST47_g503	ENI06229	PTRG_06749	OG5_169483	hypothetical protein
ST47_g4727	ENI05615	PTRG_06751	OG5_141434	hypothetical protein
ST47_g585	ENI05584	PTRG_06775	OG5_129545	similar to chromo domain-containing protein
ST47_g8706	ENI00997	PTRG_06776	OG5_139968	-
ST47_g3745	ENI01025	PTRG_06779	OG5_141404	putative Siderophore iron transporter mirB
ST47_g2835	ENI06184	PTRG_06780	OG5_233046	carbohydrate esterase family 5 protein
ST47_g3145	ENH99907	PTRG_06783	OG5_163718	hypothetical protein
ST47_g584	ENI05569	PTRG_06784	OG5_161392	hypothetical protein
ST47_g8314	ENI02146	PTRG_06787	OG5_163617	hypothetical protein
ST47_g457	ENI07549	PTRG_06789	OG5_127620	hypothetical protein
ST47_g7687	ENH98849	PTRG_06793	OG5_128948	Putative isoaspartyl peptidase/L-asparaginase
ST47_g10519	ENH99164	PTRG_06797	OG5_126955	putative nadh-cytochrome b5 reductase protein
ST47_g577	ENI04558	PTRG_06905	OG5_149781	conserved hypothetical protein
ST47_g5605	ENI05546	PTRG_06912	OG5_129214	hypothetical protein
ST47_g7246	ENI00206	PTRG_06929	OG5_163414	hypothetical protein
ST47_g9106	ENI09998	PTRG_06953	OG5_136804	hypothetical protein
ST47_g9179	ENI00925	PTRG_06978	OG5_159560	hypothetical protein
ST47_g9180	ENI09940	PTRG_06979	OG5_137459	hypothetical protein
ST47_g8939	ENI09931	PTRG_06987	OG5_136806	similar to potassium channel
ST47_g4691	ENH99190	PTRG_06810	OG5_129589	hypothetical protein
ST47_g1596	ENI00971	PTRG_06813	OG5_163478	hypothetical protein
ST47_g3126	ENI07014	PTRG_06877	OG5_139406	hypothetical protein
ST47_g5443	ENI10229	PTRG_06879	OG5_140208	hypothetical protein
ST47_g5147	ENI06378	PTRG_06885	OG5_131168	hypothetical protein
ST47_g5153	ENH99224	PTRG_06886	OG5_163709	integral membrane protein
ST47_g220	ENI10239	PTRG_06888	OG5_132360	hypothetical protein
ST47_g219	ENI10238	PTRG_06889	OG5_129981	hypothetical protein
ST47_g10524	ENI02206	PTRG_06895	OG5_126798	similar to MFS monosaccharide transporter
ST47_g845	ENI02896	PTRG_06900	OG5_152897	O-methyltransferase
ST47_g3612	ENI10051	PTRG_07116	OG5_128593	hypothetical protein
ST47_g8995	ENI08716	PTRG_07120	OG5_126638	similar to aldehyde dehydrogenase
ST47_g947	ENI09779	PTRG_07136	OG5_136125	meiotic chromosome segregation protein
ST47_g9196	ENI08911	PTRG_07141	OG5_127399	hypothetical protein
ST47_g930	ENI08084	PTRG_07144	OG5_134629	hypothetical protein
ST47_g8372	ENI09723	PTRG_07162	OG5_135127	hypothetical protein
ST47_g8966	ENI09843	PTRG_07169	OG5_163750	similar to C6 zinc finger domain containing protein
ST47_g788	ENI09828	PTRG_07178	OG5_159372	hypothetical protein
ST47_g9920	ENI05464	PTRG_07179	OG5_176037	predicted protein
ST47_g1861	ENI10440	PTRG_07181	OG5_168900	hypothetical protein
ST47_g9086	ENI03887	PTRG_07185	OG5_130665	conserved hypothetical protein
ST47_g9293	ENI09962	PTRG_07190	OG5_149737	hypothetical protein
ST47_g9146	ENI09968	PTRG_07195	OG5_130528	conserved hypothetical protein
ST47_g9222	ENI09894	PTRG_07006	OG5_169382	hypothetical protein
ST47_g8936	ENI09883	PTRG_07021	OG5_176043	hypothetical protein
ST47_g5436	ENI02972	PTRG_07023	OG5_131150	hypothetical protein
ST47_g5579	ENI03165	PTRG_07025	OG5_131150	hypothetical protein
ST47_g5433	ENI09880	PTRG_07027	OG5_133693	hypothetical protein
ST47_g4811	ENH99451	PTRG_07034	OG5_180738	hypothetical protein
ST47_g8099	ENI00780	PTRG_07035	OG5_159869	-
ST47_g6067	ENI09860	PTRG_07036	OG5_158776	predicted protein
ST47_g9107	ENI04649	PTRG_07043	OG5_130280	similar to beta-glucosidase
ST47_g6661	ENI01249	PTRG_07047	OG5_127355	hypothetical protein
ST47_g9266	ENI10199	PTRG_07065	OG5_168943	hypothetical protein
ST47_g9302	ENI00136	PTRG_07066	OG5_155689	hypothetical protein
ST47_g4286	ENI09912	PTRG_07077	OG5_130189	similar to alanyl-tRNA synthetase
ST47_g9257	ENI09901	PTRG_07085	OG5_159433	hypothetical protein
ST47_g8659	ENI09858	PTRG_07091	OG5_180738	hypothetical protein
ST47_g9282	ENI10025	PTRG_07092	OG5_146549	hypothetical protein
ST47_g3570	ENH98765	PTRG_07516	OG5_169824	hypothetical protein
ST47_g3356	ENH99874	PTRG_07523	OG5_126650	hypothetical protein
ST47_g10335	ENI07473	PTRG_07541	OG5_169062	hypothetical protein
ST47_g10314	ENI07478	PTRG_07544	OG5_152849	hypothetical protein
ST47_g10305	ENI07487	PTRG_07553	OG5_175989	hypothetical protein
ST47_g10254	ENI07498	PTRG_07566	OG5_132932	similar to MFS transporter
ST47_g9053	ENI09985	PTRG_07303	OG5_133140	hypothetical protein
ST47_g9012	ENI09782	PTRG_07304	OG5_127543	similar to peptidase M20D
ST47_g9073	ENI06186	PTRG_07312	OG5_149854	hypothetical protein
ST47_g6309	ENI09812	PTRG_07331	OG5_127384	hypothetical protein
ST47_g9175	ENI09703	PTRG_07364	OG5_133549	hypothetical protein
ST47_g6467	ENI00248	PTRG_07365	OG5_131329	Carotenoid oxygenase
ST47_g5562	ENI09705	PTRG_07366	OG5_131363	hypothetical protein
ST47_g1802	ENI10479	PTRG_07386	OG5_126961	hypothetical protein
ST47_g9014	ENI09924	PTRG_07392	OG5_142757	similar to glycosyl hydrolase family 88
ST47_g9015	ENI09923	PTRG_07393	OG5_169189	allantoate permease
ST47_g7933	ENI09921	PTRG_07399	OG5_126860	hypothetical protein
ST47_g630	ENI03423	PTRG_07411	OG5_133664	hypothetical protein
ST47_g6463	ENI09648	PTRG_07416	OG5_175863	3-hydroxybenzoate 6-hydroxylase 1
ST47_g961	ENI04930	PTRG_07419	OG5_135997	hypothetical protein
ST47_g6669	ENI00793	PTRG_07422	OG5_155752	hypothetical protein
ST47_g132	ENI08175	PTRG_07424	OG5_156168	hypothetical protein
ST47_g5546	ENI09720	PTRG_07449	OG5_156168	hypothetical protein
ST47_g9024	ENI09878	PTRG_07455	OG5_223559	zeta-crystallin
ST47_g9085	ENI09875	PTRG_07457	OG5_127628	hypothetical protein
ST47_g9092	ENI09753	PTRG_07469	OG5_163580	conserved hypothetical protein
ST47_g9317	ENI10200	PTRG_07491	OG5_175644	hypothetical protein
ST47_g9316	ENI10201	PTRG_07492	OG5_169376	hypothetical protein
ST47_g521	ENI10202	PTRG_07493	OG5_146856	hypothetical protein
ST47_g519	ENI10203	PTRG_07494	OG5_169378	hypothetical protein
ST47_g9313	ENI00484	PTRG_07495	OG5_159183	hypothetical protein
ST47_g9312	ENI10206	PTRG_07496	OG5_187763	conserved hypothetical protein
ST47_g518	ENI10207	PTRG_07497	OG5_169377	-
ST47_g9310	ENI10208	PTRG_07498	OG5_210773	hypothetical protein
ST47_g9311	ENI10209	PTRG_07499	OG5_155665	hypothetical protein
ST47_g8999	ENI10211	PTRG_07501	OG5_176883	hypothetical protein
ST47_g9041	ENI10045	PTRG_07204	OG5_128701	hypothetical protein
ST47_g7796	ENI09766	PTRG_07206	OG5_216062	Protein SrpA
ST47_g2921	ENI10107	PTRG_07213	OG5_126809	hypothetical protein
ST47_g2407	ENH99718	PTRG_07221	OG5_144666	-
ST47_g9277	ENI10116	PTRG_07223	OG5_152821	glycoside hydrolase family 5 protein
ST47_g9181	ENI10031	PTRG_07233	OG5_146862	similar to integral membrane protein
ST47_g9396	ENI10070	PTRG_07248	OG5_211061	hypothetical protein
ST47_g8932	ENI10068	PTRG_07251	OG5_132989	WD and tetratricopeptide repeat containing protein
ST47_g9927	ENI05387	PTRG_07254	OG5_132043	hypothetical protein
ST47_g8951	ENI10063	PTRG_07257	OG5_130649	hypothetical protein
ST47_g5554	ENI09851	PTRG_07264	OG5_126593	similar to peroxiredoxin
ST47_g10540	ENI09850	PTRG_07265	OG5_137957	hypothetical protein
ST47_g9022	ENI10105	PTRG_07266	OG5_168932	hypothetical protein
ST47_g9323	ENI10011	PTRG_07278	OG5_135328	hypothetical protein
ST47_g5458	ENI00252	PTRG_07284	OG5_126763	hypothetical protein
ST47_g9209	ENI09981	PTRG_07293	OG5_164050	hypothetical protein
ST47_g9204	ENI04690	PTRG_07295	OG5_187856	hypothetical protein
ST47_g9943	ENI07765	PTRG_07603	OG5_153055	hypothetical protein
ST47_g10297	ENI01177	PTRG_07633	OG5_159329	conserved hypothetical protein
ST47_g2229	ENI01279	PTRG_07643	OG5_130624	glycoside hydrolase family 3 domain protein
ST47_g9417	ENI01435	PTRG_07664	OG5_163451	-
ST47_g7017	ENH99717	PTRG_07671	OG5_135160	-
ST47_g4375	ENI05127	PTRG_07675	OG5_135997	hypothetical protein
ST47_g6220	ENI02472	PTRG_07677	OG5_169352	hypothetical protein
ST47_g4374	ENH99357	PTRG_07680	OG5_187471	hypothetical protein
ST47_g3596	ENH99123	PTRG_07683	OG5_128333	hypothetical protein
ST47_g3970	ENH99182	PTRG_07684	OG5_127140	hypothetical protein
ST47_g6451	ENI00506	PTRG_07685	OG5_127302	hypothetical protein
ST47_g4372	ENH99360	PTRG_07688	OG5_136153	hypothetical protein
ST47_g10424	ENI08401	PTRG_07692	OG5_137790	hypothetical protein
ST47_g4364	ENH98915	PTRG_07695	OG5_223992	-
ST47_g7384	ENH99368	PTRG_07698	OG5_127252	hypothetical protein
ST47_g7469	ENI10452	PTRG_07701	OG5_144614	hypothetical protein
ST47_g9684	ENI04636	PTRG_07704	OG5_136962	hypothetical protein
ST47_g5301	ENH99375	PTRG_07716	OG5_169810	-
ST47_g1598	ENH99372	PTRG_07719	OG5_210870	conserved hypothetical protein
ST47_g4277	ENI00376	PTRG_07720	OG5_132562	hypothetical protein
ST47_g6666	ENI01254	PTRG_07740	OG5_137934	hypothetical protein
ST47_g6662	ENI01253	PTRG_07743	OG5_177086	hypothetical protein
ST47_g10318	ENI09739	PTRG_07756	OG5_134235	blue copper oxidase cueO precursor
ST47_g10009	ENH99347	PTRG_07780	OG5_169352	hypothetical protein
ST47_g2564	ENI07648	PTRG_07790	OG5_233115	similar to ethyl tert-butyl ether degradation ethD
ST47_g4713	ENI04011	PTRG_07797	OG5_159463	-
ST47_g6266	ENI07408	PTRG_07915	OG5_146819	hypothetical protein
ST47_g1611	ENI10384	PTRG_07953	OG5_132035	dipeptidyl-peptidase 5 precursor
ST47_g6633	ENI01157	PTRG_07969	OG5_129658	hypothetical protein
ST47_g6632	ENI01159	PTRG_07971	OG5_130136	citrate lyase subunit beta (Citrate (pro-3S)-lyase subunit beta)
ST47_g2861	ENH99116	PTRG_07990	OG5_126648	hypothetical protein
ST47_g10261	ENI00814	PTRG_07807	OG5_152876	hypothetical protein
ST47_g5343	ENH99493	PTRG_07808	OG5_176817	hypothetical protein
ST47_g10264	ENI07767	PTRG_07810	OG5_146869	LEA domain containing protein
ST47_g2959	ENI08461	PTRG_07822	OG5_155673	glycosyl hydrolase, putative [Aspergillus fumigatus A1163]
ST47_g2525	ENI07565	PTRG_07829	OG5_127964	hypothetical protein
ST47_g6655	ENI07697	PTRG_07834	OG5_159855	hypothetical protein
ST47_g3102	ENI06287	PTRG_07842	OG5_126717	similar to MFS peptide transporter Ptr2
ST47_g2511	ENI01148	PTRG_07846	OG5_126944	hypothetical protein
ST47_g10112	ENI07754	PTRG_07849	OG5_149849	hypothetical protein
ST47_g6656	ENI07442	PTRG_07861	OG5_163776	hypothetical protein
ST47_g5360	ENI07440	PTRG_07863	OG5_135789	hypothetical protein
ST47_g4381	ENI07369	PTRG_07881	OG5_126664	hypothetical protein
ST47_g6021	ENI05746	PTRG_07886	OG5_169839	hypothetical protein
ST47_g1177	ENH99334	PTRG_07899	OG5_127214	MULTISPECIES: NADP-dependent oxidoreductase
ST47_g5744	ENI03019	PTRG_08002	OG5_126664	hypothetical protein
ST47_g4388	ENI07364	PTRG_08005	OG5_142746	hypothetical protein
ST47_g7524	ENI09556	PTRG_08007	OG5_129733	hypothetical protein
ST47_g3275	ENH98912	PTRG_08010	OG5_128365	hypothetical protein
ST47_g1152	ENH98908	PTRG_08015	OG5_147019	hypothetical protein
ST47_g8192	ENH98907	PTRG_08016	OG5_210709	hypothetical protein
ST47_g2903	ENI04827	PTRG_08018	OG5_126661	alcohol dehydrogenase 1
ST47_g9896	ENH98902	PTRG_08019	OG5_163666	conserved hypothetical protein
ST47_g1624	ENH98901	PTRG_08020	OG5_163771	hypothetical protein
ST47_g1774	ENI08054	PTRG_08026	OG5_134004	hypothetical protein
ST47_g3990	ENI06373	PTRG_08056	OG5_126661	hypothetical protein
ST47_g8929	ENI03878	PTRG_08073	OG5_176052	hypothetical protein
ST47_g7711	ENI05640	PTRG_08099	OG5_127642	hypothetical protein
ST47_g4517	ENI06346	PTRG_08100	OG5_169379	conserved hypothetical protein
ST47_g4804	ENI05298	PTRG_08121	OG5_128466	hypothetical protein
ST47_g445	ENI05251	PTRG_08148	OG5_169193	hypothetical protein
ST47_g762	ENI11055	PTRG_08149	OG5_126945	isopentenyl-diphosphate delta-isomerase II 2
ST47_g10061	ENI05310	PTRG_08151	OG5_128970	carbohydrate esterase family 9 protein
ST47_g8236	ENI00016	PTRG_08170	OG5_133965	hypothetical protein
ST47_g6898	ENI05096	PTRG_08185	OG5_144395	hypothetical protein
ST47_g4225	ENI05008	PTRG_08186	OG5_155631	aldehyde reductase
ST47_g1814	ENI05015	PTRG_08193	OG5_176132	hypothetical protein
ST47_g1864	ENI05023	PTRG_08196	OG5_155802	hypothetical protein
ST47_g4802	ENI07050	PTRG_08206	OG5_126953	hypothetical protein
ST47_g6456	ENI05284	PTRG_08218	OG5_135118	similar to autophagy related lipase Atg15
ST47_g6180	ENI10250	PTRG_08229	OG5_146839	hypothetical protein
ST47_g1878	ENH99417	PTRG_08239	OG5_187477	hypothetical protein
ST47_g1783	ENH99423	PTRG_08244	OG5_175877	hypothetical protein
ST47_g1345	ENI08929	PTRG_08249	OG5_126789	oxidoreductase
ST47_g4752	ENI03809	PTRG_08250	OG5_146746	hypothetical protein
ST47_g5532	ENH98652	PTRG_08258	OG5_176087	hypothetical protein
ST47_g1893	ENI05275	PTRG_08260	OG5_149834	hypothetical protein
ST47_g2805	ENH98815	PTRG_08274	OG5_137943	predicted protein
ST47_g7188	ENI06321	PTRG_08275	OG5_126596	similar to ABC multidrug transporter
ST47_g6212	ENH98605	PTRG_08288	OG5_126961	lipase/esterase
ST47_g1801	ENH99454	PTRG_08289	OG5_169191	hypothetical protein
ST47_g6888	ENI04911	PTRG_08295	OG5_233108	hypothetical protein
ST47_g6877	ENI04920	PTRG_08303	OG5_169142	hypothetical protein
ST47_g10583	ENI09681	PTRG_08315	OG5_155947	hypothetical protein
ST47_g3277	ENI01869	PTRG_08325	OG5_176767	hypothetical protein
ST47_g1675	ENI05147	PTRG_08326	OG5_155300	hypothetical protein
ST47_g1674	ENI05146	PTRG_08327	OG5_163444	hypothetical protein
ST47_g4636	ENI00339	PTRG_08332	OG5_146854	putative berberine-like protein
ST47_g3575	ENI10620	PTRG_08340	OG5_149581	similar to kinesin light chain
ST47_g5759	ENI05952	PTRG_08346	OG5_127974	hypothetical protein
ST47_g4488	ENI05121	PTRG_08356	OG5_129495	hypothetical protein
ST47_g1829	ENI04947	PTRG_08361	OG5_233296	hypothetical protein
ST47_g5919	ENI04955	PTRG_08370	OG5_187718	hypothetical protein
ST47_g10326	ENI07361	PTRG_08396	OG5_152747	hypothetical protein
ST47_g5856	ENH99229	PTRG_08704	OG5_181297	hypothetical protein
ST47_g3384	ENI04943	PTRG_08708	OG5_133184	hypothetical protein
ST47_g6949	ENH99236	PTRG_08709	OG5_127458	hypothetical protein
ST47_g7272	ENH99218	PTRG_08718	OG5_233045	hypothetical protein
ST47_g5711	ENH99219	PTRG_08723	OG5_209711	hypothetical protein
ST47_g10357	ENH98862	PTRG_08726	OG5_158606	hypothetical protein
ST47_g5076	ENI06030	PTRG_08733	OG5_188044	predicted protein
ST47_g9935	ENI08535	PTRG_08736	OG5_126618	hypothetical protein
ST47_g5703	ENI06036	PTRG_08739	OG5_163579	hypothetical protein
ST47_g7708	ENI05859	PTRG_08743	OG5_131932	similar to N-acetylglucosaminyltransferase
ST47_g7203	ENI00824	PTRG_08755	OG5_126609	hypothetical protein
ST47_g9441	ENI08760	PTRG_08776	OG5_129340	hypothetical protein
ST47_g7603	ENH99962	PTRG_08785	OG5_134270	similar to endo-1,4-beta-xylanase
ST47_g5843	ENI00228	PTRG_08797	OG5_158819	hypothetical protein
ST47_g8816	ENH99745	PTRG_08604	OG5_139476	putative alpha-ketoglutarate dependent xanthine dioxygenase protein
ST47_g9840	ENI01283	PTRG_08606	OG5_126763	hypothetical protein
ST47_g1716	ENI03515	PTRG_08607	OG5_130282	hypothetical protein
ST47_g6455	ENH99743	PTRG_08608	OG5_190063	acetyltransferase
ST47_g1905	ENH99741	PTRG_08617	OG5_188751	hypothetical protein
ST47_g258	ENI01834	PTRG_08628	OG5_153047	major facilitator superfamily protein
ST47_g6366	ENH98946	PTRG_08657	OG5_126713	choline dehydrogenase
ST47_g2470	ENI05041	PTRG_08663	OG5_135413	hypothetical protein
ST47_g5932	ENI05044	PTRG_08666	OG5_155495	hypothetical protein
ST47_g2462	ENI05053	PTRG_08668	OG5_137965	hypothetical protein
ST47_g7703	ENH99175	PTRG_08675	OG5_169917	hypothetical protein
ST47_g6008	ENI07536	PTRG_08685	OG5_128249	hypothetical protein
ST47_g7632	ENI05026	PTRG_08688	OG5_129469	hypothetical protein
ST47_g2877	ENI02386	PTRG_08700	OG5_153036	predicted protein
ST47_g1689	ENI05177	PTRG_08408	OG5_203351	conserved hypothetical protein
ST47_g1690	ENI05182	PTRG_08413	OG5_152751	FAD dependent oxidoreductase
ST47_g2648	ENI05107	PTRG_08421	OG5_136524	hypothetical protein
ST47_g6368	ENI00086	PTRG_08422	OG5_126810	hypothetical protein
ST47_g2480	ENI05097	PTRG_08429	OG5_142826	hypothetical protein
ST47_g2479	ENI05098	PTRG_08430	OG5_188956	conserved hypothetical protein
ST47_g6641	ENI00979	PTRG_08436	OG5_144557	similar to peptidoglycan binding domain containing protein
ST47_g3952	ENI00243	PTRG_08443	OG5_243306	hypothetical protein
ST47_g3909	ENI06182	PTRG_08467	OG5_171700	hypothetical protein
ST47_g1871	ENI05223	PTRG_08479	OG5_159355	hypothetical protein
ST47_g7227	ENI06255	PTRG_08498	OG5_133184	similar to MFS quinate transporter QutD
ST47_g1792	ENI03943	PTRG_08513	OG5_136930	hypothetical protein
ST47_g10011	ENH99352	PTRG_08516	OG5_128333	3-ketoacyl-CoA thiolase
ST47_g1788	ENH99124	PTRG_08517	OG5_163568	predicted protein
ST47_g8421	ENI01784	PTRG_08520	OG5_137432	oxidoreductase ucpA, putative
ST47_g2465	ENH99140	PTRG_08534	OG5_232950	hypothetical protein
ST47_g6861	ENI04935	PTRG_08551	OG5_136572	hypothetical protein
ST47_g6978	ENI02614	PTRG_08554	OG5_137942	hypothetical protein
ST47_g6860	ENI04942	PTRG_08560	OG5_155540	hypothetical protein
ST47_g10563	ENI05081	PTRG_08587	OG5_187599	hypothetical protein
ST47_g9089	ENI09876	PTRG_08599	OG5_144313	hypothetical protein
ST47_g4845	ENI10713	PTRG_08914	OG5_135413	hypothetical protein
ST47_g10349	ENI07540	PTRG_08927	OG5_130664	hypothetical protein
ST47_g2859	ENI10702	PTRG_08933	OG5_176847	-
ST47_g9921	ENI07746	PTRG_08947	OG5_126661	hypothetical protein
ST47_g4858	ENI10295	PTRG_08953	OG5_137226	hypothetical protein
ST47_g4855	ENI10291	PTRG_08957	OG5_127717	hypothetical protein
ST47_g2965	ENI10343	PTRG_08969	OG5_177295	hypothetical protein
ST47_g5425	ENI10244	PTRG_08970	OG5_163709	hypothetical protein
ST47_g3338	ENI09826	PTRG_08986	OG5_168900	FAD binding domain containing protein
ST47_g8332	ENI10450	PTRG_08992	OG5_188825	hypothetical protein
ST47_g10467	ENI04657	PTRG_08805	OG5_126626	hypothetical protein
ST47_g4897	ENI10324	PTRG_08807	OG5_223537	hypothetical protein
ST47_g7236	ENI10588	PTRG_08810	OG5_135775	predicted protein
ST47_g8845	ENI09468	PTRG_08816	OG5_152733	hypothetical protein
ST47_g2919	ENI10610	PTRG_08829	OG5_163648	hypothetical protein
ST47_g8296	ENI03632	PTRG_08832	OG5_126809	hypothetical protein
ST47_g4911	ENI10697	PTRG_08842	OG5_209389	hypothetical protein
ST47_g3071	ENI02508	PTRG_08854	OG5_147065	hypothetical protein
ST47_g6977	ENI07456	PTRG_08861	OG5_126650	hypothetical protein
ST47_g2913	ENI10628	PTRG_08867	OG5_159139	succinyl-CoA ligase subunit alpha
ST47_g4836	ENI07313	PTRG_08883	OG5_127206	60S ribosomal protein L6
ST47_g5557	ENI04832	PTRG_08897	OG5_137954	hypothetical protein
ST47_g4930	ENI06237	PTRG_09110	OG5_187905	ISWI chromatin-remodeling complex ATPase ISW2
ST47_g4934	ENI00751	PTRG_09115	OG5_159102	conserved hypothetical protein
ST47_g2874	ENI06248	PTRG_09121	OG5_223514	predicted protein
ST47_g6367	ENI06252	PTRG_09125	OG5_132746	hypothetical protein
ST47_g3651	ENI06254	PTRG_09127	OG5_152672	hypothetical protein
ST47_g6369	ENI06256	PTRG_09129	OG5_155633	3-dehydroshikimate dehydratase
ST47_g1733	ENI06283	PTRG_09134	OG5_181916	hypothetical protein
ST47_g2884	ENI08677	PTRG_09152	OG5_130469	hypothetical protein
ST47_g2764	ENI03265	PTRG_09163	OG5_163978	hypothetical protein
ST47_g3349	ENI05442	PTRG_09164	OG5_126717	similar to MFS peptide transporter Ptr2
ST47_g3902	ENI10003	PTRG_09169	OG5_139353	major facilitator superfamily transporter
ST47_g3187	ENH99452	PTRG_09171	OG5_159912	-
ST47_g3025	ENI06137	PTRG_09177	OG5_141414	conserved hypothetical protein
ST47_g4941	ENI10587	PTRG_09009	OG5_176733	hypothetical protein
ST47_g4807	ENH99154	PTRG_09013	OG5_209393	hypothetical protein
ST47_g10328	ENI09372	PTRG_09019	OG5_149849	hypothetical protein
ST47_g4723	ENI02731	PTRG_09024	OG5_134240	putative alcohol dehydrogenase protein
ST47_g482	ENI10337	PTRG_09025	OG5_189161	hypothetical protein
ST47_g7308	ENI07905	PTRG_09037	OG5_134276	glycoside hydrolase family 7 protein
ST47_g9365	ENI08311	PTRG_09061	OG5_129350	hypothetical protein
ST47_g2024	ENI03588	PTRG_09067	OG5_150776	hypothetical protein
ST47_g4923	ENI06095	PTRG_09070	OG5_130311	hypothetical protein
ST47_g4407	ENI01771	PTRG_09087	OG5_142721	hypothetical protein
ST47_g3903	ENI05119	PTRG_09088	OG5_144666	-
ST47_g831	ENI06235	PTRG_09090	OG5_144429	hypothetical protein
ST47_g9442	ENI06234	PTRG_09091	OG5_203318	hypothetical protein
ST47_g10018	ENI05158	PTRG_09093	OG5_176999	hypothetical protein
ST47_g6224	ENI08655	PTRG_09208	OG5_127742	similar to Integral membrane protease of the rhomboid family involved in different forms of regulated intramembrane proteolysis (ISS)
ST47_g7129	ENI08531	PTRG_09210	OG5_126686	similar to ammonium transporter
ST47_g3013	ENI06207	PTRG_09240	OG5_241510	carbohydrate esterase family 3 protein
ST47_g9160	ENH99274	PTRG_09249	OG5_126961	hypothetical protein
ST47_g3709	ENI10829	PTRG_09259	OG5_149581	hypothetical protein
ST47_g8782	ENI01144	PTRG_09283	OG5_128113	hypothetical protein
ST47_g6995	ENI06472	PTRG_09291	OG5_137954	hypothetical protein
ST47_g7322	ENI08009	PTRG_09295	OG5_126880	glycoside hydrolase family 31 protein
ST47_g9898	ENH99963	PTRG_09296	OG5_146719	hypothetical protein
ST47_g1957	ENH99579	PTRG_09340	OG5_169628	conserved hypothetical protein
ST47_g1955	ENI04890	PTRG_09342	OG5_159817	hypothetical protein
ST47_g968	ENI02327	PTRG_09345	OG5_210886	hypothetical protein
ST47_g4518	ENH98821	PTRG_09349	OG5_147014	-
ST47_g7585	ENH99587	PTRG_09353	OG5_152696	hypothetical protein
ST47_g3273	ENI08209	PTRG_09354	OG5_133483	hypothetical protein
ST47_g7582	ENH99589	PTRG_09355	OG5_146691	hypothetical protein
ST47_g6594	ENI04806	PTRG_09369	OG5_155700	hypothetical protein
ST47_g5718	ENI07654	PTRG_09371	OG5_146865	hypothetical protein
ST47_g7587	ENI00419	PTRG_09376	OG5_129061	hypothetical protein
ST47_g7965	ENH99602	PTRG_09377	OG5_141211	hypothetical protein
ST47_g7131	ENI08533	PTRG_09382	OG5_131810	hypothetical protein
ST47_g6582	ENH99608	PTRG_09383	OG5_146823	hypothetical protein
ST47_g5302	ENH99610	PTRG_09394	OG5_146795	glycoside hydrolase family 47 protein
ST47_g4529	ENI04571	PTRG_09396	OG5_131823	amino acid transporter
ST47_g10451	ENI04656	PTRG_09406	OG5_134793	hypothetical protein
ST47_g6619	ENI09710	PTRG_09409	OG5_126593	hypothetical protein
ST47_g5310	ENI04639	PTRG_09422	OG5_138594	hypothetical protein
ST47_g5311	ENI04637	PTRG_09423	OG5_152776	similar to peptidase C45 acyl-coenzyme A:6-aminopenicillanic acid acyl-transferase
ST47_g5709	ENI03076	PTRG_09425	OG5_126886	similar to UMP-CMP kinase
ST47_g9465	ENI05818	PTRG_09429	OG5_163451	-
ST47_g6427	ENI10258	PTRG_09433	OG5_233141	hypothetical protein
ST47_g3103	ENI08304	PTRG_09446	OG5_141305	cellobiose dehydrogenase
ST47_g8903	ENI05698	PTRG_09449	OG5_155025	hypothetical protein
ST47_g9686	ENI07880	PTRG_09466	OG5_130993	hypothetical protein
ST47_g7555	ENI00295	PTRG_09474	OG5_175964	hypothetical protein
ST47_g3165	ENH99312	PTRG_09480	OG5_126778	hypothetical protein
ST47_g6521	ENI04521	PTRG_09496	OG5_152739	hypothetical protein
ST47_g4700	ENI08157	PTRG_09503	OG5_137948	hypothetical protein
ST47_g734	ENI00621	PTRG_09505	OG5_127620	alpha-galactosidase, partial
ST47_g2025	ENI08160	PTRG_09506	OG5_136987	similar to glycoside hydrolase family 95 protein
ST47_g1924	ENI05395	PTRG_09507	OG5_149916	similar to monooxygenase
ST47_g127	ENI08170	PTRG_09519	OG5_140279	hypothetical protein
ST47_g7453	ENI11177	PTRG_09544	OG5_169346	similar to endoglucanase II
ST47_g10109	ENI05458	PTRG_09553	OG5_165510	hypothetical protein
ST47_g7620	ENI00266	PTRG_09566	OG5_146529	hypothetical protein
ST47_g7616	ENI00263	PTRG_09569	OG5_233285	hypothetical protein
ST47_g9944	ENI00274	PTRG_09576	OG5_127505	hypothetical protein
ST47_g7552	ENI00278	PTRG_09581	OG5_169076	hypothetical protein
ST47_g367	ENI00286	PTRG_09589	OG5_210751	hypothetical protein
ST47_g10356	ENI03182	PTRG_09802	OG5_131150	hypothetical protein
ST47_g8002	ENI03365	PTRG_09842	OG5_159152	hypothetical protein
ST47_g8676	ENI01036	PTRG_09848	OG5_126609	hypothetical protein
ST47_g7633	ENI09222	PTRG_09859	OG5_130288	similar to indoleamine 2,3-dioxygenase
ST47_g6804	ENI09227	PTRG_09865	OG5_169005	hypothetical protein
ST47_g3778	ENI09268	PTRG_09871	OG5_152903	hypothetical protein
ST47_g4667	ENI01572	PTRG_09872	OG5_133516	hypothetical protein
ST47_g3260	ENI07312	PTRG_09874	OG5_176285	similar to cytochrome P450
ST47_g2408	ENI09133	PTRG_09877	OG5_149916	hypothetical protein
ST47_g4556	ENI06625	PTRG_09878	OG5_155981	hypothetical protein
ST47_g4673	ENI09264	PTRG_09899	OG5_132943	hypothetical protein
ST47_g8449	ENI09265	PTRG_09900	OG5_127257	glutathione-dependent formaldehyde-activating enzyme
ST47_g9945	ENI09701	PTRG_09617	OG5_127769	hypothetical protein
ST47_g7567	ENI07979	PTRG_09618	OG5_159338	similar to TPA: Putative Zn(II)2Cys6 transcription factor (Eurofung)
ST47_g4976	ENI03102	PTRG_09638	OG5_187809	hypothetical protein
ST47_g3284	ENI05627	PTRG_09641	OG5_126583	similar to aldehyde reductase
ST47_g7607	ENI04534	PTRG_09644	OG5_140297	hypothetical protein
ST47_g5879	ENH99313	PTRG_09645	OG5_137411	hypothetical protein
ST47_g7647	ENI08639	PTRG_09669	OG5_128593	hypothetical protein
ST47_g8788	ENI09267	PTRG_09673	OG5_133516	hypothetical protein
ST47_g4971	ENI04872	PTRG_09690	OG5_163450	hypothetical protein
ST47_g8212	ENI04875	PTRG_09693	OG5_128273	hypothetical protein
ST47_g481	ENI06621	PTRG_09701	OG5_131609	hypothetical protein
ST47_g10379	ENI09022	PTRG_09736	OG5_169296	hypothetical protein
ST47_g10428	ENI09004	PTRG_09754	OG5_187778	lipase 3 precursor
ST47_g4722	ENI00459	PTRG_09755	OG5_147045	hypothetical protein
ST47_g5442	ENI09031	PTRG_09759	OG5_176327	glycosyltransferase family 31 protein
ST47_g6795	ENI09051	PTRG_09779	OG5_187633	RecName: Full=Autophagy-related protein 22-1
ST47_g7058	ENI09038	PTRG_09790	OG5_137235	beta-ig-h3 fasciclin
ST47_g10361	ENI09027	PTRG_09797	OG5_169042	hypothetical protein
ST47_g5569	ENI09108	PTRG_09907	OG5_127847	hypothetical protein
ST47_g8018	ENI09446	PTRG_09921	OG5_209207	hypothetical protein
ST47_g8019	ENI09445	PTRG_09922	OG5_146866	hypothetical protein
ST47_g4651	ENI09422	PTRG_09938	OG5_135080	hypothetical protein
ST47_g4650	ENI09423	PTRG_09939	OG5_137950	hypothetical protein
ST47_g4649	ENI09424	PTRG_09940	OG5_159468	hypothetical protein
ST47_g8286	ENH99279	PTRG_09944	OG5_152731	hypothetical protein
ST47_g5542	ENI09073	PTRG_09947	OG5_146725	hypothetical protein
ST47_g5539	ENI09075	PTRG_09949	OG5_146764	hypothetical protein
ST47_g10355	ENI09068	PTRG_09956	OG5_149779	glycoside hydrolase family 20 protein
ST47_g732	ENI01294	PTRG_09960	OG5_127052	hypothetical protein
ST47_g6771	ENI09417	PTRG_09981	OG5_159456	hypothetical protein
ST47_g6811	ENI09408	PTRG_09988	OG5_159156	conserved hypothetical protein
ST47_g9544	ENI07401	PTRG_09997	OG5_135423	hypothetical protein
ST47_g7990	ENI09168	PTRG_10035	OG5_188768	hypothetical protein
ST47_g5527	ENI09181	PTRG_10047	OG5_203846	hypothetical protein
ST47_g8124	ENI09458	PTRG_10062	OG5_135234	hypothetical protein
ST47_g6277	ENI03740	PTRG_10063	OG5_129240	hypothetical protein
ST47_g3965	ENI09344	PTRG_10073	OG5_176323	glycoside hydrolase family 1 protein
ST47_g3601	ENI07176	PTRG_10074	OG5_126945	hypothetical protein
ST47_g7175	ENI09262	PTRG_10075	OG5_142837	hypothetical protein
ST47_g3477	ENI09250	PTRG_10084	OG5_142765	hypothetical protein
ST47_g5812	ENI05825	PTRG_10093	OG5_126911	similar to l-lactate dehydrogenase
ST47_g3062	ENI10483	PTRG_10099	OG5_176098	hypothetical protein
ST47_g6894	ENI08732	PTRG_10102	OG5_126713	choline dehydrogenase
ST47_g10053	ENI11131	PTRG_10110	OG5_127738	hypothetical protein
ST47_g3516	ENI07726	PTRG_10116	OG5_126717	similar to peptide transporter PTR2
ST47_g3061	ENI00757	PTRG_10119	OG5_176795	hypothetical protein
ST47_g3063	ENI00752	PTRG_10121	OG5_159166	hypothetical protein
ST47_g8637	ENI01798	PTRG_10145	OG5_136987	conserved hypothetical protein
ST47_g9953	ENH99887	PTRG_10148	OG5_210846	hypothetical protein
ST47_g4731	ENI04910	PTRG_10151	OG5_126914	hypothetical protein
ST47_g7179	ENI07499	PTRG_10159	OG5_163616	hypothetical protein
ST47_g8142	ENI01783	PTRG_10162	OG5_141305	cellobiose dehydrogenase
ST47_g1382	ENI01593	PTRG_10174	OG5_132033	glucan 1,4-alpha-maltohexaosidase
ST47_g8191	ENI01847	PTRG_10193	OG5_149952	hypothetical protein
ST47_g3960	ENI08211	PTRG_10207	OG5_152744	endo-1,4-beta-xylanase B precursor
ST47_g7577	ENI01762	PTRG_10217	OG5_163745	hypothetical protein
ST47_g8549	ENI01757	PTRG_10222	OG5_169121	hypothetical protein
ST47_g8550	ENI01756	PTRG_10223	OG5_127302	hypothetical protein
ST47_g8551	ENI05856	PTRG_10224	OG5_169120	hypothetical protein
ST47_g6001	ENI01835	PTRG_10232	OG5_139341	hypothetical protein
ST47_g9535	ENI09269	PTRG_10238	OG5_189139	hypothetical protein
ST47_g2789	ENI03552	PTRG_10239	OG5_142973	hypothetical protein
ST47_g8415	ENI05648	PTRG_10243	OG5_136999	phosphodiesterase/alkaline phosphatase D precursor
ST47_g2636	ENI01858	PTRG_10245	OG5_159180	hypothetical protein
ST47_g8490	ENI01876	PTRG_10246	OG5_150465	hypothetical protein
ST47_g4200	ENI01880	PTRG_10253	OG5_171414	hypothetical protein
ST47_g4978	ENI10580	PTRG_10263	OG5_136537	hypothetical protein
ST47_g3060	ENI10576	PTRG_10267	OG5_152902	hypothetical protein
ST47_g2098	ENI03966	PTRG_10275	OG5_129401	similar to amidohydrolase family protein
ST47_g8097	ENI10378	PTRG_10276	OG5_232953	conserved hypothetical protein
ST47_g4776	ENH99800	PTRG_10283	OG5_131361	similar to short-chain dehydrogenase/reductase SDR
ST47_g3206	ENI06506	PTRG_10291	OG5_134812	hypothetical protein
ST47_g3048	ENI10534	PTRG_10302	OG5_188791	periplasmic beta-glucosidase precursor
ST47_g4549	ENI00782	PTRG_10311	OG5_146825	putative beta-lactamase protein
ST47_g2698	ENI00777	PTRG_10312	OG5_149818	similar to alpha-N-arabinofuranosidase
ST47_g6791	ENI09208	PTRG_10320	OG5_139332	hypothetical protein
ST47_g9933	ENH98518	PTRG_10323	OG5_155924	hypothetical protein
ST47_g2642	ENI01481	PTRG_10335	OG5_155804	hypothetical protein
ST47_g9482	ENI01626	PTRG_10355	OG5_128683	hypothetical protein
ST47_g9021	ENI01513	PTRG_10372	OG5_131889	hypothetical protein
ST47_g8517	ENI01514	PTRG_10373	OG5_159166	hypothetical protein
ST47_g7919	ENI06200	PTRG_10378	OG5_126647	hypothetical protein
ST47_g8473	ENI01507	PTRG_10387	OG5_131203	hypothetical protein
ST47_g7697	ENI07360	PTRG_10396	OG5_135329	hypothetical protein
ST47_g8404	ENH99641	PTRG_10398	OG5_175936	multidrug transporter
ST47_g4153	ENH99650	PTRG_10404	OG5_159161	hypothetical protein
ST47_g5139	ENI01986	PTRG_10420	OG5_149581	hypothetical protein
ST47_g7295	ENH98814	PTRG_10428	OG5_126596	similar to lipid A export ATP-binding/permease protein msbA
ST47_g8459	ENI01607	PTRG_10443	OG5_137455	hypothetical protein
ST47_g9020	ENI02147	PTRG_10450	OG5_126860	C-factor
ST47_g6522	ENH98827	PTRG_10451	OG5_164116	hypothetical protein
ST47_g1592	ENH99798	PTRG_10452	OG5_169415	hypothetical protein
ST47_g741	ENI04463	PTRG_10456	OG5_163567	hypothetical protein
ST47_g8561	ENI01527	PTRG_10464	OG5_223041	hypothetical protein
ST47_g9969	ENI09232	PTRG_10466	OG5_142994	hypothetical protein
ST47_g8194	ENI01538	PTRG_10479	OG5_169795	hypothetical protein
ST47_g9857	ENI01548	PTRG_10487	OG5_139325	hypothetical protein
ST47_g253	ENI01553	PTRG_10493	OG5_128068	aminotransferase class III
ST47_g3073	ENI10685	PTRG_10607	OG5_132035	similar to dipeptidyl-peptidase V precursor
ST47_g6913	ENI03104	PTRG_10620	OG5_126733	hypothetical protein
ST47_g4010	ENH99523	PTRG_10635	OG5_169854	hypothetical protein
ST47_g4135	ENI10490	PTRG_10639	OG5_142842	hypothetical protein
ST47_g3722	ENH99156	PTRG_10644	OG5_126583	hypothetical protein
ST47_g4567	ENI10485	PTRG_10645	OG5_144560	hypothetical protein
ST47_g8088	ENI10484	PTRG_10646	OG5_140994	hypothetical protein
ST47_g751	ENI01661	PTRG_10652	OG5_163401	acetamidase
ST47_g1085	ENI08734	PTRG_10654	OG5_138585	glycosyl hydrolase family 88, putative
ST47_g7740	ENI01657	PTRG_10657	OG5_163586	hypothetical protein
ST47_g4000	ENI01655	PTRG_10659	OG5_210886	hypothetical protein
ST47_g7854	ENI09713	PTRG_10662	OG5_126929	-
ST47_g4569	ENI05596	PTRG_10668	OG5_127043	hypothetical protein
ST47_g4571	ENI10390	PTRG_10671	OG5_141250	hypothetical protein
ST47_g3926	ENI02635	PTRG_10676	OG5_155791	hypothetical protein
ST47_g3951	ENI10423	PTRG_10681	OG5_163518	carbohydrate esterase family 8 protein
ST47_g906	ENI08124	PTRG_10689	OG5_131516	hypothetical protein
ST47_g8417	ENI01564	PTRG_10506	OG5_176722	hypothetical protein
ST47_g8564	ENI01565	PTRG_10507	OG5_127227	predicted protein
ST47_g8554	ENH99673	PTRG_10527	OG5_133337	high affinity glucose transporter
ST47_g5568	ENI05574	PTRG_10532	OG5_141404	siderophore iron transporter
ST47_g9714	ENI02239	PTRG_10534	OG5_126574	ABC transporter
ST47_g10154	ENH99666	PTRG_10535	OG5_129592	hypothetical protein
ST47_g6583	ENH99669	PTRG_10539	OG5_131361	hypothetical protein
ST47_g7789	ENI02234	PTRG_10540	OG5_136125	conserved hypothetical protein
ST47_g3599	ENI02696	PTRG_10544	OG5_127052	hypothetical protein
ST47_g8022	ENI01886	PTRG_10545	OG5_136524	beta-1,3-exoglucanase
ST47_g2639	ENI08427	PTRG_10552	OG5_130324	arylsulfatase precursor
ST47_g3170	ENI07177	PTRG_10561	OG5_131865	hypothetical protein
ST47_g4943	ENI04595	PTRG_10567	OG5_152744	endo-1,4-betaxylanase [Didymella pisi]
ST47_g4142	ENI01651	PTRG_10572	OG5_128423	hypothetical protein
ST47_g4143	ENI01650	PTRG_10573	OG5_223962	hypothetical protein
ST47_g4147	ENI01582	PTRG_10578	OG5_133065	hypothetical protein
ST47_g8072	ENI00739	PTRG_10590	OG5_151256	ser/Thr protein phosphatase family protein
ST47_g8071	ENI00741	PTRG_10592	OG5_176158	hypothetical protein
ST47_g198	ENI00742	PTRG_10593	OG5_159830	cellulose-binding protein
ST47_g3082	ENI00731	PTRG_10707	OG5_153658	hypothetical protein
ST47_g10087	ENI04744	PTRG_10709	OG5_134804	mannan endo-1,6-alpha-mannosidase DCW1 precursor
ST47_g1432	ENI08450	PTRG_10713	OG5_132299	hypothetical protein
ST47_g5642	ENI00724	PTRG_10715	OG5_187451	hypothetical protein
ST47_g8085	ENI00718	PTRG_10718	OG5_135740	hypothetical protein
ST47_g8084	ENI04566	PTRG_10719	OG5_128618	hypothetical protein
ST47_g8345	ENI09520	PTRG_10738	OG5_127186	hypothetical protein
ST47_g3914	ENI10566	PTRG_10748	OG5_176835	hypothetical protein
ST47_g3917	ENI10570	PTRG_10752	OG5_168915	hypothetical protein
ST47_g8474	ENI01592	PTRG_10754	OG5_129831	conserved hypothetical protein
ST47_g1387	ENI10516	PTRG_10755	OG5_233030	benzoate 4-monooxygenase cytochrome p450
ST47_g7171	ENI10526	PTRG_10756	OG5_137453	hypothetical protein
ST47_g1947	ENI10524	PTRG_10758	OG5_142411	dihydroxyacetone synthase
ST47_g8093	ENI10523	PTRG_10759	OG5_159173	hypothetical protein
ST47_g1249	ENH99797	PTRG_10779	OG5_127214	MULTISPECIES: NADP-dependent oxidoreductase
ST47_g4983	ENI05523	PTRG_10782	OG5_169415	hypothetical protein
ST47_g1965	ENI04815	PTRG_10790	OG5_187580	hypothetical protein
ST47_g3934	ENI05528	PTRG_11009	OG5_131516	similar to potassium transport protein 1
ST47_g4348	ENI00682	PTRG_11014	OG5_175853	conserved hypothetical protein
ST47_g4806	ENI07155	PTRG_11020	OG5_159532	-
ST47_g153	ENI07912	PTRG_11023	OG5_188847	hypothetical protein
ST47_g9151	ENI03140	PTRG_11032	OG5_158776	conserved hypothetical protein
ST47_g164	ENI07948	PTRG_11033	OG5_187626	hypothetical protein
ST47_g2321	ENI07922	PTRG_11060	OG5_130282	uracil permease
ST47_g4361	ENI07410	PTRG_11077	OG5_129543	hypothetical protein
ST47_g456	ENI07550	PTRG_11092	OG5_163441	hypothetical protein
ST47_g455	ENI07551	PTRG_11093	OG5_233107	hypothetical protein
ST47_g2041	ENI04839	PTRG_10818	OG5_177013	hypothetical protein
ST47_g9897	ENH99913	PTRG_10838	OG5_126880	glycoside hydrolase family 31 protein
ST47_g8922	ENI08013	PTRG_10842	OG5_134002	-
ST47_g9387	ENI00619	PTRG_10845	OG5_137432	hypothetical protein
ST47_g928	ENI08145	PTRG_10860	OG5_163557	exo-beta-D-glucosaminidase
ST47_g9750	ENI07994	PTRG_10870	OG5_143000	alpha-acetolactate decarboxylase
ST47_g5544	ENI09625	PTRG_10900	OG5_134629	conserved hypothetical protein
ST47_g6100	ENI08599	PTRG_10901	OG5_233176	hypothetical protein
ST47_g8907	ENI08083	PTRG_10903	OG5_159477	hypothetical protein
ST47_g8906	ENI02300	PTRG_10904	OG5_134819	hypothetical protein
ST47_g8905	ENI08081	PTRG_10905	OG5_209558	hypothetical protein
ST47_g2335	ENI06052	PTRG_10919	OG5_128502	hypothetical protein
ST47_g9741	ENI07835	PTRG_10926	OG5_188915	hypothetical protein
ST47_g9740	ENI07836	PTRG_10927	OG5_197697	hypothetical protein
ST47_g10402	ENI03925	PTRG_10950	OG5_127769	hypothetical protein
ST47_g212	ENI08073	PTRG_10960	OG5_211029	hypothetical protein
ST47_g3441	ENI09801	PTRG_10970	OG5_137006	hypothetical protein
ST47_g10311	ENI07481	PTRG_10973	OG5_131532	hypothetical protein
ST47_g8753	ENI02868	PTRG_10991	OG5_127204	asparagine synthetase
ST47_g9716	ENI08140	PTRG_10994	OG5_132556	hypothetical protein
ST47_g9715	ENI08138	PTRG_10995	OG5_175897	similar to TPA: lysophospholipase A
ST47_g607	ENI07632	PTRG_11109	OG5_233077	hypothetical protein
ST47_g606	ENI07633	PTRG_11110	OG5_233078	conserved hypothetical protein
ST47_g1931	ENI07640	PTRG_11122	OG5_189100	hypothetical protein
ST47_g1932	ENH98526	PTRG_11123	OG5_126639	trypsin
ST47_g3094	ENI07606	PTRG_11145	OG5_126792	cyclophilin 1 long isoform
ST47_g5608	ENI09975	PTRG_11146	OG5_133664	hypothetical protein
ST47_g9269	ENI07600	PTRG_11151	OG5_126809	similar to oxidoreductase
ST47_g5892	ENI02172	PTRG_11156	OG5_209624	hypothetical protein
ST47_g617	ENI02170	PTRG_11159	OG5_163447	hypothetical protein
ST47_g7054	ENH98614	PTRG_11167	OG5_126664	hypothetical protein
ST47_g5886	ENI02326	PTRG_11177	OG5_149764	hypothetical protein
ST47_g6573	ENI03261	PTRG_11188	OG5_235461	hypothetical protein
ST47_g7807	ENI02284	PTRG_11191	OG5_160957	conserved hypothetical protein
ST47_g8804	ENI02293	PTRG_11197	OG5_126939	hypothetical protein
ST47_g7800	ENI02292	PTRG_11198	OG5_129037	tyrosyl-DNA phosphodiesterase 1
ST47_g4882	ENI02243	PTRG_11218	OG5_210768	glycoside hydrolase family 28 protein
ST47_g1043	ENI02317	PTRG_11246	OG5_137985	hypothetical protein
ST47_g9303	ENI05410	PTRG_11251	OG5_128163	hypothetical protein
ST47_g7848	ENI02178	PTRG_11265	OG5_159228	hypothetical protein
ST47_g9102	ENH99670	PTRG_11297	OG5_136125	hypothetical protein
ST47_g1041	ENI02138	PTRG_11300	OG5_159251	hypothetical protein
ST47_g8315	ENI02145	PTRG_11310	OG5_155475	hypothetical protein
ST47_g8279	ENI02198	PTRG_11313	OG5_144615	hypothetical protein
ST47_g8280	ENI02197	PTRG_11314	OG5_159463	predicted protein
ST47_g2866	ENH98676	PTRG_11315	OG5_141413	-
ST47_g8283	ENI02195	PTRG_11316	OG5_169246	hypothetical protein
ST47_g8266	ENI02191	PTRG_11321	OG5_169038	hypothetical protein
ST47_g7834	ENI02212	PTRG_11331	OG5_135794	hypothetical protein
ST47_g8294	ENI07599	PTRG_11352	OG5_135787	hypothetical protein
ST47_g241	ENI04787	PTRG_11373	OG5_128800	hypothetical protein
ST47_g1359	ENI08947	PTRG_11393	OG5_127243	hypothetical protein
ST47_g10406	ENI08957	PTRG_11402	OG5_162772	hypothetical protein
ST47_g7228	ENI04682	PTRG_11503	OG5_127458	hypothetical protein
ST47_g6950	ENI04683	PTRG_11504	OG5_132350	similar to mandelate racemase/muconate lactonizing protein
ST47_g5024	ENI04606	PTRG_11506	OG5_130188	hypothetical protein
ST47_g8977	ENI10024	PTRG_11509	OG5_180738	hypothetical protein
ST47_g6944	ENI04609	PTRG_11525	OG5_169725	hypothetical protein
ST47_g6945	ENI04607	PTRG_11527	OG5_159853	predicted protein
ST47_g4440	ENI08728	PTRG_11557	OG5_182714	hypothetical protein
ST47_g4550	ENI04510	PTRG_11560	OG5_149818	hypothetical protein
ST47_g9724	ENI04508	PTRG_11562	OG5_149642	acetylornithine deacetylase
ST47_g5423	ENI03969	PTRG_11565	OG5_128871	hypothetical protein
ST47_g5373	ENI04482	PTRG_11572	OG5_163724	hypothetical protein
ST47_g5356	ENI04475	PTRG_11590	OG5_131765	hypothetical protein
ST47_g5355	ENI05481	PTRG_11592	OG5_130289	hypothetical protein
ST47_g10407	ENI08958	PTRG_11403	OG5_149855	similar to C4-dicarboxylate transporter/malic acid transport protein
ST47_g7144	ENI08959	PTRG_11405	OG5_130469	conserved hypothetical protein
ST47_g4977	ENI00613	PTRG_11407	OG5_126583	hypothetical protein
ST47_g1052	ENI08963	PTRG_11410	OG5_129986	hypothetical protein
ST47_g6601	ENI00805	PTRG_11420	OG5_152524	putative nad dependent epimerase protein
ST47_g4620	ENH99807	PTRG_11431	OG5_159230	hypothetical protein
ST47_g5362	ENH99863	PTRG_11446	OG5_155861	hypothetical protein
ST47_g1248	ENI04535	PTRG_11448	OG5_126621	oxidoreductase
ST47_g2715	ENH99836	PTRG_11450	OG5_155741	hypothetical protein
ST47_g7271	ENH99211	PTRG_11455	OG5_141352	hypothetical protein
ST47_g5012	ENI02710	PTRG_11480	OG5_158905	similar to cytochrome P450 alkane hydroxylase
ST47_g6161	ENH99821	PTRG_11481	OG5_127470	glycoside hydrolase family 20 protein
ST47_g10108	ENI06480	PTRG_11502	OG5_137318	hypothetical protein
ST47_g10072	ENI10844	PTRG_11709	OG5_133336	hypothetical protein
ST47_g3475	ENI01518	PTRG_11710	OG5_163567	hypothetical protein
ST47_g3504	ENI04471	PTRG_11714	OG5_168965	similar to kelch repeat protein
ST47_g6958	ENI01829	PTRG_11716	OG5_176738	hypothetical protein
ST47_g2667	ENI01830	PTRG_11718	OG5_223032	predicted protein
ST47_g10474	ENH98817	PTRG_11751	OG5_126609	similar to 4-coumarate-coa ligase
ST47_g7536	ENI09477	PTRG_11801	OG5_139356	Ferric/cupric reductase transmembrane component 2
ST47_g2704	ENI03880	PTRG_11827	OG5_126680	similar to acyl-CoA synthetase/AMP-acid ligase
ST47_g4453	ENI08750	PTRG_11831	OG5_136523	hypothetical protein
ST47_g5930	ENI05047	PTRG_11850	OG5_133411	hypothetical protein
ST47_g2461	ENI05056	PTRG_11852	OG5_139326	hypothetical protein
ST47_g1895	ENI05058	PTRG_11854	OG5_176762	hypothetical protein
ST47_g992	ENI05069	PTRG_11864	OG5_140393	hypothetical protein
ST47_g1001	ENI05072	PTRG_11873	OG5_133768	hypothetical protein
ST47_g5194	ENI08961	PTRG_11877	OG5_126583	hypothetical protein
ST47_g3572	ENI04863	PTRG_11878	OG5_131865	nitrilase
ST47_g2673	ENI01820	PTRG_11604	OG5_137161	hypothetical protein
ST47_g10247	ENI02256	PTRG_11606	OG5_147012	similar to alcohol oxidase
ST47_g5384	ENI01727	PTRG_11608	OG5_127552	hypothetical protein
ST47_g3565	ENH98766	PTRG_11613	OG5_155658	hypothetical protein
ST47_g4867	ENI01719	PTRG_11615	OG5_144534	hypothetical protein
ST47_g6168	ENI03670	PTRG_11625	OG5_152681	hypothetical protein
ST47_g2663	ENI01800	PTRG_11628	OG5_141396	hypothetical protein
ST47_g9771	ENI01827	PTRG_11637	OG5_130282	hypothetical protein
ST47_g5379	ENI01717	PTRG_11655	OG5_222848	hypothetical protein
ST47_g10460	ENI01714	PTRG_11657	OG5_138592	conserved hypothetical protein
ST47_g10464	ENI06281	PTRG_11661	OG5_128220	similar to competence/damage-inducible protein cinA
ST47_g3367	ENI06446	PTRG_11668	OG5_127967	hypothetical protein
ST47_g9700	ENI08271	PTRG_11687	OG5_128431	hypothetical protein
ST47_g5453	ENH98883	PTRG_11699	OG5_135789	hypothetical protein
ST47_g5448	ENH98869	PTRG_12109	OG5_138673	hypothetical protein
ST47_g10589	ENI03083	PTRG_12131	OG5_160729	hypothetical protein
ST47_g8049	ENI07343	PTRG_12146	OG5_135126	cytochrome P450 monooxygenase
ST47_g7460	ENI05401	PTRG_11919	OG5_133762	hypothetical protein
ST47_g4973	ENI03558	PTRG_11921	OG5_152899	hypothetical protein
ST47_g8048	ENI08973	PTRG_11922	OG5_126664	MFS toxin efflux pump
ST47_g7106	ENI02021	PTRG_11942	OG5_149581	-
ST47_g9568	ENI08093	PTRG_11987	OG5_149581	-
ST47_g6636	ENH98712	PTRG_12031	OG5_146856	hypothetical protein
ST47_g236	ENH98707	PTRG_12042	OG5_186546	short chain dehydrogenase
ST47_g8540	ENI01091	PTRG_12060	OG5_149952	hypothetical protein
ST47_g8496	ENI08996	PTRG_12087	OG5_126596	ABC transporter sequence aa7 from patent WO200132904-A2-Penicillium chrysogenum
ST47_g2879	ENI06201	PTRG_12089	OG5_132129	similar to aminopeptidase Y
ST47_g8515	ENI01512	PTRG_12092	OG5_126647	hypothetical protein
