# Supplementary material for: Draft genome sequencing and secretome analysis of fungal phytopathogen Ascochyta rabiei provides insight into the necrotrophic effector repertoire
Source: Sci Rep. 2016 Apr 19;6:24638. doi: 10.1038/srep24638 (PMC4835772; doi:10.1038/srep24638)
Supplement: Supplementary Dataset 8 [file srep24638-s9.xls]

## Sheet: Sheet 1
Supplementary Data 8
Supplementary Data 8. Annotation of 112 shared orthologous genes among the biotrophic fungi C. purpurea, B. graminis f.sp. tritici and B. graminis f.sp. hordei.
C. purpurea	B. graminis f.sp. tritici	B. graminis f.sp. hordei	Orthologous group IDs	Description
CCE33784	gi|521768910|gb|EPQ61457.1|	gi|528296450|emb|CCU77239.1|	OG5_127640	related to ubiquitin-protein ligase HUL4
CCE27202	gi|521769004|gb|EPQ61529.1|	gi|528296256|emb|CCU77322.1|	OG5_233272	uncharacterized protein
CCE29747	gi|521769127|gb|EPQ61639.1|	gi|528300435|emb|CCU75406.1|	OG5_203332	uncharacterized protein
CCE27182	gi|521769162|gb|EPQ61665.1|	gi|528294320|emb|CCU80127.1|	OG5_203345	uncharacterized protein
CCE35164	gi|521769187|gb|EPQ61690.1|	gi|528297831|emb|CCU76558.1|	OG5_209904	uncharacterized protein
CCE28394	gi|521769089|gb|EPQ61601.1|	gi|528300405|emb|CCU75427.1|	OG5_233072	uncharacterized protein
CCE30659	gi|521769110|gb|EPQ61622.1|	gi|528300417|emb|CCU75422.1|	OG5_146229	uncharacterized protein
CCE33227	gi|521769393|gb|EPQ61856.1|	gi|528289803|emb|CCU82865.1|	OG5_210625	uncharacterized protein
CCE32412	gi|521769458|gb|EPQ61886.1|	gi|528293073|emb|CCU81553.1|	OG5_144543	CCG-6 clock-controlled protein 6 (ccg-6)
CCE28999	gi|521769466|gb|EPQ61894.1|	gi|528293082|emb|CCU81562.1|	OG5_168921	uncharacterized protein
CCE27625	gi|521769562|gb|EPQ61975.1|	gi|528297603|emb|CCU76675.1|	OG5_233203	uncharacterized protein
CCE30363	gi|521769612|gb|EPQ62008.1|	gi|528302214|emb|CCU74518.1|	OG5_233266	uncharacterized protein
CCE30482	gi|521769736|gb|EPQ62098.1|	gi|528293384|emb|CCU81407.1|	OG5_209436	related to conserved oligomeric Golgi complex component 3
CCE30499	gi|521770116|gb|EPQ62379.1|	gi|528302919|emb|CCU74187.1|	OG5_149838	related to SWI5-transcription factor
CCE32799	gi|521770064|gb|EPQ62333.1|	gi|528296868|emb|CCU77018.1|	OG5_232989	uncharacterized protein
CCE27247	gi|521770245|gb|EPQ62479.1|	gi|528291516|emb|CCU82245.1|	OG5_128545	probable nicotinate-nucleotide pyrophosphorylase (carboxylating)
CCE29427	gi|521770267|gb|EPQ62491.1|	gi|528294689|emb|CCU79479.1|	OG5_209648	uncharacterized protein
CCE26993	gi|521770337|gb|EPQ62561.1|	gi|528292793|emb|CCU81676.1|	OG5_195894	uncharacterized protein
CCE33697	gi|521770359|gb|EPQ62583.1|	gi|528292770|emb|CCU81693.1|	OG5_233195	uncharacterized protein
CCE27753	gi|521770360|gb|EPQ62584.1|	gi|528292774|emb|CCU81692.1|	OG5_241491	uncharacterized protein
CCE27301	gi|521770402|gb|EPQ62612.1|	gi|528290220|emb|CCU82720.1|	OG5_141863	related to IVY1-phospholipid-binding protein
CCE33450	gi|521770412|gb|EPQ62622.1|	gi|528290226|emb|CCU82712.1|	OG5_155923	uncharacterized protein
CCE30504	gi|521770801|gb|EPQ62883.1|	gi|528291555|emb|CCU82231.1|	OG5_159284	uncharacterized protein
CCE30734	gi|521770429|gb|EPQ62639.1|	gi|528297696|emb|CCU76628.1|	OG5_155755	uncharacterized protein
CCE31088	gi|521770485|gb|EPQ62675.1|	gi|528294128|emb|CCU80375.1|	OG5_169877	uncharacterized protein
CCE34129	gi|521770880|gb|EPQ62942.1|	gi|528302791|emb|CCU74247.1|	OG5_140625	uncharacterized protein
CCE34130	gi|521770881|gb|EPQ62943.1|	gi|528302793|emb|CCU74249.1|	OG5_140625	uncharacterized protein
CCE29422	gi|521770908|gb|EPQ62952.1|	gi|528297105|emb|CCU76918.1|	OG5_128629	related to acid sphingomyelinase
CCE28923	gi|521771329|gb|EPQ63285.1|	gi|528295441|emb|CCU78245.1|	OG5_233288	uncharacterized protein
CCE34495	gi|521771487|gb|EPQ63390.1|	gi|528302438|emb|CCU74406.1|	OG5_232993	uncharacterized protein
CCE33257	gi|521771494|gb|EPQ63397.1|	gi|528295535|emb|CCU77988.1|	OG5_127972	related to KEL2-involved in cell fusion and morphogenesis
CCE33278	gi|521771497|gb|EPQ63400.1|	gi|528302431|emb|CCU74413.1|	OG5_203353	uncharacterized protein
CCE34751	gi|521771503|gb|EPQ63406.1|	gi|528289200|emb|CCU83090.1|	OG5_163861	related to D-arabinitol 2-dehydrogenase
CCE31905	gi|521771522|gb|EPQ63425.1|	gi|528292869|emb|CCU81632.1|	OG5_159627	uncharacterized protein
CCE30193	gi|521771587|gb|EPQ63464.1|	gi|528302402|emb|CCU74432.1|	OG5_169219	uncharacterized protein
CCE33906	gi|521771604|gb|EPQ63481.1|	gi|528302376|emb|CCU74440.1|	OG5_169219	uncharacterized protein
CCE27433	gi|521771707|gb|EPQ63541.1|	gi|528297591|emb|CCU76685.1|	OG5_137331	related to capsular associated protein (CAP10)
CCE34132	gi|521771750|gb|EPQ63570.1|	gi|528302779|emb|CCU74256.1|	OG5_140625	uncharacterized protein
CCE27002	gi|521772309|gb|EPQ63979.1|	gi|528299082|emb|CCU76031.1|	OG5_155878	uncharacterized protein
CCE33615	gi|521772330|gb|EPQ64000.1|	gi|528299107|emb|CCU76020.1|	OG5_233135	uncharacterized protein
CCE30325	gi|521771978|gb|EPQ63742.1|	gi|528297148|emb|CCU76879.1|	OG5_168987	uncharacterized protein
CCE31281	gi|521772222|gb|EPQ63915.1|	gi|528297775|emb|CCU76586.1|	OG5_203356	uncharacterized protein
CCE26892	gi|521772450|gb|EPQ64084.1|	gi|528301117|emb|CCU75083.1|	OG5_128513	probable Gim complex component GIM3
CCE31156	gi|521772478|gb|EPQ64098.1|	gi|528290594|emb|CCU82591.1|	OG5_232949	uncharacterized protein
CCE33078	gi|521772512|gb|EPQ64132.1|	gi|528298851|emb|CCU76123.1|	OG5_159083	uncharacterized protein
CCE33598	gi|521771854|gb|EPQ63652.1|	gi|528302406|emb|CCU74428.1|	OG5_140625	uncharacterized protein
CCE28670	gi|521771893|gb|EPQ63678.1|	gi|528296105|emb|CCU77399.1|	OG5_126561	probable ATP-binding cassette transporter protein YOR1
CCE34383	gi|521771931|gb|EPQ63702.1|	gi|528299953|emb|CCU75658.1|	OG5_233186	uncharacterized protein
CCE31007	gi|521772533|gb|EPQ64153.1|	gi|528298798|emb|CCU76138.1|	OG5_127591	related to DNA polymerase theta
CCE26998	gi|521772584|gb|EPQ64192.1|	gi|528300911|emb|CCU75190.1|	OG5_129052	uncharacterized protein
CCE26648	gi|521772641|gb|EPQ64234.1|	gi|528293148|emb|CCU81524.1|	OG5_172459	uncharacterized protein
CCE35114	gi|521772653|gb|EPQ64241.1|	gi|528302302|emb|CCU74478.1|	OG5_140625	uncharacterized protein
CCE35115	gi|521772700|gb|EPQ64271.1|	gi|528302281|emb|CCU74485.1|	OG5_140625	uncharacterized protein
CCE35116	gi|521772702|gb|EPQ64273.1|	gi|528302485|emb|CCU74387.1|	OG5_140625	uncharacterized protein
CCE29132	gi|521772747|gb|EPQ64300.1|	gi|528296888|emb|CCU77002.1|	OG5_209566	related to DNA damage checkpoint protein
CCE27732	gi|521772779|gb|EPQ64325.1|	gi|528297895|emb|CCU76535.1|	OG5_223568	uncharacterized protein
CCE28549	gi|521772847|gb|EPQ64377.1|	gi|528293254|emb|CCU81464.1|	OG5_129853	related to acyl-CoA dehydrogenase, medium-chain specific, mitochondrial precursor
CCE31346	gi|521772875|gb|EPQ64397.1|	gi|528298687|emb|CCU76202.1|	OG5_174966	related to beta-tubulin binding protein
CCE32228	gi|521772896|gb|EPQ64418.1|	gi|528292837|emb|CCU81647.1|	OG5_203333	uncharacterized protein
CCE28272	gi|521772983|gb|EPQ64470.1|	gi|528293743|emb|CCU81170.1|	OG5_130707	uncharacterized protein
CCE31820	gi|521773051|gb|EPQ64520.1|	gi|528295415|emb|CCU78299.1|	OG5_229150	related to ferric-chelate reductase
CCE28822	gi|521773183|gb|EPQ64636.1|	gi|528296324|emb|CCU77303.1|	OG5_158979	probable alkaline protease (oryzin)
CCE35117	gi|521773269|gb|EPQ64706.1|	gi|528301955|emb|CCU74683.1|	OG5_140625	uncharacterized protein
CCE28545	gi|521773298|gb|EPQ64728.1|	gi|528296036|emb|CCU77430.1|	OG5_159488	uncharacterized protein
CCE32042	gi|521773549|gb|EPQ64938.1|	gi|528298011|emb|CCU76496.1|	OG5_233298	uncharacterized protein
CCE28944	gi|521773659|gb|EPQ65018.1|	gi|528300473|emb|CCU75386.1|	OG5_139391	uncharacterized protein
CCE35118	gi|521773677|gb|EPQ65036.1|	gi|528301953|emb|CCU74684.1|	OG5_140625	uncharacterized protein
CCE26600	gi|521773509|gb|EPQ64909.1|	gi|528299343|emb|CCU75926.1|	OG5_233167	uncharacterized protein
CCE31211	gi|521773329|gb|EPQ64759.1|	gi|528302603|emb|CCU74329.1|	OG5_163984	related to CYC8-general repressor of transcription
CCE31768	gi|521773868|gb|EPQ65184.1|	gi|528300056|emb|CCU75599.1|	OG5_132700	uncharacterized protein
CCE32372	gi|521773879|gb|EPQ65188.1|	gi|528296598|emb|CCU77143.1|	OG5_233304	probable DFG5 protein
CCE35123	gi|521773896|gb|EPQ65199.1|	gi|528301947|emb|CCU74686.1|	OG5_140625	uncharacterized protein
CCE26943	gi|521773943|gb|EPQ65225.1|	gi|528291019|emb|CCU82421.1|	OG5_233315	uncharacterized protein
CCE35124	gi|521774093|gb|EPQ65346.1|	gi|528301275|emb|CCU75020.1|	OG5_140625	uncharacterized protein
CCE35125	gi|521774097|gb|EPQ65350.1|	gi|528300848|emb|CCU75222.1|	OG5_140625	uncharacterized protein
CCE31165	gi|521774022|gb|EPQ65285.1|	gi|528301429|emb|CCU74968.1|	OG5_209340	uncharacterized protein
CCE28688	gi|521774050|gb|EPQ65313.1|	gi|528301970|emb|CCU74674.1|	OG5_145220	uncharacterized protein
CCE31616	gi|521774351|gb|EPQ65552.1|	gi|528301631|emb|CCU74839.1|	OG5_155778	uncharacterized protein
CCE32068	gi|521774269|gb|EPQ65488.1|	gi|528302873|emb|CCU74214.1|	OG5_163438	uncharacterized protein
CCE33219	gi|521774649|gb|EPQ65811.1|	gi|528295382|emb|CCU78352.1|	OG5_233290	uncharacterized protein
CCE33216	gi|521774652|gb|EPQ65814.1|	gi|528295385|emb|CCU78356.1|	OG5_233291	uncharacterized protein
CCE29352	gi|521774654|gb|EPQ65816.1|	gi|680256390|emb|CEA17200.1|	OG5_133791	uncharacterized protein
CCE31812	gi|521774490|gb|EPQ65667.1|	gi|528302144|emb|CCU74568.1|	OG5_169219	uncharacterized protein
CCE29583	gi|521774501|gb|EPQ65678.1|	gi|528302180|emb|CCU74561.1|	OG5_168972	uncharacterized protein
CCE34281	gi|521774840|gb|EPQ65956.1|	gi|528300834|emb|CCU75228.1|	OG5_140625	uncharacterized protein
CCE28356	gi|521774924|gb|EPQ66019.1|	gi|528301084|emb|CCU75102.1|	OG5_131009	related to voltage gated Ca2+ channel
CCE27601	gi|521775020|gb|EPQ66091.1|	gi|528289831|emb|CCU82848.1|	OG5_223160	related to acid phosphatase
CCE33234	gi|521775026|gb|EPQ66097.1|	gi|528289836|emb|CCU82843.1|	OG5_158583	uncharacterized protein
CCE28821	gi|521775084|gb|EPQ66147.1|	gi|528292539|emb|CCU81797.1|	OG5_159609	uncharacterized protein
CCE35023	gi|521775195|gb|EPQ66233.1|	gi|528291470|emb|CCU82265.1|	OG5_132161	uncharacterized protein
CCE28711	gi|521775288|gb|EPQ66294.1|	gi|528289465|emb|CCU82988.1|	OG5_139324	related to Uth1p, Nca3p, YIL123w and Sun4p
CCE34938	gi|521775314|gb|EPQ66320.1|	gi|528300377|emb|CCU75438.1|	OG5_140625	uncharacterized protein
CCE30709	gi|521775395|gb|EPQ66383.1|	gi|528294286|emb|CCU80202.1|	OG5_210521	uncharacterized protein
CCE32139	gi|521776386|gb|EPQ66878.1|	gi|528300293|emb|CCU75490.1|	OG5_140625	uncharacterized protein
CCE35308	gi|521775613|gb|EPQ66570.1|	gi|528294594|emb|CCU79610.1|	OG5_129162	related to MUS81 protein, involved in the repair of UV-and methylation-induced DNA damage
CCE27292	gi|521775528|gb|EPQ66485.1|	gi|528292116|emb|CCU82010.1|	OG5_159198	uncharacterized protein
CCE30856	gi|521775530|gb|EPQ66487.1|	gi|528292114|emb|CCU82008.1|	OG5_129135	related to RNA binding motif protein
CCE28212	gi|521777900|gb|EPQ66942.1|	gi|528296944|emb|CCU76970.1|	OG5_163365	uncharacterized protein
CCE34904	gi|521779579|gb|EPQ67193.1|	gi|528292567|emb|CCU81775.1|	OG5_159418	uncharacterized protein
CCE30376	gi|521779136|gb|EPQ67106.1|	gi|528292293|emb|CCU81932.1|	OG5_136989	related to growth regulation protein WHI2
CCE28208	gi|521779895|gb|EPQ67254.1|	gi|528301457|emb|CCU74952.1|	OG5_136562	uncharacterized protein
CCE31663	gi|521781661|gb|EPQ67827.1|	gi|528300115|emb|CCU75568.1|	OG5_155799	uncharacterized protein
CCE34250	gi|521780908|gb|EPQ67523.1|	gi|528296202|emb|CCU77352.1|	OG5_159483	uncharacterized protein
CCE30524	gi|521780945|gb|EPQ67535.1|	gi|528302443|emb|CCU74400.1|	OG5_131122	related to NEUROFIBROMIN
CCE35263	gi|521781014|gb|EPQ67563.1|	gi|528293689|emb|CCU81233.1|	OG5_211275	related to SLS1 protein precursor
CCE35036	gi|521781713|gb|EPQ67858.1|	gi|528290472|emb|CCU82625.1|	OG5_168210	probable chromatin-associated swi6 protein
CCE35287	gi|521781730|gb|EPQ67869.1|	gi|528302356|emb|CCU74449.1|	OG5_163550	probable heat shock protein 30
CCE31664	gi|521781761|gb|EPQ67884.1|	gi|528296801|emb|CCU77067.1|	OG5_163682	uncharacterized protein
CCE30956	gi|521781768|gb|EPQ67891.1|	gi|528296766|emb|CCU77078.1|	OG5_233191	uncharacterized protein
CCE30480	gi|521781241|gb|EPQ67643.1|	gi|528299708|emb|CCU75779.1|	OG5_129824	related to protein tyrosine phosphatase phi
CCE34628	gi|521781429|gb|EPQ67723.1|	gi|528289375|emb|CCU83024.1|	OG5_138650	uncharacterized protein
CCE33911	gi|521780308|gb|EPQ67375.1|	gi|528288653|emb|CCU83200.1|	OG5_136870	uncharacterized protein
