# Supplementary material for: Draft genome sequencing and secretome analysis of fungal phytopathogen Ascochyta rabiei provides insight into the necrotrophic effector repertoire
Source: Sci Rep. 2016 Apr 19;6:24638. doi: 10.1038/srep24638 (PMC4835772; doi:10.1038/srep24638)
Supplement: Supplementary Dataset 9 [file srep24638-s10.xls]

## Sheet: Sheet 1
Supplementary Data 9
Supplementary Data 9. Genes of cytochalasin cluster in A. rabiei genome.
Query_name	E-value	Identity	Query coverage	Hit coverage	Query length	Hit length	Align query length	Align hit length	Hit name	Scaffold_ID	Orientation
ACLA_078610	1e-78	32	0.849565	0.827445	1263	1217	1073	1007	ST47_g9405	Scaffold_337	+
ACLA_078620	0	50	0.983793	0.979626	617	589	607	577	ST47_g9418	Scaffold_337	-
ACLA_078650	3e-42	27	0.745283	0.767241	636	580	474	445	ST47_g10016	Scaffold_368	-
ACLA_078660	0	34	0.706159	0.988689	4043	2829	2855	2797	ST47_g7700	Scaffold_301	+
ACLA_078670	3e-10	23	0.508097	0.495108	494	511	251	253	ST47_g5353	Scaffold_240	+
ACLA_078680	0.0002	25	0.5	0.488095	436	420	218	205	ST47_g2715	Scaffold_158	+
ACLA_078700	8e-69	39	0.887363	0.884615	364	364	323	322	ST47_g7698	Scaffold_301	+
ACLA_078710	2e-62	28	0.98004	0.974359	501	507	491	494	ST47_g10168	Scaffold_368	-
ACLA_078720	8e-52	39	0.977679	0.977169	224	219	219	214	ST47_g5356	Scaffold_240	-
ACLA_078730	0	65	0.988048	0.842832	502	579	496	488	ST47_g1433	Scaffold_110	-
ACLA_078740	7e-20	40	0.572549	0.530686	255	277	146	147	ST47_g10332	Scaffold_372	+
