# Supplementary material for: Draft genome sequencing and secretome analysis of fungal phytopathogen Ascochyta rabiei provides insight into the necrotrophic effector repertoire
Source: Sci Rep. 2016 Apr 19;6:24638. doi: 10.1038/srep24638 (PMC4835772; doi:10.1038/srep24638)
Supplement: Supplementary Dataset 10 [file srep24638-s11.xls]

## Sheet: Sheet 1
Supplementary Data 10
Supplementary Data 10. Annotation of A. rabiei genes using PHI-base.
	Best match with PHI-base
Gene ID	PHI Accession	Gene Name	Protein Accession	NCBI TAX ID	Species	Phenotype	E-value	Gene ontology (GO)	Gene ontology (biological process)	Gene ontology (molecular function)	Gene ontology (cellular component)	Gene ontology IDs
ST47_g2	PHI:510	CaNAG3	EAK93097	TX:5476	Candida albicans	Reduced virulence	2e-19	integral component of membrane [GO:0016021]; transmembrane transport [GO:0055085]	transmembrane transport [GO:0055085]	-	integral component of membrane [GO:0016021]	GO:0016021; GO:0055085
ST47_g5	PHI:61	BGL2	AAA21151	TX:5476	Candida albicans	Reduced virulence	6e-12	carbohydrate metabolic process [GO:0005975]	carbohydrate metabolic process [GO:0005975]	-	-	GO:0005975
ST47_g7	PHI:479	MEP1	AAQ07436	TX:199306	Coccidioides posadasii	Reduced virulence	5e-59	metallopeptidase activity [GO:0008237]	metallopeptidase activity [GO:0008237]	metallopeptidase activity [GO:0008237]	-	GO:0008237
ST47_g11	PHI:911	um11451	-	TX:5270	Ustilago maydis	Reduced virulence	7e-17	nuclear envelope [GO:0005635]; proteasome regulatory particle, lid subcomplex [GO:0008541]; proteasome storage granule [GO:0034515]	-	-	nuclear envelope [GO:0005635]; proteasome regulatory particle, lid subcomplex [GO:0008541]; proteasome storage granule [GO:0034515]	GO:0005635; GO:0008541; GO:0034515
ST47_g28	PHI:1475	GzHMG007	I1RBB7	5518	Gibberella zeae (related: Fusarium graminearum)	Unaffected pathogenicity	4e-66	-	-	-	-	-
ST47_g29	PHI:2020	Tup1	XP_759427	5270	Ustilago maydis	Mixed outcome	1e-08	-	-	-	-	-
ST47_g30	PHI:2530	TUB1	Q4WKG5	746128	Aspergillus fumigatus	Mixed outcome	0	cytoplasm [GO:0005737]; GTPase activity [GO:0003924]; GTP binding [GO:0005525]; microtubule [GO:0005874]; microtubule-based process [GO:0007017]; protein polymerization [GO:0051258]; structural constituent of cytoskeleton [GO:0005200]	GTPase activity [GO:0003924]; microtubule-based process [GO:0007017]; protein polymerization [GO:0051258]	GTPase activity [GO:0003924]; GTP binding [GO:0005525]; structural constituent of cytoskeleton [GO:0005200]	cytoplasm [GO:0005737]; microtubule [GO:0005874]	GO:0005525; GO:0003924; GO:0005737; GO:0005874; GO:0007017; GO:0051258; GO:0005200
ST47_g46	PHI:2032	VTL1	G4NGA7	148305	Magnaporthe oryzae (related: Magnaporthe grisea)	Unaffected pathogenicity	8e-51	hydrolase activity [GO:0016787]	hydrolase activity [GO:0016787]	hydrolase activity [GO:0016787]	-	GO:0016787
ST47_g47	PHI:404	PTH11	AAD30436	TX:318829	Magnaporthe oryzae	Reduced virulence	8e-22	-	-	-	-	-
ST47_g50	PHI:1260	FGSG_13944	I1RUC7	5518	Gibberella zeae (related: Fusarium graminearum)	Unaffected pathogenicity	3e-07	-	-	-	-	-
ST47_g57	PHI:541	LIP1	AAU87359	TX:332648	Botrytis cinerea	Unaffected pathogenicity	6e-50	-	-	-	-	-
ST47_g60	PHI:143	CHT	AAA33353	TX:5563	Gloeocercospora sorghi	Unaffected pathogenicity	0	hydrolase activity, acting on carbon-nitrogen (but not peptide) bonds [GO:0016810]; nitrogen compound metabolic process [GO:0006807]	hydrolase activity, acting on carbon-nitrogen (but not peptide) bonds [GO:0016810]; nitrogen compound metabolic process [GO:0006807]	hydrolase activity, acting on carbon-nitrogen (but not peptide) bonds [GO:0016810]	-	GO:0016810; GO:0006807
ST47_g69	PHI:55	PKS1	AAB08104	TX:5016	Cochliobolus heterostrophus	Reduced virulence	6e-18	oxidoreductase activity [GO:0016491]; zinc ion binding [GO:0008270]	oxidoreductase activity [GO:0016491]	oxidoreductase activity [GO:0016491]; zinc ion binding [GO:0008270]	-	GO:0016491; GO:0008270
ST47_g80	PHI:2101	Vacuolar calcium ion transporter	MGG_11454	148305	Magnaporthe oryzae (related: Magnaporthe grisea)	Unaffected pathogenicity	5e-143	calcium:proton antiporter activity [GO:0015369]; fungal-type vacuole [GO:0000324]; integral component of membrane [GO:0016021]; potassium:proton antiporter activity [GO:0015386]	calcium:proton antiporter activity [GO:0015369]; potassium:proton antiporter activity [GO:0015386]	calcium:proton antiporter activity [GO:0015369]; potassium:proton antiporter activity [GO:0015386]	fungal-type vacuole [GO:0000324]; integral component of membrane [GO:0016021]	GO:0015369; GO:0000324; GO:0016021; GO:0015386
ST47_g84	PHI:1071	Gas1	CAF05793	TX:5270	Ustilago maydis	Loss of pathogenicity	2e-42	carbohydrate binding [GO:0030246]; carbohydrate metabolic process [GO:0005975]; hydrolase activity, hydrolyzing O-glycosyl compounds [GO:0004553]	carbohydrate metabolic process [GO:0005975]; hydrolase activity, hydrolyzing O-glycosyl compounds [GO:0004553]	carbohydrate binding [GO:0030246]; hydrolase activity, hydrolyzing O-glycosyl compounds [GO:0004553]	-	GO:0030246; GO:0005975; GO:0004553
ST47_g88	PHI:2244	2003-09-01	gi|46099354	5270	Ustilago maydis	Unaffected pathogenicity	3e-89	1-phosphatidylinositol binding [GO:0005545]; ascospore wall [GO:0005619]; cellular bud neck septin ring [GO:0000144]; cellular protein localization [GO:0034613]; cytosol [GO:0005829]; GTP binding [GO:0005525]; mating projection base [GO:0001400]; mitotic cytokinesis [GO:0000281]; nucleus [GO:0005634]; prospore membrane [GO:0005628]; septin complex [GO:0031105]; septin filament array [GO:0032160];…	cellular protein localization [GO:0034613]; mitotic cytokinesis [GO:0000281]; septin ring assembly [GO:0000921]; septin ring disassembly [GO:0031107]	1-phosphatidylinositol binding [GO:0005545]; GTP binding [GO:0005525]; structural molecule activity [GO:0005198]	ascospore wall [GO:0005619]; cellular bud neck septin ring [GO:0000144]; cytosol [GO:0005829]; mating projection base [GO:0001400]; nucleus [GO:0005634]; prospore membrane [GO:0005628]; septin complex [GO:0031105]; septin filament array [GO:0032160]	GO:0005545; GO:0005525; GO:0005619; GO:0000144; GO:0034613; GO:0005829; GO:0001400; GO:0000281; GO:0005634; GO:0005628; GO:0031105; GO:0032160; GO:0000921; GO:0031107; GO:0005198
ST47_g92	PHI:228	PLB1	AAF65220	TX:5207	Cryptococcus neoformans	Reduced virulence	1e-12	phospholipase activity [GO:0004620]; phospholipid catabolic process [GO:0009395]	phospholipase activity [GO:0004620]; phospholipid catabolic process [GO:0009395]	phospholipase activity [GO:0004620]	-	GO:0004620; GO:0009395
ST47_g105	PHI:1828	GzZC143	I1S351	5518	Gibberella zeae (related: Fusarium graminearum)	Unaffected pathogenicity	3e-64	DNA binding [GO:0003677]; nucleus [GO:0005634]; transcription, DNA-templated [GO:0006351]; zinc ion binding [GO:0008270]	transcription, DNA-templated [GO:0006351]	DNA binding [GO:0003677]; zinc ion binding [GO:0008270]	nucleus [GO:0005634]	GO:0003677; GO:0005634; GO:0006351; GO:0008270
ST47_g106	PHI:2042	ABC3	Q3Y5V5	148305	Magnaporthe oryzae (related: Magnaporthe grisea)	Loss of pathogenicity	3e-17	ATPase activity, coupled to transmembrane movement of substances [GO:0042626]; ATP binding [GO:0005524]; integral component of membrane [GO:0016021]	ATPase activity, coupled to transmembrane movement of substances [GO:0042626]	ATPase activity, coupled to transmembrane movement of substances [GO:0042626]; ATP binding [GO:0005524]	integral component of membrane [GO:0016021]	GO:0005524; GO:0042626; GO:0016021
ST47_g109	PHI:112	MAK1	AAC49410	TX:140110	Nectria haematococca (related: Fusarium solani)	Reduced virulence	6e-08	oxidoreductase activity [GO:0016491]	oxidoreductase activity [GO:0016491]	oxidoreductase activity [GO:0016491]	-	GO:0016491
ST47_g112	PHI:1555	GzMyb019	I1RDG6	5518	Gibberella zeae (related: Fusarium graminearum)	Unaffected pathogenicity	9e-44	integral component of membrane [GO:0016021]; transmembrane transport [GO:0055085]	transmembrane transport [GO:0055085]	-	integral component of membrane [GO:0016021]	GO:0016021; GO:0055085
ST47_g114	PHI:538	FRT1	AAU87358	TX:40559	Botrytis cinerea	Unaffected pathogenicity	3e-37	integral component of membrane [GO:0016021]; substrate-specific transmembrane transporter activity [GO:0022891]	substrate-specific transmembrane transporter activity [GO:0022891]	substrate-specific transmembrane transporter activity [GO:0022891]	integral component of membrane [GO:0016021]	GO:0016021; GO:0022891
ST47_g117	PHI:404	PTH11	AAD30436	TX:318829	Magnaporthe oryzae	Reduced virulence	8e-16	-	-	-	-	-
ST47_g120	PHI:1541	GzFlbD	I1RE42	5518	Gibberella zeae (related: Fusarium graminearum)	Unaffected pathogenicity	4e-50	chromatin binding [GO:0003682]; DNA binding [GO:0003677]	-	chromatin binding [GO:0003682]; DNA binding [GO:0003677]	-	GO:0003677; GO:0003682
ST47_g127	PHI:1262	FGSG_04416	I1RQS1	5518	Gibberella zeae (related: Fusarium graminearum)	Unaffected pathogenicity	2e-10	carbon-sulfur lyase activity [GO:0016846]	carbon-sulfur lyase activity [GO:0016846]	carbon-sulfur lyase activity [GO:0016846]	-	GO:0016846
ST47_g135	PHI:277	BCP1	AAQ16572	TX:40559	Botrytis cinerea	Reduced virulence	2e-36	peptidyl-prolyl cis-trans isomerase activity [GO:0003755]; protein folding [GO:0006457]	peptidyl-prolyl cis-trans isomerase activity [GO:0003755]; protein folding [GO:0006457]	peptidyl-prolyl cis-trans isomerase activity [GO:0003755]	-	GO:0003755; GO:0006457
ST47_g138	PHI:2266	Ptr2	AY187281	13684	Phaeosphaeria nodorum (related: Stagonospora nodorum)	Unaffected pathogenicity	0	membrane [GO:0016020]; transporter activity [GO:0005215]	transporter activity [GO:0005215]	transporter activity [GO:0005215]	membrane [GO:0016020]	GO:0016020; GO:0005215
ST47_g140	PHI:2020	Tup1	XP_759427	5270	Ustilago maydis	Mixed outcome	1e-11	carbohydrate metabolic process [GO:0005975]; cytosol [GO:0005829]; GID complex [GO:0034657]; hydrolase activity, hydrolyzing O-glycosyl compounds [GO:0004553]; mitotic spindle pole body [GO:0044732]; negative regulation of gluconeogenesis [GO:0045721]; proteasome-mediated ubiquitin-dependent protein catabolic process [GO:0043161]; regulation of pheromone-dependent signal transduction involved in …	carbohydrate metabolic process [GO:0005975]; hydrolase activity, hydrolyzing O-glycosyl compounds [GO:0004553]; negative regulation of gluconeogenesis [GO:0045721]; proteasome-mediated ubiquitin-dependent protein catabolic process [GO:0043161]; regulation of pheromone-dependent signal transduction involved in conjugation with cellular fusion [GO:0010969]	hydrolase activity, hydrolyzing O-glycosyl compounds [GO:0004553]	cytosol [GO:0005829]; GID complex [GO:0034657]; mitotic spindle pole body [GO:0044732]	GO:0034657; GO:0005975; GO:0005829; GO:0004553; GO:0044732; GO:0045721; GO:0043161; GO:0010969
ST47_g148	PHI:2034	MFP1	G4MZY1	148305	Magnaporthe oryzae (related: Magnaporthe grisea)	Reduced virulence	4e-06	oxidoreductase activity [GO:0016491]	oxidoreductase activity [GO:0016491]	oxidoreductase activity [GO:0016491]	-	GO:0016491
ST47_g149	PHI:2032	VTL1	G4NGA7	148305	Magnaporthe oryzae (related: Magnaporthe grisea)	Unaffected pathogenicity	4e-49	hydrolase activity [GO:0016787]	hydrolase activity [GO:0016787]	hydrolase activity [GO:0016787]	-	GO:0016787
ST47_g151	PHI:2378	DEP4	D2E9W9	29001	Alternaria brassicicola	Mixed outcome	2e-63	-	-	-	-	-
ST47_g152	PHI:566	cel2	AAK19621	TX:5017	Cochliobolus carbonum	Unaffected pathogenicity	1e-82	cellulose catabolic process [GO:0030245]; hydrolase activity, hydrolyzing O-glycosyl compounds [GO:0004553]	cellulose catabolic process [GO:0030245]; hydrolase activity, hydrolyzing O-glycosyl compounds [GO:0004553]	hydrolase activity, hydrolyzing O-glycosyl compounds [GO:0004553]	-	GO:0030245; GO:0004553
ST47_g161	PHI:1133	Lmepi	B9DR51	5022	Leptosphaeria maculans	Loss of pathogenicity	3e-06	methionine adenosyltransferase complex [GO:0048269]; methionine adenosyltransferase regulator activity [GO:0048270]; S-adenosylmethionine biosynthetic process [GO:0006556]	methionine adenosyltransferase regulator activity [GO:0048270]; S-adenosylmethionine biosynthetic process [GO:0006556]	methionine adenosyltransferase regulator activity [GO:0048270]	methionine adenosyltransferase complex [GO:0048269]	GO:0006556; GO:0048269; GO:0048270
ST47_g166	PHI:2110	Serine/threonine-protein phosphatase 2B catalytic subunit	MGG_07456	148305	Magnaporthe oryzae (related: Magnaporthe grisea)	Unaffected pathogenicity	0	phosphoprotein phosphatase activity [GO:0004721]	phosphoprotein phosphatase activity [GO:0004721]	phosphoprotein phosphatase activity [GO:0004721]	-	GO:0004721
ST47_g171	PHI:2204	endo-1,4-beta-xylanase [GH10 family]	MGG_01542	148305	Magnaporthe oryzae (related: Magnaporthe grisea)	Reduced virulence	5e-144	endo-1,4-beta-xylanase activity [GO:0031176]; xylan catabolic process [GO:0045493]	endo-1,4-beta-xylanase activity [GO:0031176]; xylan catabolic process [GO:0045493]	endo-1,4-beta-xylanase activity [GO:0031176]	-	GO:0031176; GO:0045493
ST47_g173	PHI:2522	SPE2	Q4WEN8	746128	Aspergillus fumigatus	Lethal	0	adenosylmethionine decarboxylase activity [GO:0004014]; spermidine biosynthetic process [GO:0008295]; spermine biosynthetic process [GO:0006597]	adenosylmethionine decarboxylase activity [GO:0004014]; spermidine biosynthetic process [GO:0008295]; spermine biosynthetic process [GO:0006597]	adenosylmethionine decarboxylase activity [GO:0004014]	-	GO:0004014; GO:0008295; GO:0006597
ST47_g177	PHI:1867	GzZC182	I1RL02	5518	Gibberella zeae (related: Fusarium graminearum)	Unaffected pathogenicity	2e-18	DNA binding [GO:0003677]; nucleus [GO:0005634]; sequence-specific DNA binding RNA polymerase II transcription factor activity [GO:0000981]; zinc ion binding [GO:0008270]	sequence-specific DNA binding RNA polymerase II transcription factor activity [GO:0000981]	DNA binding [GO:0003677]; sequence-specific DNA binding RNA polymerase II transcription factor activity [GO:0000981]; zinc ion binding [GO:0008270]	nucleus [GO:0005634]	GO:0003677; GO:0005634; GO:0000981; GO:0008270
ST47_g183	PHI:441	BTP1	CAE55153	TX:40559	Botrytis cinerea	Reduced virulence	4e-21	-	-	-	-	-
ST47_g184	PHI:541	LIP1	AAU87359	TX:332648	Botrytis cinerea	Unaffected pathogenicity	2e-27	-	-	-	-	-
ST47_g186	PHI:404	PTH11	AAD30436	TX:318829	Magnaporthe oryzae	Reduced virulence	3e-30	-	-	-	-	-
ST47_g188	PHI:320	SSN6	AAL54912	TX:5476	Candida albicans	Reduced virulence	6e-07	anaphase-promoting complex [GO:0005680]; regulation of mitotic metaphase/anaphase transition [GO:0030071]	regulation of mitotic metaphase/anaphase transition [GO:0030071]	-	anaphase-promoting complex [GO:0005680]	GO:0005680; GO:0030071
ST47_g190	PHI:922	um03615	Q4P8E8	TX:5270	Ustilago maydis	Unaffected pathogenicity	4e-14	alcohol metabolic process [GO:0006066]; choline dehydrogenase activity [GO:0008812]; flavin adenine dinucleotide binding [GO:0050660]	alcohol metabolic process [GO:0006066]; choline dehydrogenase activity [GO:0008812]	choline dehydrogenase activity [GO:0008812]; flavin adenine dinucleotide binding [GO:0050660]	-	GO:0006066; GO:0008812; GO:0050660
ST47_g199	PHI:1071	Gas1	CAF05793	TX:5270	Ustilago maydis	Loss of pathogenicity	0	carbohydrate binding [GO:0030246]; cellular oligosaccharide metabolic process [GO:0051691]; endoplasmic reticulum lumen [GO:0005788]; fungal-type cell wall biogenesis [GO:0009272]; glucan 1,3-alpha-glucosidase activity [GO:0033919]; glucosidase II complex [GO:0017177]	cellular oligosaccharide metabolic process [GO:0051691]; fungal-type cell wall biogenesis [GO:0009272]; glucan 1,3-alpha-glucosidase activity [GO:0033919]	carbohydrate binding [GO:0030246]; glucan 1,3-alpha-glucosidase activity [GO:0033919]	endoplasmic reticulum lumen [GO:0005788]; glucosidase II complex [GO:0017177]	GO:0030246; GO:0051691; GO:0005788; GO:0009272; GO:0033919; GO:0017177
ST47_g206	PHI:2550	NOB1	Q4WES1	746128	Aspergillus fumigatus	Mixed outcome	9e-72	-	-	-	-	-
ST47_g209	PHI:1216	FGSG_06420	I1RT48	5518	Gibberella zeae (related: Fusarium graminearum)	Reduced virulence	0	ATP binding [GO:0005524]; cytosol [GO:0005829]; mitotic spindle pole body [GO:0044732]; nucleus [GO:0005634]; protein kinase activity [GO:0004672]; regulation of protein localization to mitotic spindle pole body [GO:1902542]; septation initiation signaling [GO:0031028]	protein kinase activity [GO:0004672]; regulation of protein localization to mitotic spindle pole body [GO:1902542]; septation initiation signaling [GO:0031028]	ATP binding [GO:0005524]; protein kinase activity [GO:0004672]	cytosol [GO:0005829]; mitotic spindle pole body [GO:0044732]; nucleus [GO:0005634]	GO:0005524; GO:0005829; GO:0044732; GO:0005634; GO:0004672; GO:1902542; GO:0031028
ST47_g213	PHI:2060	MgLig4	B6ZH51	148305	Magnaporthe oryzae (related: Magnaporthe grisea)	Unaffected pathogenicity	6e-13	ATP binding [GO:0005524]; DNA binding [GO:0003677]; DNA ligase (ATP) activity [GO:0003910]; DNA recombination [GO:0006310]; DNA repair [GO:0006281]	DNA ligase (ATP) activity [GO:0003910]; DNA recombination [GO:0006310]; DNA repair [GO:0006281]	ATP binding [GO:0005524]; DNA binding [GO:0003677]; DNA ligase (ATP) activity [GO:0003910]	-	GO:0005524; GO:0003677; GO:0003910; GO:0006310; GO:0006281
ST47_g214	PHI:2521	GUS1	Q4WEM7	746128	Aspergillus fumigatus	Lethal	0	ATP binding [GO:0005524]; cytoplasm [GO:0005737]; glutamate-tRNA ligase activity [GO:0004818]; glutamyl-tRNA aminoacylation [GO:0006424]	glutamate-tRNA ligase activity [GO:0004818]; glutamyl-tRNA aminoacylation [GO:0006424]	ATP binding [GO:0005524]; glutamate-tRNA ligase activity [GO:0004818]	cytoplasm [GO:0005737]	GO:0005524; GO:0005737; GO:0004818; GO:0006424
ST47_g217	PHI:1575	GzOB015	I1RIQ3	5518	Gibberella zeae (related: Fusarium graminearum)	Unaffected pathogenicity	4e-24	hydrolase activity [GO:0016787]	hydrolase activity [GO:0016787]	hydrolase activity [GO:0016787]	-	GO:0016787
ST47_g218	PHI:538	FRT1	AAU87358	TX:40559	Botrytis cinerea	Unaffected pathogenicity	6e-32	integral component of membrane [GO:0016021]; substrate-specific transmembrane transporter activity [GO:0022891]	substrate-specific transmembrane transporter activity [GO:0022891]	substrate-specific transmembrane transporter activity [GO:0022891]	integral component of membrane [GO:0016021]	GO:0016021; GO:0022891
ST47_g225	PHI:1662	GzCCHC002	I1REJ1	5518	Gibberella zeae (related: Fusarium graminearum)	Unaffected pathogenicity	5e-17	integral component of membrane [GO:0016021]; transmembrane transport [GO:0055085]	transmembrane transport [GO:0055085]	-	integral component of membrane [GO:0016021]	GO:0016021; GO:0055085
ST47_g227	PHI:2329	CTB4	A0ST42	29003	Cercospora nicotianae	Reduced virulence	6e-78	integral component of membrane [GO:0016021]; transmembrane transport [GO:0055085]; transporter activity [GO:0005215]	transmembrane transport [GO:0055085]; transporter activity [GO:0005215]	transporter activity [GO:0005215]	integral component of membrane [GO:0016021]	GO:0016021; GO:0055085; GO:0005215
ST47_g230	PHI:144	CHT42	AAC05829	TX:29875	Trichoderma virens	Reduced virulence	6e-15	carbohydrate metabolic process [GO:0005975]; chitinase activity [GO:0004568]; chitin binding [GO:0008061]; chitin catabolic process [GO:0006032]	carbohydrate metabolic process [GO:0005975]; chitinase activity [GO:0004568]; chitin catabolic process [GO:0006032]	chitinase activity [GO:0004568]; chitin binding [GO:0008061]	-	GO:0005975; GO:0008061; GO:0006032; GO:0004568
ST47_g235	PHI:1955	GzZC270	I1RM02	5518	Gibberella zeae (related: Fusarium graminearum)	Unaffected pathogenicity	1e-119	DNA binding [GO:0003677]; nucleus [GO:0005634]; transcription, DNA-templated [GO:0006351]; zinc ion binding [GO:0008270]	transcription, DNA-templated [GO:0006351]	DNA binding [GO:0003677]; zinc ion binding [GO:0008270]	nucleus [GO:0005634]	GO:0003677; GO:0005634; GO:0006351; GO:0008270
ST47_g236	PHI:2022	BUF1	MGG_02252	148305	Magnaporthe oryzae (related: Magnaporthe grisea)	Loss of pathogenicity	4e-08	3-oxoacyl-[acyl-carrier-protein] reductase (NADPH) activity [GO:0004316]	3-oxoacyl-[acyl-carrier-protein] reductase (NADPH) activity [GO:0004316]	3-oxoacyl-[acyl-carrier-protein] reductase (NADPH) activity [GO:0004316]	-	GO:0004316
ST47_g239	PHI:1939	GzZC254	I1RMX8	5518	Gibberella zeae (related: Fusarium graminearum)	Unaffected pathogenicity	2e-14	nucleus [GO:0005634]; sequence-specific DNA binding RNA polymerase II transcription factor activity [GO:0000981]; zinc ion binding [GO:0008270]	sequence-specific DNA binding RNA polymerase II transcription factor activity [GO:0000981]	sequence-specific DNA binding RNA polymerase II transcription factor activity [GO:0000981]; zinc ion binding [GO:0008270]	nucleus [GO:0005634]	GO:0005634; GO:0000981; GO:0008270
ST47_g244	PHI:397	LAC2	AAV64894	TX:5207	Cryptococcus neoformans	Unaffected pathogenicity	4e-31	copper ion binding [GO:0005507]; oxidoreductase activity [GO:0016491]	oxidoreductase activity [GO:0016491]	copper ion binding [GO:0005507]; oxidoreductase activity [GO:0016491]	-	GO:0005507; GO:0016491
ST47_g248	PHI:1257	FGSG_13509	I1RSK0	5518	Gibberella zeae (related: Fusarium graminearum)	Unaffected pathogenicity	2e-20	ADP binding [GO:0043531]; ATP binding [GO:0005524]; DNA binding [GO:0003677]; protein serine/threonine kinase activity [GO:0004674]; sequence-specific DNA binding transcription factor activity [GO:0003700]; transcription, DNA-templated [GO:0006351]	protein serine/threonine kinase activity [GO:0004674]; sequence-specific DNA binding transcription factor activity [GO:0003700]; transcription, DNA-templated [GO:0006351]	ADP binding [GO:0043531]; ATP binding [GO:0005524]; DNA binding [GO:0003677]; protein serine/threonine kinase activity [GO:0004674]; sequence-specific DNA binding transcription factor activity [GO:0003700]	-	GO:0043531; GO:0005524; GO:0003677; GO:0004674; GO:0003700; GO:0006351
ST47_g250	PHI:2321	SidI	Q4WR83	746128	Aspergillus fumigatus	Reduced virulence	9e-40	-	-	-	-	-
ST47_g254	PHI:2067	ABC4	MGG_00937	148305	Magnaporthe oryzae (related: Magnaporthe grisea)	Loss of pathogenicity	1e-14	-	-	-	-	-
ST47_g258	PHI:2329	CTB4	A0ST42	29003	Cercospora nicotianae	Reduced virulence	4e-09	integral component of membrane [GO:0016021]; transmembrane transporter activity [GO:0022857]	transmembrane transporter activity [GO:0022857]	transmembrane transporter activity [GO:0022857]	integral component of membrane [GO:0016021]	GO:0016021; GO:0022857
ST47_g266	PHI:1793	GzZC108	I1RWT7	5518	Gibberella zeae (related: Fusarium graminearum)	Reduced virulence	7e-10	nucleus [GO:0005634]; sequence-specific DNA binding RNA polymerase II transcription factor activity [GO:0000981]; zinc ion binding [GO:0008270]	sequence-specific DNA binding RNA polymerase II transcription factor activity [GO:0000981]	sequence-specific DNA binding RNA polymerase II transcription factor activity [GO:0000981]; zinc ion binding [GO:0008270]	nucleus [GO:0005634]	GO:0005634; GO:0000981; GO:0008270
ST47_g274	PHI:1601	GzOB042	Q4HYQ4	5518	Gibberella zeae (related: Fusarium graminearum)	Unaffected pathogenicity	0	DNA binding [GO:0003677]; nucleobase-containing compound metabolic process [GO:0006139]; regulation of DNA-templated transcription, elongation [GO:0032784]; regulation of transcription from RNA polymerase II promoter [GO:0006357]	nucleobase-containing compound metabolic process [GO:0006139]; regulation of DNA-templated transcription, elongation [GO:0032784]; regulation of transcription from RNA polymerase II promoter [GO:0006357]	DNA binding [GO:0003677]	-	GO:0003677; GO:0006139; GO:0032784; GO:0006357
ST47_g275	PHI:2124	MGSTE7p	C5MK57	54734	Mycosphaerella graminicola (related: Zymoseptoria triticii)	Loss of pathogenicity	0	ATP binding [GO:0005524]; protein serine/threonine kinase activity [GO:0004674]	protein serine/threonine kinase activity [GO:0004674]	ATP binding [GO:0005524]; protein serine/threonine kinase activity [GO:0004674]	-	GO:0005524; GO:0004674
ST47_g281	PHI:180	PELD	AAC49420	TX:140110	Nectria haematococca (related: Fusarium solani)	Reduced virulence	4e-87	extracellular region [GO:0005576]; pectate lyase activity [GO:0030570]	pectate lyase activity [GO:0030570]	pectate lyase activity [GO:0030570]	extracellular region [GO:0005576]	GO:0005576; GO:0030570
ST47_g286	PHI:511	CaNAG4	EAK93098	TX:5476	Candida albicans	Reduced virulence	9e-40	ascospore wall assembly [GO:0030476]; drug transmembrane transporter activity [GO:0015238]; integral component of membrane [GO:0016021]; plasma membrane [GO:0005886]; polyamine homeostasis [GO:0010509]; polyamine transmembrane transporter activity [GO:0015203]	ascospore wall assembly [GO:0030476]; drug transmembrane transporter activity [GO:0015238]; polyamine homeostasis [GO:0010509]; polyamine transmembrane transporter activity [GO:0015203]	drug transmembrane transporter activity [GO:0015238]; polyamine transmembrane transporter activity [GO:0015203]	integral component of membrane [GO:0016021]; plasma membrane [GO:0005886]	GO:0030476; GO:0015238; GO:0016021; GO:0005886; GO:0010509; GO:0015203
ST47_g288	PHI:26	CaMDR1	CAA37820	TX:5476	Candida albicans	Reduced virulence	6e-57	integral component of membrane [GO:0016021]; transmembrane transport [GO:0055085]	transmembrane transport [GO:0055085]	-	integral component of membrane [GO:0016021]	GO:0016021; GO:0055085
ST47_g298	PHI:2058	LHS1	MGG_06648.5	148305	Magnaporthe oryzae (related: Magnaporthe grisea)	Reduced virulence	4e-33	ATP binding [GO:0005524]	-	ATP binding [GO:0005524]	-	GO:0005524
ST47_g306	PHI:2113	Kin4	MGG_01196	148305	Magnaporthe oryzae (related: Magnaporthe grisea)	Mixed outcome	2e-23	ATP binding [GO:0005524]; protein serine/threonine kinase activity [GO:0004674]; proteolysis [GO:0006508]	protein serine/threonine kinase activity [GO:0004674]; proteolysis [GO:0006508]	ATP binding [GO:0005524]; protein serine/threonine kinase activity [GO:0004674]	-	GO:0005524; GO:0004674; GO:0006508
ST47_g311	PHI:538	FRT1	AAU87358	TX:40559	Botrytis cinerea	Unaffected pathogenicity	3e-14	integral component of membrane [GO:0016021]; substrate-specific transmembrane transporter activity [GO:0022891]	substrate-specific transmembrane transporter activity [GO:0022891]	substrate-specific transmembrane transporter activity [GO:0022891]	integral component of membrane [GO:0016021]	GO:0016021; GO:0022891
ST47_g326	PHI:323	VFGLU1	AAO63562	TX:93591	Verticillium fungicola	Reduced virulence	2e-21	carbohydrate metabolic process [GO:0005975]; hydrolase activity, hydrolyzing O-glycosyl compounds [GO:0004553]	carbohydrate metabolic process [GO:0005975]; hydrolase activity, hydrolyzing O-glycosyl compounds [GO:0004553]	hydrolase activity, hydrolyzing O-glycosyl compounds [GO:0004553]	-	GO:0005975; GO:0004553
ST47_g328	PHI:2247	Sch1	EAT82552	13684	Phaeosphaeria nodorum (related: Stagonospora nodorum)	Unaffected pathogenicity	2e-10	oxidoreductase activity [GO:0016491]	oxidoreductase activity [GO:0016491]	oxidoreductase activity [GO:0016491]	-	GO:0016491
ST47_g332	PHI:2198	MoRgs7	XP_001411659	148305	Magnaporthe oryzae (related: Magnaporthe grisea)	Reduced virulence	2e-120	termination of G-protein coupled receptor signaling pathway [GO:0038032]	termination of G-protein coupled receptor signaling pathway [GO:0038032]	-	-	GO:0038032
ST47_g340	PHI:2544	PAB1	Q4WK03	746128	Aspergillus fumigatus	Mixed outcome	0	cytoplasmic stress granule [GO:0010494]; cytosol [GO:0005829]; mRNA export from nucleus [GO:0006406]; nucleotide binding [GO:0000166]; nucleus [GO:0005634]; poly(A) binding [GO:0008143]; regulation of nuclear-transcribed mRNA poly(A) tail shortening [GO:0060211]; regulation of translational initiation [GO:0006446]; ribonuclease inhibitor activity [GO:0008428]; ribosome [GO:0005840]	mRNA export from nucleus [GO:0006406]; regulation of nuclear-transcribed mRNA poly(A) tail shortening [GO:0060211]; regulation of translational initiation [GO:0006446]; ribonuclease inhibitor activity [GO:0008428]	nucleotide binding [GO:0000166]; poly(A) binding [GO:0008143]; ribonuclease inhibitor activity [GO:0008428]	cytoplasmic stress granule [GO:0010494]; cytosol [GO:0005829]; nucleus [GO:0005634]; ribosome [GO:0005840]	GO:0010494; GO:0005829; GO:0006406; GO:0000166; GO:0005634; GO:0008143; GO:0060211; GO:0006446; GO:0008428; GO:0005840
ST47_g341	PHI:179	PELA	AAA33338	TX:140110	Nectria haematococca (related: Fusarium solani)	Reduced virulence	5e-76	-	-	-	-	-
ST47_g353	PHI:1775	GzZC090	I1S5X3	5518	Gibberella zeae (related: Fusarium graminearum)	Unaffected pathogenicity	7e-40	-	-	-	-	-
ST47_g355	PHI:2322	SidH	Q4WF54	746128	Aspergillus fumigatus	Reduced virulence	9e-27	isomerase activity [GO:0016853]	isomerase activity [GO:0016853]	isomerase activity [GO:0016853]	-	GO:0016853
ST47_g356	PHI:2601	Asc1	P83774	746128	Aspergillus fumigatus	Mixed outcome	8e-147	-	-	-	-	-
ST47_g363	PHI:1379	GzC2H042	I1RQS8	5518	Gibberella zeae (related: Fusarium graminearum)	Reduced virulence	3e-147	cytosol [GO:0005829]; nucleic acid binding [GO:0003676]; zinc ion binding [GO:0008270]	-	nucleic acid binding [GO:0003676]; zinc ion binding [GO:0008270]	cytosol [GO:0005829]	GO:0005829; GO:0003676; GO:0008270
ST47_g364	PHI:404	PTH11	AAD30436	TX:318829	Magnaporthe oryzae	Reduced virulence	8e-10	-	-	-	-	-
ST47_g371	PHI:1245	FGSG_01559	I1RTL1	5518	Gibberella zeae (related: Fusarium graminearum)	Unaffected pathogenicity	3e-168	-	-	-	-	-
ST47_g374	PHI:2037	MoRic8	XP_001405357	148305	Magnaporthe oryzae (related: Magnaporthe grisea)	Loss of pathogenicity	6e-119	-	-	-	-	-
ST47_g384	PHI:1936	GzZC251	I1RFG1	5518	Gibberella zeae (related: Fusarium graminearum)	Unaffected pathogenicity	7e-48	-	-	-	-	-
ST47_g389	PHI:138	CaNIK1	BAA24952	TX:5476	Candida albicans	Reduced virulence	3e-25	membrane [GO:0016020]; phosphorelay sensor kinase activity [GO:0000155]	phosphorelay sensor kinase activity [GO:0000155]	phosphorelay sensor kinase activity [GO:0000155]	membrane [GO:0016020]	GO:0016020; GO:0000155
ST47_g393	PHI:2205	JmjC domain-containing protein 5 [GH10 family]	MGG_01543	148305	Magnaporthe oryzae (related: Magnaporthe grisea)	Reduced virulence	1e-91	-	-	-	-	-
ST47_g394	PHI:441	BTP1	CAE55153	TX:40559	Botrytis cinerea	Reduced virulence	2e-22	-	-	-	-	-
ST47_g398	PHI:612	orf408	AAL20306	TX:216597	Salmonella enterica	Reduced virulence	4e-22	cytosol [GO:0005829]; D-ribose metabolic process [GO:0006014]; ribokinase activity [GO:0004747]	D-ribose metabolic process [GO:0006014]; ribokinase activity [GO:0004747]	ribokinase activity [GO:0004747]	cytosol [GO:0005829]	GO:0006014; GO:0005829; GO:0004747
ST47_g402	PHI:2336	NIA1	O00101	13684	Stagonospora nodorum (related: Phaeosphaeria nodorum)	Unaffected pathogenicity	5e-38	electron carrier activity [GO:0009055]; molybdenum ion binding [GO:0030151]; oxidoreductase activity [GO:0016491]	oxidoreductase activity [GO:0016491]	electron carrier activity [GO:0009055]; molybdenum ion binding [GO:0030151]; oxidoreductase activity [GO:0016491]	-	GO:0009055; GO:0030151; GO:0016491
ST47_g403	PHI:2448	AaNoxA	H9AWW9	5599	Alternaria alternata	Reduced virulence	2e-41	calcium ion binding [GO:0005509]; integral component of membrane [GO:0016021]; oxidoreductase activity [GO:0016491]	oxidoreductase activity [GO:0016491]	calcium ion binding [GO:0005509]; oxidoreductase activity [GO:0016491]	integral component of membrane [GO:0016021]	GO:0005509; GO:0016021; GO:0016491
ST47_g405	PHI:1671	GzCCHC011	Q4HWE2	5518	Gibberella zeae (related: Fusarium graminearum)	Reduced virulence	5e-135	5'-3' exoribonuclease activity [GO:0004534]; chromatin binding [GO:0003682]; cytoplasmic mRNA processing body [GO:0000932]; cytoplasmic stress granule [GO:0010494]; cytosol [GO:0005829]; magnesium ion binding [GO:0000287]; nonfunctional rRNA decay [GO:0070651]; nuclear-transcribed mRNA catabolic process, nonsense-mediated decay [GO:0000184]; nucleus [GO:0005634]; positive regulation of transcript…	5'-3' exoribonuclease activity [GO:0004534]; nonfunctional rRNA decay [GO:0070651]; nuclear-transcribed mRNA catabolic process, nonsense-mediated decay [GO:0000184]; positive regulation of transcription elongation from RNA polymerase II promoter [GO:0032968]; positive regulation of transcription initiation from RNA polymerase II promoter [GO:0060261]; RNA-DNA hybrid ribonuclease activity [GO:0004…	5'-3' exoribonuclease activity [GO:0004534]; chromatin binding [GO:0003682]; magnesium ion binding [GO:0000287]; RNA binding [GO:0003723]; RNA-DNA hybrid ribonuclease activity [GO:0004523]	cytoplasmic mRNA processing body [GO:0000932]; cytoplasmic stress granule [GO:0010494]; cytosol [GO:0005829]; nucleus [GO:0005634]	GO:0004534; GO:0003723; GO:0004523; GO:0003682; GO:0000932; GO:0010494; GO:0005829; GO:0000287; GO:0070651; GO:0000184; GO:0005634; GO:0032968; GO:0060261; GO:0007089
ST47_g406	PHI:2527	SEC31	Q4X0M4	746128	Aspergillus fumigatus	Mixed outcome	7e-15	nucleus [GO:0005634]	-	-	nucleus [GO:0005634]	GO:0005634
ST47_g410	PHI:1141	raxB	B2SRG1	360094	Xanthomonas oryzae	Partially lost Ax21 (synonym: AvrXa21) activity	3e-12	ATPase activity [GO:0016887]; ATP binding [GO:0005524]	ATPase activity [GO:0016887]	ATPase activity [GO:0016887]; ATP binding [GO:0005524]	-	GO:0005524; GO:0016887
ST47_g413	PHI:1901	GzZC216	I1RK07	5518	Gibberella zeae (related: Fusarium graminearum)	Unaffected pathogenicity	1e-12	-	-	-	-	-
ST47_g417	PHI:1790	GzZC105	I1RVT7	5518	Gibberella zeae (related: Fusarium graminearum)	Lethal	3e-155	DNA binding [GO:0003677]; nucleus [GO:0005634]; protein kinase CK2 complex [GO:0005956]; protein kinase regulator activity [GO:0019887]; sequence-specific DNA binding RNA polymerase II transcription factor activity [GO:0000981]; zinc ion binding [GO:0008270]	protein kinase regulator activity [GO:0019887]; sequence-specific DNA binding RNA polymerase II transcription factor activity [GO:0000981]	DNA binding [GO:0003677]; protein kinase regulator activity [GO:0019887]; sequence-specific DNA binding RNA polymerase II transcription factor activity [GO:0000981]; zinc ion binding [GO:0008270]	nucleus [GO:0005634]; protein kinase CK2 complex [GO:0005956]	GO:0003677; GO:0005634; GO:0005956; GO:0019887; GO:0000981; GO:0008270
ST47_g419	PHI:1167	NPC1	I1RY25	5518	Gibberella zeae (related: Fusarium graminearum)	Reduced virulence	2e-06	integral component of membrane [GO:0016021]	-	-	integral component of membrane [GO:0016021]	GO:0016021
ST47_g427	PHI:413	MPD1	AAT84078	TX:13684	Stagonospora nodorum	Unaffected pathogenicity	6e-88	oxidoreductase activity [GO:0016491]	oxidoreductase activity [GO:0016491]	oxidoreductase activity [GO:0016491]	-	GO:0016491
ST47_g439	PHI:1241	FGSG_07816	I1RAE2	5518	Gibberella zeae (related: Fusarium graminearum)	Unaffected pathogenicity	0	ATP binding [GO:0005524]; protein serine/threonine kinase activity [GO:0004674]	protein serine/threonine kinase activity [GO:0004674]	ATP binding [GO:0005524]; protein serine/threonine kinase activity [GO:0004674]	-	GO:0005524; GO:0004674
ST47_g446	PHI:2570	CYB2	Q6FM61	5478	Candida glabrata	Reduced virulence	0	FMN binding [GO:0010181]; heme binding [GO:0020037]; metal ion binding [GO:0046872]; oxidoreductase activity [GO:0016491]	oxidoreductase activity [GO:0016491]	FMN binding [GO:0010181]; heme binding [GO:0020037]; metal ion binding [GO:0046872]; oxidoreductase activity [GO:0016491]	-	GO:0010181; GO:0020037; GO:0046872; GO:0016491
ST47_g447	PHI:339	CLPT1	CAC41973	TX:290576	Colletotrichum lindemuthianum	Reduced virulence	3e-23	GTP binding [GO:0005525]; protein transport [GO:0015031]; small GTPase mediated signal transduction [GO:0007264]	protein transport [GO:0015031]; small GTPase mediated signal transduction [GO:0007264]	GTP binding [GO:0005525]	-	GO:0005525; GO:0015031; GO:0007264
ST47_g448	PHI:206	CaNAG1	BAB43821	TX:5476	Candida albicans	Reduced virulence	5e-77	carbohydrate metabolic process [GO:0005975]; glucosamine-6-phosphate deaminase activity [GO:0004342]; hydrolase activity [GO:0016787]; N-acetylglucosamine metabolic process [GO:0006044]	carbohydrate metabolic process [GO:0005975]; glucosamine-6-phosphate deaminase activity [GO:0004342]; hydrolase activity [GO:0016787]; N-acetylglucosamine metabolic process [GO:0006044]	glucosamine-6-phosphate deaminase activity [GO:0004342]; hydrolase activity [GO:0016787]	-	GO:0006044; GO:0005975; GO:0004342; GO:0016787
ST47_g449	PHI:217	HXK1	EAK93243	TX:5476	Candida albicans	Reduced virulence	1e-43	ATP binding [GO:0005524]; glycolytic process [GO:0006096]; hexokinase activity [GO:0004396]	glycolytic process [GO:0006096]; hexokinase activity [GO:0004396]	ATP binding [GO:0005524]; hexokinase activity [GO:0004396]	-	GO:0005524; GO:0006096; GO:0004396
ST47_g450	PHI:1611	GzP53L004	I1RVV2	5518	Gibberella zeae (related: Fusarium graminearum)	Unaffected pathogenicity	6e-94	DNA binding [GO:0003677]; sequence-specific DNA binding transcription factor activity [GO:0003700]	sequence-specific DNA binding transcription factor activity [GO:0003700]	DNA binding [GO:0003677]; sequence-specific DNA binding transcription factor activity [GO:0003700]	-	GO:0003677; GO:0003700
ST47_g451	PHI:191	TOM1	AAB08446	TX:39703	Septoria lycopersici	Unaffected pathogenicity	6e-09	carbohydrate metabolic process [GO:0005975]; hydrolase activity, hydrolyzing O-glycosyl compounds [GO:0004553]; N-acetyltransferase activity [GO:0008080]	carbohydrate metabolic process [GO:0005975]; hydrolase activity, hydrolyzing O-glycosyl compounds [GO:0004553]; N-acetyltransferase activity [GO:0008080]	hydrolase activity, hydrolyzing O-glycosyl compounds [GO:0004553]; N-acetyltransferase activity [GO:0008080]	-	GO:0008080; GO:0005975; GO:0004553
ST47_g452	PHI:207	CaNAG2	BAB43813	TX:5476	Candida albicans	Reduced virulence	4e-86	N-acetylglucosamine-6-phosphate deacetylase activity [GO:0008448]; N-acetylglucosamine metabolic process [GO:0006044]	N-acetylglucosamine-6-phosphate deacetylase activity [GO:0008448]; N-acetylglucosamine metabolic process [GO:0006044]	N-acetylglucosamine-6-phosphate deacetylase activity [GO:0008448]	-	GO:0006044; GO:0008448
ST47_g453	PHI:1552	GzMyb016	I1S0N5	5518	Gibberella zeae (related: Fusarium graminearum)	Unaffected pathogenicity	2e-76	ATP binding [GO:0005524]; DNA binding [GO:0003677]	-	ATP binding [GO:0005524]; DNA binding [GO:0003677]	-	GO:0005524; GO:0003677
ST47_g455	PHI:2240	Srt1	Q4PBY9	5270	Ustilago maydis	reduced virulence	5e-40	integral component of membrane [GO:0016021]; substrate-specific transmembrane transporter activity [GO:0022891]	substrate-specific transmembrane transporter activity [GO:0022891]	substrate-specific transmembrane transporter activity [GO:0022891]	integral component of membrane [GO:0016021]	GO:0016021; GO:0022891
ST47_g456	PHI:1823	GzZC138	I1RXK4	5518	Gibberella zeae (related: Fusarium graminearum)	Unaffected pathogenicity	2e-52	DNA binding [GO:0003677]; nucleus [GO:0005634]; sequence-specific DNA binding RNA polymerase II transcription factor activity [GO:0000981]; zinc ion binding [GO:0008270]	sequence-specific DNA binding RNA polymerase II transcription factor activity [GO:0000981]	DNA binding [GO:0003677]; sequence-specific DNA binding RNA polymerase II transcription factor activity [GO:0000981]; zinc ion binding [GO:0008270]	nucleus [GO:0005634]	GO:0003677; GO:0005634; GO:0000981; GO:0008270
ST47_g468	PHI:1334	GzbZIP016	I1RZI7	5518	Gibberella zeae (related: Fusarium graminearum)	Reduced virulence	1e-23	sequence-specific DNA binding [GO:0043565]; sequence-specific DNA binding transcription factor activity [GO:0003700]	sequence-specific DNA binding transcription factor activity [GO:0003700]	sequence-specific DNA binding [GO:0043565]; sequence-specific DNA binding transcription factor activity [GO:0003700]	-	GO:0043565; GO:0003700
ST47_g470	PHI:1182	(Sc Mec1)	I1S8Y9	5518	Gibberella zeae (related: Fusarium graminearum)	Reduced virulence	0	ATP binding [GO:0005524]; cytosol [GO:0005829]; DNA damage induced protein phosphorylation [GO:0006975]; DNA repair [GO:0006281]; DNA replication [GO:0006260]; histone phosphorylation [GO:0016572]; intra-S DNA damage checkpoint [GO:0031573]; mitochondrion [GO:0005739]; mitotic G2 DNA damage checkpoint [GO:0007095]; nuclear chromosome [GO:0000228]; positive regulation of DNA-dependent DNA replicat…	DNA damage induced protein phosphorylation [GO:0006975]; DNA repair [GO:0006281]; DNA replication [GO:0006260]; histone phosphorylation [GO:0016572]; intra-S DNA damage checkpoint [GO:0031573]; mitotic G2 DNA damage checkpoint [GO:0007095]; positive regulation of DNA-dependent DNA replication [GO:2000105]; protein serine/threonine kinase activity [GO:0004674]; reciprocal meiotic recombination [GO…	ATP binding [GO:0005524]; protein serine/threonine kinase activity [GO:0004674]	cytosol [GO:0005829]; mitochondrion [GO:0005739]; nuclear chromosome [GO:0000228]	GO:0005524; GO:0006975; GO:0006281; GO:0006260; GO:0005829; GO:0016572; GO:0031573; GO:0005739; GO:0007095; GO:0000228; GO:2000105; GO:0004674; GO:0007131; GO:0000722
ST47_g477	PHI:1025	bcnoxR	CAP12326	TX:40559	Botrytis cinerea	Reduced virulence	0	-	-	-	-	-
ST47_g481	PHI:413	MPD1	AAT84078	TX:13684	Stagonospora nodorum	Unaffected pathogenicity	2e-26	salicylate 1-monooxygenase activity [GO:0018658]	salicylate 1-monooxygenase activity [GO:0018658]	salicylate 1-monooxygenase activity [GO:0018658]	-	GO:0018658
ST47_g485	PHI:1359	GzC2H019	I1RGC9	5518	Gibberella zeae (related: Fusarium graminearum)	Unaffected pathogenicity	5e-13	metal ion binding [GO:0046872]	-	metal ion binding [GO:0046872]	-	GO:0046872
ST47_g490	PHI:2570	CYB2	Q6FM61	5478	Candida glabrata	Reduced virulence	4e-56	FMN binding [GO:0010181]; oxidoreductase activity [GO:0016491]	oxidoreductase activity [GO:0016491]	FMN binding [GO:0010181]; oxidoreductase activity [GO:0016491]	-	GO:0010181; GO:0016491
ST47_g494	PHI:1458	GzAra006	Q4I7F9	5518	Gibberella zeae (related: Fusarium graminearum)	Unaffected pathogenicity	8e-68	ATP binding [GO:0005524]; helicase activity [GO:0004386]; nucleic acid binding [GO:0003676]	helicase activity [GO:0004386]	ATP binding [GO:0005524]; helicase activity [GO:0004386]; nucleic acid binding [GO:0003676]	-	GO:0005524; GO:0004386; GO:0003676
ST47_g498	PHI:2393	Related to O-methylsterigmatocystin oxidoreductase	I1R980	5518	Gibberella zeae (related: Fusarium graminearum)	Increased virulence (Hypervirulence)	2e-115	heme binding [GO:0020037]; iron ion binding [GO:0005506]; monooxygenase activity [GO:0004497]; oxidoreductase activity, acting on paired donors, with incorporation or reduction of molecular oxygen [GO:0016705]	monooxygenase activity [GO:0004497]; oxidoreductase activity, acting on paired donors, with incorporation or reduction of molecular oxygen [GO:0016705]	heme binding [GO:0020037]; iron ion binding [GO:0005506]; monooxygenase activity [GO:0004497]; oxidoreductase activity, acting on paired donors, with incorporation or reduction of molecular oxygen [GO:0016705]	-	GO:0020037; GO:0005506; GO:0004497; GO:0016705
ST47_g499	PHI:404	PTH11	AAD30436	TX:318829	Magnaporthe oryzae	Reduced virulence	3e-31	-	-	-	-	-
ST47_g501	PHI:1662	GzCCHC002	I1REJ1	5518	Gibberella zeae (related: Fusarium graminearum)	Unaffected pathogenicity	8e-39	integral component of membrane [GO:0016021]; transmembrane transport [GO:0055085]	transmembrane transport [GO:0055085]	-	integral component of membrane [GO:0016021]	GO:0016021; GO:0055085
ST47_g503	PHI:922	um03615	Q4P8E8	TX:5270	Ustilago maydis	Unaffected pathogenicity	2e-78	alcohol metabolic process [GO:0006066]; choline dehydrogenase activity [GO:0008812]; flavin adenine dinucleotide binding [GO:0050660]	alcohol metabolic process [GO:0006066]; choline dehydrogenase activity [GO:0008812]	choline dehydrogenase activity [GO:0008812]; flavin adenine dinucleotide binding [GO:0050660]	-	GO:0006066; GO:0008812; GO:0050660
ST47_g512	PHI:1358	GzC2H018	I1RG87	5518	Gibberella zeae (related: Fusarium graminearum)	Unaffected pathogenicity	8e-13	DNA binding [GO:0003677]; nucleus [GO:0005634]; transcription, DNA-templated [GO:0006351]; zinc ion binding [GO:0008270]	transcription, DNA-templated [GO:0006351]	DNA binding [GO:0003677]; zinc ion binding [GO:0008270]	nucleus [GO:0005634]	GO:0003677; GO:0005634; GO:0006351; GO:0008270
ST47_g514	PHI:413	MPD1	AAT84078	TX:13684	Stagonospora nodorum	Unaffected pathogenicity	1e-25	salicylate 1-monooxygenase activity [GO:0018658]	salicylate 1-monooxygenase activity [GO:0018658]	salicylate 1-monooxygenase activity [GO:0018658]	-	GO:0018658
ST47_g524	PHI:1473	GzHMG005	I1RB25	5518	Gibberella zeae (related: Fusarium graminearum)	Reduced virulence	3e-12	-	-	-	-	-
ST47_g525	PHI:1555	GzMyb019	I1RDG6	5518	Gibberella zeae (related: Fusarium graminearum)	Unaffected pathogenicity	2e-38	integral component of membrane [GO:0016021]; transmembrane transport [GO:0055085]	transmembrane transport [GO:0055085]	-	integral component of membrane [GO:0016021]	GO:0016021; GO:0055085
ST47_g526	PHI:323	VFGLU1	AAO63562	TX:93591	Verticillium fungicola	Reduced virulence	4e-28	carbohydrate metabolic process [GO:0005975]; hydrolase activity, hydrolyzing O-glycosyl compounds [GO:0004553]	carbohydrate metabolic process [GO:0005975]; hydrolase activity, hydrolyzing O-glycosyl compounds [GO:0004553]	hydrolase activity, hydrolyzing O-glycosyl compounds [GO:0004553]	-	GO:0005975; GO:0004553
ST47_g531	PHI:1455	GzAra003	I1RKU6	5518	Gibberella zeae (related: Fusarium graminearum)	Unaffected pathogenicity	5e-07	transferase activity, transferring phosphorus-containing groups [GO:0016772]	transferase activity, transferring phosphorus-containing groups [GO:0016772]	transferase activity, transferring phosphorus-containing groups [GO:0016772]	-	GO:0016772
ST47_g533	PHI:1327	GzbZIP009	I1RQS2	5518	Gibberella zeae (related: Fusarium graminearum)	Unaffected pathogenicity	1e-37	-	-	-	-	-
ST47_g536	PHI:2552	NOP4	Q4WNM3	746128	Aspergillus fumigatus	Mixed outcome	1e-15	nucleic acid binding [GO:0003676]; nucleotide binding [GO:0000166]	-	nucleic acid binding [GO:0003676]; nucleotide binding [GO:0000166]	-	GO:0003676; GO:0000166
ST47_g537	PHI:190	TEC1	EAL04411	TX:5476	Candida albicans	Reduced virulence	3e-10	nucleus [GO:0005634]; sequence-specific DNA binding transcription factor activity [GO:0003700]	sequence-specific DNA binding transcription factor activity [GO:0003700]	sequence-specific DNA binding transcription factor activity [GO:0003700]	nucleus [GO:0005634]	GO:0005634; GO:0003700
ST47_g541	PHI:1491	GzHMG023	I1RST1	5518	Gibberella zeae (related: Fusarium graminearum)	Lethal	1e-11	RNA binding [GO:0003723]	-	RNA binding [GO:0003723]	-	GO:0003723
ST47_g544	PHI:1595	GzOB035	I1RX22	5518	Gibberella zeae (related: Fusarium graminearum)	Unaffected pathogenicity	0	asparagine-tRNA ligase activity [GO:0004816]; asparaginyl-tRNA aminoacylation [GO:0006421]; ATP binding [GO:0005524]; cytosol [GO:0005829]; nucleic acid binding [GO:0003676]	asparagine-tRNA ligase activity [GO:0004816]; asparaginyl-tRNA aminoacylation [GO:0006421]	asparagine-tRNA ligase activity [GO:0004816]; ATP binding [GO:0005524]; nucleic acid binding [GO:0003676]	cytosol [GO:0005829]	GO:0005524; GO:0004816; GO:0006421; GO:0005829; GO:0003676
ST47_g556	PHI:59	THR1	BAA18962	TX:5462	Colletotrichum lagenarium	Reduced virulence	2e-07	oxidoreductase activity [GO:0016491]	oxidoreductase activity [GO:0016491]	oxidoreductase activity [GO:0016491]	-	GO:0016491
ST47_g559	PHI:441	BTP1	CAE55153	TX:40559	Botrytis cinerea	Reduced virulence	3e-08	-	-	-	-	-
ST47_g562	PHI:1749	GzZC064	I1S4A5	5518	Gibberella zeae (related: Fusarium graminearum)	Unaffected pathogenicity	6e-60	integral component of membrane [GO:0016021]; substrate-specific transmembrane transporter activity [GO:0022891]	substrate-specific transmembrane transporter activity [GO:0022891]	substrate-specific transmembrane transporter activity [GO:0022891]	integral component of membrane [GO:0016021]	GO:0016021; GO:0022891
ST47_g563	PHI:191	TOM1	AAB08446	TX:39703	Septoria lycopersici	Unaffected pathogenicity	6e-41	beta-glucosidase activity [GO:0008422]; cellulose catabolic process [GO:0030245]	beta-glucosidase activity [GO:0008422]; cellulose catabolic process [GO:0030245]	beta-glucosidase activity [GO:0008422]	-	GO:0008422; GO:0030245
ST47_g565	PHI:901	um01886	Q4PDC7	TX:5270	Ustilago maydis	Unaffected pathogenicity	2e-39	serine-type carboxypeptidase activity [GO:0004185]	serine-type carboxypeptidase activity [GO:0004185]	serine-type carboxypeptidase activity [GO:0004185]	-	GO:0004185
ST47_g569	PHI:404	PTH11	AAD30436	TX:318829	Magnaporthe oryzae	Reduced virulence	2e-22	-	-	-	-	-
ST47_g571	PHI:277	BCP1	AAQ16572	TX:40559	Botrytis cinerea	Reduced virulence	1e-20	peptidyl-prolyl cis-trans isomerase activity [GO:0003755]; protein folding [GO:0006457]	peptidyl-prolyl cis-trans isomerase activity [GO:0003755]; protein folding [GO:0006457]	peptidyl-prolyl cis-trans isomerase activity [GO:0003755]	-	GO:0003755; GO:0006457
ST47_g575	PHI:1414	GzC2H081	I1RZL0	5518	Gibberella zeae (related: Fusarium graminearum)	Unaffected pathogenicity	3e-14	cytosolic small ribosomal subunit [GO:0022627]; misfolded protein transport [GO:0070843]; nucleus [GO:0005634]; nucleus-associated proteasomal ubiquitin-dependent protein catabolic process [GO:0071630]; protein folding [GO:0006457]; translational initiation [GO:0006413]	misfolded protein transport [GO:0070843]; nucleus-associated proteasomal ubiquitin-dependent protein catabolic process [GO:0071630]; protein folding [GO:0006457]; translational initiation [GO:0006413]	-	cytosolic small ribosomal subunit [GO:0022627]; nucleus [GO:0005634]	GO:0022627; GO:0070843; GO:0005634; GO:0071630; GO:0006457; GO:0006413
ST47_g580	PHI:858	NOX1	ABS01490	TX:318829	Magnaporthe oryzae	Loss of pathogenicity	6e-10	integral component of membrane [GO:0016021]; oxidoreductase activity [GO:0016491]	oxidoreductase activity [GO:0016491]	oxidoreductase activity [GO:0016491]	integral component of membrane [GO:0016021]	GO:0016021; GO:0016491
ST47_g581	PHI:544	BCMFS1	AAF64435	TX:332648	Botrytis cinerea	Unaffected pathogenicity	7e-48	integral component of membrane [GO:0016021]; transmembrane transport [GO:0055085]	transmembrane transport [GO:0055085]	-	integral component of membrane [GO:0016021]	GO:0016021; GO:0055085
ST47_g583	PHI:513	ARN1 (related: SIT1)	EAK97011	TX:5476	Candida albicans	Reduced virulence	3e-50	integral component of membrane [GO:0016021]; transmembrane transport [GO:0055085]	transmembrane transport [GO:0055085]	-	integral component of membrane [GO:0016021]	GO:0016021; GO:0055085
ST47_g594	PHI:538	FRT1	AAU87358	TX:40559	Botrytis cinerea	Unaffected pathogenicity	1e-35	integral component of membrane [GO:0016021]; substrate-specific transmembrane transporter activity [GO:0022891]	substrate-specific transmembrane transporter activity [GO:0022891]	substrate-specific transmembrane transporter activity [GO:0022891]	integral component of membrane [GO:0016021]	GO:0016021; GO:0022891
ST47_g604	PHI:1612	GzP53L005	I1RZ82	5518	Gibberella zeae (related: Fusarium graminearum)	Unaffected pathogenicity	2e-30	DNA binding [GO:0003677]; sequence-specific DNA binding transcription factor activity [GO:0003700]	sequence-specific DNA binding transcription factor activity [GO:0003700]	DNA binding [GO:0003677]; sequence-specific DNA binding transcription factor activity [GO:0003700]	-	GO:0003677; GO:0003700
ST47_g608	PHI:1662	GzCCHC002	I1REJ1	5518	Gibberella zeae (related: Fusarium graminearum)	Unaffected pathogenicity	4e-25	integral component of membrane [GO:0016021]; transmembrane transport [GO:0055085]	transmembrane transport [GO:0055085]	-	integral component of membrane [GO:0016021]	GO:0016021; GO:0055085
ST47_g613	PHI:2520	LYS4	Q4WUL6	746128	Aspergillus fumigatus	Lethal	2e-51	3-isopropylmalate dehydratase activity [GO:0003861]; 3-isopropylmalate dehydratase complex [GO:0009316]; 4 iron, 4 sulfur cluster binding [GO:0051539]; leucine biosynthetic process [GO:0009098]	3-isopropylmalate dehydratase activity [GO:0003861]; leucine biosynthetic process [GO:0009098]	3-isopropylmalate dehydratase activity [GO:0003861]; 4 iron, 4 sulfur cluster binding [GO:0051539]	3-isopropylmalate dehydratase complex [GO:0009316]	GO:0003861; GO:0009316; GO:0051539; GO:0009098
ST47_g614	PHI:2515	ALG7	Q4X146	746128	Aspergillus fumigatus	Lethal	0	integral component of membrane [GO:0016021]; phospho-N-acetylmuramoyl-pentapeptide-transferase activity [GO:0008963]	phospho-N-acetylmuramoyl-pentapeptide-transferase activity [GO:0008963]	phospho-N-acetylmuramoyl-pentapeptide-transferase activity [GO:0008963]	integral component of membrane [GO:0016021]	GO:0016021; GO:0008963
ST47_g624	PHI:1500	GzHMG032	I1S2F2	5518	Gibberella zeae (related: Fusarium graminearum)	Unaffected pathogenicity	2e-39	AT DNA binding [GO:0003680]; ATP binding [GO:0005524]; chromatin binding [GO:0003682]; chromosome separation [GO:0051304]; condensed chromosome inner kinetochore [GO:0000939]; cytoplasm [GO:0005737]; DNA secondary structure binding [GO:0000217]; double-stranded DNA binding [GO:0003690]; mitotic chromosome condensation [GO:0007076]; negative regulation of meiotic DNA double-strand break formation …	chromosome separation [GO:0051304]; mitotic chromosome condensation [GO:0007076]; negative regulation of meiotic DNA double-strand break formation [GO:1903342]; rDNA condensation [GO:0070550]; tRNA gene clustering [GO:0070058]	AT DNA binding [GO:0003680]; ATP binding [GO:0005524]; chromatin binding [GO:0003682]; DNA secondary structure binding [GO:0000217]; double-stranded DNA binding [GO:0003690]	condensed chromosome inner kinetochore [GO:0000939]; cytoplasm [GO:0005737]; nuclear condensin complex [GO:0000799]; nucleolus [GO:0005730]	GO:0003680; GO:0005524; GO:0000217; GO:0003682; GO:0051304; GO:0000939; GO:0005737; GO:0003690; GO:0007076; GO:1903342; GO:0000799; GO:0005730; GO:0070550; GO:0070058
ST47_g627	PHI:2175	NMR3	MGG_09705	148305	Magnaporthe oryzae (related: Magnaporthe grisea)	Reduced virulence	6e-61	-	-	-	-	-
ST47_g629	PHI:112	MAK1	AAC49410	TX:140110	Nectria haematococca (related: Fusarium solani)	Reduced virulence	2e-94	oxidoreductase activity [GO:0016491]	oxidoreductase activity [GO:0016491]	oxidoreductase activity [GO:0016491]	-	GO:0016491
ST47_g630	PHI:2393	Related to O-methylsterigmatocystin oxidoreductase	I1R980	5518	Gibberella zeae (related: Fusarium graminearum)	Increased virulence (Hypervirulence)	1e-41	heme binding [GO:0020037]; iron ion binding [GO:0005506]; monooxygenase activity [GO:0004497]; oxidoreductase activity, acting on paired donors, with incorporation or reduction of molecular oxygen [GO:0016705]	monooxygenase activity [GO:0004497]; oxidoreductase activity, acting on paired donors, with incorporation or reduction of molecular oxygen [GO:0016705]	heme binding [GO:0020037]; iron ion binding [GO:0005506]; monooxygenase activity [GO:0004497]; oxidoreductase activity, acting on paired donors, with incorporation or reduction of molecular oxygen [GO:0016705]	-	GO:0020037; GO:0005506; GO:0004497; GO:0016705
ST47_g631	PHI:213	CPA1	AAF69795	TX:5207	Cryptococcus neoformans	Reduced virulence	1e-75	peptidyl-prolyl cis-trans isomerase activity [GO:0003755]; protein folding [GO:0006457]	peptidyl-prolyl cis-trans isomerase activity [GO:0003755]; protein folding [GO:0006457]	peptidyl-prolyl cis-trans isomerase activity [GO:0003755]	-	GO:0003755; GO:0006457
ST47_g638	PHI:2545	TIF35	Q4X1I3	746128	Aspergillus fumigatus	Mixed outcome	5e-129	cytosol [GO:0005829]; eukaryotic 43S preinitiation complex [GO:0016282]; eukaryotic 48S preinitiation complex [GO:0033290]; eukaryotic translation initiation factor 3 complex, eIF3e [GO:0071540]; eukaryotic translation initiation factor 3 complex, eIF3m [GO:0071541]; formation of translation preinitiation complex [GO:0001731]; multi-eIF complex [GO:0043614]; nucleotide binding [GO:0000166]; nucle…	formation of translation preinitiation complex [GO:0001731]; regulation of translational initiation [GO:0006446]; translation initiation factor activity [GO:0003743]; translation reinitiation [GO:0002188]	nucleotide binding [GO:0000166]; translation initiation factor activity [GO:0003743]	cytosol [GO:0005829]; eukaryotic 43S preinitiation complex [GO:0016282]; eukaryotic 48S preinitiation complex [GO:0033290]; eukaryotic translation initiation factor 3 complex, eIF3e [GO:0071540]; eukaryotic translation initiation factor 3 complex, eIF3m [GO:0071541]; multi-eIF complex [GO:0043614]; nucleus [GO:0005634]	GO:0005829; GO:0016282; GO:0033290; GO:0071540; GO:0071541; GO:0001731; GO:0043614; GO:0000166; GO:0005634; GO:0006446; GO:0003743; GO:0002188
ST47_g642	PHI:1028	bcpme1	CAC29255	TX:40559	Botrytis cinerea	Reduced virulence	8e-98	aspartyl esterase activity [GO:0045330]; cell wall [GO:0005618]; cell wall modification [GO:0042545]; pectinesterase activity [GO:0030599]	aspartyl esterase activity [GO:0045330]; cell wall modification [GO:0042545]; pectinesterase activity [GO:0030599]	aspartyl esterase activity [GO:0045330]; pectinesterase activity [GO:0030599]	cell wall [GO:0005618]	GO:0045330; GO:0005618; GO:0042545; GO:0030599
ST47_g645	PHI:2312	THR	O93802	5530	Metarhizium anisopliae	Increased virulence (Hypervirulence)	1e-09	oxidoreductase activity [GO:0016491]	oxidoreductase activity [GO:0016491]	oxidoreductase activity [GO:0016491]	-	GO:0016491
ST47_g646	PHI:1414	GzC2H081	I1RZL0	5518	Gibberella zeae (related: Fusarium graminearum)	Unaffected pathogenicity	5e-10	-	-	-	-	-
ST47_g649	PHI:2500	rcsC	D4I7B7	552	Erwinia amylovora	Loss of pathogenicity	8e-13	membrane [GO:0016020]; phosphorelay sensor kinase activity [GO:0000155]	phosphorelay sensor kinase activity [GO:0000155]	phosphorelay sensor kinase activity [GO:0000155]	membrane [GO:0016020]	GO:0016020; GO:0000155
ST47_g650	PHI:1552	GzMyb016	I1S0N5	5518	Gibberella zeae (related: Fusarium graminearum)	Unaffected pathogenicity	4e-25	ATP binding [GO:0005524]; cytosol [GO:0005829]; DNA binding [GO:0003677]	-	ATP binding [GO:0005524]; DNA binding [GO:0003677]	cytosol [GO:0005829]	GO:0005524; GO:0003677; GO:0005829
ST47_g651	PHI:441	BTP1	CAE55153	TX:40559	Botrytis cinerea	Reduced virulence	6e-31	-	-	-	-	-
ST47_g655	PHI:2349	VE1 (VEA) (velvet)	G8CYZ6	5518	Gibberella zeae (related: Fusarium graminearum)	Reduced virulence	5e-21	-	-	-	-	-
ST47_g662	PHI:2008	HST1	EDJ98541	148305	Magnaporthe oryzae (related: Magnaporthe grisea)	Unaffected pathogenicity	6e-16	cellular response to DNA damage stimulus [GO:0006974]; chromatin silencing at centromere [GO:0030702]; chromatin silencing at telomere [GO:0006348]; histone H3-K56 deacetylation [GO:0071572]; mitotic sister chromatid segregation [GO:0000070]; NAD+ binding [GO:0070403]; negative regulation of cellular amino acid biosynthetic process by negative regulation of transcription from RNA polymerase II pr…	cellular response to DNA damage stimulus [GO:0006974]; chromatin silencing at centromere [GO:0030702]; chromatin silencing at telomere [GO:0006348]; histone H3-K56 deacetylation [GO:0071572]; mitotic sister chromatid segregation [GO:0000070]; negative regulation of cellular amino acid biosynthetic process by negative regulation of transcription from RNA polymerase II promoter [GO:1900403]; regula…	NAD+ binding [GO:0070403]; transcription corepressor activity [GO:0003714]	nucleolus [GO:0005730]	GO:0070403; GO:0006974; GO:0030702; GO:0006348; GO:0071572; GO:0000070; GO:1900403; GO:0005730; GO:0006282; GO:0046459; GO:0003714
ST47_g663	PHI:875	MGG_04587	EDK05593	TX:318829	Magnaporthe oryzae	Loss of pathogenicity	3e-52	-	-	-	-	-
ST47_g672	PHI:544	BCMFS1	AAF64435	TX:332648	Botrytis cinerea	Unaffected pathogenicity	1e-35	integral component of membrane [GO:0016021]; transmembrane transport [GO:0055085]	transmembrane transport [GO:0055085]	-	integral component of membrane [GO:0016021]	GO:0016021; GO:0055085
ST47_g677	PHI:862	ClaSSD1	BAE66713	TX:5462	Colletotrichum lagenarium	Loss of pathogenicity	0	-	-	-	-	-
ST47_g681	PHI:2393	Related to O-methylsterigmatocystin oxidoreductase	I1R980	5518	Gibberella zeae (related: Fusarium graminearum)	Increased virulence (Hypervirulence)	1e-14	heme binding [GO:0020037]; iron ion binding [GO:0005506]; monooxygenase activity [GO:0004497]; oxidoreductase activity, acting on paired donors, with incorporation or reduction of molecular oxygen [GO:0016705]	monooxygenase activity [GO:0004497]; oxidoreductase activity, acting on paired donors, with incorporation or reduction of molecular oxygen [GO:0016705]	heme binding [GO:0020037]; iron ion binding [GO:0005506]; monooxygenase activity [GO:0004497]; oxidoreductase activity, acting on paired donors, with incorporation or reduction of molecular oxygen [GO:0016705]	-	GO:0020037; GO:0005506; GO:0004497; GO:0016705
ST47_g685	PHI:1260	FGSG_13944	I1RUC7	5518	Gibberella zeae (related: Fusarium graminearum)	Unaffected pathogenicity	2e-10	-	-	-	-	-
ST47_g686	PHI:404	PTH11	AAD30436	TX:318829	Magnaporthe oryzae	Reduced virulence	5e-16	-	-	-	-	-
ST47_g690	PHI:2194	MoRgs3	XP_360603	148305	Magnaporthe oryzae (related: Magnaporthe grisea)	Reduced virulence	6e-130	cellular bud neck [GO:0005935]; cellular bud site selection [GO:0000282]; endoplasmic reticulum [GO:0005783]; termination of G-protein coupled receptor signaling pathway [GO:0038032]	cellular bud site selection [GO:0000282]; termination of G-protein coupled receptor signaling pathway [GO:0038032]	-	cellular bud neck [GO:0005935]; endoplasmic reticulum [GO:0005783]	GO:0005935; GO:0000282; GO:0005783; GO:0038032
ST47_g697	PHI:404	PTH11	AAD30436	TX:318829	Magnaporthe oryzae	Reduced virulence	7e-14	-	-	-	-	-
ST47_g698	PHI:922	um03615	Q4P8E8	TX:5270	Ustilago maydis	Unaffected pathogenicity	3e-70	alcohol metabolic process [GO:0006066]; choline dehydrogenase activity [GO:0008812]; flavin adenine dinucleotide binding [GO:0050660]	alcohol metabolic process [GO:0006066]; choline dehydrogenase activity [GO:0008812]	choline dehydrogenase activity [GO:0008812]; flavin adenine dinucleotide binding [GO:0050660]	-	GO:0006066; GO:0008812; GO:0050660
ST47_g699	PHI:1051	CTB3	ABC79591	TX:29003	Cercospora nicotianae	Reduced virulence	3e-10	oxidoreductase activity [GO:0016491]	oxidoreductase activity [GO:0016491]	oxidoreductase activity [GO:0016491]	-	GO:0016491
ST47_g702	PHI:432	FGL1	AAQ23181	TX:5518	Fusarium graminearum	Reduced virulence	7e-71	hydrolase activity [GO:0016787]; lipid catabolic process [GO:0016042]	hydrolase activity [GO:0016787]; lipid catabolic process [GO:0016042]	hydrolase activity [GO:0016787]	-	GO:0016787; GO:0016042
ST47_g704	PHI:1552	GzMyb016	I1S0N5	5518	Gibberella zeae (related: Fusarium graminearum)	Unaffected pathogenicity	0	ATPase activity [GO:0016887]; ATP binding [GO:0005524]; ATP-dependent chromatin remodeling [GO:0043044]; chromatin binding [GO:0003682]; DNA binding [GO:0003677]; NURF complex [GO:0016589]	ATPase activity [GO:0016887]; ATP-dependent chromatin remodeling [GO:0043044]	ATPase activity [GO:0016887]; ATP binding [GO:0005524]; chromatin binding [GO:0003682]; DNA binding [GO:0003677]	NURF complex [GO:0016589]	GO:0005524; GO:0043044; GO:0016887; GO:0003677; GO:0016589; GO:0003682
ST47_g709	PHI:901	um01886	Q4PDC7	TX:5270	Ustilago maydis	Unaffected pathogenicity	5e-47	serine-type carboxypeptidase activity [GO:0004185]	serine-type carboxypeptidase activity [GO:0004185]	serine-type carboxypeptidase activity [GO:0004185]	-	GO:0004185
ST47_g710	PHI:541	LIP1	AAU87359	TX:332648	Botrytis cinerea	Unaffected pathogenicity	2e-26	hydrolase activity [GO:0016787]	hydrolase activity [GO:0016787]	hydrolase activity [GO:0016787]	-	GO:0016787
ST47_g719	PHI:2027	TGL1-1	G4NJL1	148305	Magnaporthe oryzae (related: Magnaporthe grisea)	Unaffected pathogenicity	0	cellular lipid metabolic process [GO:0044255]; integral component of membrane [GO:0016021]; lipid particle [GO:0005811]; sterol esterase activity [GO:0004771]; sterol metabolic process [GO:0016125]	cellular lipid metabolic process [GO:0044255]; sterol esterase activity [GO:0004771]; sterol metabolic process [GO:0016125]	sterol esterase activity [GO:0004771]	integral component of membrane [GO:0016021]; lipid particle [GO:0005811]	GO:0044255; GO:0016021; GO:0005811; GO:0004771; GO:0016125
ST47_g722	PHI:106	CAT1	AAC39448	TX:5476	Candida albicans	Reduced virulence	3e-106	catalase activity [GO:0004096]; heme binding [GO:0020037]; response to oxidative stress [GO:0006979]	catalase activity [GO:0004096]; response to oxidative stress [GO:0006979]	catalase activity [GO:0004096]; heme binding [GO:0020037]	-	GO:0004096; GO:0020037; GO:0006979
ST47_g723	PHI:1385	GzC2H048	I1RSF7	5518	Gibberella zeae (related: Fusarium graminearum)	Unaffected pathogenicity	2e-37	acetyl-CoA carboxylase activity [GO:0003989]; ATP binding [GO:0005524]; biotin carboxylase activity [GO:0004075]; endoplasmic reticulum membrane [GO:0005789]; fungal-type vacuole membrane [GO:0000329]; long-chain fatty acid biosynthetic process [GO:0042759]; metal ion binding [GO:0046872]; mitochondrion [GO:0005739]; protein import into nucleus [GO:0006606]	acetyl-CoA carboxylase activity [GO:0003989]; biotin carboxylase activity [GO:0004075]; long-chain fatty acid biosynthetic process [GO:0042759]; protein import into nucleus [GO:0006606]	acetyl-CoA carboxylase activity [GO:0003989]; ATP binding [GO:0005524]; biotin carboxylase activity [GO:0004075]; metal ion binding [GO:0046872]	endoplasmic reticulum membrane [GO:0005789]; fungal-type vacuole membrane [GO:0000329]; mitochondrion [GO:0005739]	GO:0005524; GO:0003989; GO:0004075; GO:0005789; GO:0000329; GO:0042759; GO:0046872; GO:0005739; GO:0006606
ST47_g726	PHI:180	PELD	AAC49420	TX:140110	Nectria haematococca (related: Fusarium solani)	Reduced virulence	2e-56	extracellular region [GO:0005576]; pectate lyase activity [GO:0030570]	pectate lyase activity [GO:0030570]	pectate lyase activity [GO:0030570]	extracellular region [GO:0005576]	GO:0005576; GO:0030570
ST47_g727	PHI:344	CPTF1	CAD21519	TX:5111	Claviceps purpurea	Reduced virulence	4e-14	sequence-specific DNA binding [GO:0043565]; sequence-specific DNA binding transcription factor activity [GO:0003700]	sequence-specific DNA binding transcription factor activity [GO:0003700]	sequence-specific DNA binding [GO:0043565]; sequence-specific DNA binding transcription factor activity [GO:0003700]	-	GO:0043565; GO:0003700
ST47_g739	PHI:1683	GzRad001	I1RK33	5518	Gibberella zeae (related: Fusarium graminearum)	Lethal	6e-12	fungal-type vacuole [GO:0000324]; metal ion binding [GO:0046872]	-	metal ion binding [GO:0046872]	fungal-type vacuole [GO:0000324]	GO:0000324; GO:0046872
ST47_g740	PHI:504	LEU2	CAA42366	TX:4932	Saccharomyces cerevisiae	Reduced virulence	3e-160	3-isopropylmalate dehydrogenase activity [GO:0003862]; cytoplasm [GO:0005737]; leucine biosynthetic process [GO:0009098]; magnesium ion binding [GO:0000287]; NAD binding [GO:0051287]	3-isopropylmalate dehydrogenase activity [GO:0003862]; leucine biosynthetic process [GO:0009098]	3-isopropylmalate dehydrogenase activity [GO:0003862]; magnesium ion binding [GO:0000287]; NAD binding [GO:0051287]	cytoplasm [GO:0005737]	GO:0003862; GO:0051287; GO:0005737; GO:0009098; GO:0000287
ST47_g758	PHI:2022	BUF1	MGG_02252	148305	Magnaporthe oryzae (related: Magnaporthe grisea)	Loss of pathogenicity	8e-07	-	-	-	-	-
ST47_g761	PHI:2312	THR	O93802	5530	Metarhizium anisopliae	Increased virulence (Hypervirulence)	9e-11	DNA binding [GO:0003677]; DNA repair [GO:0006281]; transposase activity [GO:0004803]; transposition, DNA-mediated [GO:0006313]	DNA repair [GO:0006281]; transposase activity [GO:0004803]; transposition, DNA-mediated [GO:0006313]	DNA binding [GO:0003677]; transposase activity [GO:0004803]	-	GO:0003677; GO:0006281; GO:0004803; GO:0006313
ST47_g762	PHI:2570	CYB2	Q6FM61	5478	Candida glabrata	Reduced virulence	8e-55	FMN binding [GO:0010181]; isopentenyl-diphosphate delta-isomerase activity [GO:0004452]; oxidoreductase activity [GO:0016491]	isopentenyl-diphosphate delta-isomerase activity [GO:0004452]; oxidoreductase activity [GO:0016491]	FMN binding [GO:0010181]; isopentenyl-diphosphate delta-isomerase activity [GO:0004452]; oxidoreductase activity [GO:0016491]	-	GO:0010181; GO:0004452; GO:0016491
ST47_g765	PHI:2038	Mir1	MGG_02370	148305	Magnaporthe oryzae (related: Magnaporthe grisea)	Unaffected pathogenicity	1e-08	integral component of membrane [GO:0016021]; transport [GO:0006810]	transport [GO:0006810]	-	integral component of membrane [GO:0016021]	GO:0016021; GO:0006810
ST47_g776	PHI:2094	Yvc1	MGG_09828	148305	Magnaporthe oryzae (related: Magnaporthe grisea)	Mixed outcome	0	-	-	-	-	-
ST47_g777	PHI:1582	GzOB022	I1RQ81	5518	Gibberella zeae (related: Fusarium graminearum)	Unaffected pathogenicity	0	cytosol [GO:0005829]; eukaryotic 48S preinitiation complex [GO:0033290]; eukaryotic translation initiation factor 2 complex [GO:0005850]; formation of translation preinitiation complex [GO:0001731]; mitotic G1 DNA damage checkpoint [GO:0031571]; multi-eIF complex [GO:0043614]; nucleus [GO:0005634]; regulation of translational initiation in response to osmotic stress [GO:0043561]; stress granule d…	formation of translation preinitiation complex [GO:0001731]; mitotic G1 DNA damage checkpoint [GO:0031571]; regulation of translational initiation in response to osmotic stress [GO:0043561]; stress granule disassembly [GO:0035617]; translation initiation factor activity [GO:0003743]	translation initiation factor activity [GO:0003743]	cytosol [GO:0005829]; eukaryotic 48S preinitiation complex [GO:0033290]; eukaryotic translation initiation factor 2 complex [GO:0005850]; multi-eIF complex [GO:0043614]; nucleus [GO:0005634]	GO:0005829; GO:0033290; GO:0005850; GO:0001731; GO:0031571; GO:0043614; GO:0005634; GO:0043561; GO:0035617; GO:0003743
ST47_g784	PHI:2247	Sch1	EAT82552	13684	Phaeosphaeria nodorum (related: Stagonospora nodorum)	Unaffected pathogenicity	5e-15	oxidoreductase activity [GO:0016491]	oxidoreductase activity [GO:0016491]	oxidoreductase activity [GO:0016491]	-	GO:0016491
ST47_g785	PHI:55	PKS1	AAB08104	TX:5016	Cochliobolus heterostrophus	Reduced virulence	4e-08	cytosol [GO:0005829]; nucleus [GO:0005634]; oxidoreductase activity [GO:0016491]; zinc ion binding [GO:0008270]	oxidoreductase activity [GO:0016491]	oxidoreductase activity [GO:0016491]; zinc ion binding [GO:0008270]	cytosol [GO:0005829]; nucleus [GO:0005634]	GO:0005829; GO:0005634; GO:0016491; GO:0008270
ST47_g788	PHI:1759	GzZC074	I1RXS2	5518	Gibberella zeae (related: Fusarium graminearum)	Unaffected pathogenicity	1e-177	DNA binding [GO:0003677]; nucleus [GO:0005634]; transcription, DNA-templated [GO:0006351]; zinc ion binding [GO:0008270]	transcription, DNA-templated [GO:0006351]	DNA binding [GO:0003677]; zinc ion binding [GO:0008270]	nucleus [GO:0005634]	GO:0003677; GO:0005634; GO:0006351; GO:0008270
ST47_g797	PHI:1555	GzMyb019	I1RDG6	5518	Gibberella zeae (related: Fusarium graminearum)	Unaffected pathogenicity	3e-36	integral component of membrane [GO:0016021]; transmembrane transport [GO:0055085]	transmembrane transport [GO:0055085]	-	integral component of membrane [GO:0016021]	GO:0016021; GO:0055085
ST47_g817	PHI:339	CLPT1	CAC41973	TX:290576	Colletotrichum lindemuthianum	Reduced virulence	2e-31	GTP binding [GO:0005525]; protein transport [GO:0015031]; small GTPase mediated signal transduction [GO:0007264]	protein transport [GO:0015031]; small GTPase mediated signal transduction [GO:0007264]	GTP binding [GO:0005525]	-	GO:0005525; GO:0015031; GO:0007264
ST47_g820	PHI:1161	MgMfs1	A4ZGP3	54734	Mycosphaerella graminicola (related: Zymoseptoria triticii)	Sensitive to chemical	3e-20	basic amino acid transmembrane transporter activity [GO:0015174]; fungal-type vacuole membrane [GO:0000329]; integral component of membrane [GO:0016021]	basic amino acid transmembrane transporter activity [GO:0015174]	basic amino acid transmembrane transporter activity [GO:0015174]	fungal-type vacuole membrane [GO:0000329]; integral component of membrane [GO:0016021]	GO:0015174; GO:0000329; GO:0016021
ST47_g821	PHI:1668	GzCCHC008	I1S0C1	5518	Gibberella zeae (related: Fusarium graminearum)	Unaffected pathogenicity	1e-29	nucleic acid binding [GO:0003676]; zinc ion binding [GO:0008270]	-	nucleic acid binding [GO:0003676]; zinc ion binding [GO:0008270]	-	GO:0003676; GO:0008270
ST47_g832	PHI:881	MGG_04556	EDJ96020	TX:318829	Magnaporthe oryzae	Reduced virulence	4e-37	oxidoreductase activity [GO:0016491]; zinc ion binding [GO:0008270]	oxidoreductase activity [GO:0016491]	oxidoreductase activity [GO:0016491]; zinc ion binding [GO:0008270]	-	GO:0016491; GO:0008270
ST47_g840	PHI:1633	GzWing005	I1RC15	5518	Gibberella zeae (related: Fusarium graminearum)	Unaffected pathogenicity	4e-32	ATP binding [GO:0005524]; catalytic activity [GO:0003824]; core RNA polymerase II binding transcription factor activity [GO:0000991]; mitotic spindle pole body [GO:0044732]; transcriptional start site selection at RNA polymerase II promoter [GO:0001174]; transcription elongation from RNA polymerase II promoter [GO:0006368]; transcription factor TFIIF complex [GO:0005674]; translation initiation f…	catalytic activity [GO:0003824]; core RNA polymerase II binding transcription factor activity [GO:0000991]; transcriptional start site selection at RNA polymerase II promoter [GO:0001174]; transcription elongation from RNA polymerase II promoter [GO:0006368]; translation initiation factor activity [GO:0003743]	ATP binding [GO:0005524]; catalytic activity [GO:0003824]; core RNA polymerase II binding transcription factor activity [GO:0000991]; translation initiation factor activity [GO:0003743]	mitotic spindle pole body [GO:0044732]; transcription factor TFIIF complex [GO:0005674]	GO:0005524; GO:0003824; GO:0000991; GO:0044732; GO:0006368; GO:0005674; GO:0001174; GO:0003743
ST47_g844	PHI:482	LAEA	AAR01218	TX:5085	Aspergillus fumigatus	Reduced virulence	3e-43	-	-	-	-	-
ST47_g845	PHI:1651	GzWing023	I1S0U2	5518	Gibberella zeae (related: Fusarium graminearum)	Unaffected pathogenicity	1e-62	O-methyltransferase activity [GO:0008171]	O-methyltransferase activity [GO:0008171]	O-methyltransferase activity [GO:0008171]	-	GO:0008171
ST47_g847	PHI:1454	GzAra002	I1RCI0	5518	Gibberella zeae (related: Fusarium graminearum)	Unaffected pathogenicity	7e-12	integral component of membrane [GO:0016021]; transmembrane transporter activity [GO:0022857]	transmembrane transporter activity [GO:0022857]	transmembrane transporter activity [GO:0022857]	integral component of membrane [GO:0016021]	GO:0016021; GO:0022857
ST47_g852	PHI:716	ZEB1	ABB90284	TX:5518	Fusarium graminearum	Unaffected pathogenicity	7e-16	flavin adenine dinucleotide binding [GO:0050660]; UDP-N-acetylmuramate dehydrogenase activity [GO:0008762]	UDP-N-acetylmuramate dehydrogenase activity [GO:0008762]	flavin adenine dinucleotide binding [GO:0050660]; UDP-N-acetylmuramate dehydrogenase activity [GO:0008762]	-	GO:0008762; GO:0050660
ST47_g856	PHI:2378	DEP4	D2E9W9	29001	Alternaria brassicicola	Mixed outcome	2e-06	-	-	-	-	-
ST47_g859	PHI:2312	THR	O93802	5530	Metarhizium anisopliae	Increased virulence (Hypervirulence)	3e-31	-	-	-	-	-
ST47_g860	PHI:2256	Xdh1	Q0UA24	13684	Phaeosphaeria nodorum (related: Stagonospora nodorum)	Unaffected pathogenicity	9e-49	-	-	-	-	-
ST47_g863	PHI:2321	SidI	Q4WR83	746128	Aspergillus fumigatus	Reduced virulence	6e-64	-	-	-	-	-
ST47_g877	PHI:1662	GzCCHC002	I1REJ1	5518	Gibberella zeae (related: Fusarium graminearum)	Unaffected pathogenicity	1e-83	integral component of membrane [GO:0016021]; transmembrane transport [GO:0055085]	transmembrane transport [GO:0055085]	-	integral component of membrane [GO:0016021]	GO:0016021; GO:0055085
ST47_g878	PHI:1885	GzZC200	I1RJ54	5518	Gibberella zeae (related: Fusarium graminearum)	Unaffected pathogenicity	8e-19	nucleus [GO:0005634]; sequence-specific DNA binding RNA polymerase II transcription factor activity [GO:0000981]; zinc ion binding [GO:0008270]	sequence-specific DNA binding RNA polymerase II transcription factor activity [GO:0000981]	sequence-specific DNA binding RNA polymerase II transcription factor activity [GO:0000981]; zinc ion binding [GO:0008270]	nucleus [GO:0005634]	GO:0005634; GO:0000981; GO:0008270
ST47_g884	PHI:1541	GzFlbD	I1RE42	5518	Gibberella zeae (related: Fusarium graminearum)	Unaffected pathogenicity	1e-12	chromatin binding [GO:0003682]; DNA binding [GO:0003677]	-	chromatin binding [GO:0003682]; DNA binding [GO:0003677]	-	GO:0003677; GO:0003682
ST47_g891	PHI:2240	Srt1	Q4PBY9	5270	Ustilago maydis	reduced virulence	1e-33	integral component of membrane [GO:0016021]; transmembrane transporter activity [GO:0022857]	transmembrane transporter activity [GO:0022857]	transmembrane transporter activity [GO:0022857]	integral component of membrane [GO:0016021]	GO:0016021; GO:0022857
ST47_g892	PHI:1723	GzZC038	I1S832	5518	Gibberella zeae (related: Fusarium graminearum)	Unaffected pathogenicity	3e-13	DNA binding [GO:0003677]; nucleus [GO:0005634]; transcription, DNA-templated [GO:0006351]; zinc ion binding [GO:0008270]	transcription, DNA-templated [GO:0006351]	DNA binding [GO:0003677]; zinc ion binding [GO:0008270]	nucleus [GO:0005634]	GO:0003677; GO:0005634; GO:0006351; GO:0008270
ST47_g896	PHI:2033	MgPex6	G4NBI6	148305	Magnaporthe oryzae (related: Magnaporthe grisea)	Loss of pathogenicity	3e-15	ATP binding [GO:0005524]	-	ATP binding [GO:0005524]	-	GO:0005524
ST47_g900	PHI:693	GCS1	AAX55972	TX:5207	Cryptococcus neoformans	Loss of pathogenicity	4e-53	transferase activity [GO:0016740]	transferase activity [GO:0016740]	transferase activity [GO:0016740]	-	GO:0016740
ST47_g910	PHI:1621	GzRUM1	I1RP98	5518	Gibberella zeae (related: Fusarium graminearum)	Unaffected pathogenicity	0	chromatin remodeling [GO:0006338]; DNA binding [GO:0003677]; histone demethylase activity (H3-dimethyl-K4 specific) [GO:0034648]; histone demethylase activity (H3-trimethyl-K4 specific) [GO:0034647]; negative regulation of transcription from RNA polymerase II promoter [GO:0000122]; nucleus [GO:0005634]; oxidoreductase activity, acting on paired donors, with incorporation or reduction of molecular…	chromatin remodeling [GO:0006338]; histone demethylase activity (H3-dimethyl-K4 specific) [GO:0034648]; histone demethylase activity (H3-trimethyl-K4 specific) [GO:0034647]; negative regulation of transcription from RNA polymerase II promoter [GO:0000122]; oxidoreductase activity, acting on paired donors, with incorporation or reduction of molecular oxygen, 2-oxoglutarate as one donor, and incorp…	DNA binding [GO:0003677]; histone demethylase activity (H3-dimethyl-K4 specific) [GO:0034648]; histone demethylase activity (H3-trimethyl-K4 specific) [GO:0034647]; oxidoreductase activity, acting on paired donors, with incorporation or reduction of molecular oxygen, 2-oxoglutarate as one donor, and incorporation of one atom each of oxygen into both donors [GO:0016706]; zinc ion binding [GO:00082…	nucleus [GO:0005634]	GO:0003677; GO:0006338; GO:0034648; GO:0034647; GO:0000122; GO:0005634; GO:0016706; GO:0008270
ST47_g918	PHI:1562	GzOB002	I1RAH4	5518	Gibberella zeae (related: Fusarium graminearum)	Lethal	3e-104	ATP binding [GO:0005524]; chromatin binding [GO:0003682]; chromatin silencing at telomere [GO:0006348]; cytosol [GO:0005829]; DNA helicase activity [GO:0003678]; DNA replication initiation [GO:0006270]; DNA replication origin binding [GO:0003688]; DNA replication preinitiation complex [GO:0031261]; double-strand break repair via break-induced replication [GO:0000727]; establishment of chromatin s…	chromatin silencing at telomere [GO:0006348]; DNA helicase activity [GO:0003678]; DNA replication initiation [GO:0006270]; double-strand break repair via break-induced replication [GO:0000727]; establishment of chromatin silencing [GO:0006343]; negative regulation of chromatin silencing at telomere [GO:0031939]; negative regulation of helicase activity [GO:0051097]; pre-replicative complex assemb…	ATP binding [GO:0005524]; chromatin binding [GO:0003682]; DNA helicase activity [GO:0003678]; DNA replication origin binding [GO:0003688]; single-stranded DNA binding [GO:0003697]	cytosol [GO:0005829]; DNA replication preinitiation complex [GO:0031261]; MCM complex [GO:0042555]; nuclear chromosome, telomeric region [GO:0000784]; nuclear pre-replicative complex [GO:0005656]; replication fork protection complex [GO:0031298]	GO:0005524; GO:0003678; GO:0006270; GO:0003688; GO:0031261; GO:0042555; GO:0003682; GO:0006348; GO:0005829; GO:0000727; GO:0006343; GO:0031939; GO:0051097; GO:0000784; GO:0005656; GO:0006267; GO:0030174; GO:0031298; GO:0003697
ST47_g921	PHI:2512	HapX	Q4WER3	746128	Aspergillus fumigatus	Reduced virulence	5e-16	sequence-specific DNA binding [GO:0043565]; sequence-specific DNA binding transcription factor activity [GO:0003700]	sequence-specific DNA binding transcription factor activity [GO:0003700]	sequence-specific DNA binding [GO:0043565]; sequence-specific DNA binding transcription factor activity [GO:0003700]	-	GO:0043565; GO:0003700
ST47_g922	PHI:434	GEL2	EAL88984	TX:5085	Aspergillus fumigatus	Reduced virulence	6e-84	anchored component of membrane [GO:0031225]; carbohydrate metabolic process [GO:0005975]; plasma membrane [GO:0005886]; transferase activity [GO:0016740]	carbohydrate metabolic process [GO:0005975]; transferase activity [GO:0016740]	transferase activity [GO:0016740]	anchored component of membrane [GO:0031225]; plasma membrane [GO:0005886]	GO:0031225; GO:0005975; GO:0005886; GO:0016740
ST47_g928	PHI:2269	Mdh1	AY788902	13684	Phaeosphaeria nodorum (related: Stagonospora nodorum)	Unaffected pathogenicity	2e-166	exo-1,4-beta-D-glucosaminidase activity [GO:0052761]; extracellular region [GO:0005576]; polysaccharide catabolic process [GO:0000272]	exo-1,4-beta-D-glucosaminidase activity [GO:0052761]; polysaccharide catabolic process [GO:0000272]	exo-1,4-beta-D-glucosaminidase activity [GO:0052761]	extracellular region [GO:0005576]	GO:0052761; GO:0005576; GO:0000272
ST47_g932	PHI:1227	FGSG_07742	I1RPV7	5518	Gibberella zeae (related: Fusarium graminearum)	Lethal	0	phosphotransferase activity, alcohol group as acceptor [GO:0016773]	phosphotransferase activity, alcohol group as acceptor [GO:0016773]	phosphotransferase activity, alcohol group as acceptor [GO:0016773]	-	GO:0016773
ST47_g936	PHI:2477	CYP1	B8QZV4	5116	Cryphonectria parasitica	Reduced virulence	5e-64	peptidyl-prolyl cis-trans isomerase activity [GO:0003755]; protein folding [GO:0006457]	peptidyl-prolyl cis-trans isomerase activity [GO:0003755]; protein folding [GO:0006457]	peptidyl-prolyl cis-trans isomerase activity [GO:0003755]	-	GO:0003755; GO:0006457
ST47_g937	PHI:1135	LmIFRD	C6KED4	5022	Leptosphaeria maculans	Loss of pathogenicity	0	-	-	-	-	-
ST47_g938	PHI:1440	GzNot002	I1SA65	5518	Gibberella zeae (related: Fusarium graminearum)	Reduced virulence	0	cytosol [GO:0005829]; nucleus [GO:0005634]; regulation of transcription, DNA-templated [GO:0006355]	regulation of transcription, DNA-templated [GO:0006355]	-	cytosol [GO:0005829]; nucleus [GO:0005634]	GO:0005829; GO:0005634; GO:0006355
ST47_g941	PHI:261	ICL1	AAM89498	TX:5022	Leptosphaeria maculans	Reduced virulence	0	carboxylic acid metabolic process [GO:0019752]; isocitrate lyase activity [GO:0004451]	carboxylic acid metabolic process [GO:0019752]; isocitrate lyase activity [GO:0004451]	isocitrate lyase activity [GO:0004451]	-	GO:0019752; GO:0004451
ST47_g948	PHI:2312	THR	O93802	5530	Metarhizium anisopliae	Increased virulence (Hypervirulence)	5e-26	oxidoreductase activity [GO:0016491]	oxidoreductase activity [GO:0016491]	oxidoreductase activity [GO:0016491]	-	GO:0016491
ST47_g950	PHI:1961	GzZC276	I1RD74	5518	Gibberella zeae (related: Fusarium graminearum)	Unaffected pathogenicity	4e-91	DNA binding [GO:0003677]; nucleus [GO:0005634]; sequence-specific DNA binding RNA polymerase II transcription factor activity [GO:0000981]; zinc ion binding [GO:0008270]	sequence-specific DNA binding RNA polymerase II transcription factor activity [GO:0000981]	DNA binding [GO:0003677]; sequence-specific DNA binding RNA polymerase II transcription factor activity [GO:0000981]; zinc ion binding [GO:0008270]	nucleus [GO:0005634]	GO:0003677; GO:0005634; GO:0000981; GO:0008270
ST47_g960	PHI:2020	Tup1	XP_759427	5270	Ustilago maydis	Mixed outcome	2e-25	-	-	-	-	-
ST47_g961	PHI:438	BcBOT1 (related: CND5)	AAQ16576	TX:40559	Botrytis cinerea	Reduced virulence	5e-35	heme binding [GO:0020037]; iron ion binding [GO:0005506]; monooxygenase activity [GO:0004497]; oxidoreductase activity, acting on paired donors, with incorporation or reduction of molecular oxygen [GO:0016705]	monooxygenase activity [GO:0004497]; oxidoreductase activity, acting on paired donors, with incorporation or reduction of molecular oxygen [GO:0016705]	heme binding [GO:0020037]; iron ion binding [GO:0005506]; monooxygenase activity [GO:0004497]; oxidoreductase activity, acting on paired donors, with incorporation or reduction of molecular oxygen [GO:0016705]	-	GO:0020037; GO:0005506; GO:0004497; GO:0016705
ST47_g962	PHI:438	BcBOT1 (related: CND5)	AAQ16576	TX:40559	Botrytis cinerea	Reduced virulence	2e-45	heme binding [GO:0020037]; iron ion binding [GO:0005506]; monooxygenase activity [GO:0004497]; oxidoreductase activity, acting on paired donors, with incorporation or reduction of molecular oxygen [GO:0016705]	monooxygenase activity [GO:0004497]; oxidoreductase activity, acting on paired donors, with incorporation or reduction of molecular oxygen [GO:0016705]	heme binding [GO:0020037]; iron ion binding [GO:0005506]; monooxygenase activity [GO:0004497]; oxidoreductase activity, acting on paired donors, with incorporation or reduction of molecular oxygen [GO:0016705]	-	GO:0020037; GO:0005506; GO:0004497; GO:0016705
ST47_g967	PHI:2341	BeNEP1	Q0E7H5	278938	Botrytis elliptica	Unaffected pathogenicity	8e-100	-	-	-	-	-
ST47_g968	PHI:441	BTP1	CAE55153	TX:40559	Botrytis cinerea	Reduced virulence	2e-21	-	-	-	-	-
ST47_g976	PHI:2080	Moatg13	MGG_00454	148305	Magnaporthe oryzae (related: Magnaporthe grisea)	Reduced virulence	7e-115	-	-	-	-	-
ST47_g978	PHI:404	PTH11	AAD30436	TX:318829	Magnaporthe oryzae	Reduced virulence	1e-19	-	-	-	-	-
ST47_g979	PHI:922	um03615	Q4P8E8	TX:5270	Ustilago maydis	Unaffected pathogenicity	6e-71	alcohol metabolic process [GO:0006066]; choline dehydrogenase activity [GO:0008812]; flavin adenine dinucleotide binding [GO:0050660]	alcohol metabolic process [GO:0006066]; choline dehydrogenase activity [GO:0008812]	choline dehydrogenase activity [GO:0008812]; flavin adenine dinucleotide binding [GO:0050660]	-	GO:0006066; GO:0008812; GO:0050660
ST47_g980	PHI:244	CLAP1	AAN62846	TX:290576	Colletotrichum lindemuthianum	Loss of pathogenicity	6e-63	ATP binding [GO:0005524]; cation-transporting ATPase activity [GO:0019829]; integral component of membrane [GO:0016021]; metal ion binding [GO:0046872]; metal ion transport [GO:0030001]	cation-transporting ATPase activity [GO:0019829]; metal ion transport [GO:0030001]	ATP binding [GO:0005524]; cation-transporting ATPase activity [GO:0019829]; metal ion binding [GO:0046872]	integral component of membrane [GO:0016021]	GO:0005524; GO:0019829; GO:0016021; GO:0046872; GO:0030001
ST47_g984	PHI:96	FAS2	AAA34345	TX:5476	Candida albicans	Loss of pathogenicity	0	fatty acid biosynthetic process [GO:0006633]; holo-[acyl-carrier-protein] synthase activity [GO:0008897]; macromolecule biosynthetic process [GO:0009059]; magnesium ion binding [GO:0000287]	fatty acid biosynthetic process [GO:0006633]; holo-[acyl-carrier-protein] synthase activity [GO:0008897]; macromolecule biosynthetic process [GO:0009059]	holo-[acyl-carrier-protein] synthase activity [GO:0008897]; magnesium ion binding [GO:0000287]	-	GO:0006633; GO:0008897; GO:0009059; GO:0000287
ST47_g985	PHI:97	TOXC	AAC62818	TX:5017	Cochliobolus carbonum	Reduced virulence	0	enoyl-[acyl-carrier-protein] reductase (NADH) activity [GO:0004318]; fatty acid biosynthetic process [GO:0006633]; fatty acid synthase complex [GO:0005835]	enoyl-[acyl-carrier-protein] reductase (NADH) activity [GO:0004318]; fatty acid biosynthetic process [GO:0006633]	enoyl-[acyl-carrier-protein] reductase (NADH) activity [GO:0004318]	fatty acid synthase complex [GO:0005835]	GO:0004318; GO:0006633; GO:0005835
ST47_g1011	PHI:1508	GzHOME003	I1RNA9	5518	Gibberella zeae (related: Fusarium graminearum)	Unaffected pathogenicity	6e-15	protein tyrosine phosphatase activity [GO:0004725]	protein tyrosine phosphatase activity [GO:0004725]	protein tyrosine phosphatase activity [GO:0004725]	-	GO:0004725
ST47_g1013	PHI:2563	DPP3	Q5AH74	5476	Candida albicans	Reduced virulence	1e-12	catalytic activity [GO:0003824]; membrane [GO:0016020]	catalytic activity [GO:0003824]	catalytic activity [GO:0003824]	membrane [GO:0016020]	GO:0003824; GO:0016020
ST47_g1030	PHI:1021	CTF1	ABR12478	TX:5507	Fusarium oxysporum	Unaffected pathogenicity	0	DNA binding [GO:0003677]; nucleus [GO:0005634]; sequence-specific DNA binding RNA polymerase II transcription factor activity [GO:0000981]; zinc ion binding [GO:0008270]	sequence-specific DNA binding RNA polymerase II transcription factor activity [GO:0000981]	DNA binding [GO:0003677]; sequence-specific DNA binding RNA polymerase II transcription factor activity [GO:0000981]; zinc ion binding [GO:0008270]	nucleus [GO:0005634]	GO:0003677; GO:0005634; GO:0000981; GO:0008270
ST47_g1035	PHI:1487	GzHMG019	I1RQ92	5518	Gibberella zeae (related: Fusarium graminearum)	Unaffected pathogenicity	1e-133	ATP binding [GO:0005524]; chromatin silencing at silent mating-type cassette [GO:0030466]; DNA replication initiation [GO:0006270]; DNA replication origin binding [GO:0003688]; DNA replication preinitiation complex [GO:0031261]; nuclear origin of replication recognition complex [GO:0005664]; nuclear pre-replicative complex [GO:0005656]; positive regulation of DNA replication origin binding [GO:19…	chromatin silencing at silent mating-type cassette [GO:0030466]; DNA replication initiation [GO:0006270]; positive regulation of DNA replication origin binding [GO:1902597]; pre-replicative complex assembly involved in nuclear cell cycle DNA replication [GO:0006267]	ATP binding [GO:0005524]; DNA replication origin binding [GO:0003688]	DNA replication preinitiation complex [GO:0031261]; nuclear origin of replication recognition complex [GO:0005664]; nuclear pre-replicative complex [GO:0005656]	GO:0005524; GO:0006270; GO:0003688; GO:0031261; GO:0030466; GO:0005664; GO:0005656; GO:1902597; GO:0006267
ST47_g1038	PHI:784	MGG_00056	EDK03390	TX:318829	Magnaporthe oryzae	Reduced virulence	1e-11	oxidoreductase activity [GO:0016491]	oxidoreductase activity [GO:0016491]	oxidoreductase activity [GO:0016491]	-	GO:0016491
ST47_g1040	PHI:2034	MFP1	G4MZY1	148305	Magnaporthe oryzae (related: Magnaporthe grisea)	Reduced virulence	0	oxidoreductase activity [GO:0016491]	oxidoreductase activity [GO:0016491]	oxidoreductase activity [GO:0016491]	-	GO:0016491
ST47_g1041	PHI:2315	ChLae1	G4XKY9	5016	Cochliobolus heterostrophus	Mixed outcome	1e-25	-	-	-	-	-
ST47_g1046	PHI:538	FRT1	AAU87358	TX:40559	Botrytis cinerea	Unaffected pathogenicity	2e-38	integral component of membrane [GO:0016021]; substrate-specific transmembrane transporter activity [GO:0022891]	substrate-specific transmembrane transporter activity [GO:0022891]	substrate-specific transmembrane transporter activity [GO:0022891]	integral component of membrane [GO:0016021]	GO:0016021; GO:0022891
ST47_g1055	PHI:378	SIT4	EAK91146	TX:5476	Candida albicans	Reduced virulence	1e-139	actin cytoskeleton organization [GO:0030036]; cellular response to oxidative stress [GO:0034599]; cytosol [GO:0005829]; DNA repair [GO:0006281]; fungal-type cell wall organization [GO:0031505]; G1/S transition of mitotic cell cycle [GO:0000082]; nuclear chromatin [GO:0000790]; positive regulation of hydroxymethylglutaryl-CoA reductase (NADPH) activity [GO:1900490]; positive regulation of isopente…	actin cytoskeleton organization [GO:0030036]; cellular response to oxidative stress [GO:0034599]; DNA repair [GO:0006281]; fungal-type cell wall organization [GO:0031505]; G1/S transition of mitotic cell cycle [GO:0000082]; positive regulation of hydroxymethylglutaryl-CoA reductase (NADPH) activity [GO:1900490]; positive regulation of isopentenyl diphosphate biosynthetic process, mevalonate pathw…	protein serine/threonine phosphatase activity [GO:0004722]	cytosol [GO:0005829]; nuclear chromatin [GO:0000790]	GO:0006281; GO:0000082; GO:0031929; GO:0030036; GO:0034599; GO:0005829; GO:0031505; GO:0000790; GO:1900490; GO:1900486; GO:0035307; GO:0004722; GO:0033047; GO:0001302; GO:0002098
ST47_g1057	PHI:2038	Mir1	MGG_02370	148305	Magnaporthe oryzae (related: Magnaporthe grisea)	Unaffected pathogenicity	1e-08	coenzyme A transmembrane transporter activity [GO:0015228]; integral component of membrane [GO:0016021]; mitochondrial inner membrane [GO:0005743]	coenzyme A transmembrane transporter activity [GO:0015228]	coenzyme A transmembrane transporter activity [GO:0015228]	integral component of membrane [GO:0016021]; mitochondrial inner membrane [GO:0005743]	GO:0015228; GO:0016021; GO:0005743
ST47_g1067	PHI:2563	DPP3	Q5AH74	5476	Candida albicans	Reduced virulence	3e-23	catalytic activity [GO:0003824]; membrane [GO:0016020]	catalytic activity [GO:0003824]	catalytic activity [GO:0003824]	membrane [GO:0016020]	GO:0003824; GO:0016020
ST47_g1073	PHI:1967	GzZC282	I1RB16	5518	Gibberella zeae (related: Fusarium graminearum)	Reduced virulence	7e-129	DNA binding [GO:0003677]; nucleus [GO:0005634]; sequence-specific DNA binding RNA polymerase II transcription factor activity [GO:0000981]; zinc ion binding [GO:0008270]	sequence-specific DNA binding RNA polymerase II transcription factor activity [GO:0000981]	DNA binding [GO:0003677]; sequence-specific DNA binding RNA polymerase II transcription factor activity [GO:0000981]; zinc ion binding [GO:0008270]	nucleus [GO:0005634]	GO:0003677; GO:0005634; GO:0000981; GO:0008270
ST47_g1076	PHI:2544	PAB1	Q4WK03	746128	Aspergillus fumigatus	Mixed outcome	1e-06	cytosol [GO:0005829]; nucleotide binding [GO:0000166]; nucleus [GO:0005634]; RNA binding [GO:0003723]; RNA processing [GO:0006396]	RNA processing [GO:0006396]	nucleotide binding [GO:0000166]; RNA binding [GO:0003723]	cytosol [GO:0005829]; nucleus [GO:0005634]	GO:0003723; GO:0006396; GO:0005829; GO:0000166; GO:0005634
ST47_g1079	PHI:1369	GzC2H031	I1RLS1	5518	Gibberella zeae (related: Fusarium graminearum)	Unaffected pathogenicity	3e-76	DNA binding [GO:0003677]; metal ion binding [GO:0046872]	-	DNA binding [GO:0003677]; metal ion binding [GO:0046872]	-	GO:0003677; GO:0046872
ST47_g1084	PHI:544	BCMFS1	AAF64435	TX:332648	Botrytis cinerea	Unaffected pathogenicity	9e-09	integral component of membrane [GO:0016021]; transmembrane transport [GO:0055085]	transmembrane transport [GO:0055085]	-	integral component of membrane [GO:0016021]	GO:0016021; GO:0055085
ST47_g1088	PHI:2315	ChLae1	G4XKY9	5016	Cochliobolus heterostrophus	Mixed outcome	3e-06	methyltransferase activity [GO:0008168]	methyltransferase activity [GO:0008168]	methyltransferase activity [GO:0008168]	-	GO:0008168
ST47_g1089	PHI:1767	GzZC082	I1S134	5518	Gibberella zeae (related: Fusarium graminearum)	Unaffected pathogenicity	3e-10	nucleus [GO:0005634]; sequence-specific DNA binding RNA polymerase II transcription factor activity [GO:0000981]; zinc ion binding [GO:0008270]	sequence-specific DNA binding RNA polymerase II transcription factor activity [GO:0000981]	sequence-specific DNA binding RNA polymerase II transcription factor activity [GO:0000981]; zinc ion binding [GO:0008270]	nucleus [GO:0005634]	GO:0005634; GO:0000981; GO:0008270
ST47_g1091	PHI:133	AKT1	BAA36588	TX:5599	Alternaria alternata	Loss of pathogenicity	6e-19	catalytic activity [GO:0003824]	catalytic activity [GO:0003824]	catalytic activity [GO:0003824]	-	GO:0003824
ST47_g1099	PHI:1458	GzAra006	Q4I7F9	5518	Gibberella zeae (related: Fusarium graminearum)	Unaffected pathogenicity	1e-39	90S preribosome [GO:0030686]; assembly of large subunit precursor of preribosome [GO:1902626]; ATP binding [GO:0005524]; helicase activity [GO:0004386]; maturation of LSU-rRNA [GO:0000470]; nucleolus [GO:0005730]; nucleoplasm [GO:0005654]; ribosomal large subunit assembly [GO:0000027]; RNA binding [GO:0003723]	assembly of large subunit precursor of preribosome [GO:1902626]; helicase activity [GO:0004386]; maturation of LSU-rRNA [GO:0000470]; ribosomal large subunit assembly [GO:0000027]	ATP binding [GO:0005524]; helicase activity [GO:0004386]; RNA binding [GO:0003723]	90S preribosome [GO:0030686]; nucleolus [GO:0005730]; nucleoplasm [GO:0005654]	GO:0030686; GO:0005524; GO:0003723; GO:1902626; GO:0004386; GO:0000470; GO:0005730; GO:0005654; GO:0000027
ST47_g1108	PHI:463	HSP90	AAA02743	TX:4932	Saccharomyces cerevisiae	Increased virulence (Hypervirulence)	4e-138	-	-	-	-	-
ST47_g1116	PHI:2321	SidI	Q4WR83	746128	Aspergillus fumigatus	Reduced virulence	4e-43	-	-	-	-	-
ST47_g1118	PHI:1141	raxB	B2SRG1	360094	Xanthomonas oryzae	Partially lost Ax21 (synonym: AvrXa21) activity	9e-15	-	-	-	-	-
ST47_g1121	PHI:2034	MFP1	G4MZY1	148305	Magnaporthe oryzae (related: Magnaporthe grisea)	Reduced virulence	8e-54	-	-	-	-	-
ST47_g1123	PHI:2479	corA	E1AP33	554	Pectobacterium carotovorum	Reduced virulence	4e-13	-	-	-	-	-
ST47_g1130	PHI:1141	raxB	B2SRG1	360094	Xanthomonas oryzae	Partially lost Ax21 (synonym: AvrXa21) activity	3e-12	-	-	-	-	-
ST47_g1132	PHI:2042	ABC3	Q3Y5V5	148305	Magnaporthe oryzae (related: Magnaporthe grisea)	Loss of pathogenicity	5e-07	-	-	-	-	-
ST47_g1137	PHI:2034	MFP1	G4MZY1	148305	Magnaporthe oryzae (related: Magnaporthe grisea)	Reduced virulence	2e-26	-	-	-	-	-
ST47_g1139	PHI:1141	raxB	B2SRG1	360094	Xanthomonas oryzae	Partially lost Ax21 (synonym: AvrXa21) activity	1e-12	-	-	-	-	-
ST47_g1146	PHI:494	PPOA	EAL89712	TX:5085	Aspergillus fumigatus	Increased virulence (Hypervirulence)	2e-06	-	-	-	-	-
ST47_g1151	PHI:2321	SidI	Q4WR83	746128	Aspergillus fumigatus	Reduced virulence	2e-60	-	-	-	-	-
ST47_g1154	PHI:2042	ABC3	Q3Y5V5	148305	Magnaporthe oryzae (related: Magnaporthe grisea)	Loss of pathogenicity	3e-21	-	-	-	-	-
ST47_g1157	PHI:1161	MgMfs1	A4ZGP3	54734	Mycosphaerella graminicola (related: Zymoseptoria triticii)	Sensitive to chemical	5e-28	-	-	-	-	-
ST47_g1158	PHI:2378	DEP4	D2E9W9	29001	Alternaria brassicicola	Mixed outcome	4e-06	-	-	-	-	-
ST47_g1167	PHI:410	SOD2	AAW56834	TX:5207	Cryptococcus neoformans	Loss of pathogenicity	7e-47	-	-	-	-	-
ST47_g1169	PHI:2067	ABC4	MGG_00937	148305	Magnaporthe oryzae (related: Magnaporthe grisea)	Loss of pathogenicity	1e-14	-	-	-	-	-
ST47_g1170	PHI:2034	MFP1	G4MZY1	148305	Magnaporthe oryzae (related: Magnaporthe grisea)	Reduced virulence	2e-20	-	-	-	-	-
ST47_g1171	PHI:2025	HDL1	G4MQZ9	148305	Magnaporthe oryzae (related: Magnaporthe grisea)	Unaffected pathogenicity	2e-08	-	-	-	-	-
ST47_g1177	PHI:55	PKS1	AAB08104	TX:5016	Cochliobolus heterostrophus	Reduced virulence	1e-07	-	-	-	-	-
ST47_g1179	PHI:2312	THR	O93802	5530	Metarhizium anisopliae	Increased virulence (Hypervirulence)	2e-15	-	-	-	-	-
ST47_g1182	PHI:1772	GzZC087	I1S053	5518	Gibberella zeae (related: Fusarium graminearum)	Reduced virulence	8e-11	-	-	-	-	-
ST47_g1187	PHI:502	ADE4	CAA89133	TX:4932	Saccharomyces cerevisiae	Reduced virulence	4e-69	-	-	-	-	-
ST47_g1194	PHI:2042	ABC3	Q3Y5V5	148305	Magnaporthe oryzae (related: Magnaporthe grisea)	Loss of pathogenicity	8e-29	-	-	-	-	-
ST47_g1195	PHI:2042	ABC3	Q3Y5V5	148305	Magnaporthe oryzae (related: Magnaporthe grisea)	Loss of pathogenicity	2e-21	-	-	-	-	-
ST47_g1196	PHI:616	sseA	AAO68047	TX:216597	Salmonella enterica	Reduced virulence	8e-20	-	-	-	-	-
ST47_g1198	PHI:1144	raxR2/phoP	B2SSA5	360094	Xanthomonas oryzae	Partially lostAx21 (synonym: AvrXa21) activity/affected bacterial pathogenicity	3e-13	-	-	-	-	-
ST47_g1200	PHI:2042	ABC3	Q3Y5V5	148305	Magnaporthe oryzae (related: Magnaporthe grisea)	Loss of pathogenicity	4e-17	-	-	-	-	-
ST47_g1201	PHI:194	URE1	AAC62257	TX:5207	Cryptococcus neoformans	Reduced virulence	0	-	-	-	-	-
ST47_g1210	PHI:668	GNO1	AAP41027	TX:178876	Cryptococcus neoformans	Reduced virulence	4e-51	-	-	-	-	-
ST47_g1224	PHI:544	BCMFS1	AAF64435	TX:332648	Botrytis cinerea	Unaffected pathogenicity	8e-19	-	-	-	-	-
ST47_g1231	PHI:2022	BUF1	MGG_02252	148305	Magnaporthe oryzae (related: Magnaporthe grisea)	Loss of pathogenicity	6e-12	-	-	-	-	-
ST47_g1238	PHI:854	um01947	EAK82380	TX:5270	Ustilago maydis	Reduced virulence	3e-48	-	-	-	-	-
ST47_g1244	PHI:606	ttrR	AAO68907	TX:216597	Salmonella enterica	Unaffected pathogenicity	3e-06	-	-	-	-	-
ST47_g1248	PHI:2034	MFP1	G4MZY1	148305	Magnaporthe oryzae (related: Magnaporthe grisea)	Reduced virulence	2e-06	-	-	-	-	-
ST47_g1249	PHI:55	PKS1	AAB08104	TX:5016	Cochliobolus heterostrophus	Reduced virulence	1e-07	-	-	-	-	-
ST47_g1266	PHI:442	MSY1	I1S241	TX:5518	Fusarium graminearum	Reduced virulence	0	-	-	-	-	-
ST47_g1267	PHI:554	ssrB	AAO68911	TX:216597	Salmonella enterica	Reduced virulence	3e-18	-	-	-	-	-
ST47_g1268	PHI:2067	ABC4	MGG_00937	148305	Magnaporthe oryzae (related: Magnaporthe grisea)	Loss of pathogenicity	2e-27	-	-	-	-	-
ST47_g1282	PHI:2034	MFP1	G4MZY1	148305	Magnaporthe oryzae (related: Magnaporthe grisea)	Reduced virulence	2e-22	-	-	-	-	-
ST47_g1284	PHI:2321	SidI	Q4WR83	746128	Aspergillus fumigatus	Reduced virulence	4e-53	ligase activity [GO:0016874]	ligase activity [GO:0016874]	ligase activity [GO:0016874]	-	GO:0016874
ST47_g1293	PHI:2042	ABC3	Q3Y5V5	148305	Magnaporthe oryzae (related: Magnaporthe grisea)	Loss of pathogenicity	1e-18	-	-	-	-	-
ST47_g1294	PHI:2321	SidI	Q4WR83	746128	Aspergillus fumigatus	Reduced virulence	1e-21	-	-	-	-	-
ST47_g1299	PHI:2067	ABC4	MGG_00937	148305	Magnaporthe oryzae (related: Magnaporthe grisea)	Loss of pathogenicity	9e-22	-	-	-	-	-
ST47_g1302	PHI:2256	Xdh1	Q0UA24	13684	Phaeosphaeria nodorum (related: Stagonospora nodorum)	Unaffected pathogenicity	2e-18	-	-	-	-	-
ST47_g1317	PHI:447	MCSA	CAI61947	TX:5085	Aspergillus fumigatus	Reduced virulence	2e-24	-	-	-	-	-
ST47_g1318	PHI:2305	BcFKBP12	ABA25866	40559	Botrytis cinerea	Mixed outcome	2e-11	-	-	-	-	-
ST47_g1320	PHI:2067	ABC4	MGG_00937	148305	Magnaporthe oryzae (related: Magnaporthe grisea)	Loss of pathogenicity	3e-27	-	-	-	-	-
ST47_g1324	PHI:1144	raxR2/phoP	B2SSA5	360094	Xanthomonas oryzae	Partially lostAx21 (synonym: AvrXa21) activity/affected bacterial pathogenicity	2e-30	-	-	-	-	-
ST47_g1333	PHI:419	CSH1	AAP93915	TX:5476	Candida albicans	Reduced virulence	3e-18	-	-	-	-	-
ST47_g1334	PHI:674	Can2	AAZ30051	TX:178876	Cryptococcus neoformans	Increased virulence (Hypervirulence)	9e-13	-	-	-	-	-
ST47_g1335	PHI:1144	raxR2/phoP	B2SSA5	360094	Xanthomonas oryzae	Partially lostAx21 (synonym: AvrXa21) activity/affected bacterial pathogenicity	1e-38	-	-	-	-	-
ST47_g1336	PHI:1052	PHL1	ACB38886	TX:135779	Cercospora zeae-maydis	Unaffected pathogenicity	4e-22	-	-	-	-	-
ST47_g1337	PHI:511	CaNAG4	EAK93098	TX:5476	Candida albicans	Reduced virulence	1e-09	-	-	-	-	-
ST47_g1339	PHI:2312	THR	O93802	5530	Metarhizium anisopliae	Increased virulence (Hypervirulence)	8e-24	-	-	-	-	-
ST47_g1340	PHI:2321	SidI	Q4WR83	746128	Aspergillus fumigatus	Reduced virulence	2e-20	-	-	-	-	-
ST47_g1341	PHI:2067	ABC4	MGG_00937	148305	Magnaporthe oryzae (related: Magnaporthe grisea)	Loss of pathogenicity	2e-20	-	-	-	-	-
ST47_g1343	PHI:1141	raxB	B2SRG1	360094	Xanthomonas oryzae	Partially lost Ax21 (synonym: AvrXa21) activity	7e-10	-	-	-	-	-
ST47_g1344	PHI:419	CSH1	AAP93915	TX:5476	Candida albicans	Reduced virulence	6e-08	-	-	-	-	-
ST47_g1351	PHI:2086	Moatg24	MGG_03638	148305	Magnaporthe oryzae (related: Magnaporthe grisea)	Unaffected pathogenicity	2e-06	phosphatidylinositol binding [GO:0035091]	-	phosphatidylinositol binding [GO:0035091]	-	GO:0035091
ST47_g1365	PHI:2020	Tup1	XP_759427	5270	Ustilago maydis	Mixed outcome	2e-07	-	-	-	-	-
ST47_g1370	PHI:441	BTP1	CAE55153	TX:40559	Botrytis cinerea	Reduced virulence	8e-27	-	-	-	-	-
ST47_g1371	PHI:143	CHT	AAA33353	TX:5563	Gloeocercospora sorghi	Unaffected pathogenicity	8e-32	hydrolase activity, acting on carbon-nitrogen (but not peptide) bonds [GO:0016810]; nitrogen compound metabolic process [GO:0006807]	hydrolase activity, acting on carbon-nitrogen (but not peptide) bonds [GO:0016810]; nitrogen compound metabolic process [GO:0006807]	hydrolase activity, acting on carbon-nitrogen (but not peptide) bonds [GO:0016810]	-	GO:0016810; GO:0006807
ST47_g1377	PHI:1736	GzZC051	I1S4F3	5518	Gibberella zeae (related: Fusarium graminearum)	Unaffected pathogenicity	3e-18	nucleus [GO:0005634]; sequence-specific DNA binding RNA polymerase II transcription factor activity [GO:0000981]; zinc ion binding [GO:0008270]	sequence-specific DNA binding RNA polymerase II transcription factor activity [GO:0000981]	sequence-specific DNA binding RNA polymerase II transcription factor activity [GO:0000981]; zinc ion binding [GO:0008270]	nucleus [GO:0005634]	GO:0005634; GO:0000981; GO:0008270
ST47_g1378	PHI:1773	GzZC088	I1S409	5518	Gibberella zeae (related: Fusarium graminearum)	Unaffected pathogenicity	8e-61	nucleus [GO:0005634]; sequence-specific DNA binding RNA polymerase II transcription factor activity [GO:0000981]; zinc ion binding [GO:0008270]	sequence-specific DNA binding RNA polymerase II transcription factor activity [GO:0000981]	sequence-specific DNA binding RNA polymerase II transcription factor activity [GO:0000981]; zinc ion binding [GO:0008270]	nucleus [GO:0005634]	GO:0005634; GO:0000981; GO:0008270
ST47_g1383	PHI:1575	GzOB015	I1RIQ3	5518	Gibberella zeae (related: Fusarium graminearum)	Unaffected pathogenicity	3e-80	-	-	-	-	-
ST47_g1387	PHI:438	BcBOT1 (related: CND5)	AAQ16576	TX:40559	Botrytis cinerea	Reduced virulence	3e-50	heme binding [GO:0020037]; iron ion binding [GO:0005506]; monooxygenase activity [GO:0004497]; oxidoreductase activity, acting on paired donors, with incorporation or reduction of molecular oxygen [GO:0016705]	monooxygenase activity [GO:0004497]; oxidoreductase activity, acting on paired donors, with incorporation or reduction of molecular oxygen [GO:0016705]	heme binding [GO:0020037]; iron ion binding [GO:0005506]; monooxygenase activity [GO:0004497]; oxidoreductase activity, acting on paired donors, with incorporation or reduction of molecular oxygen [GO:0016705]	-	GO:0020037; GO:0005506; GO:0004497; GO:0016705
ST47_g1388	PHI:922	um03615	Q4P8E8	TX:5270	Ustilago maydis	Unaffected pathogenicity	6e-48	alcohol metabolic process [GO:0006066]; choline dehydrogenase activity [GO:0008812]; flavin adenine dinucleotide binding [GO:0050660]	alcohol metabolic process [GO:0006066]; choline dehydrogenase activity [GO:0008812]	choline dehydrogenase activity [GO:0008812]; flavin adenine dinucleotide binding [GO:0050660]	-	GO:0006066; GO:0008812; GO:0050660
ST47_g1390	PHI:2008	HST1	EDJ98541	148305	Magnaporthe oryzae (related: Magnaporthe grisea)	Unaffected pathogenicity	2e-11	NAD+ binding [GO:0070403]	-	NAD+ binding [GO:0070403]	-	GO:0070403
ST47_g1392	PHI:1676	GzDHHC004	Q4I2M7	5518	Gibberella zeae (related: Fusarium graminearum)	Unaffected pathogenicity	1e-18	integral component of membrane [GO:0016021]; protein-cysteine S-palmitoyltransferase activity [GO:0019706]; zinc ion binding [GO:0008270]	protein-cysteine S-palmitoyltransferase activity [GO:0019706]	protein-cysteine S-palmitoyltransferase activity [GO:0019706]; zinc ion binding [GO:0008270]	integral component of membrane [GO:0016021]	GO:0016021; GO:0019706; GO:0008270
ST47_g1394	PHI:2549	MAK5	Q4WMS3	746128	Aspergillus fumigatus	Mixed outcome	0	ATP binding [GO:0005524]; helicase activity [GO:0004386]; nucleic acid binding [GO:0003676]	helicase activity [GO:0004386]	ATP binding [GO:0005524]; helicase activity [GO:0004386]; nucleic acid binding [GO:0003676]	-	GO:0005524; GO:0004386; GO:0003676
ST47_g1398	PHI:697	ugt51E1	AAM81358	TX:5022	Leptosphaeria maculans	Unaffected pathogenicity	2e-17	aspartic-type endopeptidase activity [GO:0004190]	aspartic-type endopeptidase activity [GO:0004190]	aspartic-type endopeptidase activity [GO:0004190]	-	GO:0004190
ST47_g1399	PHI:2526	LUC7	Q4WMR3	746128	Aspergillus fumigatus	Lethal	1e-121	cytosol [GO:0005829]; mRNA binding [GO:0003729]; mRNA splice site selection [GO:0006376]; U1 snRNP [GO:0005685]; U2-type prespliceosome [GO:0071004]	mRNA splice site selection [GO:0006376]	mRNA binding [GO:0003729]	cytosol [GO:0005829]; U1 snRNP [GO:0005685]; U2-type prespliceosome [GO:0071004]	GO:0005685; GO:0071004; GO:0005829; GO:0003729; GO:0006376
ST47_g1403	PHI:2058	LHS1	MGG_06648.5	148305	Magnaporthe oryzae (related: Magnaporthe grisea)	Reduced virulence	1e-34	'de novo' posttranslational protein folding [GO:0051084]; ATPase activity [GO:0016887]; ATP binding [GO:0005524]; ER-associated ubiquitin-dependent protein catabolic process [GO:0030433]; Golgi apparatus [GO:0005794]; karyogamy involved in conjugation with cellular fusion [GO:0000742]; luminal surveillance complex [GO:0034099]; nuclear membrane [GO:0031965]; posttranslational protein targeting to…	'de novo' posttranslational protein folding [GO:0051084]; ATPase activity [GO:0016887]; ER-associated ubiquitin-dependent protein catabolic process [GO:0030433]; karyogamy involved in conjugation with cellular fusion [GO:0000742]; posttranslational protein targeting to membrane, translocation [GO:0031204]; response to unfolded protein [GO:0006986]; SRP-dependent cotranslational protein targeting …	ATPase activity [GO:0016887]; ATP binding [GO:0005524]	Golgi apparatus [GO:0005794]; luminal surveillance complex [GO:0034099]; nuclear membrane [GO:0031965]	GO:0051084; GO:0005524; GO:0016887; GO:0030433; GO:0005794; GO:0006616; GO:0000742; GO:0034099; GO:0031965; GO:0031204; GO:0006986
ST47_g1406	PHI:55	PKS1	AAB08104	TX:5016	Cochliobolus heterostrophus	Reduced virulence	5e-11	oxidoreductase activity [GO:0016491]; zinc ion binding [GO:0008270]	oxidoreductase activity [GO:0016491]	oxidoreductase activity [GO:0016491]; zinc ion binding [GO:0008270]	-	GO:0016491; GO:0008270
ST47_g1407	PHI:55	PKS1	AAB08104	TX:5016	Cochliobolus heterostrophus	Reduced virulence	2e-08	oxidoreductase activity [GO:0016491]; zinc ion binding [GO:0008270]	oxidoreductase activity [GO:0016491]	oxidoreductase activity [GO:0016491]; zinc ion binding [GO:0008270]	-	GO:0016491; GO:0008270
ST47_g1420	PHI:441	BTP1	CAE55153	TX:40559	Botrytis cinerea	Reduced virulence	1e-14	-	-	-	-	-
ST47_g1421	PHI:3	PGN1	AAA79885	TX:5017	Cochliobolus carbonum	Unaffected pathogenicity	4e-124	carbohydrate metabolic process [GO:0005975]; cell wall organization [GO:0071555]; extracellular region [GO:0005576]; polygalacturonase activity [GO:0004650]	carbohydrate metabolic process [GO:0005975]; cell wall organization [GO:0071555]; polygalacturonase activity [GO:0004650]	polygalacturonase activity [GO:0004650]	extracellular region [GO:0005576]	GO:0005975; GO:0071555; GO:0005576; GO:0004650
ST47_g1422	PHI:544	BCMFS1	AAF64435	TX:332648	Botrytis cinerea	Unaffected pathogenicity	4e-16	-	-	-	-	-
ST47_g1424	PHI:179	PELA	AAA33338	TX:140110	Nectria haematococca (related: Fusarium solani)	Reduced virulence	3e-64	extracellular region [GO:0005576]; pectate lyase activity [GO:0030570]	pectate lyase activity [GO:0030570]	pectate lyase activity [GO:0030570]	extracellular region [GO:0005576]	GO:0005576; GO:0030570
ST47_g1432	PHI:179	PELA	AAA33338	TX:140110	Nectria haematococca (related: Fusarium solani)	Reduced virulence	3e-100	extracellular region [GO:0005576]; pectate lyase activity [GO:0030570]	pectate lyase activity [GO:0030570]	pectate lyase activity [GO:0030570]	extracellular region [GO:0005576]	GO:0005576; GO:0030570
ST47_g1433	PHI:2270	Mpd1	Q0U6E8	13684	Phaeosphaeria nodorum (related: Stagonospora nodorum)	Unaffected pathogenicity	5e-14	coenzyme binding [GO:0050662]; oxidoreductase activity, acting on the CH-OH group of donors, NAD or NADP as acceptor [GO:0016616]	oxidoreductase activity, acting on the CH-OH group of donors, NAD or NADP as acceptor [GO:0016616]	coenzyme binding [GO:0050662]; oxidoreductase activity, acting on the CH-OH group of donors, NAD or NADP as acceptor [GO:0016616]	-	GO:0050662; GO:0016616
ST47_g1436	PHI:346	CRU1	AAN10186	TX:5270	Ustilago maydis	Reduced virulence	1e-09	cytoplasm [GO:0005737]; glutathione catabolic process [GO:0006751]; nucleus [GO:0005634]; omega peptidase activity [GO:0008242]	glutathione catabolic process [GO:0006751]; omega peptidase activity [GO:0008242]	omega peptidase activity [GO:0008242]	cytoplasm [GO:0005737]; nucleus [GO:0005634]	GO:0005737; GO:0006751; GO:0005634; GO:0008242
ST47_g1441	PHI:1826	GzZC141	I1S2I6	5518	Gibberella zeae (related: Fusarium graminearum)	Unaffected pathogenicity	2e-139	DNA binding [GO:0003677]; nucleus [GO:0005634]; sequence-specific DNA binding RNA polymerase II transcription factor activity [GO:0000981]; zinc ion binding [GO:0008270]	sequence-specific DNA binding RNA polymerase II transcription factor activity [GO:0000981]	DNA binding [GO:0003677]; sequence-specific DNA binding RNA polymerase II transcription factor activity [GO:0000981]; zinc ion binding [GO:0008270]	nucleus [GO:0005634]	GO:0003677; GO:0005634; GO:0000981; GO:0008270
ST47_g1449	PHI:1538	GzMyb002	I1RA07	5518	Gibberella zeae (related: Fusarium graminearum)	Reduced virulence	3e-31	chromatin binding [GO:0003682]; DNA binding [GO:0003677]	-	chromatin binding [GO:0003682]; DNA binding [GO:0003677]	-	GO:0003677; GO:0003682
ST47_g1450	PHI:1420	GzC2H088	I1S172	5518	Gibberella zeae (related: Fusarium graminearum)	Unaffected pathogenicity	7e-83	metal ion binding [GO:0046872]; nucleic acid binding [GO:0003676]	-	metal ion binding [GO:0046872]; nucleic acid binding [GO:0003676]	-	GO:0046872; GO:0003676
ST47_g1451	PHI:1526	GzHOMEL036	I1S0J3	5518	Gibberella zeae (related: Fusarium graminearum)	Unaffected pathogenicity	1e-15	ATP binding [GO:0005524]; DNA binding [GO:0003677]; zinc ion binding [GO:0008270]	-	ATP binding [GO:0005524]; DNA binding [GO:0003677]; zinc ion binding [GO:0008270]	-	GO:0005524; GO:0003677; GO:0008270
ST47_g1456	PHI:172	CRK1	AAD25159	TX:5476	Candida albicans	Loss of pathogenicity	2e-106	ATP binding [GO:0005524]; protein serine/threonine kinase activity [GO:0004674]	protein serine/threonine kinase activity [GO:0004674]	ATP binding [GO:0005524]; protein serine/threonine kinase activity [GO:0004674]	-	GO:0005524; GO:0004674
ST47_g1459	PHI:1685	GzRad003	I1S5Z3	5518	Gibberella zeae (related: Fusarium graminearum)	Unaffected pathogenicity	2e-10	ATPase activity [GO:0016887]; ATP binding [GO:0005524]; Ctf18 RFC-like complex [GO:0031390]; cytosol [GO:0005829]; DNA binding [GO:0003677]; DNA replication factor C complex [GO:0005663]; Elg1 RFC-like complex [GO:0031391]; leading strand elongation [GO:0006272]; mitotic DNA damage checkpoint [GO:0044773]; nucleus [GO:0005634]; Rad17 RFC-like complex [GO:0031389]; sister chromatid cohesion [GO:00…	ATPase activity [GO:0016887]; leading strand elongation [GO:0006272]; mitotic DNA damage checkpoint [GO:0044773]; sister chromatid cohesion [GO:0007062]	ATPase activity [GO:0016887]; ATP binding [GO:0005524]; DNA binding [GO:0003677]	Ctf18 RFC-like complex [GO:0031390]; cytosol [GO:0005829]; DNA replication factor C complex [GO:0005663]; Elg1 RFC-like complex [GO:0031391]; nucleus [GO:0005634]; Rad17 RFC-like complex [GO:0031389]	GO:0005524; GO:0016887; GO:0031390; GO:0003677; GO:0005663; GO:0031391; GO:0031389; GO:0005829; GO:0006272; GO:0044773; GO:0005634; GO:0007062
ST47_g1463	PHI:26	CaMDR1	CAA37820	TX:5476	Candida albicans	Reduced virulence	9e-50	integral component of membrane [GO:0016021]; transmembrane transport [GO:0055085]	transmembrane transport [GO:0055085]	-	integral component of membrane [GO:0016021]	GO:0016021; GO:0055085
ST47_g1465	PHI:1906	GzZC221	I1RHN1	5518	Gibberella zeae (related: Fusarium graminearum)	Unaffected pathogenicity	6e-40	DNA binding [GO:0003677]; nucleus [GO:0005634]; sequence-specific DNA binding RNA polymerase II transcription factor activity [GO:0000981]; zinc ion binding [GO:0008270]	sequence-specific DNA binding RNA polymerase II transcription factor activity [GO:0000981]	DNA binding [GO:0003677]; sequence-specific DNA binding RNA polymerase II transcription factor activity [GO:0000981]; zinc ion binding [GO:0008270]	nucleus [GO:0005634]	GO:0003677; GO:0005634; GO:0000981; GO:0008270
ST47_g1467	PHI:55	PKS1	AAB08104	TX:5016	Cochliobolus heterostrophus	Reduced virulence	3e-15	-	-	-	-	-
ST47_g1469	PHI:2296	tmpL	ABW87261.1	29001	Alternaria brassicicola	Reduced virulence	0	catalytic activity [GO:0003824]	catalytic activity [GO:0003824]	catalytic activity [GO:0003824]	-	GO:0003824
ST47_g1470	PHI:404	PTH11	AAD30436	TX:318829	Magnaporthe oryzae	Reduced virulence	4e-17	-	-	-	-	-
ST47_g1481	PHI:2020	Tup1	XP_759427	5270	Ustilago maydis	Mixed outcome	6e-12	cellular response to osmotic stress [GO:0071470]; cytosolic small ribosomal subunit [GO:0022627]; eukaryotic 43S preinitiation complex [GO:0016282]; eukaryotic 48S preinitiation complex [GO:0033290]; eukaryotic translation initiation factor 3 complex, eIF3e [GO:0071540]; eukaryotic translation initiation factor 3 complex, eIF3m [GO:0071541]; formation of translation preinitiation complex [GO:0001…	cellular response to osmotic stress [GO:0071470]; formation of translation preinitiation complex [GO:0001731]; mitotic cell cycle checkpoint [GO:0007093]; regulation of translational initiation [GO:0006446]; translation initiation factor activity [GO:0003743]; translation reinitiation [GO:0002188]	translation initiation factor activity [GO:0003743]	cytosolic small ribosomal subunit [GO:0022627]; eukaryotic 43S preinitiation complex [GO:0016282]; eukaryotic 48S preinitiation complex [GO:0033290]; eukaryotic translation initiation factor 3 complex, eIF3e [GO:0071540]; eukaryotic translation initiation factor 3 complex, eIF3m [GO:0071541]; multi-eIF complex [GO:0043614]; nuclear periphery [GO:0034399]	GO:0071470; GO:0022627; GO:0016282; GO:0033290; GO:0071540; GO:0071541; GO:0001731; GO:0007093; GO:0043614; GO:0034399; GO:0006446; GO:0003743; GO:0002188
ST47_g1483	PHI:1533	GzLam002	I1S0F5	5518	Gibberella zeae (related: Fusarium graminearum)	Reduced virulence	4e-60	cytosol [GO:0005829]; mitochondrion [GO:0005739]; nucleolus [GO:0005730]; positive regulation of transcription from RNA polymerase II promoter [GO:0045944]; sequence-specific DNA binding [GO:0043565]; transcription coactivator activity [GO:0003713]	positive regulation of transcription from RNA polymerase II promoter [GO:0045944]; transcription coactivator activity [GO:0003713]	sequence-specific DNA binding [GO:0043565]; transcription coactivator activity [GO:0003713]	cytosol [GO:0005829]; mitochondrion [GO:0005739]; nucleolus [GO:0005730]	GO:0005829; GO:0005739; GO:0005730; GO:0045944; GO:0043565; GO:0003713
ST47_g1484	PHI:696	NTH1	AAM92143	TX:5022	Leptosphaeria maculans	Unaffected pathogenicity	0	alpha,alpha-trehalase activity [GO:0004555]; ascospore formation [GO:0030437]; calcium ion binding [GO:0005509]; cytosol [GO:0005829]; trehalose catabolic process involved in cellular response to stress [GO:1903134]	alpha,alpha-trehalase activity [GO:0004555]; ascospore formation [GO:0030437]; trehalose catabolic process involved in cellular response to stress [GO:1903134]	alpha,alpha-trehalase activity [GO:0004555]; calcium ion binding [GO:0005509]	cytosol [GO:0005829]	GO:0004555; GO:0030437; GO:0005509; GO:0005829; GO:1903134
ST47_g1489	PHI:1251	FGSG_09150	I1RD19	5518	Gibberella zeae (related: Fusarium graminearum)	Unaffected pathogenicity	3e-08	ATP binding [GO:0005524]; protein serine/threonine kinase activity [GO:0004674]	protein serine/threonine kinase activity [GO:0004674]	ATP binding [GO:0005524]; protein serine/threonine kinase activity [GO:0004674]	-	GO:0005524; GO:0004674
ST47_g1491	PHI:1159	MgAtr7	A5H456	54734	Mycosphaerella graminicola (related: Zymoseptoria triticii)	Sensitive to chemical	2e-54	oxidoreductase activity [GO:0016491]	oxidoreductase activity [GO:0016491]	oxidoreductase activity [GO:0016491]	-	GO:0016491
ST47_g1492	PHI:253	FOS1	AAK27436	TX:5085	Aspergillus fumigatus	Reduced virulence	2e-31	membrane [GO:0016020]; phosphorelay sensor kinase activity [GO:0000155]	phosphorelay sensor kinase activity [GO:0000155]	phosphorelay sensor kinase activity [GO:0000155]	membrane [GO:0016020]	GO:0016020; GO:0000155
ST47_g1499	PHI:812	MGG_10702	EDJ94108	TX:318829	Magnaporthe oryzae	Reduced virulence	4e-20	integral component of membrane [GO:0016021]; transmembrane transport [GO:0055085]	transmembrane transport [GO:0055085]	-	integral component of membrane [GO:0016021]	GO:0016021; GO:0055085
ST47_g1503	PHI:334	CGB1	AAO25585	TX:5016	Cochliobolus heterostrophus	Loss of pathogenicity	1e-08	-	-	-	-	-
ST47_g1507	PHI:438	BcBOT1 (related: CND5)	AAQ16576	TX:40559	Botrytis cinerea	Reduced virulence	5e-15	heme binding [GO:0020037]; iron ion binding [GO:0005506]; monooxygenase activity [GO:0004497]; oxidoreductase activity, acting on paired donors, with incorporation or reduction of molecular oxygen [GO:0016705]	monooxygenase activity [GO:0004497]; oxidoreductase activity, acting on paired donors, with incorporation or reduction of molecular oxygen [GO:0016705]	heme binding [GO:0020037]; iron ion binding [GO:0005506]; monooxygenase activity [GO:0004497]; oxidoreductase activity, acting on paired donors, with incorporation or reduction of molecular oxygen [GO:0016705]	-	GO:0020037; GO:0005506; GO:0004497; GO:0016705
ST47_g1511	PHI:1514	GzHOME012	I1RYV5	5518	Gibberella zeae (related: Fusarium graminearum)	Unaffected pathogenicity	4e-162	metal ion binding [GO:0046872]; nucleus [GO:0005634]; regulation of transcription, DNA-templated [GO:0006355]; sequence-specific DNA binding [GO:0043565]	regulation of transcription, DNA-templated [GO:0006355]	metal ion binding [GO:0046872]; sequence-specific DNA binding [GO:0043565]	nucleus [GO:0005634]	GO:0046872; GO:0005634; GO:0006355; GO:0043565
ST47_g1512	PHI:1615	GzSGT1	I1RZJ1	5518	Gibberella zeae (related: Fusarium graminearum)	Unaffected pathogenicity	2e-112	-	-	-	-	-
ST47_g1520	PHI:1605	GzOB046	I1S216	5518	Gibberella zeae (related: Fusarium graminearum)	Unaffected pathogenicity	3e-132	asparagine-tRNA ligase activity [GO:0004816]; asparaginyl-tRNA aminoacylation [GO:0006421]; ATP binding [GO:0005524]; cytoplasm [GO:0005737]	asparagine-tRNA ligase activity [GO:0004816]; asparaginyl-tRNA aminoacylation [GO:0006421]	asparagine-tRNA ligase activity [GO:0004816]; ATP binding [GO:0005524]	cytoplasm [GO:0005737]	GO:0005524; GO:0004816; GO:0006421; GO:0005737
ST47_g1521	PHI:2553	VPS4	Q5AG40	5476	Candida albicans	Loss of pathogenicity	5e-69	ATP binding [GO:0005524]; cytoplasm [GO:0005737]	-	ATP binding [GO:0005524]	cytoplasm [GO:0005737]	GO:0005524; GO:0005737
ST47_g1524	PHI:1908	GzZC223	I1RHH3	5518	Gibberella zeae (related: Fusarium graminearum)	Unaffected pathogenicity	4e-34	DNA binding [GO:0003677]; nucleus [GO:0005634]; sequence-specific DNA binding RNA polymerase II transcription factor activity [GO:0000981]; zinc ion binding [GO:0008270]	sequence-specific DNA binding RNA polymerase II transcription factor activity [GO:0000981]	DNA binding [GO:0003677]; sequence-specific DNA binding RNA polymerase II transcription factor activity [GO:0000981]; zinc ion binding [GO:0008270]	nucleus [GO:0005634]	GO:0003677; GO:0005634; GO:0000981; GO:0008270
ST47_g1525	PHI:1555	GzMyb019	I1RDG6	5518	Gibberella zeae (related: Fusarium graminearum)	Unaffected pathogenicity	9e-46	integral component of membrane [GO:0016021]; transmembrane transport [GO:0055085]	transmembrane transport [GO:0055085]	-	integral component of membrane [GO:0016021]	GO:0016021; GO:0055085
ST47_g1529	PHI:179	PELA	AAA33338	TX:140110	Nectria haematococca (related: Fusarium solani)	Reduced virulence	1e-55	extracellular region [GO:0005576]; pectate lyase activity [GO:0030570]	pectate lyase activity [GO:0030570]	pectate lyase activity [GO:0030570]	extracellular region [GO:0005576]	GO:0005576; GO:0030570
ST47_g1537	PHI:438	BcBOT1 (related: CND5)	AAQ16576	TX:40559	Botrytis cinerea	Reduced virulence	2e-08	heme binding [GO:0020037]; iron ion binding [GO:0005506]; monooxygenase activity [GO:0004497]; oxidoreductase activity, acting on paired donors, with incorporation or reduction of molecular oxygen [GO:0016705]	monooxygenase activity [GO:0004497]; oxidoreductase activity, acting on paired donors, with incorporation or reduction of molecular oxygen [GO:0016705]	heme binding [GO:0020037]; iron ion binding [GO:0005506]; monooxygenase activity [GO:0004497]; oxidoreductase activity, acting on paired donors, with incorporation or reduction of molecular oxygen [GO:0016705]	-	GO:0020037; GO:0005506; GO:0004497; GO:0016705
ST47_g1538	PHI:1051	CTB3	ABC79591	TX:29003	Cercospora nicotianae	Reduced virulence	6e-53	O-methyltransferase activity [GO:0008171]	O-methyltransferase activity [GO:0008171]	O-methyltransferase activity [GO:0008171]	-	GO:0008171
ST47_g1540	PHI:325	ACE1	CAG28797	TX:318829	Magnaporthe oryzae	Effector (plant avirulence determinant)	0	transferase activity [GO:0016740]	transferase activity [GO:0016740]	transferase activity [GO:0016740]	-	GO:0016740
ST47_g1546	PHI:1555	GzMyb019	I1RDG6	5518	Gibberella zeae (related: Fusarium graminearum)	Unaffected pathogenicity	1e-13	integral component of membrane [GO:0016021]; transmembrane transport [GO:0055085]	transmembrane transport [GO:0055085]	-	integral component of membrane [GO:0016021]	GO:0016021; GO:0055085
ST47_g1550	PHI:1596	GzOB036	I1RXD4	5518	Gibberella zeae (related: Fusarium graminearum)	Unaffected pathogenicity	3e-20	cytosol [GO:0005829]; DNA recombination [GO:0006310]; DNA repair [GO:0006281]; DNA replication [GO:0006260]; DNA replication factor A complex [GO:0005662]; single-stranded DNA binding [GO:0003697]; site of double-strand break [GO:0035861]	DNA recombination [GO:0006310]; DNA repair [GO:0006281]; DNA replication [GO:0006260]	single-stranded DNA binding [GO:0003697]	cytosol [GO:0005829]; DNA replication factor A complex [GO:0005662]; site of double-strand break [GO:0035861]	GO:0006310; GO:0006281; GO:0006260; GO:0005662; GO:0005829; GO:0003697; GO:0035861
ST47_g1552	PHI:2336	NIA1	O00101	13684	Stagonospora nodorum (related: Phaeosphaeria nodorum)	Unaffected pathogenicity	4e-35	-	-	-	-	-
ST47_g1553	PHI:2535	ERG11B	E9QY26	746128	Aspergillus fumigatus	Mixed outcome	3e-17	heme binding [GO:0020037]; iron ion binding [GO:0005506]; monooxygenase activity [GO:0004497]; oxidoreductase activity, acting on paired donors, with incorporation or reduction of molecular oxygen [GO:0016705]	monooxygenase activity [GO:0004497]; oxidoreductase activity, acting on paired donors, with incorporation or reduction of molecular oxygen [GO:0016705]	heme binding [GO:0020037]; iron ion binding [GO:0005506]; monooxygenase activity [GO:0004497]; oxidoreductase activity, acting on paired donors, with incorporation or reduction of molecular oxygen [GO:0016705]	-	GO:0020037; GO:0005506; GO:0004497; GO:0016705
ST47_g1554	PHI:1797	GzZC112	I1RSR1	5518	Gibberella zeae (related: Fusarium graminearum)	Unaffected pathogenicity	3e-36	DNA binding [GO:0003677]; nucleus [GO:0005634]; sequence-specific DNA binding RNA polymerase II transcription factor activity [GO:0000981]; zinc ion binding [GO:0008270]	sequence-specific DNA binding RNA polymerase II transcription factor activity [GO:0000981]	DNA binding [GO:0003677]; sequence-specific DNA binding RNA polymerase II transcription factor activity [GO:0000981]; zinc ion binding [GO:0008270]	nucleus [GO:0005634]	GO:0003677; GO:0005634; GO:0000981; GO:0008270
ST47_g1557	PHI:1285	FGSG_10591	I1SAR3	5518	Gibberella zeae (related: Fusarium graminearum)	Unaffected pathogenicity	4e-14	ATP binding [GO:0005524]; protein kinase activity [GO:0004672]	protein kinase activity [GO:0004672]	ATP binding [GO:0005524]; protein kinase activity [GO:0004672]	-	GO:0005524; GO:0004672
ST47_g1562	PHI:2180	MoTea4	G4N7A0	148305	Magnaporthe oryzae (related: Magnaporthe grisea)	Loss of pathogenicity	3e-76	-	-	-	-	-
ST47_g1564	PHI:528	CLA4	AAT39367	TX:5270	Ustilago maydis	Loss of pathogenicity	1e-10	-	-	-	-	-
ST47_g1569	PHI:438	BcBOT1 (related: CND5)	AAQ16576	TX:40559	Botrytis cinerea	Reduced virulence	2e-06	heme binding [GO:0020037]; iron ion binding [GO:0005506]; oxidoreductase activity, acting on paired donors, with incorporation or reduction of molecular oxygen [GO:0016705]	oxidoreductase activity, acting on paired donors, with incorporation or reduction of molecular oxygen [GO:0016705]	heme binding [GO:0020037]; iron ion binding [GO:0005506]; oxidoreductase activity, acting on paired donors, with incorporation or reduction of molecular oxygen [GO:0016705]	-	GO:0020037; GO:0005506; GO:0016705
ST47_g1571	PHI:323	VFGLU1	AAO63562	TX:93591	Verticillium fungicola	Reduced virulence	9e-13	carbohydrate metabolic process [GO:0005975]; hydrolase activity, hydrolyzing O-glycosyl compounds [GO:0004553]	carbohydrate metabolic process [GO:0005975]; hydrolase activity, hydrolyzing O-glycosyl compounds [GO:0004553]	hydrolase activity, hydrolyzing O-glycosyl compounds [GO:0004553]	-	GO:0005975; GO:0004553
ST47_g1577	PHI:538	FRT1	AAU87358	TX:40559	Botrytis cinerea	Unaffected pathogenicity	4e-14	integral component of membrane [GO:0016021]; substrate-specific transmembrane transporter activity [GO:0022891]	substrate-specific transmembrane transporter activity [GO:0022891]	substrate-specific transmembrane transporter activity [GO:0022891]	integral component of membrane [GO:0016021]	GO:0016021; GO:0022891
ST47_g1583	PHI:2251	Gox1	Q696X2	13684	Phaeosphaeria nodorum (related: Stagonospora nodorum)	Unaffected pathogenicity	0	cytosol [GO:0005829]; glutathione metabolic process [GO:0006749]; lactoylglutathione lyase activity [GO:0004462]; methylglyoxal catabolic process to D-lactate [GO:0019243]; nucleus [GO:0005634]; zinc ion binding [GO:0008270]	glutathione metabolic process [GO:0006749]; lactoylglutathione lyase activity [GO:0004462]; methylglyoxal catabolic process to D-lactate [GO:0019243]	lactoylglutathione lyase activity [GO:0004462]; zinc ion binding [GO:0008270]	cytosol [GO:0005829]; nucleus [GO:0005634]	GO:0005829; GO:0006749; GO:0004462; GO:0019243; GO:0005634; GO:0008270
ST47_g1592	PHI:1888	GzZC203	I1RHY2	5518	Gibberella zeae (related: Fusarium graminearum)	Unaffected pathogenicity	2e-08	nucleus [GO:0005634]; sequence-specific DNA binding RNA polymerase II transcription factor activity [GO:0000981]; zinc ion binding [GO:0008270]	sequence-specific DNA binding RNA polymerase II transcription factor activity [GO:0000981]	sequence-specific DNA binding RNA polymerase II transcription factor activity [GO:0000981]; zinc ion binding [GO:0008270]	nucleus [GO:0005634]	GO:0005634; GO:0000981; GO:0008270
ST47_g1594	PHI:115	PGX1	AAC26146	TX:5017	Cochliobolus carbonum	Unaffected pathogenicity	3e-42	carbohydrate metabolic process [GO:0005975]; cell wall organization [GO:0071555]; extracellular region [GO:0005576]; polygalacturonase activity [GO:0004650]	carbohydrate metabolic process [GO:0005975]; cell wall organization [GO:0071555]; polygalacturonase activity [GO:0004650]	polygalacturonase activity [GO:0004650]	extracellular region [GO:0005576]	GO:0005975; GO:0071555; GO:0005576; GO:0004650
ST47_g1597	PHI:510	CaNAG3	EAK93097	TX:5476	Candida albicans	Reduced virulence	2e-24	integral component of membrane [GO:0016021]; transmembrane transport [GO:0055085]	transmembrane transport [GO:0055085]	-	integral component of membrane [GO:0016021]	GO:0016021; GO:0055085
ST47_g1599	PHI:469	TOXG	AAD47837	TX:5017	Cochliobolus carbonum	Reduced virulence	9e-101	cellular amino acid metabolic process [GO:0006520]; lyase activity [GO:0016829]; pyridoxal phosphate binding [GO:0030170]	cellular amino acid metabolic process [GO:0006520]; lyase activity [GO:0016829]	lyase activity [GO:0016829]; pyridoxal phosphate binding [GO:0030170]	-	GO:0006520; GO:0016829; GO:0030170
ST47_g1601	PHI:881	MGG_04556	EDJ96020	TX:318829	Magnaporthe oryzae	Reduced virulence	5e-33	oxidoreductase activity [GO:0016491]; zinc ion binding [GO:0008270]	oxidoreductase activity [GO:0016491]	oxidoreductase activity [GO:0016491]; zinc ion binding [GO:0008270]	-	GO:0016491; GO:0008270
ST47_g1608	PHI:2028	TGL1-2	G4NBI7	148305	Magnaporthe oryzae (related: Magnaporthe grisea)	Unaffected pathogenicity	0	lipid metabolic process [GO:0006629]	lipid metabolic process [GO:0006629]	-	-	GO:0006629
ST47_g1610	PHI:226	PEX6	AAK16738	TX:5462	Colletotrichum lagenarium	Loss of pathogenicity	0	ATP binding [GO:0005524]	-	ATP binding [GO:0005524]	-	GO:0005524
ST47_g1619	PHI:144	CHT42	AAC05829	TX:29875	Trichoderma virens	Reduced virulence	6e-58	carbohydrate metabolic process [GO:0005975]; chitinase activity [GO:0004568]; chitin catabolic process [GO:0006032]	carbohydrate metabolic process [GO:0005975]; chitinase activity [GO:0004568]; chitin catabolic process [GO:0006032]	chitinase activity [GO:0004568]	-	GO:0005975; GO:0006032; GO:0004568
ST47_g1623	PHI:1051	CTB3	ABC79591	TX:29003	Cercospora nicotianae	Reduced virulence	1e-14	oxidoreductase activity [GO:0016491]	oxidoreductase activity [GO:0016491]	oxidoreductase activity [GO:0016491]	-	GO:0016491
ST47_g1624	PHI:2315	ChLae1	G4XKY9	5016	Cochliobolus heterostrophus	Mixed outcome	1e-61	-	-	-	-	-
ST47_g1634	PHI:2266	Ptr2	AY187281	13684	Phaeosphaeria nodorum (related: Stagonospora nodorum)	Unaffected pathogenicity	0	integral component of membrane [GO:0016021]; oligopeptide transport [GO:0006857]; transporter activity [GO:0005215]	oligopeptide transport [GO:0006857]; transporter activity [GO:0005215]	transporter activity [GO:0005215]	integral component of membrane [GO:0016021]	GO:0016021; GO:0006857; GO:0005215
ST47_g1638	PHI:445	NOS1	I1RA52	TX:5518	Fusarium graminearum	Reduced virulence	0	NAD binding [GO:0051287]; oxidoreductase activity, acting on NAD(P)H [GO:0016651]; quinone binding [GO:0048038]	oxidoreductase activity, acting on NAD(P)H [GO:0016651]	NAD binding [GO:0051287]; oxidoreductase activity, acting on NAD(P)H [GO:0016651]; quinone binding [GO:0048038]	-	GO:0051287; GO:0016651; GO:0048038
ST47_g1642	PHI:1291	TOP1	I1RRX4	5518	Gibberella zeae (related: Fusarium graminearum)	Reduced virulence	0	chromosome [GO:0005694]; DNA binding [GO:0003677]; DNA topoisomerase type I activity [GO:0003917]; DNA topoisomerase type II (ATP-hydrolyzing) activity [GO:0003918]; DNA topological change [GO:0006265]	DNA topoisomerase type I activity [GO:0003917]; DNA topoisomerase type II (ATP-hydrolyzing) activity [GO:0003918]; DNA topological change [GO:0006265]	DNA binding [GO:0003677]; DNA topoisomerase type I activity [GO:0003917]; DNA topoisomerase type II (ATP-hydrolyzing) activity [GO:0003918]	chromosome [GO:0005694]	GO:0003677; GO:0003917; GO:0003918; GO:0006265; GO:0005694
ST47_g1644	PHI:816	MGG_04582	EDJ95999	TX:318829	Magnaporthe oryzae	Reduced virulence	4e-61	carbohydrate metabolic process [GO:0005975]; fungal-type cell wall [GO:0009277]	carbohydrate metabolic process [GO:0005975]	-	fungal-type cell wall [GO:0009277]	GO:0005975; GO:0009277
ST47_g1650	PHI:1579	GzOB019	I1RM25	5518	Gibberella zeae (related: Fusarium graminearum)	Unaffected pathogenicity	0	ATP binding [GO:0005524]; ATP-dependent helicase activity [GO:0008026]; generation of catalytic spliceosome for second transesterification step [GO:0000350]; nucleic acid binding [GO:0003676]; RNA-dependent ATPase activity [GO:0008186]; RNA exon ligation [GO:0000378]; U2-type catalytic step 2 spliceosome [GO:0071007]	ATP-dependent helicase activity [GO:0008026]; generation of catalytic spliceosome for second transesterification step [GO:0000350]; RNA-dependent ATPase activity [GO:0008186]; RNA exon ligation [GO:0000378]	ATP binding [GO:0005524]; ATP-dependent helicase activity [GO:0008026]; nucleic acid binding [GO:0003676]; RNA-dependent ATPase activity [GO:0008186]	U2-type catalytic step 2 spliceosome [GO:0071007]	GO:0005524; GO:0008026; GO:0000378; GO:0008186; GO:0071007; GO:0000350; GO:0003676
ST47_g1651	PHI:334	CGB1	AAO25585	TX:5016	Cochliobolus heterostrophus	Loss of pathogenicity	2e-06	-	-	-	-	-
ST47_g1665	PHI:1452	GzHSF003	I1S282	5518	Gibberella zeae (related: Fusarium graminearum)	Unaffected pathogenicity	4e-123	negative regulation of filamentous growth [GO:0060258]; negative regulation of flocculation [GO:0060257]; nucleus [GO:0005634]; regulation of transcription from RNA polymerase II promoter [GO:0006357]; sequence-specific DNA binding [GO:0043565]; sequence-specific DNA binding transcription factor activity [GO:0003700]	negative regulation of filamentous growth [GO:0060258]; negative regulation of flocculation [GO:0060257]; regulation of transcription from RNA polymerase II promoter [GO:0006357]; sequence-specific DNA binding transcription factor activity [GO:0003700]	sequence-specific DNA binding [GO:0043565]; sequence-specific DNA binding transcription factor activity [GO:0003700]	nucleus [GO:0005634]	GO:0060258; GO:0060257; GO:0005634; GO:0006357; GO:0043565; GO:0003700
ST47_g1669	PHI:413	MPD1	AAT84078	TX:13684	Stagonospora nodorum	Unaffected pathogenicity	2e-08	oxidoreductase activity [GO:0016491]	oxidoreductase activity [GO:0016491]	oxidoreductase activity [GO:0016491]	-	GO:0016491
ST47_g1673	PHI:2033	MgPex6	G4NBI6	148305	Magnaporthe oryzae (related: Magnaporthe grisea)	Loss of pathogenicity	1e-11	aerobic respiration [GO:0009060]; ATP binding [GO:0005524]; chaperone-mediated protein complex assembly [GO:0051131]; mitochondrial inner membrane [GO:0005743]; mitochondrial respiratory chain complex III assembly [GO:0034551]; protein insertion into mitochondrial membrane from inner side [GO:0032979]; protein transmembrane transporter activity [GO:0008320]	aerobic respiration [GO:0009060]; chaperone-mediated protein complex assembly [GO:0051131]; mitochondrial respiratory chain complex III assembly [GO:0034551]; protein insertion into mitochondrial membrane from inner side [GO:0032979]; protein transmembrane transporter activity [GO:0008320]	ATP binding [GO:0005524]; protein transmembrane transporter activity [GO:0008320]	mitochondrial inner membrane [GO:0005743]	GO:0005524; GO:0009060; GO:0051131; GO:0005743; GO:0034551; GO:0032979; GO:0008320
ST47_g1684	PHI:1133	Lmepi	B9DR51	5022	Leptosphaeria maculans	Loss of pathogenicity	1e-65	coenzyme binding [GO:0050662]; galactose metabolic process [GO:0006012]; UDP-glucose 4-epimerase activity [GO:0003978]	galactose metabolic process [GO:0006012]; UDP-glucose 4-epimerase activity [GO:0003978]	coenzyme binding [GO:0050662]; UDP-glucose 4-epimerase activity [GO:0003978]	-	GO:0003978; GO:0050662; GO:0006012
ST47_g1688	PHI:1336	GzbZIP018	I1S462	5518	Gibberella zeae (related: Fusarium graminearum)	Unaffected pathogenicity	6e-28	negative regulation of transcription from RNA polymerase II promoter during meiosis [GO:0010674]; nucleus [GO:0005634]; positive regulation of transcription from RNA polymerase II promoter involved in unfolded protein response [GO:0006990]; sequence-specific DNA binding [GO:0043565]; sequence-specific DNA binding RNA polymerase II transcription factor activity [GO:0000981]	negative regulation of transcription from RNA polymerase II promoter during meiosis [GO:0010674]; positive regulation of transcription from RNA polymerase II promoter involved in unfolded protein response [GO:0006990]; sequence-specific DNA binding RNA polymerase II transcription factor activity [GO:0000981]	sequence-specific DNA binding [GO:0043565]; sequence-specific DNA binding RNA polymerase II transcription factor activity [GO:0000981]	nucleus [GO:0005634]	GO:0010674; GO:0005634; GO:0006990; GO:0043565; GO:0000981
ST47_g1693	PHI:160	AMT	AAF01762	TX:5599	Alternaria alternata	Loss of pathogenicity	3e-132	catalytic activity [GO:0003824]; phosphopantetheine binding [GO:0031177]	catalytic activity [GO:0003824]	catalytic activity [GO:0003824]; phosphopantetheine binding [GO:0031177]	-	GO:0003824; GO:0031177
ST47_g1694	PHI:2042	ABC3	Q3Y5V5	148305	Magnaporthe oryzae (related: Magnaporthe grisea)	Loss of pathogenicity	3e-167	ATPase activity, coupled to transmembrane movement of substances [GO:0042626]; ATP binding [GO:0005524]; integral component of membrane [GO:0016021]	ATPase activity, coupled to transmembrane movement of substances [GO:0042626]	ATPase activity, coupled to transmembrane movement of substances [GO:0042626]; ATP binding [GO:0005524]	integral component of membrane [GO:0016021]	GO:0005524; GO:0042626; GO:0016021
ST47_g1695	PHI:486	SIDA	AAX40989	TX:5085	Aspergillus fumigatus	Loss of pathogenicity	5e-179	monooxygenase activity [GO:0004497]	monooxygenase activity [GO:0004497]	monooxygenase activity [GO:0004497]	-	GO:0004497
ST47_g1696	PHI:1214	FGSG_07816	I1RN54	5518	Gibberella zeae (related: Fusarium graminearum)	Reduced virulence	0	ATP binding [GO:0005524]; cell tip [GO:0051286]; cytosol [GO:0005829]; mitotic spindle pole body [GO:0044732]; nucleus [GO:0005634]; protein serine/threonine kinase activity [GO:0004674]; protein tyrosine kinase activity [GO:0004713]	protein serine/threonine kinase activity [GO:0004674]; protein tyrosine kinase activity [GO:0004713]	ATP binding [GO:0005524]; protein serine/threonine kinase activity [GO:0004674]; protein tyrosine kinase activity [GO:0004713]	cell tip [GO:0051286]; cytosol [GO:0005829]; mitotic spindle pole body [GO:0044732]; nucleus [GO:0005634]	GO:0005524; GO:0051286; GO:0005829; GO:0044732; GO:0005634; GO:0004674; GO:0004713
ST47_g1707	PHI:438	BcBOT1 (related: CND5)	AAQ16576	TX:40559	Botrytis cinerea	Reduced virulence	1e-26	heme binding [GO:0020037]; iron ion binding [GO:0005506]; methyltransferase activity [GO:0008168]; monooxygenase activity [GO:0004497]; oxidoreductase activity, acting on paired donors, with incorporation or reduction of molecular oxygen [GO:0016705]	methyltransferase activity [GO:0008168]; monooxygenase activity [GO:0004497]; oxidoreductase activity, acting on paired donors, with incorporation or reduction of molecular oxygen [GO:0016705]	heme binding [GO:0020037]; iron ion binding [GO:0005506]; methyltransferase activity [GO:0008168]; monooxygenase activity [GO:0004497]; oxidoreductase activity, acting on paired donors, with incorporation or reduction of molecular oxygen [GO:0016705]	-	GO:0020037; GO:0005506; GO:0008168; GO:0004497; GO:0016705
ST47_g1708	PHI:2315	ChLae1	G4XKY9	5016	Cochliobolus heterostrophus	Mixed outcome	9e-71	-	-	-	-	-
ST47_g1718	PHI:2247	Sch1	EAT82552	13684	Phaeosphaeria nodorum (related: Stagonospora nodorum)	Unaffected pathogenicity	4e-17	carbonyl reductase (NADPH) activity [GO:0004090]; cytosol [GO:0005829]; nucleus [GO:0005634]; oxidoreductase activity, acting on the aldehyde or oxo group of donors, NAD or NADP as acceptor [GO:0016620]; ribosome [GO:0005840]; serine 3-dehydrogenase activity [GO:0031132]	carbonyl reductase (NADPH) activity [GO:0004090]; oxidoreductase activity, acting on the aldehyde or oxo group of donors, NAD or NADP as acceptor [GO:0016620]; serine 3-dehydrogenase activity [GO:0031132]	carbonyl reductase (NADPH) activity [GO:0004090]; oxidoreductase activity, acting on the aldehyde or oxo group of donors, NAD or NADP as acceptor [GO:0016620]; serine 3-dehydrogenase activity [GO:0031132]	cytosol [GO:0005829]; nucleus [GO:0005634]; ribosome [GO:0005840]	GO:0004090; GO:0005829; GO:0005634; GO:0016620; GO:0005840; GO:0031132
ST47_g1720	PHI:901	um01886	Q4PDC7	TX:5270	Ustilago maydis	Unaffected pathogenicity	9e-71	serine-type carboxypeptidase activity [GO:0004185]	serine-type carboxypeptidase activity [GO:0004185]	serine-type carboxypeptidase activity [GO:0004185]	-	GO:0004185
ST47_g1721	PHI:1464	GzCCAAT004	I1RMV4	5518	Gibberella zeae (related: Fusarium graminearum)	Reduced virulence	2e-37	nucleus [GO:0005634]; sequence-specific DNA binding [GO:0043565]	-	sequence-specific DNA binding [GO:0043565]	nucleus [GO:0005634]	GO:0005634; GO:0043565
ST47_g1722	PHI:286	CLC-A	AAO73005	TX:5207	Cryptococcus neoformans	Reduced virulence	0	integral component of membrane [GO:0016021]; voltage-gated chloride channel activity [GO:0005247]	voltage-gated chloride channel activity [GO:0005247]	voltage-gated chloride channel activity [GO:0005247]	integral component of membrane [GO:0016021]	GO:0016021; GO:0005247
ST47_g1735	PHI:2382	Upa2	Q6QIY0	5270	Ustilago maydis	Unaffected pathogenicity	1e-64	phosphoprotein phosphatase activity [GO:0004721]	phosphoprotein phosphatase activity [GO:0004721]	phosphoprotein phosphatase activity [GO:0004721]	-	GO:0004721
ST47_g1736	PHI:180	PELD	AAC49420	TX:140110	Nectria haematococca (related: Fusarium solani)	Reduced virulence	1e-58	extracellular region [GO:0005576]; pectate lyase activity [GO:0030570]	pectate lyase activity [GO:0030570]	pectate lyase activity [GO:0030570]	extracellular region [GO:0005576]	GO:0005576; GO:0030570
ST47_g1737	PHI:2266	Ptr2	AY187281	13684	Phaeosphaeria nodorum (related: Stagonospora nodorum)	Unaffected pathogenicity	1e-122	integral component of membrane [GO:0016021]; oligopeptide transport [GO:0006857]; transporter activity [GO:0005215]	oligopeptide transport [GO:0006857]; transporter activity [GO:0005215]	transporter activity [GO:0005215]	integral component of membrane [GO:0016021]	GO:0016021; GO:0006857; GO:0005215
ST47_g1738	PHI:182	RAS1	AAD55937	TX:5207	Cryptococcus neoformans	Loss of pathogenicity	7e-97	barrier septum [GO:0000935]; cell division site [GO:0032153]; CTP binding [GO:0002135]; cytosol [GO:0005829]; fungal-type cell wall biogenesis [GO:0009272]; GDP binding [GO:0019003]; GTPase activity [GO:0003924]; GTP binding [GO:0005525]; induction of conjugation with cellular fusion [GO:0010514]; meiotic cell cycle [GO:0051321]; nucleus [GO:0005634]; pheromone-dependent signal transduction invol…	fungal-type cell wall biogenesis [GO:0009272]; GTPase activity [GO:0003924]; induction of conjugation with cellular fusion [GO:0010514]; meiotic cell cycle [GO:0051321]; pheromone-dependent signal transduction involved in conjugation with cellular fusion [GO:0000750]; positive regulation of pheromone-dependent signal transduction involved in conjugation with cellular fusion [GO:0090028]; positive…	CTP binding [GO:0002135]; GDP binding [GO:0019003]; GTPase activity [GO:0003924]; GTP binding [GO:0005525]; UTP binding [GO:0002134]	barrier septum [GO:0000935]; cell division site [GO:0032153]; cytosol [GO:0005829]; nucleus [GO:0005634]; plasma membrane [GO:0005886]	GO:0002135; GO:0019003; GO:0005525; GO:0003924; GO:0002134; GO:0000935; GO:0032153; GO:0005829; GO:0009272; GO:0010514; GO:0051321; GO:0005634; GO:0000750; GO:0005886; GO:0090028; GO:1900182; GO:0007329; GO:0072659; GO:0007264
ST47_g1740	PHI:60	TOXA	AAB36607	TX:5017	Cochliobolus carbonum	Lethal	2e-23	-	-	-	-	-
ST47_g1745	PHI:538	FRT1	AAU87358	TX:40559	Botrytis cinerea	Unaffected pathogenicity	2e-32	integral component of membrane [GO:0016021]; substrate-specific transmembrane transporter activity [GO:0022891]	substrate-specific transmembrane transporter activity [GO:0022891]	substrate-specific transmembrane transporter activity [GO:0022891]	integral component of membrane [GO:0016021]	GO:0016021; GO:0022891
ST47_g1751	PHI:1769	GzZC084	I1RXB2	5518	Gibberella zeae (related: Fusarium graminearum)	Unaffected pathogenicity	2e-15	-	-	-	-	-
ST47_g1756	PHI:2452	FAED1	I1S2N6	5518	Gibberella zeae (related: Fusarium graminearum)	Unaffected pathogenicity	8e-11	-	-	-	-	-
ST47_g1762	PHI:922	um03615	Q4P8E8	TX:5270	Ustilago maydis	Unaffected pathogenicity	9e-74	alcohol metabolic process [GO:0006066]; choline dehydrogenase activity [GO:0008812]; flavin adenine dinucleotide binding [GO:0050660]	alcohol metabolic process [GO:0006066]; choline dehydrogenase activity [GO:0008812]	choline dehydrogenase activity [GO:0008812]; flavin adenine dinucleotide binding [GO:0050660]	-	GO:0006066; GO:0008812; GO:0050660
ST47_g1764	PHI:441	BTP1	CAE55153	TX:40559	Botrytis cinerea	Reduced virulence	1e-19	nitronate monooxygenase activity [GO:0018580]	nitronate monooxygenase activity [GO:0018580]	nitronate monooxygenase activity [GO:0018580]	-	GO:0018580
ST47_g1770	PHI:2022	BUF1	MGG_02252	148305	Magnaporthe oryzae (related: Magnaporthe grisea)	Loss of pathogenicity	5e-07	oxidoreductase activity [GO:0016491]	oxidoreductase activity [GO:0016491]	oxidoreductase activity [GO:0016491]	-	GO:0016491
ST47_g1775	PHI:2357	CYP52X1	E2EAF6	475271	Beauveria bassiana	Reduced virulence	3e-09	heme binding [GO:0020037]; iron ion binding [GO:0005506]; monooxygenase activity [GO:0004497]; oxidoreductase activity, acting on paired donors, with incorporation or reduction of molecular oxygen [GO:0016705]	monooxygenase activity [GO:0004497]; oxidoreductase activity, acting on paired donors, with incorporation or reduction of molecular oxygen [GO:0016705]	heme binding [GO:0020037]; iron ion binding [GO:0005506]; monooxygenase activity [GO:0004497]; oxidoreductase activity, acting on paired donors, with incorporation or reduction of molecular oxygen [GO:0016705]	-	GO:0020037; GO:0005506; GO:0004497; GO:0016705
ST47_g1780	PHI:1640	GzWing012	I1RPI0	5518	Gibberella zeae (related: Fusarium graminearum)	Unaffected pathogenicity	5e-40	ATP binding [GO:0005524]; cytosol [GO:0005829]; DNA binding [GO:0003677]; DNA catabolic process, endonucleolytic [GO:0000737]; endodeoxyribonuclease activity, producing 3'-phosphomonoesters [GO:0016889]; homologous chromosome segregation [GO:0045143]; meiotic DNA double-strand break formation [GO:0042138]; meiotic sister chromatid segregation [GO:0045144]; nuclear chromosome [GO:0000228]; recipro…	DNA catabolic process, endonucleolytic [GO:0000737]; endodeoxyribonuclease activity, producing 3'-phosphomonoesters [GO:0016889]; homologous chromosome segregation [GO:0045143]; meiotic DNA double-strand break formation [GO:0042138]; meiotic sister chromatid segregation [GO:0045144]; reciprocal meiotic recombination [GO:0007131]	ATP binding [GO:0005524]; DNA binding [GO:0003677]; endodeoxyribonuclease activity, producing 3'-phosphomonoesters [GO:0016889]	cytosol [GO:0005829]; nuclear chromosome [GO:0000228]	GO:0005524; GO:0003677; GO:0000737; GO:0005829; GO:0016889; GO:0045143; GO:0042138; GO:0045144; GO:0000228; GO:0007131
ST47_g1789	PHI:598	THIOL	ABB55459	TX:5022	Leptosphaeria maculans	Reduced virulence	2e-141	transferase activity, transferring acyl groups other than amino-acyl groups [GO:0016747]	transferase activity, transferring acyl groups other than amino-acyl groups [GO:0016747]	transferase activity, transferring acyl groups other than amino-acyl groups [GO:0016747]	-	GO:0016747
ST47_g1791	PHI:1047	CTB6	ABK64183	TX:29003	Cercospora nicotianae	Reduced virulence	2e-26	catalytic activity [GO:0003824]; coenzyme binding [GO:0050662]	catalytic activity [GO:0003824]	catalytic activity [GO:0003824]; coenzyme binding [GO:0050662]	-	GO:0003824; GO:0050662
ST47_g1794	PHI:2034	MFP1	G4MZY1	148305	Magnaporthe oryzae (related: Magnaporthe grisea)	Reduced virulence	2e-38	-	-	-	-	-
ST47_g1795	PHI:1208	(Sc Sch9)	I1RAE5	5518	Gibberella zeae (related: Fusarium graminearum)	Reduced virulence	0	ATP binding [GO:0005524]; protein serine/threonine kinase activity [GO:0004674]	protein serine/threonine kinase activity [GO:0004674]	ATP binding [GO:0005524]; protein serine/threonine kinase activity [GO:0004674]	-	GO:0005524; GO:0004674
ST47_g1796	PHI:1467	GzCCAAT007	I1RXZ0	5518	Gibberella zeae (related: Fusarium graminearum)	Unaffected pathogenicity	5e-60	chromatin binding [GO:0003682]; core promoter binding [GO:0001047]; cytosol [GO:0005829]; negative cofactor 2 complex [GO:0017054]; negative regulation of transcription from RNA polymerase II promoter [GO:0000122]; negative regulation of tRNA transcription from RNA polymerase III promoter [GO:1900446]; positive regulation of transcription from RNA polymerase II promoter in response to heat stress…	negative regulation of transcription from RNA polymerase II promoter [GO:0000122]; negative regulation of tRNA transcription from RNA polymerase III promoter [GO:1900446]; positive regulation of transcription from RNA polymerase II promoter in response to heat stress [GO:0061408]; regulation of RNA polymerase II transcriptional preinitiation complex assembly [GO:0045898]; TBP-class protein bindin…	chromatin binding [GO:0003682]; core promoter binding [GO:0001047]; sequence-specific DNA binding [GO:0043565]; TBP-class protein binding RNA polymerase II transcription factor activity involved in preinitiation complex assembly [GO:0001129]; transcription coactivator activity [GO:0003713]; transcription corepressor activity [GO:0003714]	cytosol [GO:0005829]; negative cofactor 2 complex [GO:0017054]	GO:0001129; GO:0003682; GO:0001047; GO:0005829; GO:0017054; GO:1900446; GO:0000122; GO:0061408; GO:0045898; GO:0043565; GO:0003713; GO:0003714
ST47_g1798	PHI:2476	CcpelA	G8AA67	27358	Colletotrichum coccodes	Mixed outcome	6e-105	extracellular region [GO:0005576]; lyase activity [GO:0016829]; polysaccharide catabolic process [GO:0000272]	lyase activity [GO:0016829]; polysaccharide catabolic process [GO:0000272]	lyase activity [GO:0016829]	extracellular region [GO:0005576]	GO:0005576; GO:0016829; GO:0000272
ST47_g1800	PHI:1634	GzWing006	I1RDI9	5518	Gibberella zeae (related: Fusarium graminearum)	Unaffected pathogenicity	7e-47	cytosol [GO:0005829]; DNA dealkylation involved in DNA repair [GO:0006307]; methylated-DNA-[protein]-cysteine S-methyltransferase activity [GO:0003908]; O6-alkylguanine-DNA binding [GO:0032132]	DNA dealkylation involved in DNA repair [GO:0006307]; methylated-DNA-[protein]-cysteine S-methyltransferase activity [GO:0003908]	methylated-DNA-[protein]-cysteine S-methyltransferase activity [GO:0003908]; O6-alkylguanine-DNA binding [GO:0032132]	cytosol [GO:0005829]	GO:0006307; GO:0032132; GO:0005829; GO:0003908
ST47_g1804	PHI:511	CaNAG4	EAK93098	TX:5476	Candida albicans	Reduced virulence	2e-12	alcohol transmembrane transporter activity [GO:0015665]; inorganic cation transmembrane transporter activity [GO:0022890]; integral component of membrane [GO:0016021]; organic hydroxy compound transport [GO:0015850]	alcohol transmembrane transporter activity [GO:0015665]; inorganic cation transmembrane transporter activity [GO:0022890]; organic hydroxy compound transport [GO:0015850]	alcohol transmembrane transporter activity [GO:0015665]; inorganic cation transmembrane transporter activity [GO:0022890]	integral component of membrane [GO:0016021]	GO:0015665; GO:0022890; GO:0016021; GO:0015850
ST47_g1806	PHI:893	MGG_02986	EDK01543	TX:318829	Magnaporthe oryzae	Reduced virulence	3e-28	alpha DNA polymerase:primase complex [GO:0005658]; chromatin binding [GO:0003682]; DNA-directed DNA polymerase activity [GO:0003887]; DNA replication origin binding [GO:0003688]; double-strand break repair [GO:0006302]; gene conversion at mating-type locus, DNA repair synthesis [GO:0000734]; mitotic DNA replication initiation [GO:1902975]; nuclear chromatin [GO:0000790]; nucleoside binding [GO:00…	DNA-directed DNA polymerase activity [GO:0003887]; double-strand break repair [GO:0006302]; gene conversion at mating-type locus, DNA repair synthesis [GO:0000734]; mitotic DNA replication initiation [GO:1902975]; premeiotic DNA replication [GO:0006279]; RNA-dependent DNA replication [GO:0006278]; synthesis of RNA primer involved in mitotic DNA replication [GO:1902981]; telomere maintenance [GO:0…	chromatin binding [GO:0003682]; DNA-directed DNA polymerase activity [GO:0003887]; DNA replication origin binding [GO:0003688]; nucleoside binding [GO:0001882]; nucleotide binding [GO:0000166]; single-stranded DNA binding [GO:0003697]	alpha DNA polymerase:primase complex [GO:0005658]; nuclear chromatin [GO:0000790]; site of double-strand break [GO:0035861]	GO:0003688; GO:0003887; GO:0006278; GO:0005658; GO:0003682; GO:0006302; GO:0000734; GO:1902975; GO:0000790; GO:0001882; GO:0000166; GO:0006279; GO:0003697; GO:0035861; GO:1902981; GO:0000723
ST47_g1813	PHI:805	MGG_00124	EDK03309	TX:318829	Magnaporthe oryzae	Reduced virulence	3e-58	-	-	-	-	-
ST47_g1826	PHI:2181	MoDUO1	XP_365782	148305	Magnaporthe oryzae (related: Magnaporthe grisea)	Reduced virulence	1e-40	DASH complex [GO:0042729]; mitotic nuclear division [GO:0007067]; mitotic spindle [GO:0072686]	mitotic nuclear division [GO:0007067]	-	DASH complex [GO:0042729]; mitotic spindle [GO:0072686]	GO:0042729; GO:0007067; GO:0072686
ST47_g1830	PHI:1439	GzNot001	I1RW22	5518	Gibberella zeae (related: Fusarium graminearum)	Lethal	0	-	-	-	-	-
ST47_g1831	PHI:2141	CDC15	XP_001406795	148305	Magnaporthe oryzae (related: Magnaporthe grisea)	Loss of pathogenicity	0	-	-	-	-	-
ST47_g1832	PHI:1221	FGSG_03146	I1RJM9	5518	Gibberella zeae (related: Fusarium graminearum)	Lethal	2e-127	ATP binding [GO:0005524]; cytosol [GO:0005829]; negative regulation of induction of conjugation with cellular fusion [GO:0010515]; negative regulation of meiotic nuclear division [GO:0045835]; negative regulation of transcription from RNA polymerase II promoter [GO:0000122]; nucleus [GO:0005634]; protein serine/threonine kinase activity [GO:0004674]	negative regulation of induction of conjugation with cellular fusion [GO:0010515]; negative regulation of meiotic nuclear division [GO:0045835]; negative regulation of transcription from RNA polymerase II promoter [GO:0000122]; protein serine/threonine kinase activity [GO:0004674]	ATP binding [GO:0005524]; protein serine/threonine kinase activity [GO:0004674]	cytosol [GO:0005829]; nucleus [GO:0005634]	GO:0005524; GO:0005829; GO:0010515; GO:0045835; GO:0000122; GO:0005634; GO:0004674
ST47_g1842	PHI:1695	GzZC010	I1S2I3	5518	Gibberella zeae (related: Fusarium graminearum)	Unaffected pathogenicity	6e-43	DNA binding [GO:0003677]; nucleus [GO:0005634]; sequence-specific DNA binding RNA polymerase II transcription factor activity [GO:0000981]; zinc ion binding [GO:0008270]	sequence-specific DNA binding RNA polymerase II transcription factor activity [GO:0000981]	DNA binding [GO:0003677]; sequence-specific DNA binding RNA polymerase II transcription factor activity [GO:0000981]; zinc ion binding [GO:0008270]	nucleus [GO:0005634]	GO:0003677; GO:0005634; GO:0000981; GO:0008270
ST47_g1845	PHI:1398	GzC2H061	I1RV65	5518	Gibberella zeae (related: Fusarium graminearum)	Unaffected pathogenicity	1e-152	-	-	-	-	-
ST47_g1860	PHI:358	ILV2	AAR29084	TX:5207	Cryptococcus neoformans	Loss of pathogenicity	0	acetolactate synthase activity [GO:0003984]; flavin adenine dinucleotide binding [GO:0050660]; isoleucine biosynthetic process [GO:0009097]; magnesium ion binding [GO:0000287]; thiamine pyrophosphate binding [GO:0030976]; valine biosynthetic process [GO:0009099]	acetolactate synthase activity [GO:0003984]; isoleucine biosynthetic process [GO:0009097]; valine biosynthetic process [GO:0009099]	acetolactate synthase activity [GO:0003984]; flavin adenine dinucleotide binding [GO:0050660]; magnesium ion binding [GO:0000287]; thiamine pyrophosphate binding [GO:0030976]	-	GO:0003984; GO:0050660; GO:0009097; GO:0000287; GO:0030976; GO:0009099
ST47_g1861	PHI:716	ZEB1	ABB90284	TX:5518	Fusarium graminearum	Unaffected pathogenicity	1e-105	flavin adenine dinucleotide binding [GO:0050660]; UDP-N-acetylmuramate dehydrogenase activity [GO:0008762]	UDP-N-acetylmuramate dehydrogenase activity [GO:0008762]	flavin adenine dinucleotide binding [GO:0050660]; UDP-N-acetylmuramate dehydrogenase activity [GO:0008762]	-	GO:0008762; GO:0050660
ST47_g1862	PHI:441	BTP1	CAE55153	TX:40559	Botrytis cinerea	Reduced virulence	4e-14	-	-	-	-	-
ST47_g1868	PHI:1621	GzRUM1	I1RP98	5518	Gibberella zeae (related: Fusarium graminearum)	Unaffected pathogenicity	2e-06	zinc ion binding [GO:0008270]	-	zinc ion binding [GO:0008270]	-	GO:0008270
ST47_g1872	PHI:2351	AMT1	XP_381310	5518	Gibberella zeae (related: Fusarium graminearum)	Reduced virulence	0	methyltransferase activity [GO:0008168]; protein methylation [GO:0006479]	methyltransferase activity [GO:0008168]; protein methylation [GO:0006479]	methyltransferase activity [GO:0008168]	-	GO:0008168; GO:0006479
ST47_g1873	PHI:465	KIN2	AAB63337	TX:5270	Ustilago maydis	Reduced virulence	1e-20	ATPase activity [GO:0016887]; ATP binding [GO:0005524]; kinesin complex [GO:0005871]; microtubule [GO:0005874]; microtubule motor activity [GO:0003777]; microtubule sliding [GO:0051012]; mitotic spindle elongation [GO:0000022]; nucleoplasm [GO:0005654]; spindle midzone [GO:0051233]	ATPase activity [GO:0016887]; microtubule motor activity [GO:0003777]; microtubule sliding [GO:0051012]; mitotic spindle elongation [GO:0000022]	ATPase activity [GO:0016887]; ATP binding [GO:0005524]; microtubule motor activity [GO:0003777]	kinesin complex [GO:0005871]; microtubule [GO:0005874]; nucleoplasm [GO:0005654]; spindle midzone [GO:0051233]	GO:0005524; GO:0016887; GO:0005871; GO:0005874; GO:0003777; GO:0051012; GO:0000022; GO:0005654; GO:0051233
ST47_g1874	PHI:2081	Moatg15	MGG_12828	148305	Magnaporthe oryzae (related: Magnaporthe grisea)	Loss of pathogenicity	0	hydrolase activity [GO:0016787]; lipid metabolic process [GO:0006629]	hydrolase activity [GO:0016787]; lipid metabolic process [GO:0006629]	hydrolase activity [GO:0016787]	-	GO:0016787; GO:0006629
ST47_g1878	PHI:812	MGG_10702	EDJ94108	TX:318829	Magnaporthe oryzae	Reduced virulence	5e-99	integral component of membrane [GO:0016021]; transmembrane transport [GO:0055085]	transmembrane transport [GO:0055085]	-	integral component of membrane [GO:0016021]	GO:0016021; GO:0055085
ST47_g1890	PHI:2357	CYP52X1	E2EAF6	475271	Beauveria bassiana	Reduced virulence	8e-121	heme binding [GO:0020037]; iron ion binding [GO:0005506]; oxidoreductase activity, acting on paired donors, with incorporation or reduction of molecular oxygen, reduced flavin or flavoprotein as one donor, and incorporation of one atom of oxygen [GO:0016712]	oxidoreductase activity, acting on paired donors, with incorporation or reduction of molecular oxygen, reduced flavin or flavoprotein as one donor, and incorporation of one atom of oxygen [GO:0016712]	heme binding [GO:0020037]; iron ion binding [GO:0005506]; oxidoreductase activity, acting on paired donors, with incorporation or reduction of molecular oxygen, reduced flavin or flavoprotein as one donor, and incorporation of one atom of oxygen [GO:0016712]	-	GO:0020037; GO:0005506; GO:0016712
ST47_g1900	PHI:270	RHO1	BAA24262	TX:5476	Candida albicans	Loss of pathogenicity	4e-75	cell division site [GO:0032153]; cell tip [GO:0051286]; cytosol [GO:0005829]; establishment or maintenance of actin cytoskeleton polarity [GO:0030950]; establishment or maintenance of cell polarity regulating cell shape [GO:0071963]; GTPase activity [GO:0003924]; GTP binding [GO:0005525]; membrane [GO:0016020]; nucleus [GO:0005634]; regulation of alpha-glucan biosynthetic process [GO:0032949]; si…	establishment or maintenance of actin cytoskeleton polarity [GO:0030950]; establishment or maintenance of cell polarity regulating cell shape [GO:0071963]; GTPase activity [GO:0003924]; regulation of alpha-glucan biosynthetic process [GO:0032949]; small GTPase mediated signal transduction [GO:0007264]	GTPase activity [GO:0003924]; GTP binding [GO:0005525]	cell division site [GO:0032153]; cell tip [GO:0051286]; cytosol [GO:0005829]; membrane [GO:0016020]; nucleus [GO:0005634]; site of polarized growth [GO:0030427]	GO:0005525; GO:0003924; GO:0032153; GO:0051286; GO:0005829; GO:0030950; GO:0071963; GO:0016020; GO:0005634; GO:0032949; GO:0030427; GO:0007264
ST47_g1904	PHI:1635	GzWing007	I1RFX1	5518	Gibberella zeae (related: Fusarium graminearum)	Unaffected pathogenicity	1e-24	O-methyltransferase activity [GO:0008171]	O-methyltransferase activity [GO:0008171]	O-methyltransferase activity [GO:0008171]	-	GO:0008171
ST47_g1905	PHI:1721	GzZC036	I1S914	5518	Gibberella zeae (related: Fusarium graminearum)	Unaffected pathogenicity	2e-64	-	-	-	-	-
ST47_g1912	PHI:1159	MgAtr7	A5H456	54734	Mycosphaerella graminicola (related: Zymoseptoria triticii)	Sensitive to chemical	4e-79	-	-	-	-	-
ST47_g1913	PHI:812	MGG_10702	EDJ94108	TX:318829	Magnaporthe oryzae	Reduced virulence	1e-58	integral component of membrane [GO:0016021]; transmembrane transport [GO:0055085]	transmembrane transport [GO:0055085]	-	integral component of membrane [GO:0016021]	GO:0016021; GO:0055085
ST47_g1917	PHI:2020	Tup1	XP_759427	5270	Ustilago maydis	Mixed outcome	1e-07	rRNA processing [GO:0006364]; small-subunit processome [GO:0032040]	rRNA processing [GO:0006364]	-	small-subunit processome [GO:0032040]	GO:0006364; GO:0032040
ST47_g1924	PHI:112	MAK1	AAC49410	TX:140110	Nectria haematococca (related: Fusarium solani)	Reduced virulence	3e-174	monooxygenase activity [GO:0004497]	monooxygenase activity [GO:0004497]	monooxygenase activity [GO:0004497]	-	GO:0004497
ST47_g1926	PHI:1260	FGSG_13944	I1RUC7	5518	Gibberella zeae (related: Fusarium graminearum)	Unaffected pathogenicity	1e-07	-	-	-	-	-
ST47_g1928	PHI:1662	GzCCHC002	I1REJ1	5518	Gibberella zeae (related: Fusarium graminearum)	Unaffected pathogenicity	2e-24	cysteine transmembrane transporter activity [GO:0033229]; integral component of membrane [GO:0016021]	cysteine transmembrane transporter activity [GO:0033229]	cysteine transmembrane transporter activity [GO:0033229]	integral component of membrane [GO:0016021]	GO:0033229; GO:0016021
ST47_g1932	PHI:653	GIP2	AAL11721	TX:67593	Phytophthora sojae	Effector (plant avirulence determinant)	2e-27	serine-type endopeptidase activity [GO:0004252]	serine-type endopeptidase activity [GO:0004252]	serine-type endopeptidase activity [GO:0004252]	-	GO:0004252
ST47_g1936	PHI:1662	GzCCHC002	I1REJ1	5518	Gibberella zeae (related: Fusarium graminearum)	Unaffected pathogenicity	2e-59	integral component of membrane [GO:0016021]; transmembrane transport [GO:0055085]	transmembrane transport [GO:0055085]	-	integral component of membrane [GO:0016021]	GO:0016021; GO:0055085
ST47_g1937	PHI:482	LAEA	AAR01218	TX:5085	Aspergillus fumigatus	Reduced virulence	2e-43	-	-	-	-	-
ST47_g1941	PHI:404	PTH11	AAD30436	TX:318829	Magnaporthe oryzae	Reduced virulence	5e-20	-	-	-	-	-
ST47_g1942	PHI:1454	GzAra002	I1RCI0	5518	Gibberella zeae (related: Fusarium graminearum)	Unaffected pathogenicity	5e-11	integral component of membrane [GO:0016021]; transmembrane transporter activity [GO:0022857]	transmembrane transporter activity [GO:0022857]	transmembrane transporter activity [GO:0022857]	integral component of membrane [GO:0016021]	GO:0016021; GO:0022857
ST47_g1944	PHI:1414	GzC2H081	I1RZL0	5518	Gibberella zeae (related: Fusarium graminearum)	Unaffected pathogenicity	3e-09	-	-	-	-	-
ST47_g1946	PHI:1738	GzZC053	I1S4B9	5518	Gibberella zeae (related: Fusarium graminearum)	Unaffected pathogenicity	2e-12	nucleus [GO:0005634]; sequence-specific DNA binding RNA polymerase II transcription factor activity [GO:0000981]; zinc ion binding [GO:0008270]	sequence-specific DNA binding RNA polymerase II transcription factor activity [GO:0000981]	sequence-specific DNA binding RNA polymerase II transcription factor activity [GO:0000981]; zinc ion binding [GO:0008270]	nucleus [GO:0005634]	GO:0005634; GO:0000981; GO:0008270
ST47_g1950	PHI:2118	MgSM1	MGG_05344	148305	Magnaporthe oryzae (related: Magnaporthe grisea)	Effector (plant avirulence determinant)	1e-54	extracellular region [GO:0005576]	-	-	extracellular region [GO:0005576]	GO:0005576
ST47_g1953	PHI:2117	SPM1	P58371	148305	Magnaporthe oryzae (related: Magnaporthe grisea)	Reduced virulence	4e-63	serine-type endopeptidase activity [GO:0004252]	serine-type endopeptidase activity [GO:0004252]	serine-type endopeptidase activity [GO:0004252]	-	GO:0004252
ST47_g1954	PHI:286	CLC-A	AAO73005	TX:5207	Cryptococcus neoformans	Reduced virulence	3e-150	integral component of membrane [GO:0016021]; oxidoreductase activity [GO:0016491]; voltage-gated chloride channel activity [GO:0005247]; zinc ion binding [GO:0008270]	oxidoreductase activity [GO:0016491]; voltage-gated chloride channel activity [GO:0005247]	oxidoreductase activity [GO:0016491]; voltage-gated chloride channel activity [GO:0005247]; zinc ion binding [GO:0008270]	integral component of membrane [GO:0016021]	GO:0016021; GO:0016491; GO:0005247; GO:0008270
ST47_g1955	PHI:881	MGG_04556	EDJ96020	TX:318829	Magnaporthe oryzae	Reduced virulence	4e-32	oxidoreductase activity [GO:0016491]; zinc ion binding [GO:0008270]	oxidoreductase activity [GO:0016491]	oxidoreductase activity [GO:0016491]; zinc ion binding [GO:0008270]	-	GO:0016491; GO:0008270
ST47_g1956	PHI:2183	CPXB	EHA48040.1	148305	Magnaporthe oryzae (related: Magnaporthe grisea)	Unaffected pathogenicity	0	catalase activity [GO:0004096]; cytoplasm [GO:0005737]; heme binding [GO:0020037]; hydrogen peroxide catabolic process [GO:0042744]; metal ion binding [GO:0046872]; response to oxidative stress [GO:0006979]	catalase activity [GO:0004096]; hydrogen peroxide catabolic process [GO:0042744]; response to oxidative stress [GO:0006979]	catalase activity [GO:0004096]; heme binding [GO:0020037]; metal ion binding [GO:0046872]	cytoplasm [GO:0005737]	GO:0004096; GO:0005737; GO:0020037; GO:0042744; GO:0046872; GO:0006979
ST47_g1960	PHI:269	RAS2	AAO19639	TX:5270	Ustilago maydis	Loss of pathogenicity	2e-10	GTP binding [GO:0005525]; small GTPase mediated signal transduction [GO:0007264]	small GTPase mediated signal transduction [GO:0007264]	GTP binding [GO:0005525]	-	GO:0005525; GO:0007264
ST47_g1961	PHI:2022	BUF1	MGG_02252	148305	Magnaporthe oryzae (related: Magnaporthe grisea)	Loss of pathogenicity	8e-12	oxidoreductase activity [GO:0016491]	oxidoreductase activity [GO:0016491]	oxidoreductase activity [GO:0016491]	-	GO:0016491
ST47_g1964	PHI:72	SAP2	AAM21050	TX:5476	Candida albicans	Reduced virulence	6e-21	aspartic-type endopeptidase activity [GO:0004190]	aspartic-type endopeptidase activity [GO:0004190]	aspartic-type endopeptidase activity [GO:0004190]	-	GO:0004190
ST47_g1966	PHI:2354	AMT2	XP_390894	5518	Gibberella zeae (related: Fusarium graminearum)	Reduced virulence	4e-06	-	-	-	-	-
ST47_g1968	PHI:1585	GzOB025	I1RS43	5518	Gibberella zeae (related: Fusarium graminearum)	Unaffected pathogenicity	5e-78	7-methylguanosine mRNA capping [GO:0006370]; ATP binding [GO:0005524]; DNA ligase (ATP) activity [GO:0003910]; DNA recombination [GO:0006310]; DNA repair [GO:0006281]; GTP binding [GO:0005525]; mRNA cap methyltransferase complex [GO:0031533]; mRNA guanylyltransferase activity [GO:0004484]; positive regulation of transcription from RNA polymerase II promoter [GO:0045944]	7-methylguanosine mRNA capping [GO:0006370]; DNA ligase (ATP) activity [GO:0003910]; DNA recombination [GO:0006310]; DNA repair [GO:0006281]; mRNA guanylyltransferase activity [GO:0004484]; positive regulation of transcription from RNA polymerase II promoter [GO:0045944]	ATP binding [GO:0005524]; DNA ligase (ATP) activity [GO:0003910]; GTP binding [GO:0005525]; mRNA guanylyltransferase activity [GO:0004484]	mRNA cap methyltransferase complex [GO:0031533]	GO:0006370; GO:0005524; GO:0003910; GO:0006310; GO:0006281; GO:0005525; GO:0031533; GO:0004484; GO:0045944
ST47_g1969	PHI:283	CDC24	AAO25556	TX:5476	Candida albicans	Loss of pathogenicity	5e-06	zinc ion binding [GO:0008270]	-	zinc ion binding [GO:0008270]	-	GO:0008270
ST47_g1976	PHI:441	BTP1	CAE55153	TX:40559	Botrytis cinerea	Reduced virulence	3e-22	-	-	-	-	-
ST47_g1979	PHI:2240	Srt1	Q4PBY9	5270	Ustilago maydis	reduced virulence	3e-29	integral component of membrane [GO:0016021]; transmembrane transporter activity [GO:0022857]	transmembrane transporter activity [GO:0022857]	transmembrane transporter activity [GO:0022857]	integral component of membrane [GO:0016021]	GO:0016021; GO:0022857
ST47_g1980	PHI:2597	Pir32	Q59PW0	746128	Aspergillus fumigatus	Mixed outcome	2e-41	cysteine biosynthetic process [GO:0019344]; homoserine O-acetyltransferase activity [GO:0004414]; methionine biosynthetic process [GO:0009086]; mitochondrion [GO:0005739]	cysteine biosynthetic process [GO:0019344]; homoserine O-acetyltransferase activity [GO:0004414]; methionine biosynthetic process [GO:0009086]	homoserine O-acetyltransferase activity [GO:0004414]	mitochondrion [GO:0005739]	GO:0019344; GO:0004414; GO:0009086; GO:0005739
ST47_g1983	PHI:830	ERGA	ABD48706	TX:162425	Aspergillus nidulans	Resistant to chemical	0	drug binding [GO:0008144]; endoplasmic reticulum [GO:0005783]; ergosterol biosynthetic process [GO:0006696]; flavin adenine dinucleotide binding [GO:0050660]; fungal-type vacuole membrane [GO:0000329]; integral component of membrane [GO:0016021]; lipid particle [GO:0005811]; squalene monooxygenase activity [GO:0004506]	ergosterol biosynthetic process [GO:0006696]; squalene monooxygenase activity [GO:0004506]	drug binding [GO:0008144]; flavin adenine dinucleotide binding [GO:0050660]; squalene monooxygenase activity [GO:0004506]	endoplasmic reticulum [GO:0005783]; fungal-type vacuole membrane [GO:0000329]; integral component of membrane [GO:0016021]; lipid particle [GO:0005811]	GO:0008144; GO:0005783; GO:0006696; GO:0050660; GO:0000329; GO:0016021; GO:0005811; GO:0004506
ST47_g1986	PHI:2038	Mir1	MGG_02370	148305	Magnaporthe oryzae (related: Magnaporthe grisea)	Unaffected pathogenicity	1e-58	integral component of membrane [GO:0016021]; transport [GO:0006810]	transport [GO:0006810]	-	integral component of membrane [GO:0016021]	GO:0016021; GO:0006810
ST47_g1987	PHI:1656	GzYL	I1RFN9	5518	Gibberella zeae (related: Fusarium graminearum)	Lethal	3e-10	nucleus [GO:0005634]; regulation of transcription, DNA-templated [GO:0006355]	regulation of transcription, DNA-templated [GO:0006355]	-	nucleus [GO:0005634]	GO:0005634; GO:0006355
ST47_g1990	PHI:286	CLC-A	AAO73005	TX:5207	Cryptococcus neoformans	Reduced virulence	1e-97	integral component of membrane [GO:0016021]; voltage-gated chloride channel activity [GO:0005247]	voltage-gated chloride channel activity [GO:0005247]	voltage-gated chloride channel activity [GO:0005247]	integral component of membrane [GO:0016021]	GO:0016021; GO:0005247
ST47_g1991	PHI:572	XYL2	AAC62815	TX:5017	Cochliobolus carbonum	Unaffected pathogenicity	4e-87	endo-1,4-beta-xylanase activity [GO:0031176]; xylan catabolic process [GO:0045493]	endo-1,4-beta-xylanase activity [GO:0031176]; xylan catabolic process [GO:0045493]	endo-1,4-beta-xylanase activity [GO:0031176]	-	GO:0031176; GO:0045493
ST47_g1999	PHI:1465	GzCCAAT005	I1RNC6	5518	Gibberella zeae (related: Fusarium graminearum)	Unaffected pathogenicity	4e-32	chromatin binding [GO:0003682]; core promoter binding [GO:0001047]; cytosol [GO:0005829]; mitotic DNA replication [GO:1902969]; negative cofactor 2 complex [GO:0017054]; negative regulation of transcription from RNA polymerase II promoter [GO:0000122]; positive regulation of transcription from RNA polymerase II promoter in response to heat stress [GO:0061408]; sequence-specific DNA binding [GO:00…	mitotic DNA replication [GO:1902969]; negative regulation of transcription from RNA polymerase II promoter [GO:0000122]; positive regulation of transcription from RNA polymerase II promoter in response to heat stress [GO:0061408]; TBP-class protein binding RNA polymerase II transcription factor activity involved in preinitiation complex assembly [GO:0001129]; transcription coactivator activity [G…	chromatin binding [GO:0003682]; core promoter binding [GO:0001047]; sequence-specific DNA binding [GO:0043565]; TBP-class protein binding RNA polymerase II transcription factor activity involved in preinitiation complex assembly [GO:0001129]; transcription coactivator activity [GO:0003713]; transcription corepressor activity [GO:0003714]	cytosol [GO:0005829]; negative cofactor 2 complex [GO:0017054]	GO:0001129; GO:0003682; GO:0001047; GO:0005829; GO:1902969; GO:0017054; GO:0000122; GO:0061408; GO:0043565; GO:0003713; GO:0003714
ST47_g2001	PHI:2329	CTB4	A0ST42	29003	Cercospora nicotianae	Reduced virulence	6e-84	integral component of membrane [GO:0016021]; transmembrane transport [GO:0055085]	transmembrane transport [GO:0055085]	-	integral component of membrane [GO:0016021]	GO:0016021; GO:0055085
ST47_g2005	PHI:552	BcLCC2	AAK77953	TX:40559	Botrytis cinerea	Unaffected pathogenicity	1e-36	copper ion binding [GO:0005507]; oxidoreductase activity [GO:0016491]	oxidoreductase activity [GO:0016491]	copper ion binding [GO:0005507]; oxidoreductase activity [GO:0016491]	-	GO:0005507; GO:0016491
ST47_g2008	PHI:1884	GzZC199	I1RJ58	5518	Gibberella zeae (related: Fusarium graminearum)	Unaffected pathogenicity	3e-93	nucleus [GO:0005634]; sequence-specific DNA binding RNA polymerase II transcription factor activity [GO:0000981]; zinc ion binding [GO:0008270]	sequence-specific DNA binding RNA polymerase II transcription factor activity [GO:0000981]	sequence-specific DNA binding RNA polymerase II transcription factor activity [GO:0000981]; zinc ion binding [GO:0008270]	nucleus [GO:0005634]	GO:0005634; GO:0000981; GO:0008270
ST47_g2009	PHI:199	AOX1	AAF82788	TX:5499	Cladosporium fulvum	Reduced virulence	1e-14	flavin adenine dinucleotide binding [GO:0050660]; oxidoreductase activity, acting on CH-OH group of donors [GO:0016614]	oxidoreductase activity, acting on CH-OH group of donors [GO:0016614]	flavin adenine dinucleotide binding [GO:0050660]; oxidoreductase activity, acting on CH-OH group of donors [GO:0016614]	-	GO:0050660; GO:0016614
ST47_g2010	PHI:598	THIOL	ABB55459	TX:5022	Leptosphaeria maculans	Reduced virulence	3e-07	3-oxoacyl-[acyl-carrier-protein] synthase activity [GO:0004315]; fatty acid biosynthetic process [GO:0006633]	3-oxoacyl-[acyl-carrier-protein] synthase activity [GO:0004315]; fatty acid biosynthetic process [GO:0006633]	3-oxoacyl-[acyl-carrier-protein] synthase activity [GO:0004315]	-	GO:0004315; GO:0006633
ST47_g2013	PHI:2336	NIA1	O00101	13684	Stagonospora nodorum (related: Phaeosphaeria nodorum)	Unaffected pathogenicity	3e-28	electron carrier activity [GO:0009055]; molybdenum ion binding [GO:0030151]; oxidoreductase activity [GO:0016491]	oxidoreductase activity [GO:0016491]	electron carrier activity [GO:0009055]; molybdenum ion binding [GO:0030151]; oxidoreductase activity [GO:0016491]	-	GO:0009055; GO:0030151; GO:0016491
ST47_g2014	PHI:2117	SPM1	P58371	148305	Magnaporthe oryzae (related: Magnaporthe grisea)	Reduced virulence	4e-25	serine-type endopeptidase activity [GO:0004252]	serine-type endopeptidase activity [GO:0004252]	serine-type endopeptidase activity [GO:0004252]	-	GO:0004252
ST47_g2016	PHI:441	BTP1	CAE55153	TX:40559	Botrytis cinerea	Reduced virulence	1e-12	-	-	-	-	-
ST47_g2018	PHI:1555	GzMyb019	I1RDG6	5518	Gibberella zeae (related: Fusarium graminearum)	Unaffected pathogenicity	1e-48	integral component of membrane [GO:0016021]; transmembrane transport [GO:0055085]	transmembrane transport [GO:0055085]	-	integral component of membrane [GO:0016021]	GO:0016021; GO:0055085
ST47_g2026	PHI:1046	CTB5	ABK64182	TX:29003	Cercospora nicotianae	Reduced virulence	1e-44	flavin adenine dinucleotide binding [GO:0050660]; UDP-N-acetylmuramate dehydrogenase activity [GO:0008762]	UDP-N-acetylmuramate dehydrogenase activity [GO:0008762]	flavin adenine dinucleotide binding [GO:0050660]; UDP-N-acetylmuramate dehydrogenase activity [GO:0008762]	-	GO:0008762; GO:0050660
ST47_g2027	PHI:1655	GzWing028	I1S9V9	5518	Gibberella zeae (related: Fusarium graminearum)	Unaffected pathogenicity	0	intracellular signal transduction [GO:0035556]	intracellular signal transduction [GO:0035556]	-	-	GO:0035556
ST47_g2028	PHI:2068	DES1	XP_361689	148305	Magnaporthe oryzae (related: Magnaporthe grisea)	Reduced virulence	4e-151	-	-	-	-	-
ST47_g2033	PHI:1222	FGSG_00132	I1RMV6	5518	Gibberella zeae (related: Fusarium graminearum)	Lethal	0	ATP binding [GO:0005524]; inositol lipid-mediated signaling [GO:0048017]; late endosome to vacuole transport [GO:0045324]; macroautophagy [GO:0016236]; mitochondrion [GO:0005739]; nucleus-vacuole junction [GO:0071561]; peroxisome degradation [GO:0030242]; phosphatidylinositol 3-kinase complex, class III, type I [GO:0034271]; phosphatidylinositol 3-kinase complex, class III, type II [GO:0034272]; …	inositol lipid-mediated signaling [GO:0048017]; late endosome to vacuole transport [GO:0045324]; macroautophagy [GO:0016236]; peroxisome degradation [GO:0030242]; positive regulation of transcription elongation from RNA polymerase II promoter [GO:0032968]; protein retention in Golgi apparatus [GO:0045053]; protein serine/threonine kinase activity [GO:0004674]; protein targeting to vacuole [GO:000…	ATP binding [GO:0005524]; protein serine/threonine kinase activity [GO:0004674]	mitochondrion [GO:0005739]; nucleus-vacuole junction [GO:0071561]; phosphatidylinositol 3-kinase complex, class III, type I [GO:0034271]; phosphatidylinositol 3-kinase complex, class III, type II [GO:0034272]	GO:0005524; GO:0048017; GO:0045324; GO:0016236; GO:0005739; GO:0071561; GO:0030242; GO:0034271; GO:0034272; GO:0032968; GO:0045053; GO:0004674; GO:0006623; GO:0000011
ST47_g2035	PHI:1599	GzOB039	I1RZ39	5518	Gibberella zeae (related: Fusarium graminearum)	Unaffected pathogenicity	2e-62	mitochondrion [GO:0005739]; small ribosomal subunit [GO:0015935]; structural constituent of ribosome [GO:0003735]; translation [GO:0006412]	translation [GO:0006412]	structural constituent of ribosome [GO:0003735]	mitochondrion [GO:0005739]; small ribosomal subunit [GO:0015935]	GO:0005739; GO:0015935; GO:0003735; GO:0006412
ST47_g2047	PHI:1555	GzMyb019	I1RDG6	5518	Gibberella zeae (related: Fusarium graminearum)	Unaffected pathogenicity	2e-41	integral component of membrane [GO:0016021]; transmembrane transport [GO:0055085]	transmembrane transport [GO:0055085]	-	integral component of membrane [GO:0016021]	GO:0016021; GO:0055085
ST47_g2050	PHI:675	ROM2	AAW45289	TX:192011	Cryptococcus neoformans	Increased virulence (Hypervirulence)	4e-78	actin cortical patch localization [GO:0051666]; cell division site [GO:0032153]; cellular bud neck [GO:0005935]; cytosol [GO:0005829]; fungal-type cell wall organization [GO:0031505]; incipient cellular bud site [GO:0000131]; primary cell septum disassembly [GO:0030994]; regulation of cell wall (1->3)-beta-D-glucan biosynthetic process [GO:0090334]; Rho guanyl-nucleotide exchange factor activity …	actin cortical patch localization [GO:0051666]; fungal-type cell wall organization [GO:0031505]; primary cell septum disassembly [GO:0030994]; regulation of cell wall (1->3)-beta-D-glucan biosynthetic process [GO:0090334]; Rho guanyl-nucleotide exchange factor activity [GO:0005089]; signal transduction [GO:0007165]	Rho guanyl-nucleotide exchange factor activity [GO:0005089]	cell division site [GO:0032153]; cellular bud neck [GO:0005935]; cytosol [GO:0005829]; incipient cellular bud site [GO:0000131]	GO:0005089; GO:0051666; GO:0032153; GO:0005935; GO:0005829; GO:0031505; GO:0000131; GO:0030994; GO:0090334; GO:0007165
ST47_g2052	PHI:2545	TIF35	Q4X1I3	746128	Aspergillus fumigatus	Mixed outcome	3e-08	nucleic acid binding [GO:0003676]; nucleotide binding [GO:0000166]	-	nucleic acid binding [GO:0003676]; nucleotide binding [GO:0000166]	-	GO:0003676; GO:0000166
ST47_g2062	PHI:2543	GCD6	Q4WLS1	746128	Aspergillus fumigatus	Mixed outcome	0	cytosol [GO:0005829]; eukaryotic translation initiation factor 2B complex [GO:0005851]; guanyl-nucleotide exchange factor activity [GO:0005085]; guanyl-nucleotide exchange factor complex [GO:0032045]; nucleotidyltransferase activity [GO:0016779]; regulation of translational initiation [GO:0006446]; translation initiation factor activity [GO:0003743]	guanyl-nucleotide exchange factor activity [GO:0005085]; nucleotidyltransferase activity [GO:0016779]; regulation of translational initiation [GO:0006446]; translation initiation factor activity [GO:0003743]	guanyl-nucleotide exchange factor activity [GO:0005085]; nucleotidyltransferase activity [GO:0016779]; translation initiation factor activity [GO:0003743]	cytosol [GO:0005829]; eukaryotic translation initiation factor 2B complex [GO:0005851]; guanyl-nucleotide exchange factor complex [GO:0032045]	GO:0005829; GO:0005851; GO:0005085; GO:0032045; GO:0016779; GO:0006446; GO:0003743
ST47_g2064	PHI:2247	Sch1	EAT82552	13684	Phaeosphaeria nodorum (related: Stagonospora nodorum)	Unaffected pathogenicity	6e-13	oxidoreductase activity [GO:0016491]	oxidoreductase activity [GO:0016491]	oxidoreductase activity [GO:0016491]	-	GO:0016491
ST47_g2066	PHI:2544	PAB1	Q4WK03	746128	Aspergillus fumigatus	Mixed outcome	1e-07	mRNA binding [GO:0003729]; mRNA cleavage [GO:0006379]; mRNA cleavage factor complex [GO:0005849]; mRNA polyadenylation [GO:0006378]; nucleotide binding [GO:0000166]; response to DNA damage checkpoint signaling [GO:0072423]	mRNA cleavage [GO:0006379]; mRNA polyadenylation [GO:0006378]; response to DNA damage checkpoint signaling [GO:0072423]	mRNA binding [GO:0003729]; nucleotide binding [GO:0000166]	mRNA cleavage factor complex [GO:0005849]	GO:0003729; GO:0006379; GO:0005849; GO:0006378; GO:0000166; GO:0072423
ST47_g2067	PHI:2171	Peroxisomal copper amine oxidase	MGG_02681	148305	Magnaporthe oryzae (related: Magnaporthe grisea)	Reduced virulence	1e-135	amine metabolic process [GO:0009308]; copper ion binding [GO:0005507]; primary amine oxidase activity [GO:0008131]; quinone binding [GO:0048038]	amine metabolic process [GO:0009308]; primary amine oxidase activity [GO:0008131]	copper ion binding [GO:0005507]; primary amine oxidase activity [GO:0008131]; quinone binding [GO:0048038]	-	GO:0009308; GO:0005507; GO:0008131; GO:0048038
ST47_g2068	PHI:1575	GzOB015	I1RIQ3	5518	Gibberella zeae (related: Fusarium graminearum)	Unaffected pathogenicity	3e-21	hydrolase activity [GO:0016787]	hydrolase activity [GO:0016787]	hydrolase activity [GO:0016787]	-	GO:0016787
ST47_g2081	PHI:242	CaTPS2	CAC17748	TX:5476	Candida albicans	Reduced virulence	0	alpha,alpha-trehalose-phosphate synthase complex (UDP-forming) [GO:0005946]; cellular response to heat [GO:0034605]; trehalose biosynthetic process [GO:0005992]; trehalose-phosphatase activity [GO:0004805]	cellular response to heat [GO:0034605]; trehalose biosynthetic process [GO:0005992]; trehalose-phosphatase activity [GO:0004805]	trehalose-phosphatase activity [GO:0004805]	alpha,alpha-trehalose-phosphate synthase complex (UDP-forming) [GO:0005946]	GO:0005946; GO:0034605; GO:0005992; GO:0004805
ST47_g2086	PHI:1963	GzZC278	I1RR01	5518	Gibberella zeae (related: Fusarium graminearum)	Unaffected pathogenicity	3e-45	DNA binding [GO:0003677]; nucleus [GO:0005634]; sequence-specific DNA binding RNA polymerase II transcription factor activity [GO:0000981]; zinc ion binding [GO:0008270]	sequence-specific DNA binding RNA polymerase II transcription factor activity [GO:0000981]	DNA binding [GO:0003677]; sequence-specific DNA binding RNA polymerase II transcription factor activity [GO:0000981]; zinc ion binding [GO:0008270]	nucleus [GO:0005634]	GO:0003677; GO:0005634; GO:0000981; GO:0008270
ST47_g2087	PHI:510	CaNAG3	EAK93097	TX:5476	Candida albicans	Reduced virulence	0	integral component of membrane [GO:0016021]; transmembrane transport [GO:0055085]	transmembrane transport [GO:0055085]	-	integral component of membrane [GO:0016021]	GO:0016021; GO:0055085
ST47_g2088	PHI:2552	NOP4	Q4WNM3	746128	Aspergillus fumigatus	Mixed outcome	7e-06	nucleic acid binding [GO:0003676]; nucleotide binding [GO:0000166]	-	nucleic acid binding [GO:0003676]; nucleotide binding [GO:0000166]	-	GO:0003676; GO:0000166
ST47_g2091	PHI:2538	AUR1	Q4WXL8	746128	Aspergillus fumigatus	Mixed outcome	2e-164	catalytic activity [GO:0003824]; membrane [GO:0016020]	catalytic activity [GO:0003824]	catalytic activity [GO:0003824]	membrane [GO:0016020]	GO:0003824; GO:0016020
ST47_g2097	PHI:1795	GzZC110	I1RSX8	5518	Gibberella zeae (related: Fusarium graminearum)	Unaffected pathogenicity	6e-23	DNA binding [GO:0003677]; nucleus [GO:0005634]; transcription, DNA-templated [GO:0006351]; zinc ion binding [GO:0008270]	transcription, DNA-templated [GO:0006351]	DNA binding [GO:0003677]; zinc ion binding [GO:0008270]	nucleus [GO:0005634]	GO:0003677; GO:0005634; GO:0006351; GO:0008270
ST47_g2100	PHI:2451	FAEB1	I1S3N8	5518	Gibberella zeae (related: Fusarium graminearum)	Unaffected pathogenicity	2e-70	extracellular region [GO:0005576]	-	-	extracellular region [GO:0005576]	GO:0005576
ST47_g2104	PHI:423	VAD1	AAV41010	TX:5207	Cryptococcus neoformans	Reduced virulence	9e-87	ATP binding [GO:0005524]; cytosol [GO:0005829]; FAl1-SGD1 complex [GO:0097078]; helicase activity [GO:0004386]; maturation of SSU-rRNA from tricistronic rRNA transcript (SSU-rRNA, 5.8S rRNA, LSU-rRNA) [GO:0000462]; nucleic acid binding [GO:0003676]; nucleolus [GO:0005730]	helicase activity [GO:0004386]; maturation of SSU-rRNA from tricistronic rRNA transcript (SSU-rRNA, 5.8S rRNA, LSU-rRNA) [GO:0000462]	ATP binding [GO:0005524]; helicase activity [GO:0004386]; nucleic acid binding [GO:0003676]	cytosol [GO:0005829]; FAl1-SGD1 complex [GO:0097078]; nucleolus [GO:0005730]	GO:0005524; GO:0097078; GO:0005829; GO:0004386; GO:0000462; GO:0003676; GO:0005730
ST47_g2105	PHI:1375	GzC2H038	I1RPA0	5518	Gibberella zeae (related: Fusarium graminearum)	Unaffected pathogenicity	0	nucleic acid binding [GO:0003676]; nucleus [GO:0005634]; zinc ion binding [GO:0008270]	-	nucleic acid binding [GO:0003676]; zinc ion binding [GO:0008270]	nucleus [GO:0005634]	GO:0003676; GO:0005634; GO:0008270
ST47_g2113	PHI:1424	GzC2H092	I1S3J7	5518	Gibberella zeae (related: Fusarium graminearum)	Unaffected pathogenicity	2e-07	-	-	-	-	-
ST47_g2115	PHI:1918	GzZC233	I1RT69	5518	Gibberella zeae (related: Fusarium graminearum)	Unaffected pathogenicity	1e-81	DNA binding [GO:0003677]; nucleus [GO:0005634]; sequence-specific DNA binding RNA polymerase II transcription factor activity [GO:0000981]; zinc ion binding [GO:0008270]	sequence-specific DNA binding RNA polymerase II transcription factor activity [GO:0000981]	DNA binding [GO:0003677]; sequence-specific DNA binding RNA polymerase II transcription factor activity [GO:0000981]; zinc ion binding [GO:0008270]	nucleus [GO:0005634]	GO:0003677; GO:0005634; GO:0000981; GO:0008270
ST47_g2124	PHI:2490	MCA	E9B636	5665	Leishmania mexicana	Mixed outcome	4e-55	cysteine-type endopeptidase activity [GO:0004197]	cysteine-type endopeptidase activity [GO:0004197]	cysteine-type endopeptidase activity [GO:0004197]	-	GO:0004197
ST47_g2133	PHI:1901	GzZC216	I1RK07	5518	Gibberella zeae (related: Fusarium graminearum)	Unaffected pathogenicity	5e-14	integral component of membrane [GO:0016021]; nucleus [GO:0005634]; sequence-specific DNA binding RNA polymerase II transcription factor activity [GO:0000981]; transmembrane transporter activity [GO:0022857]; zinc ion binding [GO:0008270]	sequence-specific DNA binding RNA polymerase II transcription factor activity [GO:0000981]; transmembrane transporter activity [GO:0022857]	sequence-specific DNA binding RNA polymerase II transcription factor activity [GO:0000981]; transmembrane transporter activity [GO:0022857]; zinc ion binding [GO:0008270]	integral component of membrane [GO:0016021]; nucleus [GO:0005634]	GO:0016021; GO:0005634; GO:0000981; GO:0022857; GO:0008270
ST47_g2134	PHI:2269	Mdh1	AY788902	13684	Phaeosphaeria nodorum (related: Stagonospora nodorum)	Unaffected pathogenicity	2e-21	oxidoreductase activity [GO:0016491]	oxidoreductase activity [GO:0016491]	oxidoreductase activity [GO:0016491]	-	GO:0016491
ST47_g2136	PHI:1393	GzC2H056	I1RU69	5518	Gibberella zeae (related: Fusarium graminearum)	Unaffected pathogenicity	5e-07	zinc ion binding [GO:0008270]	-	zinc ion binding [GO:0008270]	-	GO:0008270
ST47_g2138	PHI:2350	MID1	I1RTB7	5518	Gibberella zeae (related: Fusarium graminearum)	Unaffected pathogenicity	1e-92	-	-	-	-	-
ST47_g2161	PHI:2570	CYB2	Q6FM61	5478	Candida glabrata	Reduced virulence	1e-85	FMN binding [GO:0010181]; heme binding [GO:0020037]; metal ion binding [GO:0046872]; oxidoreductase activity [GO:0016491]	oxidoreductase activity [GO:0016491]	FMN binding [GO:0010181]; heme binding [GO:0020037]; metal ion binding [GO:0046872]; oxidoreductase activity [GO:0016491]	-	GO:0010181; GO:0020037; GO:0046872; GO:0016491
ST47_g2163	PHI:1309	GzbHLH010	I1RNI6	5518	Gibberella zeae (related: Fusarium graminearum)	Lethal	3e-75	-	-	-	-	-
ST47_g2168	PHI:1537	MYT1	I1RA01	5518	Gibberella zeae (related: Fusarium graminearum)	Unaffected pathogenicity	3e-56	chromatin binding [GO:0003682]; DNA binding [GO:0003677]	-	chromatin binding [GO:0003682]; DNA binding [GO:0003677]	-	GO:0003677; GO:0003682
ST47_g2169	PHI:1501	GzHMG033	I1S4R6	5518	Gibberella zeae (related: Fusarium graminearum)	Unaffected pathogenicity	9e-20	centromeric DNA binding [GO:0019237]; condensed nuclear chromosome kinetochore [GO:0000778]; kinetochore assembly [GO:0051382]; mitotic sister chromatid segregation [GO:0000070]; nucleolus [GO:0005730]	kinetochore assembly [GO:0051382]; mitotic sister chromatid segregation [GO:0000070]	centromeric DNA binding [GO:0019237]	condensed nuclear chromosome kinetochore [GO:0000778]; nucleolus [GO:0005730]	GO:0019237; GO:0000778; GO:0051382; GO:0000070; GO:0005730
ST47_g2170	PHI:1670	GzCCHC010	I1S0Q0	5518	Gibberella zeae (related: Fusarium graminearum)	Unaffected pathogenicity	3e-56	cytosol [GO:0005829]; nucleic acid binding [GO:0003676]; nucleolus [GO:0005730]; zinc ion binding [GO:0008270]	-	nucleic acid binding [GO:0003676]; zinc ion binding [GO:0008270]	cytosol [GO:0005829]; nucleolus [GO:0005730]	GO:0005829; GO:0003676; GO:0005730; GO:0008270
ST47_g2174	PHI:796	MGG_02423	EDJ98620	TX:318829	Magnaporthe oryzae	Reduced virulence	7e-107	endoplasmic reticulum [GO:0005783]; ER retention sequence binding [GO:0046923]; integral component of membrane [GO:0016021]; protein retention in ER lumen [GO:0006621]; protein transport [GO:0015031]	protein retention in ER lumen [GO:0006621]; protein transport [GO:0015031]	ER retention sequence binding [GO:0046923]	endoplasmic reticulum [GO:0005783]; integral component of membrane [GO:0016021]	GO:0046923; GO:0005783; GO:0016021; GO:0006621; GO:0015031
ST47_g2177	PHI:697	ugt51E1	AAM81358	TX:5022	Leptosphaeria maculans	Unaffected pathogenicity	2e-25	aspartic-type endopeptidase activity [GO:0004190]	aspartic-type endopeptidase activity [GO:0004190]	aspartic-type endopeptidase activity [GO:0004190]	-	GO:0004190
ST47_g2180	PHI:1423	GzC2H091	I1S2R1	5518	Gibberella zeae (related: Fusarium graminearum)	Unaffected pathogenicity	7e-65	metal ion binding [GO:0046872]	-	metal ion binding [GO:0046872]	-	GO:0046872
ST47_g2182	PHI:538	FRT1	AAU87358	TX:40559	Botrytis cinerea	Unaffected pathogenicity	1e-50	carbohydrate transport [GO:0008643]; integral component of membrane [GO:0016021]; substrate-specific transmembrane transporter activity [GO:0022891]	carbohydrate transport [GO:0008643]; substrate-specific transmembrane transporter activity [GO:0022891]	substrate-specific transmembrane transporter activity [GO:0022891]	integral component of membrane [GO:0016021]	GO:0008643; GO:0016021; GO:0022891
ST47_g2183	PHI:1581	GzOB021	I1RPX8	5518	Gibberella zeae (related: Fusarium graminearum)	Unaffected pathogenicity	6e-61	-	-	-	-	-
ST47_g2188	PHI:594	CrAT1 (related: PTH2)	AAB88887	TX:318829	Magnaporthe oryzae	Loss of pathogenicity	4e-57	transferase activity, transferring acyl groups [GO:0016746]	transferase activity, transferring acyl groups [GO:0016746]	transferase activity, transferring acyl groups [GO:0016746]	-	GO:0016746
ST47_g2190	PHI:454	PMT2	EAL01044	TX:5476	Candida albicans	Reduced virulence	0	dolichyl-phosphate-mannose-protein mannosyltransferase complex [GO:0031502]; mannosyltransferase activity [GO:0000030]; nuclear membrane [GO:0031965]; protein O-linked glycosylation [GO:0006493]	mannosyltransferase activity [GO:0000030]; protein O-linked glycosylation [GO:0006493]	mannosyltransferase activity [GO:0000030]	dolichyl-phosphate-mannose-protein mannosyltransferase complex [GO:0031502]; nuclear membrane [GO:0031965]	GO:0031502; GO:0000030; GO:0031965; GO:0006493
ST47_g2191	PHI:538	FRT1	AAU87358	TX:40559	Botrytis cinerea	Unaffected pathogenicity	4e-31	integral component of membrane [GO:0016021]; substrate-specific transmembrane transporter activity [GO:0022891]	substrate-specific transmembrane transporter activity [GO:0022891]	substrate-specific transmembrane transporter activity [GO:0022891]	integral component of membrane [GO:0016021]	GO:0016021; GO:0022891
ST47_g2192	PHI:337	CHS7	AAT77184	TX:5507	Fusarium oxysporum	Reduced virulence	3e-28	-	-	-	-	-
ST47_g2193	PHI:1376	GzC2H039	I1RPM7	5518	Gibberella zeae (related: Fusarium graminearum)	Unaffected pathogenicity	2e-130	core TFIIH complex [GO:0000439]; cytosol [GO:0005829]; holo TFIIH complex [GO:0005675]; nucleotide-excision repair [GO:0006289]; nucleotide-excision repair factor 3 complex [GO:0000112]; phosphorylation of RNA polymerase II C-terminal domain [GO:0070816]; transcription from RNA polymerase II promoter [GO:0006366]	nucleotide-excision repair [GO:0006289]; phosphorylation of RNA polymerase II C-terminal domain [GO:0070816]; transcription from RNA polymerase II promoter [GO:0006366]	-	core TFIIH complex [GO:0000439]; cytosol [GO:0005829]; holo TFIIH complex [GO:0005675]; nucleotide-excision repair factor 3 complex [GO:0000112]	GO:0000439; GO:0005829; GO:0005675; GO:0006289; GO:0000112; GO:0070816; GO:0006366
ST47_g2199	PHI:1651	GzWing023	I1S0U2	5518	Gibberella zeae (related: Fusarium graminearum)	Unaffected pathogenicity	2e-63	O-methyltransferase activity [GO:0008171]	O-methyltransferase activity [GO:0008171]	O-methyltransferase activity [GO:0008171]	-	GO:0008171
ST47_g2212	PHI:1527	GzHOMEL040	I1S9A1	5518	Gibberella zeae (related: Fusarium graminearum)	Lethal	3e-06	nucleic acid binding [GO:0003676]	-	nucleic acid binding [GO:0003676]	-	GO:0003676
ST47_g2225	PHI:1284	FGSG_13509	I1RI73	5518	Gibberella zeae (related: Fusarium graminearum)	Unaffected pathogenicity	3e-15	ATP binding [GO:0005524]; protein kinase activity [GO:0004672]	protein kinase activity [GO:0004672]	ATP binding [GO:0005524]; protein kinase activity [GO:0004672]	-	GO:0005524; GO:0004672
ST47_g2229	PHI:24	Avenacinase gene	AAB09777	TX:29850	Gaeumannomyces graminis	Loss of pathogenicity	1e-58	carbohydrate metabolic process [GO:0005975]; hydrolase activity, hydrolyzing O-glycosyl compounds [GO:0004553]	carbohydrate metabolic process [GO:0005975]; hydrolase activity, hydrolyzing O-glycosyl compounds [GO:0004553]	hydrolase activity, hydrolyzing O-glycosyl compounds [GO:0004553]	-	GO:0005975; GO:0004553
ST47_g2235	PHI:1908	GzZC223	I1RHH3	5518	Gibberella zeae (related: Fusarium graminearum)	Unaffected pathogenicity	1e-49	DNA binding [GO:0003677]; nucleus [GO:0005634]; sequence-specific DNA binding RNA polymerase II transcription factor activity [GO:0000981]; zinc ion binding [GO:0008270]	sequence-specific DNA binding RNA polymerase II transcription factor activity [GO:0000981]	DNA binding [GO:0003677]; sequence-specific DNA binding RNA polymerase II transcription factor activity [GO:0000981]; zinc ion binding [GO:0008270]	nucleus [GO:0005634]	GO:0003677; GO:0005634; GO:0000981; GO:0008270
ST47_g2239	PHI:2020	Tup1	XP_759427	5270	Ustilago maydis	Mixed outcome	2e-07	-	-	-	-	-
ST47_g2240	PHI:254	FOW1	BAB85760	TX:5507	Fusarium oxysporum	Reduced virulence	6e-07	integral component of membrane [GO:0016021]; transport [GO:0006810]	transport [GO:0006810]	-	integral component of membrane [GO:0016021]	GO:0016021; GO:0006810
ST47_g2245	PHI:1953	GzZC268	I1RKB4	5518	Gibberella zeae (related: Fusarium graminearum)	Unaffected pathogenicity	3e-08	nucleus [GO:0005634]; sequence-specific DNA binding RNA polymerase II transcription factor activity [GO:0000981]; zinc ion binding [GO:0008270]	sequence-specific DNA binding RNA polymerase II transcription factor activity [GO:0000981]	sequence-specific DNA binding RNA polymerase II transcription factor activity [GO:0000981]; zinc ion binding [GO:0008270]	nucleus [GO:0005634]	GO:0005634; GO:0000981; GO:0008270
ST47_g2260	PHI:511	CaNAG4	EAK93098	TX:5476	Candida albicans	Reduced virulence	3e-12	integral component of membrane [GO:0016021]; transmembrane transport [GO:0055085]	transmembrane transport [GO:0055085]	-	integral component of membrane [GO:0016021]	GO:0016021; GO:0055085
ST47_g2262	PHI:2252	Fhk1	D0ES97	5507	Fusarium oxysporum	Reduced virulence	9e-23	membrane [GO:0016020]; phosphorelay sensor kinase activity [GO:0000155]	phosphorelay sensor kinase activity [GO:0000155]	phosphorelay sensor kinase activity [GO:0000155]	membrane [GO:0016020]	GO:0016020; GO:0000155
ST47_g2264	PHI:1134	ipa	B0LLU0	5022	Leptosphaeria maculans	Increased virulence (Hypervirulence)	4e-34	aspartic-type endopeptidase activity [GO:0004190]	aspartic-type endopeptidase activity [GO:0004190]	aspartic-type endopeptidase activity [GO:0004190]	-	GO:0004190
ST47_g2265	PHI:1939	GzZC254	I1RMX8	5518	Gibberella zeae (related: Fusarium graminearum)	Unaffected pathogenicity	7e-18	-	-	-	-	-
ST47_g2269	PHI:339	CLPT1	CAC41973	TX:290576	Colletotrichum lindemuthianum	Reduced virulence	3e-32	endocytosis [GO:0006897]; fungal-type vacuole membrane [GO:0000329]; GTPase activity [GO:0003924]; GTP binding [GO:0005525]; mitochondrial outer membrane [GO:0005741]; piecemeal microautophagy of nucleus [GO:0034727]; protein localization to vacuole [GO:0072665]; protein transport [GO:0015031]; regulation of vacuole fusion, non-autophagic [GO:0032889]; retrograde transport, endosome to Golgi [GO:…	endocytosis [GO:0006897]; GTPase activity [GO:0003924]; piecemeal microautophagy of nucleus [GO:0034727]; protein localization to vacuole [GO:0072665]; protein transport [GO:0015031]; regulation of vacuole fusion, non-autophagic [GO:0032889]; retrograde transport, endosome to Golgi [GO:0042147]; small GTPase mediated signal transduction [GO:0007264]; vacuole inheritance [GO:0000011]	GTPase activity [GO:0003924]; GTP binding [GO:0005525]	fungal-type vacuole membrane [GO:0000329]; mitochondrial outer membrane [GO:0005741]	GO:0005525; GO:0003924; GO:0006897; GO:0000329; GO:0005741; GO:0034727; GO:0072665; GO:0015031; GO:0032889; GO:0042147; GO:0007264; GO:0000011
ST47_g2272	PHI:981	hopI1	AAL84247	TX:59511	Pseudomonas syringae	Effector (plant avirulence determinant)	2e-07	nucleotide binding [GO:0000166]	-	nucleotide binding [GO:0000166]	-	GO:0000166
ST47_g2280	PHI:2484	Ste11	B6VCT9	40559	Botrytis cinerea (related: Botryotinia fuckeliana)	Loss of pathogenicity	8e-17	-	-	-	-	-
ST47_g2284	PHI:1890	GzZC205	I1RTH7	5518	Gibberella zeae (related: Fusarium graminearum)	Unaffected pathogenicity	2e-119	nucleus [GO:0005634]; sequence-specific DNA binding RNA polymerase II transcription factor activity [GO:0000981]; zinc ion binding [GO:0008270]	sequence-specific DNA binding RNA polymerase II transcription factor activity [GO:0000981]	sequence-specific DNA binding RNA polymerase II transcription factor activity [GO:0000981]; zinc ion binding [GO:0008270]	nucleus [GO:0005634]	GO:0005634; GO:0000981; GO:0008270
ST47_g2285	PHI:106	CAT1	AAC39448	TX:5476	Candida albicans	Reduced virulence	1e-137	catalase activity [GO:0004096]; heme binding [GO:0020037]; metal ion binding [GO:0046872]; response to oxidative stress [GO:0006979]	catalase activity [GO:0004096]; response to oxidative stress [GO:0006979]	catalase activity [GO:0004096]; heme binding [GO:0020037]; metal ion binding [GO:0046872]	-	GO:0004096; GO:0020037; GO:0046872; GO:0006979
ST47_g2286	PHI:383	SOD5	EAL00626	TX:5476	Candida albicans	Loss of pathogenicity	1e-24	metal ion binding [GO:0046872]; oxidation-reduction process [GO:0055114]; superoxide metabolic process [GO:0006801]	oxidation-reduction process [GO:0055114]; superoxide metabolic process [GO:0006801]	metal ion binding [GO:0046872]	-	GO:0046872; GO:0055114; GO:0006801
ST47_g2287	PHI:2125	MGSTE50p	C6K2F1	54734	Mycosphaerella graminicola (related: Zymoseptoria triticii)	reduced virulence	1e-119	signal transduction [GO:0007165]	signal transduction [GO:0007165]	-	-	GO:0007165
ST47_g2289	PHI:226	PEX6	AAK16738	TX:5462	Colletotrichum lagenarium	Loss of pathogenicity	1e-74	ATPase activity [GO:0016887]; ATP binding [GO:0005524]; Cdc48p-Npl4p-Ufd1p AAA ATPase complex [GO:0034098]; Cdc48p-Npl4p-Vms1p AAA ATPase complex [GO:0036266]; cytoplasm-associated proteasomal ubiquitin-dependent protein catabolic process [GO:0071629]; cytosol [GO:0005829]; Doa10p ubiquitin ligase complex [GO:0000837]; endoplasmic reticulum membrane fusion [GO:0016320]; ER-associated misfolded pr…	ATPase activity [GO:0016887]; cytoplasm-associated proteasomal ubiquitin-dependent protein catabolic process [GO:0071629]; endoplasmic reticulum membrane fusion [GO:0016320]; ER-associated misfolded protein catabolic process [GO:0071712]; establishment of endoplasmic reticulum localization involved in endoplasmic reticulum polarization at cell division site [GO:0061166]; macroautophagy [GO:001623…	ATPase activity [GO:0016887]; ATP binding [GO:0005524]; protein phosphatase type 1 regulator activity [GO:0008599]	Cdc48p-Npl4p-Ufd1p AAA ATPase complex [GO:0034098]; Cdc48p-Npl4p-Vms1p AAA ATPase complex [GO:0036266]; cytosol [GO:0005829]; Doa10p ubiquitin ligase complex [GO:0000837]; Hrd1p ubiquitin ligase ERAD-L complex [GO:0000839]; mating projection tip [GO:0043332]; nuclear chromatin [GO:0000790]; RQC complex [GO:1990112]	GO:0005524; GO:0016887; GO:0034098; GO:0036266; GO:0000837; GO:0071712; GO:0000839; GO:1990112; GO:1990171; GO:0071629; GO:0005829; GO:0016320; GO:0061166; GO:0016236; GO:0043332; GO:0072671; GO:0051228; GO:0070651; GO:0000790; GO:0071630; GO:0034727; GO:1900182; GO:0008599; GO:0016485; GO:0033047; GO:0030970; GO:0034517; GO:1990116; GO:0031134; GO:0006906
ST47_g2294	PHI:419	CSH1	AAP93915	TX:5476	Candida albicans	Reduced virulence	2e-29	-	-	-	-	-
ST47_g2295	PHI:881	MGG_04556	EDJ96020	TX:318829	Magnaporthe oryzae	Reduced virulence	6e-30	oxidoreductase activity [GO:0016491]; zinc ion binding [GO:0008270]	oxidoreductase activity [GO:0016491]	oxidoreductase activity [GO:0016491]; zinc ion binding [GO:0008270]	-	GO:0016491; GO:0008270
ST47_g2303	PHI:465	KIN2	AAB63337	TX:5270	Ustilago maydis	Reduced virulence	2e-69	ATP binding [GO:0005524]; kinesin complex [GO:0005871]; microtubule [GO:0005874]; microtubule-based movement [GO:0007018]; microtubule motor activity [GO:0003777]	microtubule-based movement [GO:0007018]; microtubule motor activity [GO:0003777]	ATP binding [GO:0005524]; microtubule motor activity [GO:0003777]	kinesin complex [GO:0005871]; microtubule [GO:0005874]	GO:0005524; GO:0005871; GO:0005874; GO:0003777; GO:0007018
ST47_g2306	PHI:2020	Tup1	XP_759427	5270	Ustilago maydis	Mixed outcome	6e-19	-	-	-	-	-
ST47_g2317	PHI:404	PTH11	AAD30436	TX:318829	Magnaporthe oryzae	Reduced virulence	4e-72	-	-	-	-	-
ST47_g2319	PHI:2106	1-phosphatidylinositol-4,5-bisphosphate phosphodiesterase delta 1	MGG_05332	148305	Magnaporthe oryzae (related: Magnaporthe grisea)	Reduced virulence	5e-45	intracellular signal transduction [GO:0035556]; lipid catabolic process [GO:0016042]; phosphatidylinositol phospholipase C activity [GO:0004435]; signal transducer activity [GO:0004871]	intracellular signal transduction [GO:0035556]; lipid catabolic process [GO:0016042]; phosphatidylinositol phospholipase C activity [GO:0004435]; signal transducer activity [GO:0004871]	phosphatidylinositol phospholipase C activity [GO:0004435]; signal transducer activity [GO:0004871]	-	GO:0035556; GO:0016042; GO:0004435; GO:0004871
ST47_g2326	PHI:319	SQL2	AAO19638	TX:5270	Ustilago maydis	Reduced virulence	6e-69	cell division [GO:0051301]; cytosol [GO:0005829]; endoplasmic reticulum membrane [GO:0005789]; nucleus [GO:0005634]; plasma membrane [GO:0005886]; Ras guanyl-nucleotide exchange factor activity [GO:0005088]; Ras protein signal transduction [GO:0007265]; replicative cell aging [GO:0001302]; traversing start control point of mitotic cell cycle [GO:0007089]	cell division [GO:0051301]; Ras guanyl-nucleotide exchange factor activity [GO:0005088]; Ras protein signal transduction [GO:0007265]; replicative cell aging [GO:0001302]; traversing start control point of mitotic cell cycle [GO:0007089]	Ras guanyl-nucleotide exchange factor activity [GO:0005088]	cytosol [GO:0005829]; endoplasmic reticulum membrane [GO:0005789]; nucleus [GO:0005634]; plasma membrane [GO:0005886]	GO:0005088; GO:0007265; GO:0051301; GO:0005829; GO:0005789; GO:0005634; GO:0005886; GO:0001302; GO:0007089
ST47_g2327	PHI:1374	GzC2H037	I1RN37	5518	Gibberella zeae (related: Fusarium graminearum)	Unaffected pathogenicity	0	DNA binding [GO:0003677]; nucleus [GO:0005634]; transcription, DNA-templated [GO:0006351]; zinc ion binding [GO:0008270]	transcription, DNA-templated [GO:0006351]	DNA binding [GO:0003677]; zinc ion binding [GO:0008270]	nucleus [GO:0005634]	GO:0003677; GO:0005634; GO:0006351; GO:0008270
ST47_g2341	PHI:716	ZEB1	ABB90284	TX:5518	Fusarium graminearum	Unaffected pathogenicity	9e-25	flavin adenine dinucleotide binding [GO:0050660]; UDP-N-acetylmuramate dehydrogenase activity [GO:0008762]	UDP-N-acetylmuramate dehydrogenase activity [GO:0008762]	flavin adenine dinucleotide binding [GO:0050660]; UDP-N-acetylmuramate dehydrogenase activity [GO:0008762]	-	GO:0008762; GO:0050660
ST47_g2355	PHI:1161	MgMfs1	A4ZGP3	54734	Mycosphaerella graminicola (related: Zymoseptoria triticii)	Sensitive to chemical	2e-34	integral component of membrane [GO:0016021]; transmembrane transport [GO:0055085]	transmembrane transport [GO:0055085]	-	integral component of membrane [GO:0016021]	GO:0016021; GO:0055085
ST47_g2359	PHI:1902	GzZC217	I1RJS7	5518	Gibberella zeae (related: Fusarium graminearum)	Unaffected pathogenicity	0	nucleus [GO:0005634]; sequence-specific DNA binding RNA polymerase II transcription factor activity [GO:0000981]; zinc ion binding [GO:0008270]	sequence-specific DNA binding RNA polymerase II transcription factor activity [GO:0000981]	sequence-specific DNA binding RNA polymerase II transcription factor activity [GO:0000981]; zinc ion binding [GO:0008270]	nucleus [GO:0005634]	GO:0005634; GO:0000981; GO:0008270
ST47_g2361	PHI:1555	GzMyb019	I1RDG6	5518	Gibberella zeae (related: Fusarium graminearum)	Unaffected pathogenicity	0	integral component of membrane [GO:0016021]; transmembrane transport [GO:0055085]	transmembrane transport [GO:0055085]	-	integral component of membrane [GO:0016021]	GO:0016021; GO:0055085
ST47_g2363	PHI:804	MGG_08628	EDJ94907	TX:318829	Magnaporthe oryzae	Reduced virulence	2e-55	cellular protein localization [GO:0034613]; GTPase activity [GO:0003924]; GTP binding [GO:0005525]; mitotic spindle pole body [GO:0044732]; positive regulation of barrier septum assembly [GO:0010973]; septation initiation signaling [GO:0031028]	cellular protein localization [GO:0034613]; GTPase activity [GO:0003924]; positive regulation of barrier septum assembly [GO:0010973]; septation initiation signaling [GO:0031028]	GTPase activity [GO:0003924]; GTP binding [GO:0005525]	mitotic spindle pole body [GO:0044732]	GO:0005525; GO:0003924; GO:0034613; GO:0044732; GO:0010973; GO:0031028
ST47_g2364	PHI:2514	PFS2	Q4X1Y0	746128	Aspergillus fumigatus	Lethal	7e-10	cytosol [GO:0005829]; nucleolus [GO:0005730]; ribosome biogenesis [GO:0042254]	ribosome biogenesis [GO:0042254]	-	cytosol [GO:0005829]; nucleolus [GO:0005730]	GO:0005829; GO:0005730; GO:0042254
ST47_g2366	PHI:1139	raxQ	B2SI02	360094	Xanthomonas oryzae	Partially lost Ax21 (synonym: AvrXa21) activity	8e-18	GTPase activity [GO:0003924]; GTP binding [GO:0005525]; mitochondrial translational elongation [GO:0070125]; mitochondrion [GO:0005739]; translation elongation factor activity [GO:0003746]	GTPase activity [GO:0003924]; mitochondrial translational elongation [GO:0070125]; translation elongation factor activity [GO:0003746]	GTPase activity [GO:0003924]; GTP binding [GO:0005525]; translation elongation factor activity [GO:0003746]	mitochondrion [GO:0005739]	GO:0005525; GO:0003924; GO:0070125; GO:0005739; GO:0003746
ST47_g2367	PHI:2322	SidH	Q4WF54	746128	Aspergillus fumigatus	Reduced virulence	6e-14	3-hydroxyisobutyryl-CoA hydrolase activity [GO:0003860]; mitochondrion [GO:0005739]; stress-activated MAPK cascade [GO:0051403]	3-hydroxyisobutyryl-CoA hydrolase activity [GO:0003860]; stress-activated MAPK cascade [GO:0051403]	3-hydroxyisobutyryl-CoA hydrolase activity [GO:0003860]	mitochondrion [GO:0005739]	GO:0003860; GO:0005739; GO:0051403
ST47_g2374	PHI:1579	GzOB019	I1RM25	5518	Gibberella zeae (related: Fusarium graminearum)	Unaffected pathogenicity	1e-92	ATP binding [GO:0005524]; ATP-dependent helicase activity [GO:0008026]; cytosol [GO:0005829]; mitochondrion [GO:0005739]; nucleic acid binding [GO:0003676]	ATP-dependent helicase activity [GO:0008026]	ATP binding [GO:0005524]; ATP-dependent helicase activity [GO:0008026]; nucleic acid binding [GO:0003676]	cytosol [GO:0005829]; mitochondrion [GO:0005739]	GO:0005524; GO:0008026; GO:0005829; GO:0005739; GO:0003676
ST47_g2378	PHI:26	CaMDR1	CAA37820	TX:5476	Candida albicans	Reduced virulence	2e-09	integral component of membrane [GO:0016021]; transmembrane transport [GO:0055085]	transmembrane transport [GO:0055085]	-	integral component of membrane [GO:0016021]	GO:0016021; GO:0055085
ST47_g2381	PHI:334	CGB1	AAO25585	TX:5016	Cochliobolus heterostrophus	Loss of pathogenicity	2e-12	cytosol [GO:0005829]; generation of catalytic spliceosome for first transesterification step [GO:0000349]; nuclear envelope [GO:0005635]; Prp19 complex [GO:0000974]; U2-type catalytic step 1 spliceosome [GO:0071006]; ubiquitin-protein transferase activity [GO:0004842]	generation of catalytic spliceosome for first transesterification step [GO:0000349]; ubiquitin-protein transferase activity [GO:0004842]	ubiquitin-protein transferase activity [GO:0004842]	cytosol [GO:0005829]; nuclear envelope [GO:0005635]; Prp19 complex [GO:0000974]; U2-type catalytic step 1 spliceosome [GO:0071006]	GO:0000974; GO:0071006; GO:0005829; GO:0000349; GO:0005635; GO:0004842
ST47_g2383	PHI:1071	Gas1	CAF05793	TX:5270	Ustilago maydis	Loss of pathogenicity	3e-40	carbohydrate binding [GO:0030246]; carbohydrate metabolic process [GO:0005975]; hydrolase activity, hydrolyzing O-glycosyl compounds [GO:0004553]	carbohydrate metabolic process [GO:0005975]; hydrolase activity, hydrolyzing O-glycosyl compounds [GO:0004553]	carbohydrate binding [GO:0030246]; hydrolase activity, hydrolyzing O-glycosyl compounds [GO:0004553]	-	GO:0030246; GO:0005975; GO:0004553
ST47_g2384	PHI:1576	GzOB016	I1RJY5	5518	Gibberella zeae (related: Fusarium graminearum)	Unaffected pathogenicity	2e-40	-	-	-	-	-
ST47_g2388	PHI:697	ugt51E1	AAM81358	TX:5022	Leptosphaeria maculans	Unaffected pathogenicity	6e-28	membrane [GO:0016020]; metal ion transmembrane transporter activity [GO:0046873]	metal ion transmembrane transporter activity [GO:0046873]	metal ion transmembrane transporter activity [GO:0046873]	membrane [GO:0016020]	GO:0016020; GO:0046873
ST47_g2392	PHI:1884	GzZC199	I1RJ58	5518	Gibberella zeae (related: Fusarium graminearum)	Unaffected pathogenicity	2e-10	-	-	-	-	-
ST47_g2399	PHI:1581	GzOB021	I1RPX8	5518	Gibberella zeae (related: Fusarium graminearum)	Unaffected pathogenicity	3e-07	-	-	-	-	-
ST47_g2408	PHI:112	MAK1	AAC49410	TX:140110	Nectria haematococca (related: Fusarium solani)	Reduced virulence	2e-179	oxidoreductase activity [GO:0016491]	oxidoreductase activity [GO:0016491]	oxidoreductase activity [GO:0016491]	-	GO:0016491
ST47_g2412	PHI:812	MGG_10702	EDJ94108	TX:318829	Magnaporthe oryzae	Reduced virulence	6e-21	integral component of membrane [GO:0016021]; transmembrane transport [GO:0055085]	transmembrane transport [GO:0055085]	-	integral component of membrane [GO:0016021]	GO:0016021; GO:0055085
ST47_g2413	PHI:1662	GzCCHC002	I1REJ1	5518	Gibberella zeae (related: Fusarium graminearum)	Unaffected pathogenicity	5e-74	integral component of membrane [GO:0016021]; transmembrane transport [GO:0055085]	transmembrane transport [GO:0055085]	-	integral component of membrane [GO:0016021]	GO:0016021; GO:0055085
ST47_g2416	PHI:2020	Tup1	XP_759427	5270	Ustilago maydis	Mixed outcome	2e-24	cell division [GO:0051301]; cytoplasmic microtubule [GO:0005881]; establishment of mitotic spindle orientation [GO:0000132]; microtubule associated complex [GO:0005875]; mitotic nuclear division [GO:0007067]; nuclear migration along microtubule [GO:0030473]; nucleus [GO:0005634]; positive regulation of ATP-dependent microtubule motor activity, plus-end-directed [GO:2000582]; spindle pole [GO:0000…	cell division [GO:0051301]; establishment of mitotic spindle orientation [GO:0000132]; mitotic nuclear division [GO:0007067]; nuclear migration along microtubule [GO:0030473]; positive regulation of ATP-dependent microtubule motor activity, plus-end-directed [GO:2000582]	-	cytoplasmic microtubule [GO:0005881]; microtubule associated complex [GO:0005875]; nucleus [GO:0005634]; spindle pole [GO:0000922]	GO:0051301; GO:0005881; GO:0000132; GO:0005875; GO:0007067; GO:0030473; GO:0005634; GO:2000582; GO:0000922
ST47_g2427	PHI:1485	GzHMG017	I1RMP0	5518	Gibberella zeae (related: Fusarium graminearum)	Unaffected pathogenicity	5e-50	-	-	-	-	-
ST47_g2434	PHI:1793	GzZC108	I1RWT7	5518	Gibberella zeae (related: Fusarium graminearum)	Reduced virulence	9e-161	nucleus [GO:0005634]; sequence-specific DNA binding RNA polymerase II transcription factor activity [GO:0000981]; zinc ion binding [GO:0008270]	sequence-specific DNA binding RNA polymerase II transcription factor activity [GO:0000981]	sequence-specific DNA binding RNA polymerase II transcription factor activity [GO:0000981]; zinc ion binding [GO:0008270]	nucleus [GO:0005634]	GO:0005634; GO:0000981; GO:0008270
ST47_g2435	PHI:419	CSH1	AAP93915	TX:5476	Candida albicans	Reduced virulence	1e-107	-	-	-	-	-
ST47_g2439	PHI:2543	GCD6	Q4WLS1	746128	Aspergillus fumigatus	Mixed outcome	3e-10	cell tip [GO:0051286]; cell wall mannoprotein biosynthetic process [GO:0000032]; cytosol [GO:0005829]; fungal-type cell wall biogenesis [GO:0009272]; GDP-mannose biosynthetic process [GO:0009298]; mannose-1-phosphate guanylyltransferase activity [GO:0004475]; protein glycosylation [GO:0006486]	cell wall mannoprotein biosynthetic process [GO:0000032]; fungal-type cell wall biogenesis [GO:0009272]; GDP-mannose biosynthetic process [GO:0009298]; mannose-1-phosphate guanylyltransferase activity [GO:0004475]; protein glycosylation [GO:0006486]	mannose-1-phosphate guanylyltransferase activity [GO:0004475]	cell tip [GO:0051286]; cytosol [GO:0005829]	GO:0009298; GO:0051286; GO:0000032; GO:0005829; GO:0009272; GO:0004475; GO:0006486
ST47_g2441	PHI:504	LEU2	CAA42366	TX:4932	Saccharomyces cerevisiae	Reduced virulence	1e-42	magnesium ion binding [GO:0000287]; NAD binding [GO:0051287]; oxidoreductase activity, acting on the CH-OH group of donors, NAD or NADP as acceptor [GO:0016616]	oxidoreductase activity, acting on the CH-OH group of donors, NAD or NADP as acceptor [GO:0016616]	magnesium ion binding [GO:0000287]; NAD binding [GO:0051287]; oxidoreductase activity, acting on the CH-OH group of donors, NAD or NADP as acceptor [GO:0016616]	-	GO:0051287; GO:0000287; GO:0016616
ST47_g2443	PHI:1690	GzZC005	I1S463	5518	Gibberella zeae (related: Fusarium graminearum)	Unaffected pathogenicity	1e-125	DNA binding [GO:0003677]; nucleus [GO:0005634]; transcription, DNA-templated [GO:0006351]; zinc ion binding [GO:0008270]	transcription, DNA-templated [GO:0006351]	DNA binding [GO:0003677]; zinc ion binding [GO:0008270]	nucleus [GO:0005634]	GO:0003677; GO:0005634; GO:0006351; GO:0008270
ST47_g2445	PHI:404	PTH11	AAD30436	TX:318829	Magnaporthe oryzae	Reduced virulence	1e-11	-	-	-	-	-
ST47_g2448	PHI:1566	GzOB006	I1RC95	5518	Gibberella zeae (related: Fusarium graminearum)	Lethal	6e-89	ATP binding [GO:0005524]; cytosol [GO:0005829]; hydrolase activity [GO:0016787]; positive regulation of RNA polymerase II transcriptional preinitiation complex assembly [GO:0045899]; proteasome regulatory particle, base subcomplex [GO:0008540]; proteasome regulatory particle assembly [GO:0070682]; ubiquitin-dependent protein catabolic process [GO:0006511]	hydrolase activity [GO:0016787]; positive regulation of RNA polymerase II transcriptional preinitiation complex assembly [GO:0045899]; proteasome regulatory particle assembly [GO:0070682]; ubiquitin-dependent protein catabolic process [GO:0006511]	ATP binding [GO:0005524]; hydrolase activity [GO:0016787]	cytosol [GO:0005829]; proteasome regulatory particle, base subcomplex [GO:0008540]	GO:0005524; GO:0005829; GO:0016787; GO:0045899; GO:0070682; GO:0008540; GO:0006511
ST47_g2449	PHI:792	MGG_09250	EDJ97946	TX:318829	Magnaporthe oryzae	Reduced virulence	5e-35	carnitine biosynthetic process [GO:0045329]; iron ion binding [GO:0005506]; L-ascorbic acid binding [GO:0031418]; trimethyllysine dioxygenase activity [GO:0050353]	carnitine biosynthetic process [GO:0045329]; trimethyllysine dioxygenase activity [GO:0050353]	iron ion binding [GO:0005506]; L-ascorbic acid binding [GO:0031418]; trimethyllysine dioxygenase activity [GO:0050353]	-	GO:0031418; GO:0045329; GO:0005506; GO:0050353
ST47_g2451	PHI:1681	GzNF001	I1REN7	5518	Gibberella zeae (related: Fusarium graminearum)	Unaffected pathogenicity	5e-20	mRNA splicing, via spliceosome [GO:0000398]; U2-type spliceosomal complex [GO:0005684]	mRNA splicing, via spliceosome [GO:0000398]	-	U2-type spliceosomal complex [GO:0005684]	GO:0005684; GO:0000398
ST47_g2458	PHI:2134	MoHox5	MGG_07437	148305	Magnaporthe oryzae (related: Magnaporthe grisea)	reduced virulence	6e-73	cytoplasmic stress granule [GO:0010494]; cytosol [GO:0005829]; RNA binding [GO:0003723]	-	RNA binding [GO:0003723]	cytoplasmic stress granule [GO:0010494]; cytosol [GO:0005829]	GO:0003723; GO:0010494; GO:0005829
ST47_g2464	PHI:2322	SidH	Q4WF54	746128	Aspergillus fumigatus	Reduced virulence	1e-32	catalytic activity [GO:0003824]	catalytic activity [GO:0003824]	catalytic activity [GO:0003824]	-	GO:0003824
ST47_g2477	PHI:441	BTP1	CAE55153	TX:40559	Botrytis cinerea	Reduced virulence	2e-29	-	-	-	-	-
ST47_g2490	PHI:339	CLPT1	CAC41973	TX:290576	Colletotrichum lindemuthianum	Reduced virulence	4e-133	ascospore-type prospore assembly [GO:0031321]; autophagy [GO:0006914]; cytosol [GO:0005829]; exocytosis [GO:0006887]; Golgi to plasma membrane transport [GO:0006893]; GTP binding [GO:0005525]; incipient cellular bud site [GO:0000131]; mating projection tip [GO:0043332]; membrane addition at site of cytokinesis [GO:0007107]; nucleus [GO:0005634]; protein transport [GO:0015031]; small GTPase mediat…	ascospore-type prospore assembly [GO:0031321]; autophagy [GO:0006914]; exocytosis [GO:0006887]; Golgi to plasma membrane transport [GO:0006893]; membrane addition at site of cytokinesis [GO:0007107]; protein transport [GO:0015031]; small GTPase mediated signal transduction [GO:0007264]; vesicle fusion [GO:0006906]	GTP binding [GO:0005525]	cytosol [GO:0005829]; incipient cellular bud site [GO:0000131]; mating projection tip [GO:0043332]; nucleus [GO:0005634]; transport vesicle [GO:0030133]	GO:0005525; GO:0006893; GO:0031321; GO:0006914; GO:0005829; GO:0006887; GO:0000131; GO:0043332; GO:0007107; GO:0005634; GO:0015031; GO:0007264; GO:0030133; GO:0006906
ST47_g2492	PHI:1566	GzOB006	I1RC95	5518	Gibberella zeae (related: Fusarium graminearum)	Lethal	7e-106	ATP binding [GO:0005524]; cytoplasm [GO:0005737]; hydrolase activity [GO:0016787]; protein catabolic process [GO:0030163]	hydrolase activity [GO:0016787]; protein catabolic process [GO:0030163]	ATP binding [GO:0005524]; hydrolase activity [GO:0016787]	cytoplasm [GO:0005737]	GO:0005524; GO:0005737; GO:0016787; GO:0030163
ST47_g2493	PHI:2105	Calcium permease	MGG_01381	148305	Magnaporthe oryzae (related: Magnaporthe grisea)	Mixed outcome	0	calcium:proton antiporter activity [GO:0015369]; endoplasmic reticulum membrane [GO:0005789]; fungal-type vacuole membrane [GO:0000329]; integral component of membrane [GO:0016021]; potassium:proton antiporter activity [GO:0015386]; sodium:proton antiporter activity [GO:0015385]	calcium:proton antiporter activity [GO:0015369]; potassium:proton antiporter activity [GO:0015386]; sodium:proton antiporter activity [GO:0015385]	calcium:proton antiporter activity [GO:0015369]; potassium:proton antiporter activity [GO:0015386]; sodium:proton antiporter activity [GO:0015385]	endoplasmic reticulum membrane [GO:0005789]; fungal-type vacuole membrane [GO:0000329]; integral component of membrane [GO:0016021]	GO:0015369; GO:0005789; GO:0000329; GO:0016021; GO:0015386; GO:0015385
ST47_g2494	PHI:2401	CaRING1	G0T3B3	456327	Xanthomonas campestris pv vesicatoria	Mixed outcome	1e-08	zinc ion binding [GO:0008270]	-	zinc ion binding [GO:0008270]	-	GO:0008270
ST47_g2499	PHI:253	FOS1	AAK27436	TX:5085	Aspergillus fumigatus	Reduced virulence	5e-29	membrane [GO:0016020]; phosphorelay sensor kinase activity [GO:0000155]	phosphorelay sensor kinase activity [GO:0000155]	phosphorelay sensor kinase activity [GO:0000155]	membrane [GO:0016020]	GO:0016020; GO:0000155
ST47_g2502	PHI:1503	GzHMG035	I1S828	5518	Gibberella zeae (related: Fusarium graminearum)	Unaffected pathogenicity	3e-87	DNA binding [GO:0003677]; methyltransferase activity [GO:0008168]; oxidoreductase activity [GO:0016491]	methyltransferase activity [GO:0008168]; oxidoreductase activity [GO:0016491]	DNA binding [GO:0003677]; methyltransferase activity [GO:0008168]; oxidoreductase activity [GO:0016491]	-	GO:0003677; GO:0008168; GO:0016491
ST47_g2503	PHI:1503	GzHMG035	I1S828	5518	Gibberella zeae (related: Fusarium graminearum)	Unaffected pathogenicity	3e-77	oxidoreductase activity [GO:0016491]	oxidoreductase activity [GO:0016491]	oxidoreductase activity [GO:0016491]	-	GO:0016491
ST47_g2506	PHI:253	FOS1	AAK27436	TX:5085	Aspergillus fumigatus	Reduced virulence	4e-60	membrane [GO:0016020]; phosphorelay sensor kinase activity [GO:0000155]	phosphorelay sensor kinase activity [GO:0000155]	phosphorelay sensor kinase activity [GO:0000155]	membrane [GO:0016020]	GO:0016020; GO:0000155
ST47_g2507	PHI:1384	GzC2H047	I1RSD5	5518	Gibberella zeae (related: Fusarium graminearum)	Reduced virulence	8e-65	metal ion binding [GO:0046872]; nucleic acid binding [GO:0003676]	-	metal ion binding [GO:0046872]; nucleic acid binding [GO:0003676]	-	GO:0046872; GO:0003676
ST47_g2509	PHI:1627	GzTF2S002	I1RW90	5518	Gibberella zeae (related: Fusarium graminearum)	Unaffected pathogenicity	5e-08	core RNA polymerase II recruiting transcription factor activity [GO:0001139]; maintenance of transcriptional fidelity during DNA-templated transcription elongation from RNA polymerase II promoter [GO:0001193]; mRNA cleavage [GO:0006379]; nucleus [GO:0005634]; positive regulation of RNA polymerase II transcriptional preinitiation complex assembly [GO:0045899]; positive regulation of transcription …	core RNA polymerase II recruiting transcription factor activity [GO:0001139]; maintenance of transcriptional fidelity during DNA-templated transcription elongation from RNA polymerase II promoter [GO:0001193]; mRNA cleavage [GO:0006379]; positive regulation of RNA polymerase II transcriptional preinitiation complex assembly [GO:0045899]; positive regulation of transcription elongation from RNA po…	core RNA polymerase II recruiting transcription factor activity [GO:0001139]; RNA polymerase II regulatory region DNA binding [GO:0001012]; zinc ion binding [GO:0008270]	nucleus [GO:0005634]	GO:0001012; GO:0001139; GO:0006379; GO:0001193; GO:0005634; GO:0045899; GO:0032968; GO:0031440; GO:0042797; GO:0031564; GO:0006362; GO:0008270
ST47_g2510	PHI:244	CLAP1	AAN62846	TX:290576	Colletotrichum lindemuthianum	Loss of pathogenicity	1e-89	ATP binding [GO:0005524]; cation-transporting ATPase activity [GO:0019829]; integral component of membrane [GO:0016021]; metal ion binding [GO:0046872]; metal ion transport [GO:0030001]	cation-transporting ATPase activity [GO:0019829]; metal ion transport [GO:0030001]	ATP binding [GO:0005524]; cation-transporting ATPase activity [GO:0019829]; metal ion binding [GO:0046872]	integral component of membrane [GO:0016021]	GO:0005524; GO:0019829; GO:0016021; GO:0046872; GO:0030001
ST47_g2515	PHI:2530	TUB1	Q4WKG5	746128	Aspergillus fumigatus	Mixed outcome	0	cytoplasm [GO:0005737]; GTPase activity [GO:0003924]; GTP binding [GO:0005525]; microtubule [GO:0005874]; microtubule-based process [GO:0007017]; protein polymerization [GO:0051258]; structural constituent of cytoskeleton [GO:0005200]	GTPase activity [GO:0003924]; microtubule-based process [GO:0007017]; protein polymerization [GO:0051258]	GTPase activity [GO:0003924]; GTP binding [GO:0005525]; structural constituent of cytoskeleton [GO:0005200]	cytoplasm [GO:0005737]; microtubule [GO:0005874]	GO:0005525; GO:0003924; GO:0005737; GO:0005874; GO:0007017; GO:0051258; GO:0005200
ST47_g2517	PHI:1572	GzOB012	I1RE94	5518	Gibberella zeae (related: Fusarium graminearum)	Unaffected pathogenicity	0	aspartate-tRNA ligase activity [GO:0004815]; aspartyl-tRNA aminoacylation [GO:0006422]; ATP binding [GO:0005524]; cytoplasm [GO:0005737]; nucleic acid binding [GO:0003676]	aspartate-tRNA ligase activity [GO:0004815]; aspartyl-tRNA aminoacylation [GO:0006422]	aspartate-tRNA ligase activity [GO:0004815]; ATP binding [GO:0005524]; nucleic acid binding [GO:0003676]	cytoplasm [GO:0005737]	GO:0005524; GO:0004815; GO:0006422; GO:0005737; GO:0003676
ST47_g2518	PHI:438	BcBOT1 (related: CND5)	AAQ16576	TX:40559	Botrytis cinerea	Reduced virulence	4e-34	heme binding [GO:0020037]; iron ion binding [GO:0005506]; monooxygenase activity [GO:0004497]; oxidoreductase activity, acting on paired donors, with incorporation or reduction of molecular oxygen [GO:0016705]	monooxygenase activity [GO:0004497]; oxidoreductase activity, acting on paired donors, with incorporation or reduction of molecular oxygen [GO:0016705]	heme binding [GO:0020037]; iron ion binding [GO:0005506]; monooxygenase activity [GO:0004497]; oxidoreductase activity, acting on paired donors, with incorporation or reduction of molecular oxygen [GO:0016705]	-	GO:0020037; GO:0005506; GO:0004497; GO:0016705
ST47_g2522	PHI:799	MGG_03530	EDJ94565	TX:318829	Magnaporthe oryzae	Reduced virulence	1e-39	-	-	-	-	-
ST47_g2523	PHI:31	CHS3	BAA02707	TX:5476	Candida albicans	Reduced virulence	0	ascospore wall assembly [GO:0030476]; cellular bud neck [GO:0005935]; chitin synthase activity [GO:0004100]; chitosome [GO:0045009]; incipient cellular bud site [GO:0000131]; mating projection tip [GO:0043332]; prospore membrane [GO:0005628]	ascospore wall assembly [GO:0030476]; chitin synthase activity [GO:0004100]	chitin synthase activity [GO:0004100]	cellular bud neck [GO:0005935]; chitosome [GO:0045009]; incipient cellular bud site [GO:0000131]; mating projection tip [GO:0043332]; prospore membrane [GO:0005628]	GO:0030476; GO:0005935; GO:0004100; GO:0045009; GO:0000131; GO:0043332; GO:0005628
ST47_g2527	PHI:222	PELB	AAD09857	TX:5457	Colletotrichum gloeosporioides	Reduced virulence	2e-06	extracellular region [GO:0005576]; lyase activity [GO:0016829]; polysaccharide catabolic process [GO:0000272]	lyase activity [GO:0016829]; polysaccharide catabolic process [GO:0000272]	lyase activity [GO:0016829]	extracellular region [GO:0005576]	GO:0005576; GO:0016829; GO:0000272
ST47_g2528	PHI:2074	Moatg6	MGG_03694	148305	Magnaporthe oryzae (related: Magnaporthe grisea)	Loss of pathogenicity	9e-146	1-phosphatidylinositol-3-kinase activity [GO:0016303]; cellular response to nitrogen starvation [GO:0006995]; CVT pathway [GO:0032258]; endosome [GO:0005768]; ER-associated ubiquitin-dependent protein catabolic process [GO:0030433]; extrinsic component of membrane [GO:0019898]; late endosome to vacuole transport [GO:0045324]; macroautophagy [GO:0016236]; peroxisome degradation [GO:0030242]; phosp…	1-phosphatidylinositol-3-kinase activity [GO:0016303]; cellular response to nitrogen starvation [GO:0006995]; CVT pathway [GO:0032258]; ER-associated ubiquitin-dependent protein catabolic process [GO:0030433]; late endosome to vacuole transport [GO:0045324]; macroautophagy [GO:0016236]; peroxisome degradation [GO:0030242]; piecemeal microautophagy of nucleus [GO:0034727]; retrograde transport, en…	1-phosphatidylinositol-3-kinase activity [GO:0016303]	endosome [GO:0005768]; extrinsic component of membrane [GO:0019898]; phosphatidylinositol 3-kinase complex, class III, type I [GO:0034271]; phosphatidylinositol 3-kinase complex, class III, type II [GO:0034272]; pre-autophagosomal structure [GO:0000407]	GO:0016303; GO:0032258; GO:0030433; GO:0006995; GO:0005768; GO:0019898; GO:0045324; GO:0016236; GO:0030242; GO:0034271; GO:0034272; GO:0034727; GO:0000407; GO:0042147
ST47_g2530	PHI:1648	GzWing020	I1RWP1	5518	Gibberella zeae (related: Fusarium graminearum)	Reduced virulence	3e-117	ATP binding [GO:0005524]; motor activity [GO:0003774]; myosin complex [GO:0016459]; protein serine/threonine kinase activity [GO:0004674]	motor activity [GO:0003774]; protein serine/threonine kinase activity [GO:0004674]	ATP binding [GO:0005524]; motor activity [GO:0003774]; protein serine/threonine kinase activity [GO:0004674]	myosin complex [GO:0016459]	GO:0005524; GO:0003774; GO:0016459; GO:0004674
ST47_g2531	PHI:1220	FGSG_02488	I1RCF7	5518	Gibberella zeae (related: Fusarium graminearum)	Lethal	5e-142	ATP binding [GO:0005524]; motor activity [GO:0003774]; myosin complex [GO:0016459]; protein serine/threonine kinase activity [GO:0004674]	motor activity [GO:0003774]; protein serine/threonine kinase activity [GO:0004674]	ATP binding [GO:0005524]; motor activity [GO:0003774]; protein serine/threonine kinase activity [GO:0004674]	myosin complex [GO:0016459]	GO:0005524; GO:0003774; GO:0016459; GO:0004674
ST47_g2534	PHI:191	TOM1	AAB08446	TX:39703	Septoria lycopersici	Unaffected pathogenicity	2e-49	carbohydrate metabolic process [GO:0005975]; hydrolase activity, hydrolyzing O-glycosyl compounds [GO:0004553]	carbohydrate metabolic process [GO:0005975]; hydrolase activity, hydrolyzing O-glycosyl compounds [GO:0004553]	hydrolase activity, hydrolyzing O-glycosyl compounds [GO:0004553]	-	GO:0005975; GO:0004553
ST47_g2540	PHI:1436	GzC2H105	I1SA30	5518	Gibberella zeae (related: Fusarium graminearum)	Reduced virulence	3e-36	cytoplasm [GO:0005737]; metal ion binding [GO:0046872]; nucleus [GO:0005634]; regulation of transcription, DNA-templated [GO:0006355]; sequence-specific DNA binding [GO:0043565]	regulation of transcription, DNA-templated [GO:0006355]	metal ion binding [GO:0046872]; sequence-specific DNA binding [GO:0043565]	cytoplasm [GO:0005737]; nucleus [GO:0005634]	GO:0005737; GO:0046872; GO:0005634; GO:0006355; GO:0043565
ST47_g2545	PHI:1662	GzCCHC002	I1REJ1	5518	Gibberella zeae (related: Fusarium graminearum)	Unaffected pathogenicity	6e-23	integral component of membrane [GO:0016021]; transmembrane transport [GO:0055085]	transmembrane transport [GO:0055085]	-	integral component of membrane [GO:0016021]	GO:0016021; GO:0055085
ST47_g2546	PHI:1352	GzC2H012	I1RCK1	5518	Gibberella zeae (related: Fusarium graminearum)	Unaffected pathogenicity	7e-126	-	-	-	-	-
ST47_g2547	PHI:789	MGG_04116	EDJ99418	TX:318829	Magnaporthe oryzae	Reduced virulence	1e-07	actin cortical patch [GO:0030479]; actin cortical patch assembly [GO:0000147]; barbed-end actin filament capping [GO:0051016]; cell division site [GO:0032153]; cell tip [GO:0051286]; mating projection tip [GO:0043332]; protein localization [GO:0008104]	actin cortical patch assembly [GO:0000147]; barbed-end actin filament capping [GO:0051016]; protein localization [GO:0008104]	-	actin cortical patch [GO:0030479]; cell division site [GO:0032153]; cell tip [GO:0051286]; mating projection tip [GO:0043332]	GO:0030479; GO:0000147; GO:0051016; GO:0032153; GO:0051286; GO:0043332; GO:0008104
ST47_g2557	PHI:350	EMP1	AAR06609	TX:318829	Magnaporthe oryzae	Reduced virulence	2e-08	-	-	-	-	-
ST47_g2560	PHI:1597	GzOB037	I1RYF6	5518	Gibberella zeae (related: Fusarium graminearum)	Unaffected pathogenicity	0	-	-	-	-	-
ST47_g2562	PHI:133	AKT1	BAA36588	TX:5599	Alternaria alternata	Loss of pathogenicity	3e-22	catalytic activity [GO:0003824]	catalytic activity [GO:0003824]	catalytic activity [GO:0003824]	-	GO:0003824
ST47_g2565	PHI:404	PTH11	AAD30436	TX:318829	Magnaporthe oryzae	Reduced virulence	2e-11	-	-	-	-	-
ST47_g2566	PHI:438	BcBOT1 (related: CND5)	AAQ16576	TX:40559	Botrytis cinerea	Reduced virulence	1e-61	heme binding [GO:0020037]; iron ion binding [GO:0005506]; monooxygenase activity [GO:0004497]; oxidoreductase activity, acting on paired donors, with incorporation or reduction of molecular oxygen [GO:0016705]	monooxygenase activity [GO:0004497]; oxidoreductase activity, acting on paired donors, with incorporation or reduction of molecular oxygen [GO:0016705]	heme binding [GO:0020037]; iron ion binding [GO:0005506]; monooxygenase activity [GO:0004497]; oxidoreductase activity, acting on paired donors, with incorporation or reduction of molecular oxygen [GO:0016705]	-	GO:0020037; GO:0005506; GO:0004497; GO:0016705
ST47_g2572	PHI:2107	Zinc-regulated transporter 2	MGG_05905	148305	Magnaporthe oryzae (related: Magnaporthe grisea)	Mixed outcome	2e-109	membrane [GO:0016020]; metal ion transmembrane transporter activity [GO:0046873]	metal ion transmembrane transporter activity [GO:0046873]	metal ion transmembrane transporter activity [GO:0046873]	membrane [GO:0016020]	GO:0016020; GO:0046873
ST47_g2574	PHI:2568	CAP2	Q5AMP9	5476	Candida albicans	Reduced virulence	6e-81	actin cortical patch [GO:0030479]; actin cytoskeleton organization [GO:0030036]; actin filament [GO:0005884]; barbed-end actin filament capping [GO:0051016]; cell division site [GO:0032153]; cell tip [GO:0051286]; cytosol [GO:0005829]; F-actin capping protein complex [GO:0008290]; filamentous growth [GO:0030447]; mating projection tip [GO:0043332]; mitotic actomyosin contractile ring contraction …	actin cytoskeleton organization [GO:0030036]; barbed-end actin filament capping [GO:0051016]; filamentous growth [GO:0030447]; mitotic actomyosin contractile ring contraction [GO:1902404]	-	actin cortical patch [GO:0030479]; actin filament [GO:0005884]; cell division site [GO:0032153]; cell tip [GO:0051286]; cytosol [GO:0005829]; F-actin capping protein complex [GO:0008290]; mating projection tip [GO:0043332]; nucleus [GO:0005634]	GO:0008290; GO:0030479; GO:0030036; GO:0005884; GO:0051016; GO:0032153; GO:0051286; GO:0005829; GO:0030447; GO:0043332; GO:1902404; GO:0005634
ST47_g2576	PHI:1262	FGSG_04416	I1RQS1	5518	Gibberella zeae (related: Fusarium graminearum)	Unaffected pathogenicity	3e-24	ATP binding [GO:0005524]; protein serine/threonine kinase activity [GO:0004674]	protein serine/threonine kinase activity [GO:0004674]	ATP binding [GO:0005524]; protein serine/threonine kinase activity [GO:0004674]	-	GO:0005524; GO:0004674
ST47_g2579	PHI:1070	MIG1	ABX79379	TX:318829	Magnaporthe oryzae	Loss of pathogenicity	2e-51	DNA binding [GO:0003677]; nucleus [GO:0005634]; regulation of transcription, DNA-templated [GO:0006355]; transcription, DNA-templated [GO:0006351]	regulation of transcription, DNA-templated [GO:0006355]; transcription, DNA-templated [GO:0006351]	DNA binding [GO:0003677]	nucleus [GO:0005634]	GO:0003677; GO:0005634; GO:0006355; GO:0006351
ST47_g2580	PHI:474	CNB1	AAG13937	TX:5207	Cryptococcus neoformans	Loss of pathogenicity	1e-07	axial cellular bud site selection [GO:0007120]; bipolar cellular bud site selection [GO:0007121]; calcium ion binding [GO:0005509]; cellular bud neck [GO:0005935]; cytosol [GO:0005829]; regulation of COPII vesicle coating [GO:0003400]; zinc ion binding [GO:0008270]	axial cellular bud site selection [GO:0007120]; bipolar cellular bud site selection [GO:0007121]; regulation of COPII vesicle coating [GO:0003400]	calcium ion binding [GO:0005509]; zinc ion binding [GO:0008270]	cellular bud neck [GO:0005935]; cytosol [GO:0005829]	GO:0007120; GO:0007121; GO:0005509; GO:0005935; GO:0005829; GO:0003400; GO:0008270
ST47_g2581	PHI:1357	GzC2H017	I1RFY9	5518	Gibberella zeae (related: Fusarium graminearum)	Unaffected pathogenicity	2e-36	-	-	-	-	-
ST47_g2585	PHI:1344	GzC2H004	I1RAQ0	5518	Gibberella zeae (related: Fusarium graminearum)	Unaffected pathogenicity	1e-118	metal ion binding [GO:0046872]	-	metal ion binding [GO:0046872]	-	GO:0046872
ST47_g2586	PHI:1461	GzCCAAT001	I1RA31	5518	Gibberella zeae (related: Fusarium graminearum)	Unaffected pathogenicity	9e-57	carbon catabolite activation of transcription from RNA polymerase II promoter [GO:0000436]; regulation of cellular respiration [GO:0043457]; sequence-specific DNA binding transcription factor activity [GO:0003700]	carbon catabolite activation of transcription from RNA polymerase II promoter [GO:0000436]; regulation of cellular respiration [GO:0043457]; sequence-specific DNA binding transcription factor activity [GO:0003700]	sequence-specific DNA binding transcription factor activity [GO:0003700]	-	GO:0000436; GO:0043457; GO:0003700
ST47_g2588	PHI:2117	SPM1	P58371	148305	Magnaporthe oryzae (related: Magnaporthe grisea)	Reduced virulence	4e-55	ascospore wall [GO:0005619]; ascospore wall assembly [GO:0030476]; nuclear envelope [GO:0005635]; serine-type endopeptidase activity [GO:0004252]	ascospore wall assembly [GO:0030476]; serine-type endopeptidase activity [GO:0004252]	serine-type endopeptidase activity [GO:0004252]	ascospore wall [GO:0005619]; nuclear envelope [GO:0005635]	GO:0005619; GO:0030476; GO:0005635; GO:0004252
ST47_g2592	PHI:1248	FGSG_03146	I1RRU2	5518	Gibberella zeae (related: Fusarium graminearum)	Unaffected pathogenicity	3e-176	ATP binding [GO:0005524]; endoplasmic reticulum [GO:0005783]; fungal-type vacuole membrane [GO:0000329]; Golgi apparatus [GO:0005794]; protein serine/threonine kinase activity [GO:0004674]; regulation of vacuole fusion, non-autophagic [GO:0032889]; vacuolar protein processing [GO:0006624]	protein serine/threonine kinase activity [GO:0004674]; regulation of vacuole fusion, non-autophagic [GO:0032889]; vacuolar protein processing [GO:0006624]	ATP binding [GO:0005524]; protein serine/threonine kinase activity [GO:0004674]	endoplasmic reticulum [GO:0005783]; fungal-type vacuole membrane [GO:0000329]; Golgi apparatus [GO:0005794]	GO:0005524; GO:0005794; GO:0005783; GO:0000329; GO:0004674; GO:0032889; GO:0006624
ST47_g2593	PHI:191	TOM1	AAB08446	TX:39703	Septoria lycopersici	Unaffected pathogenicity	0	beta-glucosidase activity [GO:0008422]; cellulose catabolic process [GO:0030245]	beta-glucosidase activity [GO:0008422]; cellulose catabolic process [GO:0030245]	beta-glucosidase activity [GO:0008422]	-	GO:0008422; GO:0030245
ST47_g2594	PHI:2020	Tup1	XP_759427	5270	Ustilago maydis	Mixed outcome	2e-28	-	-	-	-	-
ST47_g2598	PHI:1426	GzC2H094	I1S4M4	5518	Gibberella zeae (related: Fusarium graminearum)	Unaffected pathogenicity	6e-84	metal ion binding [GO:0046872]	-	metal ion binding [GO:0046872]	-	GO:0046872
ST47_g2599	PHI:2329	CTB4	A0ST42	29003	Cercospora nicotianae	Reduced virulence	7e-06	integral component of membrane [GO:0016021]; transmembrane transport [GO:0055085]	transmembrane transport [GO:0055085]	-	integral component of membrane [GO:0016021]	GO:0016021; GO:0055085
ST47_g2602	PHI:1303	GzbHLH004	I1RC70	5518	Gibberella zeae (related: Fusarium graminearum)	Unaffected pathogenicity	1e-43	-	-	-	-	-
ST47_g2608	PHI:1566	GzOB006	I1RC95	5518	Gibberella zeae (related: Fusarium graminearum)	Lethal	3e-104	ATP binding [GO:0005524]; cytosol [GO:0005829]; hydrolase activity [GO:0016787]; nucleus [GO:0005634]; positive regulation of protein catabolic process [GO:0045732]; positive regulation of RNA polymerase II transcriptional preinitiation complex assembly [GO:0045899]; proteasome regulatory particle, base subcomplex [GO:0008540]; proteasome regulatory particle assembly [GO:0070682]; ubiquitin-depen…	hydrolase activity [GO:0016787]; positive regulation of protein catabolic process [GO:0045732]; positive regulation of RNA polymerase II transcriptional preinitiation complex assembly [GO:0045899]; proteasome regulatory particle assembly [GO:0070682]; ubiquitin-dependent protein catabolic process [GO:0006511]	ATP binding [GO:0005524]; hydrolase activity [GO:0016787]	cytosol [GO:0005829]; nucleus [GO:0005634]; proteasome regulatory particle, base subcomplex [GO:0008540]	GO:0005524; GO:0005829; GO:0016787; GO:0005634; GO:0045899; GO:0045732; GO:0070682; GO:0008540; GO:0006511
ST47_g2613	PHI:399	PMT4	EAK95207	TX:5476	Candida albicans	Reduced virulence	0	carbohydrate transport [GO:0008643]; integral component of membrane [GO:0016021]; mannosyltransferase activity [GO:0000030]; nucleotide-sugar transmembrane transporter activity [GO:0005338]; nucleotide-sugar transport [GO:0015780]; protein O-linked glycosylation [GO:0006493]	carbohydrate transport [GO:0008643]; mannosyltransferase activity [GO:0000030]; nucleotide-sugar transmembrane transporter activity [GO:0005338]; nucleotide-sugar transport [GO:0015780]; protein O-linked glycosylation [GO:0006493]	mannosyltransferase activity [GO:0000030]; nucleotide-sugar transmembrane transporter activity [GO:0005338]	integral component of membrane [GO:0016021]	GO:0008643; GO:0016021; GO:0000030; GO:0005338; GO:0015780; GO:0006493
ST47_g2614	PHI:441	BTP1	CAE55153	TX:40559	Botrytis cinerea	Reduced virulence	8e-22	-	-	-	-	-
ST47_g2617	PHI:2109	CNB	MGG_06933	148305	Magnaporthe oryzae (related: Magnaporthe grisea)	Mixed outcome	2e-114	adaptation of signaling pathway by response to pheromone involved in conjugation with cellular fusion [GO:0000754]; calcineurin complex [GO:0005955]; calcium-dependent protein serine/threonine phosphatase regulator activity [GO:0008597]; calcium ion binding [GO:0005509]; cell division site [GO:0032153]; cellular ion homeostasis [GO:0006873]; cytosol [GO:0005829]; dephosphorylation [GO:0016311]; f…	adaptation of signaling pathway by response to pheromone involved in conjugation with cellular fusion [GO:0000754]; calcium-dependent protein serine/threonine phosphatase regulator activity [GO:0008597]; cellular ion homeostasis [GO:0006873]; dephosphorylation [GO:0016311]; fungal-type cell wall organization [GO:0031505]	calcium-dependent protein serine/threonine phosphatase regulator activity [GO:0008597]; calcium ion binding [GO:0005509]	calcineurin complex [GO:0005955]; cell division site [GO:0032153]; cytosol [GO:0005829]; nucleus [GO:0005634]	GO:0000754; GO:0005955; GO:0005509; GO:0008597; GO:0032153; GO:0006873; GO:0005829; GO:0016311; GO:0031505; GO:0005634
ST47_g2620	PHI:1552	GzMyb016	I1S0N5	5518	Gibberella zeae (related: Fusarium graminearum)	Unaffected pathogenicity	6e-69	ATP binding [GO:0005524]; cytosol [GO:0005829]; DNA duplex unwinding [GO:0032508]; DNA translocase activity [GO:0015616]; double-strand break repair via homologous recombination [GO:0000724]; double-stranded DNA binding [GO:0003690]; heteroduplex formation [GO:0030491]; meiotic sister chromatid segregation [GO:0045144]; nucleus [GO:0005634]; reciprocal meiotic recombination [GO:0007131]	DNA duplex unwinding [GO:0032508]; DNA translocase activity [GO:0015616]; double-strand break repair via homologous recombination [GO:0000724]; heteroduplex formation [GO:0030491]; meiotic sister chromatid segregation [GO:0045144]; reciprocal meiotic recombination [GO:0007131]	ATP binding [GO:0005524]; DNA translocase activity [GO:0015616]; double-stranded DNA binding [GO:0003690]	cytosol [GO:0005829]; nucleus [GO:0005634]	GO:0005524; GO:0032508; GO:0015616; GO:0005829; GO:0000724; GO:0003690; GO:0030491; GO:0045144; GO:0005634; GO:0007131
ST47_g2625	PHI:2312	THR	O93802	5530	Metarhizium anisopliae	Increased virulence (Hypervirulence)	7e-12	oxidoreductase activity [GO:0016491]	oxidoreductase activity [GO:0016491]	oxidoreductase activity [GO:0016491]	-	GO:0016491
ST47_g2626	PHI:1699	GzZC014	I1RL94	5518	Gibberella zeae (related: Fusarium graminearum)	Unaffected pathogenicity	2e-101	beta-mannosidase activity [GO:0004567]; mannan catabolic process [GO:0046355]	beta-mannosidase activity [GO:0004567]; mannan catabolic process [GO:0046355]	beta-mannosidase activity [GO:0004567]	-	GO:0004567; GO:0046355
ST47_g2628	PHI:2022	BUF1	MGG_02252	148305	Magnaporthe oryzae (related: Magnaporthe grisea)	Loss of pathogenicity	1e-17	oxidoreductase activity [GO:0016491]	oxidoreductase activity [GO:0016491]	oxidoreductase activity [GO:0016491]	-	GO:0016491
ST47_g2633	PHI:2087	Moatg26	MGG_03459	148305	Magnaporthe oryzae (related: Magnaporthe grisea)	Unaffected pathogenicity	2e-07	transferase activity, transferring hexosyl groups [GO:0016758]	transferase activity, transferring hexosyl groups [GO:0016758]	transferase activity, transferring hexosyl groups [GO:0016758]	-	GO:0016758
ST47_g2634	PHI:32	OLE1	Q12619	5037	Histoplasma capsulatum	Pathogenicity Unaffected	3e-08	endoplasmic reticulum [GO:0005783]; fatty acid alpha-hydroxylase activity [GO:0080132]; fatty acid biosynthetic process [GO:0006633]; heme binding [GO:0020037]; iron ion binding [GO:0005506]; mannosyl-inositol phosphorylceramide metabolic process [GO:0006675]	fatty acid alpha-hydroxylase activity [GO:0080132]; fatty acid biosynthetic process [GO:0006633]; mannosyl-inositol phosphorylceramide metabolic process [GO:0006675]	fatty acid alpha-hydroxylase activity [GO:0080132]; heme binding [GO:0020037]; iron ion binding [GO:0005506]	endoplasmic reticulum [GO:0005783]	GO:0005783; GO:0080132; GO:0006633; GO:0020037; GO:0005506; GO:0006675
ST47_g2635	PHI:2544	PAB1	Q4WK03	746128	Aspergillus fumigatus	Mixed outcome	1e-13	mRNA processing [GO:0006397]; nucleotide binding [GO:0000166]; nucleus [GO:0005634]; RNA binding [GO:0003723]	mRNA processing [GO:0006397]	nucleotide binding [GO:0000166]; RNA binding [GO:0003723]	nucleus [GO:0005634]	GO:0003723; GO:0006397; GO:0000166; GO:0005634
ST47_g2640	PHI:1869	GzZC184	I1RDY4	5518	Gibberella zeae (related: Fusarium graminearum)	Unaffected pathogenicity	5e-123	-	-	-	-	-
ST47_g2642	PHI:672	CAS1	AAL35099	TX:192011	Cryptococcus neoformans	Increased virulence (Hypervirulence)	1e-86	integral component of membrane [GO:0016021]; transmembrane transport [GO:0055085]	transmembrane transport [GO:0055085]	-	integral component of membrane [GO:0016021]	GO:0016021; GO:0055085
ST47_g2643	PHI:1882	GzZC197	I1RJ84	5518	Gibberella zeae (related: Fusarium graminearum)	Unaffected pathogenicity	5e-20	nucleus [GO:0005634]; sequence-specific DNA binding RNA polymerase II transcription factor activity [GO:0000981]; zinc ion binding [GO:0008270]	sequence-specific DNA binding RNA polymerase II transcription factor activity [GO:0000981]	sequence-specific DNA binding RNA polymerase II transcription factor activity [GO:0000981]; zinc ion binding [GO:0008270]	nucleus [GO:0005634]	GO:0005634; GO:0000981; GO:0008270
ST47_g2651	PHI:2058	LHS1	MGG_06648.5	148305	Magnaporthe oryzae (related: Magnaporthe grisea)	Reduced virulence	0	adenyl-nucleotide exchange factor activity [GO:0000774]; ATP binding [GO:0005524]; endoplasmic reticulum lumen [GO:0005788]; posttranslational protein targeting to membrane, translocation [GO:0031204]; response to unfolded protein [GO:0006986]	adenyl-nucleotide exchange factor activity [GO:0000774]; posttranslational protein targeting to membrane, translocation [GO:0031204]; response to unfolded protein [GO:0006986]	adenyl-nucleotide exchange factor activity [GO:0000774]; ATP binding [GO:0005524]	endoplasmic reticulum lumen [GO:0005788]	GO:0005524; GO:0000774; GO:0005788; GO:0031204; GO:0006986
ST47_g2652	PHI:747	um00445	Not available	TX:5270	Ustilago maydis	Unaffected pathogenicity	2e-83	hydrolase activity [GO:0016787]	hydrolase activity [GO:0016787]	hydrolase activity [GO:0016787]	-	GO:0016787
ST47_g2654	PHI:2258	PPT1	G8DNT2	45130	Cochliobolus sativus	Reduced virulence	0	holo-[acyl-carrier-protein] synthase activity [GO:0008897]; macromolecule biosynthetic process [GO:0009059]; magnesium ion binding [GO:0000287]	holo-[acyl-carrier-protein] synthase activity [GO:0008897]; macromolecule biosynthetic process [GO:0009059]	holo-[acyl-carrier-protein] synthase activity [GO:0008897]; magnesium ion binding [GO:0000287]	-	GO:0008897; GO:0009059; GO:0000287
ST47_g2656	PHI:2544	PAB1	Q4WK03	746128	Aspergillus fumigatus	Mixed outcome	6e-06	commitment complex [GO:0000243]; cytosol [GO:0005829]; mitotic spindle [GO:0072686]; mRNA cis splicing, via spliceosome [GO:0045292]; nuclear cap binding complex [GO:0005846]; nucleotide binding [GO:0000166]; RNA cap binding [GO:0000339]	mRNA cis splicing, via spliceosome [GO:0045292]	nucleotide binding [GO:0000166]; RNA cap binding [GO:0000339]	commitment complex [GO:0000243]; cytosol [GO:0005829]; mitotic spindle [GO:0072686]; nuclear cap binding complex [GO:0005846]	GO:0000339; GO:0000243; GO:0005829; GO:0045292; GO:0072686; GO:0005846; GO:0000166
ST47_g2670	PHI:2268	Mak2	AY847792	13684	Phaeosphaeria nodorum (related: Stagonospora nodorum)	Loss of pathogenicity	0	ATP binding [GO:0005524]; cytosol [GO:0005829]; MAPK cascade involved in conjugation with cellular fusion [GO:0071507]; MAP kinase activity [GO:0004707]; mitotic spindle pole body [GO:0044732]; nucleus [GO:0005634]	MAPK cascade involved in conjugation with cellular fusion [GO:0071507]; MAP kinase activity [GO:0004707]	ATP binding [GO:0005524]; MAP kinase activity [GO:0004707]	cytosol [GO:0005829]; mitotic spindle pole body [GO:0044732]; nucleus [GO:0005634]	GO:0005524; GO:0004707; GO:0071507; GO:0005829; GO:0044732; GO:0005634
ST47_g2677	PHI:179	PELA	AAA33338	TX:140110	Nectria haematococca (related: Fusarium solani)	Reduced virulence	6e-47	extracellular region [GO:0005576]; pectate lyase activity [GO:0030570]	pectate lyase activity [GO:0030570]	pectate lyase activity [GO:0030570]	extracellular region [GO:0005576]	GO:0005576; GO:0030570
ST47_g2682	PHI:2022	BUF1	MGG_02252	148305	Magnaporthe oryzae (related: Magnaporthe grisea)	Loss of pathogenicity	7e-17	oxidoreductase activity [GO:0016491]	oxidoreductase activity [GO:0016491]	oxidoreductase activity [GO:0016491]	-	GO:0016491
ST47_g2684	PHI:1662	GzCCHC002	I1REJ1	5518	Gibberella zeae (related: Fusarium graminearum)	Unaffected pathogenicity	8e-72	allantoate transmembrane transporter activity [GO:0015124]; dipeptide transporter activity [GO:0042936]; integral component of membrane [GO:0016021]; plasma membrane [GO:0005886]; tripeptide transport [GO:0042939]	allantoate transmembrane transporter activity [GO:0015124]; dipeptide transporter activity [GO:0042936]; tripeptide transport [GO:0042939]	allantoate transmembrane transporter activity [GO:0015124]; dipeptide transporter activity [GO:0042936]	integral component of membrane [GO:0016021]; plasma membrane [GO:0005886]	GO:0015124; GO:0042936; GO:0016021; GO:0005886; GO:0042939
ST47_g2685	PHI:2400	Fgp2	I1S215	5518	Gibberella zeae (related: Fusarium graminearum)	Unaffected pathogenicity	4e-90	-	-	-	-	-
ST47_g2686	PHI:1048	CTB7	ABK64184	TX:29003	Cercospora nicotianae	Reduced virulence	4e-24	oxidoreductase activity [GO:0016491]	oxidoreductase activity [GO:0016491]	oxidoreductase activity [GO:0016491]	-	GO:0016491
ST47_g2687	PHI:316	PiGPB1	AAP55639	TX:4787	Phytophthora infestans	Reduced virulence	9e-13	-	-	-	-	-
ST47_g2688	PHI:1404	GzC2H067	I1RWH6	5518	Gibberella zeae (related: Fusarium graminearum)	Unaffected pathogenicity	1e-06	-	-	-	-	-
ST47_g2690	PHI:1785	GzZC100	I1S231	5518	Gibberella zeae (related: Fusarium graminearum)	Unaffected pathogenicity	1e-39	nucleus [GO:0005634]; sequence-specific DNA binding RNA polymerase II transcription factor activity [GO:0000981]; zinc ion binding [GO:0008270]	sequence-specific DNA binding RNA polymerase II transcription factor activity [GO:0000981]	sequence-specific DNA binding RNA polymerase II transcription factor activity [GO:0000981]; zinc ion binding [GO:0008270]	nucleus [GO:0005634]	GO:0005634; GO:0000981; GO:0008270
ST47_g2691	PHI:310	MgAtr4	AAK15314	TX:54734	Mycosphaerella graminicola	Reduced virulence	4e-85	ATPase activity [GO:0016887]; ATP binding [GO:0005524]; membrane [GO:0016020]	ATPase activity [GO:0016887]	ATPase activity [GO:0016887]; ATP binding [GO:0005524]	membrane [GO:0016020]	GO:0005524; GO:0016887; GO:0016020
ST47_g2694	PHI:2087	Moatg26	MGG_03459	148305	Magnaporthe oryzae (related: Magnaporthe grisea)	Unaffected pathogenicity	0	-	-	-	-	-
ST47_g2695	PHI:697	ugt51E1	AAM81358	TX:5022	Leptosphaeria maculans	Unaffected pathogenicity	0	aspartic-type endopeptidase activity [GO:0004190]; cellular response to starvation [GO:0009267]; fungal-type vacuole [GO:0000324]; microautophagy [GO:0016237]; proteolysis involved in cellular protein catabolic process [GO:0051603]	aspartic-type endopeptidase activity [GO:0004190]; cellular response to starvation [GO:0009267]; microautophagy [GO:0016237]; proteolysis involved in cellular protein catabolic process [GO:0051603]	aspartic-type endopeptidase activity [GO:0004190]	fungal-type vacuole [GO:0000324]	GO:0004190; GO:0009267; GO:0000324; GO:0016237; GO:0051603
ST47_g2703	PHI:2259	AAR1	G8DNT1	45130	Cochliobolus sativus	Reduced virulence	1e-06	catalytic activity [GO:0003824]	catalytic activity [GO:0003824]	catalytic activity [GO:0003824]	-	GO:0003824
ST47_g2704	PHI:133	AKT1	BAA36588	TX:5599	Alternaria alternata	Loss of pathogenicity	5e-06	ligase activity [GO:0016874]	ligase activity [GO:0016874]	ligase activity [GO:0016874]	-	GO:0016874
ST47_g2705	PHI:269	RAS2	AAO19639	TX:5270	Ustilago maydis	Loss of pathogenicity	5e-93	GTP binding [GO:0005525]; membrane [GO:0016020]; small GTPase mediated signal transduction [GO:0007264]	small GTPase mediated signal transduction [GO:0007264]	GTP binding [GO:0005525]	membrane [GO:0016020]	GO:0005525; GO:0016020; GO:0007264
ST47_g2706	PHI:1807	GzZC122	I1RUM5	5518	Gibberella zeae (related: Fusarium graminearum)	Lethal	3e-140	DNA binding [GO:0003677]; nucleus [GO:0005634]; sequence-specific DNA binding RNA polymerase II transcription factor activity [GO:0000981]; zinc ion binding [GO:0008270]	sequence-specific DNA binding RNA polymerase II transcription factor activity [GO:0000981]	DNA binding [GO:0003677]; sequence-specific DNA binding RNA polymerase II transcription factor activity [GO:0000981]; zinc ion binding [GO:0008270]	nucleus [GO:0005634]	GO:0003677; GO:0005634; GO:0000981; GO:0008270
ST47_g2708	PHI:1526	GzHOMEL036	I1S0J3	5518	Gibberella zeae (related: Fusarium graminearum)	Unaffected pathogenicity	5e-68	ATP binding [GO:0005524]; chromatin remodeling [GO:0006338]; DNA binding [GO:0003677]; DNA geometric change [GO:0032392]; DNA translocase activity [GO:0015616]; heteroduplex formation [GO:0030491]; meiotic gene conversion [GO:0006311]; mitotic spindle [GO:0072686]; nucleus [GO:0005634]; positive regulation of endodeoxyribonuclease activity [GO:0032079]; reciprocal meiotic recombination [GO:000713…	chromatin remodeling [GO:0006338]; DNA geometric change [GO:0032392]; DNA translocase activity [GO:0015616]; heteroduplex formation [GO:0030491]; meiotic gene conversion [GO:0006311]; positive regulation of endodeoxyribonuclease activity [GO:0032079]; reciprocal meiotic recombination [GO:0007131]; telomere maintenance via recombination [GO:0000722]	ATP binding [GO:0005524]; DNA binding [GO:0003677]; DNA translocase activity [GO:0015616]	mitotic spindle [GO:0072686]; nucleus [GO:0005634]; site of double-strand break [GO:0035861]	GO:0005524; GO:0003677; GO:0032392; GO:0015616; GO:0006338; GO:0030491; GO:0006311; GO:0072686; GO:0005634; GO:0032079; GO:0007131; GO:0035861; GO:0000722
ST47_g2714	PHI:280	CCN1	AAG36938	TX:5207	Cryptococcus neoformans	Reduced virulence	4e-07	mRNA cis splicing, via spliceosome [GO:0045292]; U4/U6 x U5 tri-snRNP complex [GO:0046540]	mRNA cis splicing, via spliceosome [GO:0045292]	-	U4/U6 x U5 tri-snRNP complex [GO:0046540]	GO:0046540; GO:0045292
ST47_g2717	PHI:217	HXK1	EAK93243	TX:5476	Candida albicans	Reduced virulence	5e-23	ATP binding [GO:0005524]; glycolytic process [GO:0006096]; hexokinase activity [GO:0004396]	glycolytic process [GO:0006096]; hexokinase activity [GO:0004396]	ATP binding [GO:0005524]; hexokinase activity [GO:0004396]	-	GO:0005524; GO:0006096; GO:0004396
ST47_g2719	PHI:1185	(Sc Swe1)	I1S0J9	5518	Gibberella zeae (related: Fusarium graminearum)	Reduced virulence	1e-100	ATP binding [GO:0005524]; protein serine/threonine kinase activity [GO:0004674]	protein serine/threonine kinase activity [GO:0004674]	ATP binding [GO:0005524]; protein serine/threonine kinase activity [GO:0004674]	-	GO:0005524; GO:0004674
ST47_g2722	PHI:538	FRT1	AAU87358	TX:40559	Botrytis cinerea	Unaffected pathogenicity	8e-24	integral component of membrane [GO:0016021]; substrate-specific transmembrane transporter activity [GO:0022891]	substrate-specific transmembrane transporter activity [GO:0022891]	substrate-specific transmembrane transporter activity [GO:0022891]	integral component of membrane [GO:0016021]	GO:0016021; GO:0022891
ST47_g2725	PHI:1679	GzMIZ001	I1RW03	5518	Gibberella zeae (related: Fusarium graminearum)	Unaffected pathogenicity	2e-25	cytosol [GO:0005829]; double-strand break repair via homologous recombination [GO:0000724]; nucleus [GO:0005634]; protein sumoylation [GO:0016925]; replication fork protection [GO:0048478]; Smc5-Smc6 complex [GO:0030915]; SUMO transferase activity [GO:0019789]; zinc ion binding [GO:0008270]	double-strand break repair via homologous recombination [GO:0000724]; protein sumoylation [GO:0016925]; replication fork protection [GO:0048478]; SUMO transferase activity [GO:0019789]	SUMO transferase activity [GO:0019789]; zinc ion binding [GO:0008270]	cytosol [GO:0005829]; nucleus [GO:0005634]; Smc5-Smc6 complex [GO:0030915]	GO:0019789; GO:0030915; GO:0005829; GO:0000724; GO:0005634; GO:0016925; GO:0048478; GO:0008270
ST47_g2737	PHI:2160	MoSHO1	MGG_09125	148305	Magnaporthe oryzae (related: Magnaporthe grisea)	Reduced virulence	9e-112	cellular bud neck [GO:0005935]; cellular response to heat [GO:0034605]; establishment of cell polarity [GO:0030010]; HICS complex [GO:0044697]; integral component of membrane [GO:0016021]; mating projection tip [GO:0043332]; osmosensor activity [GO:0005034]; osmosensory signaling pathway [GO:0007231]; plasma membrane [GO:0005886]; positive regulation of signal transduction [GO:0009967]; signal tr…	cellular response to heat [GO:0034605]; establishment of cell polarity [GO:0030010]; osmosensor activity [GO:0005034]; osmosensory signaling pathway [GO:0007231]; positive regulation of signal transduction [GO:0009967]; signal transduction involved in filamentous growth [GO:0001402]	osmosensor activity [GO:0005034]	cellular bud neck [GO:0005935]; HICS complex [GO:0044697]; integral component of membrane [GO:0016021]; mating projection tip [GO:0043332]; plasma membrane [GO:0005886]	GO:0044697; GO:0005935; GO:0034605; GO:0030010; GO:0016021; GO:0043332; GO:0005034; GO:0007231; GO:0005886; GO:0009967; GO:0001402
ST47_g2741	PHI:2510	msdS/AfmsdC	Q6PWQ1	746128	Aspergillus fumigatus	Unaffected pathogenicity	2e-57	calcium ion binding [GO:0005509]; mannosyl-oligosaccharide 1,2-alpha-mannosidase activity [GO:0004571]; membrane [GO:0016020]	mannosyl-oligosaccharide 1,2-alpha-mannosidase activity [GO:0004571]	calcium ion binding [GO:0005509]; mannosyl-oligosaccharide 1,2-alpha-mannosidase activity [GO:0004571]	membrane [GO:0016020]	GO:0005509; GO:0004571; GO:0016020
ST47_g2743	PHI:2266	Ptr2	AY187281	13684	Phaeosphaeria nodorum (related: Stagonospora nodorum)	Unaffected pathogenicity	3e-110	membrane [GO:0016020]; transporter activity [GO:0005215]	transporter activity [GO:0005215]	transporter activity [GO:0005215]	membrane [GO:0016020]	GO:0016020; GO:0005215
ST47_g2749	PHI:144	CHT42	AAC05829	TX:29875	Trichoderma virens	Reduced virulence	5e-15	carbohydrate metabolic process [GO:0005975]; chitinase activity [GO:0004568]; chitin binding [GO:0008061]; chitin catabolic process [GO:0006032]	carbohydrate metabolic process [GO:0005975]; chitinase activity [GO:0004568]; chitin catabolic process [GO:0006032]	chitinase activity [GO:0004568]; chitin binding [GO:0008061]	-	GO:0005975; GO:0008061; GO:0006032; GO:0004568
ST47_g2750	PHI:1591	GzOB031	I1RWQ7	5518	Gibberella zeae (related: Fusarium graminearum)	Reduced virulence	6e-76	positive regulation of translational elongation [GO:0045901]; positive regulation of translational termination [GO:0045905]; ribosome binding [GO:0043022]; translational frameshifting [GO:0006452]; translation elongation factor activity [GO:0003746]	positive regulation of translational elongation [GO:0045901]; positive regulation of translational termination [GO:0045905]; translational frameshifting [GO:0006452]; translation elongation factor activity [GO:0003746]	ribosome binding [GO:0043022]; translation elongation factor activity [GO:0003746]	-	GO:0045901; GO:0045905; GO:0043022; GO:0003746; GO:0006452
ST47_g2754	PHI:508	AFT1	BAB69076	TX:5599	Alternaria alternata	Loss of pathogenicity	3e-135	catalytic activity [GO:0003824]	catalytic activity [GO:0003824]	catalytic activity [GO:0003824]	-	GO:0003824
ST47_g2764	PHI:511	CaNAG4	EAK93098	TX:5476	Candida albicans	Reduced virulence	4e-50	integral component of membrane [GO:0016021]; transmembrane transport [GO:0055085]	transmembrane transport [GO:0055085]	-	integral component of membrane [GO:0016021]	GO:0016021; GO:0055085
ST47_g2767	PHI:2240	Srt1	Q4PBY9	5270	Ustilago maydis	reduced virulence	4e-30	integral component of membrane [GO:0016021]; substrate-specific transmembrane transporter activity [GO:0022891]	substrate-specific transmembrane transporter activity [GO:0022891]	substrate-specific transmembrane transporter activity [GO:0022891]	integral component of membrane [GO:0016021]	GO:0016021; GO:0022891
ST47_g2770	PHI:922	um03615	Q4P8E8	TX:5270	Ustilago maydis	Unaffected pathogenicity	3e-90	alcohol metabolic process [GO:0006066]; choline dehydrogenase activity [GO:0008812]; flavin adenine dinucleotide binding [GO:0050660]	alcohol metabolic process [GO:0006066]; choline dehydrogenase activity [GO:0008812]	choline dehydrogenase activity [GO:0008812]; flavin adenine dinucleotide binding [GO:0050660]	-	GO:0006066; GO:0008812; GO:0050660
ST47_g2771	PHI:1607	GzOB048	I1SAD7	5518	Gibberella zeae (related: Fusarium graminearum)	Unaffected pathogenicity	4e-07	-	-	-	-	-
ST47_g2778	PHI:1407	GzC2H071	I1RX64	5518	Gibberella zeae (related: Fusarium graminearum)	Lethal	0	damaged DNA binding [GO:0003684]; DNA-directed DNA polymerase activity [GO:0003887]; DNA repair [GO:0006281]	DNA-directed DNA polymerase activity [GO:0003887]; DNA repair [GO:0006281]	damaged DNA binding [GO:0003684]; DNA-directed DNA polymerase activity [GO:0003887]	-	GO:0006281; GO:0003887; GO:0003684
ST47_g2787	PHI:1593	GzOB033	I1RWS6	5518	Gibberella zeae (related: Fusarium graminearum)	Unaffected pathogenicity	1e-30	-	-	-	-	-
ST47_g2792	PHI:981	hopI1	AAL84247	TX:59511	Pseudomonas syringae	Effector (plant avirulence determinant)	6e-10	-	-	-	-	-
ST47_g2796	PHI:2354	AMT2	XP_390894	5518	Gibberella zeae (related: Fusarium graminearum)	Reduced virulence	7e-94	cytoplasm [GO:0005737]; protein methyltransferase activity [GO:0008276]	protein methyltransferase activity [GO:0008276]	protein methyltransferase activity [GO:0008276]	cytoplasm [GO:0005737]	GO:0005737; GO:0008276
ST47_g2800	PHI:235	VPH1	AAK81705	TX:5207	Cryptococcus neoformans	Reduced virulence	0	ATP hydrolysis coupled proton transport [GO:0015991]; hydrogen ion transmembrane transporter activity [GO:0015078]; integral component of membrane [GO:0016021]; vacuolar proton-transporting V-type ATPase, V0 domain [GO:0000220]	ATP hydrolysis coupled proton transport [GO:0015991]; hydrogen ion transmembrane transporter activity [GO:0015078]	hydrogen ion transmembrane transporter activity [GO:0015078]	integral component of membrane [GO:0016021]; vacuolar proton-transporting V-type ATPase, V0 domain [GO:0000220]	GO:0015991; GO:0015078; GO:0016021; GO:0000220
ST47_g2802	PHI:2261	NPS6	G8DNS9	45130	Cochliobolus sativus	Reduced virulence	0	catalytic activity [GO:0003824]; phosphopantetheine binding [GO:0031177]	catalytic activity [GO:0003824]	catalytic activity [GO:0003824]; phosphopantetheine binding [GO:0031177]	-	GO:0003824; GO:0031177
ST47_g2804	PHI:2042	ABC3	Q3Y5V5	148305	Magnaporthe oryzae (related: Magnaporthe grisea)	Loss of pathogenicity	6e-161	ATPase activity, coupled to transmembrane movement of substances [GO:0042626]; ATP binding [GO:0005524]; integral component of membrane [GO:0016021]	ATPase activity, coupled to transmembrane movement of substances [GO:0042626]	ATPase activity, coupled to transmembrane movement of substances [GO:0042626]; ATP binding [GO:0005524]	integral component of membrane [GO:0016021]	GO:0005524; GO:0042626; GO:0016021
ST47_g2805	PHI:486	SIDA	AAX40989	TX:5085	Aspergillus fumigatus	Loss of pathogenicity	5e-40	-	-	-	-	-
ST47_g2806	PHI:2321	SidI	Q4WR83	746128	Aspergillus fumigatus	Reduced virulence	0	catalytic activity [GO:0003824]	catalytic activity [GO:0003824]	catalytic activity [GO:0003824]	-	GO:0003824
ST47_g2808	PHI:1299	GzAT003	I1RYN7	5518	Gibberella zeae (related: Fusarium graminearum)	Unaffected pathogenicity	0	ATP-dependent chromatin remodeling [GO:0043044]; cellular response to hydrogen peroxide [GO:0070301]; chromatin binding [GO:0003682]; cytosol [GO:0005829]; DNA binding [GO:0003677]; G2/M transition of mitotic cell cycle [GO:0000086]; nucleosome disassembly [GO:0006337]; rRNA transcription [GO:0009303]; RSC complex [GO:0016586]; transcription elongation from RNA polymerase II promoter [GO:0006368]…	ATP-dependent chromatin remodeling [GO:0043044]; cellular response to hydrogen peroxide [GO:0070301]; G2/M transition of mitotic cell cycle [GO:0000086]; nucleosome disassembly [GO:0006337]; rRNA transcription [GO:0009303]; transcription elongation from RNA polymerase II promoter [GO:0006368]; transfer RNA gene-mediated silencing [GO:0061587]	chromatin binding [GO:0003682]; DNA binding [GO:0003677]	cytosol [GO:0005829]; RSC complex [GO:0016586]	GO:0043044; GO:0003677; GO:0000086; GO:0016586; GO:0070301; GO:0003682; GO:0005829; GO:0006337; GO:0009303; GO:0006368; GO:0061587
ST47_g2810	PHI:1789	GzZC104	I1RVU7	5518	Gibberella zeae (related: Fusarium graminearum)	Unaffected pathogenicity	2e-42	nucleus [GO:0005634]; sequence-specific DNA binding RNA polymerase II transcription factor activity [GO:0000981]; zinc ion binding [GO:0008270]	sequence-specific DNA binding RNA polymerase II transcription factor activity [GO:0000981]	sequence-specific DNA binding RNA polymerase II transcription factor activity [GO:0000981]; zinc ion binding [GO:0008270]	nucleus [GO:0005634]	GO:0005634; GO:0000981; GO:0008270
ST47_g2812	PHI:544	BCMFS1	AAF64435	TX:332648	Botrytis cinerea	Unaffected pathogenicity	2e-17	integral component of membrane [GO:0016021]; transmembrane transport [GO:0055085]	transmembrane transport [GO:0055085]	-	integral component of membrane [GO:0016021]	GO:0016021; GO:0055085
ST47_g2814	PHI:105	PLB1	AAC61890	TX:5476	Candida albicans	Reduced virulence	3e-136	phospholipase activity [GO:0004620]; phospholipid catabolic process [GO:0009395]	phospholipase activity [GO:0004620]; phospholipid catabolic process [GO:0009395]	phospholipase activity [GO:0004620]	-	GO:0004620; GO:0009395
ST47_g2820	PHI:1242	FGSG_02838	I1RWG2	5518	Gibberella zeae (related: Fusarium graminearum)	Unaffected pathogenicity	9e-149	ATP binding [GO:0005524]; protein serine/threonine kinase activity [GO:0004674]	protein serine/threonine kinase activity [GO:0004674]	ATP binding [GO:0005524]; protein serine/threonine kinase activity [GO:0004674]	-	GO:0005524; GO:0004674
ST47_g2826	PHI:1403	GzC2H066	I1RWF1	5518	Gibberella zeae (related: Fusarium graminearum)	Reduced virulence	2e-100	metal ion binding [GO:0046872]; nucleic acid binding [GO:0003676]	-	metal ion binding [GO:0046872]; nucleic acid binding [GO:0003676]	-	GO:0046872; GO:0003676
ST47_g2827	PHI:2304	BCFHG1	CAP74387	40559	Botrytis cinerea	Unaffected pathogenicity	5e-142	cellular response to oxidative stress [GO:0034599]; cytosol [GO:0005829]; heme binding [GO:0020037]; iron ion binding [GO:0005506]; mitochondrial matrix [GO:0005759]; nitric oxide reductase activity [GO:0016966]; nucleus [GO:0005634]; oxygen binding [GO:0019825]; oxygen transport [GO:0015671]	cellular response to oxidative stress [GO:0034599]; nitric oxide reductase activity [GO:0016966]; oxygen transport [GO:0015671]	heme binding [GO:0020037]; iron ion binding [GO:0005506]; nitric oxide reductase activity [GO:0016966]; oxygen binding [GO:0019825]	cytosol [GO:0005829]; mitochondrial matrix [GO:0005759]; nucleus [GO:0005634]	GO:0034599; GO:0005829; GO:0020037; GO:0005506; GO:0005759; GO:0016966; GO:0005634; GO:0019825; GO:0015671
ST47_g2830	PHI:1120	Gna4	Q0UQ06	13684	Stagonospora nodorum (related: Phaeosphaeria nodorum)	Unaffected pathogenicity	0	G-protein coupled receptor signaling pathway [GO:0007186]; GTPase activity [GO:0003924]; GTP binding [GO:0005525]; signal transducer activity [GO:0004871]	G-protein coupled receptor signaling pathway [GO:0007186]; GTPase activity [GO:0003924]; signal transducer activity [GO:0004871]	GTPase activity [GO:0003924]; GTP binding [GO:0005525]; signal transducer activity [GO:0004871]	-	GO:0007186; GO:0005525; GO:0003924; GO:0004871
ST47_g2832	PHI:258	GPABC1	CAC40023	TX:5128	Gibberella pulicaris	Reduced virulence	0	ATPase activity, coupled to transmembrane movement of substances [GO:0042626]; ATP binding [GO:0005524]; integral component of membrane [GO:0016021]	ATPase activity, coupled to transmembrane movement of substances [GO:0042626]	ATPase activity, coupled to transmembrane movement of substances [GO:0042626]; ATP binding [GO:0005524]	integral component of membrane [GO:0016021]	GO:0005524; GO:0042626; GO:0016021
ST47_g2833	PHI:2020	Tup1	XP_759427	5270	Ustilago maydis	Mixed outcome	1e-18	-	-	-	-	-
ST47_g2834	PHI:283	CDC24	AAO25556	TX:5476	Candida albicans	Loss of pathogenicity	3e-54	Rho guanyl-nucleotide exchange factor activity [GO:0005089]	Rho guanyl-nucleotide exchange factor activity [GO:0005089]	Rho guanyl-nucleotide exchange factor activity [GO:0005089]	-	GO:0005089
ST47_g2838	PHI:510	CaNAG3	EAK93097	TX:5476	Candida albicans	Reduced virulence	1e-47	monooxygenase activity [GO:0004497]	monooxygenase activity [GO:0004497]	monooxygenase activity [GO:0004497]	-	GO:0004497
ST47_g2849	PHI:2038	Mir1	MGG_02370	148305	Magnaporthe oryzae (related: Magnaporthe grisea)	Unaffected pathogenicity	8e-10	integral component of membrane [GO:0016021]; mitochondrial inner membrane [GO:0005743]; transmembrane transport [GO:0055085]; transporter activity [GO:0005215]	transmembrane transport [GO:0055085]; transporter activity [GO:0005215]	transporter activity [GO:0005215]	integral component of membrane [GO:0016021]; mitochondrial inner membrane [GO:0005743]	GO:0016021; GO:0005743; GO:0055085; GO:0005215
ST47_g2851	PHI:222	PELB	AAD09857	TX:5457	Colletotrichum gloeosporioides	Reduced virulence	2e-79	extracellular region [GO:0005576]; lyase activity [GO:0016829]; polysaccharide catabolic process [GO:0000272]	lyase activity [GO:0016829]; polysaccharide catabolic process [GO:0000272]	lyase activity [GO:0016829]	extracellular region [GO:0005576]	GO:0005576; GO:0016829; GO:0000272
ST47_g2854	PHI:488	IRS4	EAK93583	TX:5476	Candida albicans	Reduced virulence	4e-09	actin cortical patch [GO:0030479]; calcium ion binding [GO:0005509]; cellular bud neck [GO:0005935]; cellular bud tip [GO:0005934]; endocytosis [GO:0006897]; endoplasmic reticulum unfolded protein response [GO:0030968]; mating projection tip [GO:0043332]	endocytosis [GO:0006897]; endoplasmic reticulum unfolded protein response [GO:0030968]	calcium ion binding [GO:0005509]	actin cortical patch [GO:0030479]; cellular bud neck [GO:0005935]; cellular bud tip [GO:0005934]; mating projection tip [GO:0043332]	GO:0030479; GO:0005509; GO:0005935; GO:0005934; GO:0006897; GO:0030968; GO:0043332
ST47_g2858	PHI:339	CLPT1	CAC41973	TX:290576	Colletotrichum lindemuthianum	Reduced virulence	5e-88	GTP binding [GO:0005525]; protein transport [GO:0015031]; small GTPase mediated signal transduction [GO:0007264]	protein transport [GO:0015031]; small GTPase mediated signal transduction [GO:0007264]	GTP binding [GO:0005525]	-	GO:0005525; GO:0015031; GO:0007264
ST47_g2861	PHI:419	CSH1	AAP93915	TX:5476	Candida albicans	Reduced virulence	4e-79	-	-	-	-	-
ST47_g2868	PHI:1321	ZEB2	I1RFC6	5518	Gibberella zeae (related: Fusarium graminearum)	Unaffected pathogenicity	2e-06	-	-	-	-	-
ST47_g2869	PHI:2329	CTB4	A0ST42	29003	Cercospora nicotianae	Reduced virulence	6e-48	integral component of membrane [GO:0016021]; lipid metabolic process [GO:0006629]; transmembrane transport [GO:0055085]; transporter activity [GO:0005215]	lipid metabolic process [GO:0006629]; transmembrane transport [GO:0055085]; transporter activity [GO:0005215]	transporter activity [GO:0005215]	integral component of membrane [GO:0016021]	GO:0016021; GO:0006629; GO:0055085; GO:0005215
ST47_g2873	PHI:419	CSH1	AAP93915	TX:5476	Candida albicans	Reduced virulence	1e-29	-	-	-	-	-
ST47_g2875	PHI:2547	ESF1	Q4WHH1	746128	Aspergillus fumigatus	Mixed outcome	1e-169	nucleus [GO:0005634]; RNA binding [GO:0003723]; rRNA processing [GO:0006364]	rRNA processing [GO:0006364]	RNA binding [GO:0003723]	nucleus [GO:0005634]	GO:0003723; GO:0005634; GO:0006364
ST47_g2881	PHI:2020	Tup1	XP_759427	5270	Ustilago maydis	Mixed outcome	5e-14	mitochondrial outer membrane [GO:0005741]	-	-	mitochondrial outer membrane [GO:0005741]	GO:0005741
ST47_g2885	PHI:1598	GzOB038	I1RZ35	5518	Gibberella zeae (related: Fusarium graminearum)	Reduced virulence	2e-55	translation initiation factor activity [GO:0003743]	translation initiation factor activity [GO:0003743]	translation initiation factor activity [GO:0003743]	-	GO:0003743
ST47_g2887	PHI:1554	GzMyb018	I1RC64	5518	Gibberella zeae (related: Fusarium graminearum)	Unaffected pathogenicity	6e-14	exonuclease activity [GO:0004527]; nucleic acid binding [GO:0003676]	exonuclease activity [GO:0004527]	exonuclease activity [GO:0004527]; nucleic acid binding [GO:0003676]	-	GO:0004527; GO:0003676
ST47_g2888	PHI:1637	GzWing009	Q4IEV4	5518	Gibberella zeae (related: Fusarium graminearum)	Lethal	0	centromere complex assembly [GO:0034508]; chromatin organization involved in regulation of transcription [GO:0034401]; chromatin silencing at rDNA [GO:0000183]; DNA-templated transcription, elongation [GO:0006354]; double-strand break repair [GO:0006302]; H4 histone acetyltransferase activity [GO:0010485]; mitotic sister chromatid segregation [GO:0000070]; nuclear chromatin [GO:0000790]; peptide …	centromere complex assembly [GO:0034508]; chromatin organization involved in regulation of transcription [GO:0034401]; chromatin silencing at rDNA [GO:0000183]; DNA-templated transcription, elongation [GO:0006354]; double-strand break repair [GO:0006302]; H4 histone acetyltransferase activity [GO:0010485]; mitotic sister chromatid segregation [GO:0000070]; peptide N-acetyltransferase activity [GO…	H4 histone acetyltransferase activity [GO:0010485]; peptide N-acetyltransferase activity [GO:0034212]	nuclear chromatin [GO:0000790]; Piccolo NuA4 histone acetyltransferase complex [GO:0032777]	GO:0006354; GO:0010485; GO:0032777; GO:0034508; GO:0034401; GO:0000183; GO:0006302; GO:0000070; GO:0000790; GO:0034212; GO:0016239; GO:0032968; GO:0051726; GO:0048478
ST47_g2890	PHI:1022	XLNR	ABN41464	TX:5508	Fusarium oxysporum	Unaffected pathogenicity	0	DNA binding [GO:0003677]; nucleus [GO:0005634]; sequence-specific DNA binding RNA polymerase II transcription factor activity [GO:0000981]; zinc ion binding [GO:0008270]	sequence-specific DNA binding RNA polymerase II transcription factor activity [GO:0000981]	DNA binding [GO:0003677]; sequence-specific DNA binding RNA polymerase II transcription factor activity [GO:0000981]; zinc ion binding [GO:0008270]	nucleus [GO:0005634]	GO:0003677; GO:0005634; GO:0000981; GO:0008270
ST47_g2896	PHI:434	GEL2	EAL88984	TX:5085	Aspergillus fumigatus	Reduced virulence	1e-168	anchored component of membrane [GO:0031225]; carbohydrate metabolic process [GO:0005975]; fungal-type cell wall [GO:0009277]; plasma membrane [GO:0005886]; transferase activity [GO:0016740]	carbohydrate metabolic process [GO:0005975]; transferase activity [GO:0016740]	transferase activity [GO:0016740]	anchored component of membrane [GO:0031225]; fungal-type cell wall [GO:0009277]; plasma membrane [GO:0005886]	GO:0031225; GO:0005975; GO:0009277; GO:0005886; GO:0016740
ST47_g2900	PHI:2020	Tup1	XP_759427	5270	Ustilago maydis	Mixed outcome	7e-08	-	-	-	-	-
ST47_g2901	PHI:1901	GzZC216	I1RK07	5518	Gibberella zeae (related: Fusarium graminearum)	Unaffected pathogenicity	3e-92	nucleus [GO:0005634]; sequence-specific DNA binding RNA polymerase II transcription factor activity [GO:0000981]; zinc ion binding [GO:0008270]	sequence-specific DNA binding RNA polymerase II transcription factor activity [GO:0000981]	sequence-specific DNA binding RNA polymerase II transcription factor activity [GO:0000981]; zinc ion binding [GO:0008270]	nucleus [GO:0005634]	GO:0005634; GO:0000981; GO:0008270
ST47_g2903	PHI:881	MGG_04556	EDJ96020	TX:318829	Magnaporthe oryzae	Reduced virulence	8e-39	oxidoreductase activity [GO:0016491]; zinc ion binding [GO:0008270]	oxidoreductase activity [GO:0016491]	oxidoreductase activity [GO:0016491]; zinc ion binding [GO:0008270]	-	GO:0016491; GO:0008270
ST47_g2906	PHI:2382	Upa2	Q6QIY0	5270	Ustilago maydis	Unaffected pathogenicity	3e-121	asymmetric protein localization to old mitotic spindle pole body [GO:0061509]; FAR/SIN/STRIPAK complex [GO:0090443]; glycogen metabolic process [GO:0005977]; negative regulation of septation initiation signaling [GO:0031030]; phosphoprotein phosphatase activity [GO:0004721]	asymmetric protein localization to old mitotic spindle pole body [GO:0061509]; glycogen metabolic process [GO:0005977]; negative regulation of septation initiation signaling [GO:0031030]; phosphoprotein phosphatase activity [GO:0004721]	phosphoprotein phosphatase activity [GO:0004721]	FAR/SIN/STRIPAK complex [GO:0090443]	GO:0090443; GO:0061509; GO:0005977; GO:0031030; GO:0004721
ST47_g2911	PHI:1294	GzAPSES002	I1RMT5	5518	Gibberella zeae (related: Fusarium graminearum)	Unaffected pathogenicity	3e-58	DNA binding [GO:0003677]; meiotic telomere clustering [GO:0045141]; nuclear envelope [GO:0005635]	meiotic telomere clustering [GO:0045141]	DNA binding [GO:0003677]	nuclear envelope [GO:0005635]	GO:0003677; GO:0045141; GO:0005635
ST47_g2917	PHI:1941	GzZC256	I1RGD9	5518	Gibberella zeae (related: Fusarium graminearum)	Unaffected pathogenicity	6e-71	DNA binding [GO:0003677]; nucleus [GO:0005634]; sequence-specific DNA binding RNA polymerase II transcription factor activity [GO:0000981]; zinc ion binding [GO:0008270]	sequence-specific DNA binding RNA polymerase II transcription factor activity [GO:0000981]	DNA binding [GO:0003677]; sequence-specific DNA binding RNA polymerase II transcription factor activity [GO:0000981]; zinc ion binding [GO:0008270]	nucleus [GO:0005634]	GO:0003677; GO:0005634; GO:0000981; GO:0008270
ST47_g2919	PHI:1526	GzHOMEL036	I1S0J3	5518	Gibberella zeae (related: Fusarium graminearum)	Unaffected pathogenicity	2e-17	ATP binding [GO:0005524]; DNA binding [GO:0003677]; zinc ion binding [GO:0008270]	-	ATP binding [GO:0005524]; DNA binding [GO:0003677]; zinc ion binding [GO:0008270]	-	GO:0005524; GO:0003677; GO:0008270
ST47_g2920	PHI:2104	Vacuolar calcium ion transporter	MGG_04159	148305	Magnaporthe oryzae (related: Magnaporthe grisea)	Unaffected pathogenicity	4e-142	integral component of membrane [GO:0016021]; transmembrane transport [GO:0055085]	transmembrane transport [GO:0055085]	-	integral component of membrane [GO:0016021]	GO:0016021; GO:0055085
ST47_g2928	PHI:510	CaNAG3	EAK93097	TX:5476	Candida albicans	Reduced virulence	7e-95	integral component of membrane [GO:0016021]; transmembrane transport [GO:0055085]	transmembrane transport [GO:0055085]	-	integral component of membrane [GO:0016021]	GO:0016021; GO:0055085
ST47_g2935	PHI:2552	NOP4	Q4WNM3	746128	Aspergillus fumigatus	Mixed outcome	0	nucleic acid binding [GO:0003676]; nucleotide binding [GO:0000166]	-	nucleic acid binding [GO:0003676]; nucleotide binding [GO:0000166]	-	GO:0003676; GO:0000166
ST47_g2937	PHI:243	CHIP6	AAD00894	TX:5457	Colletotrichum gloeosporioides	Reduced virulence	2e-164	lipid glycosylation [GO:0030259]; transferase activity, transferring hexosyl groups [GO:0016758]	lipid glycosylation [GO:0030259]; transferase activity, transferring hexosyl groups [GO:0016758]	transferase activity, transferring hexosyl groups [GO:0016758]	-	GO:0030259; GO:0016758
ST47_g2938	PHI:2476	CcpelA	G8AA67	27358	Colletotrichum coccodes	Mixed outcome	2e-58	extracellular region [GO:0005576]; lyase activity [GO:0016829]; polysaccharide catabolic process [GO:0000272]	lyase activity [GO:0016829]; polysaccharide catabolic process [GO:0000272]	lyase activity [GO:0016829]	extracellular region [GO:0005576]	GO:0005576; GO:0016829; GO:0000272
ST47_g2941	PHI:55	PKS1	AAB08104	TX:5016	Cochliobolus heterostrophus	Reduced virulence	3e-20	2-alkenal reductase [NAD(P)] activity [GO:0032440]; AU-rich element binding [GO:0017091]; cellular response to oxidative stress [GO:0034599]; cytosol [GO:0005829]; NADPH:quinone reductase activity [GO:0003960]; nucleus [GO:0005634]; zinc ion binding [GO:0008270]	2-alkenal reductase [NAD(P)] activity [GO:0032440]; cellular response to oxidative stress [GO:0034599]; NADPH:quinone reductase activity [GO:0003960]	2-alkenal reductase [NAD(P)] activity [GO:0032440]; AU-rich element binding [GO:0017091]; NADPH:quinone reductase activity [GO:0003960]; zinc ion binding [GO:0008270]	cytosol [GO:0005829]; nucleus [GO:0005634]	GO:0032440; GO:0017091; GO:0003960; GO:0034599; GO:0005829; GO:0005634; GO:0008270
ST47_g2946	PHI:1662	GzCCHC002	I1REJ1	5518	Gibberella zeae (related: Fusarium graminearum)	Unaffected pathogenicity	1e-31	integral component of membrane [GO:0016021]; transmembrane transport [GO:0055085]	transmembrane transport [GO:0055085]	-	integral component of membrane [GO:0016021]	GO:0016021; GO:0055085
ST47_g2950	PHI:1449	GzGATA007	I1RYV4	5518	Gibberella zeae (related: Fusarium graminearum)	Unaffected pathogenicity	2e-61	negative regulation of transcription from RNA polymerase II promoter in response to iron ion starvation [GO:0090375]; nucleus [GO:0005634]; regulation of iron ion transport by regulation of transcription from RNA polymerase II promoter [GO:1900393]; RNA polymerase II core promoter proximal region sequence-specific DNA binding [GO:0000978]; RNA polymerase II core promoter proximal region sequence-…	negative regulation of transcription from RNA polymerase II promoter in response to iron ion starvation [GO:0090375]; regulation of iron ion transport by regulation of transcription from RNA polymerase II promoter [GO:1900393]; RNA polymerase II core promoter proximal region sequence-specific DNA binding transcription factor activity involved in negative regulation of transcription [GO:0001078]	RNA polymerase II core promoter proximal region sequence-specific DNA binding [GO:0000978]; RNA polymerase II core promoter proximal region sequence-specific DNA binding transcription factor activity involved in negative regulation of transcription [GO:0001078]; zinc ion binding [GO:0008270]	nucleus [GO:0005634]	GO:0000978; GO:0001078; GO:0090375; GO:0005634; GO:1900393; GO:0008270
ST47_g2955	PHI:1713	GzZC028	I1RGG4	5518	Gibberella zeae (related: Fusarium graminearum)	Unaffected pathogenicity	6e-146	DNA binding [GO:0003677]; nucleus [GO:0005634]; transcription, DNA-templated [GO:0006351]; zinc ion binding [GO:0008270]	transcription, DNA-templated [GO:0006351]	DNA binding [GO:0003677]; zinc ion binding [GO:0008270]	nucleus [GO:0005634]	GO:0003677; GO:0005634; GO:0006351; GO:0008270
ST47_g2956	PHI:511	CaNAG4	EAK93098	TX:5476	Candida albicans	Reduced virulence	4e-08	integral component of membrane [GO:0016021]; transmembrane transport [GO:0055085]	transmembrane transport [GO:0055085]	-	integral component of membrane [GO:0016021]	GO:0016021; GO:0055085
ST47_g2957	PHI:2257	Pbl1	Q0UHM8	13684	Phaeosphaeria nodorum (related: Stagonospora nodorum)	Unaffected pathogenicity	0	cytosol [GO:0005829]; pantoate-beta-alanine ligase activity [GO:0004592]; pantothenate biosynthetic process [GO:0015940]	pantoate-beta-alanine ligase activity [GO:0004592]; pantothenate biosynthetic process [GO:0015940]	pantoate-beta-alanine ligase activity [GO:0004592]	cytosol [GO:0005829]	GO:0005829; GO:0004592; GO:0015940
ST47_g2958	PHI:1458	GzAra006	Q4I7F9	5518	Gibberella zeae (related: Fusarium graminearum)	Unaffected pathogenicity	2e-25	ATP binding [GO:0005524]; helicase activity [GO:0004386]; maturation of LSU-rRNA from tricistronic rRNA transcript (SSU-rRNA, 5.8S rRNA, LSU-rRNA) [GO:0000463]; nucleolus [GO:0005730]; ribosomal large subunit assembly [GO:0000027]; RNA binding [GO:0003723]	helicase activity [GO:0004386]; maturation of LSU-rRNA from tricistronic rRNA transcript (SSU-rRNA, 5.8S rRNA, LSU-rRNA) [GO:0000463]; ribosomal large subunit assembly [GO:0000027]	ATP binding [GO:0005524]; helicase activity [GO:0004386]; RNA binding [GO:0003723]	nucleolus [GO:0005730]	GO:0005524; GO:0003723; GO:0004386; GO:0000463; GO:0005730; GO:0000027
ST47_g2960	PHI:1741	GzZC056	I1S780	5518	Gibberella zeae (related: Fusarium graminearum)	Unaffected pathogenicity	1e-94	-	-	-	-	-
ST47_g2964	PHI:441	BTP1	CAE55153	TX:40559	Botrytis cinerea	Reduced virulence	4e-24	-	-	-	-	-
ST47_g2968	PHI:2518	MET16	Q4WWN9	746128	Aspergillus fumigatus	Lethal	2e-06	cytosol [GO:0005829]; FAD biosynthetic process [GO:0006747]; FMN adenylyltransferase activity [GO:0003919]; nucleus [GO:0005634]	FAD biosynthetic process [GO:0006747]; FMN adenylyltransferase activity [GO:0003919]	FMN adenylyltransferase activity [GO:0003919]	cytosol [GO:0005829]; nucleus [GO:0005634]	GO:0006747; GO:0003919; GO:0005829; GO:0005634
ST47_g2971	PHI:697	ugt51E1	AAM81358	TX:5022	Leptosphaeria maculans	Unaffected pathogenicity	9e-20	aspartic-type endopeptidase activity [GO:0004190]	aspartic-type endopeptidase activity [GO:0004190]	aspartic-type endopeptidase activity [GO:0004190]	-	GO:0004190
ST47_g2973	PHI:104	CaMNT1	CAA67930	TX:5476	Candida albicans	Reduced virulence	7e-161	mannosyltransferase activity [GO:0000030]; membrane [GO:0016020]; protein glycosylation [GO:0006486]	mannosyltransferase activity [GO:0000030]; protein glycosylation [GO:0006486]	mannosyltransferase activity [GO:0000030]	membrane [GO:0016020]	GO:0000030; GO:0016020; GO:0006486
ST47_g2976	PHI:1579	GzOB019	I1RM25	5518	Gibberella zeae (related: Fusarium graminearum)	Unaffected pathogenicity	0	ATP binding [GO:0005524]; ATP-dependent helicase activity [GO:0008026]; nucleic acid binding [GO:0003676]	ATP-dependent helicase activity [GO:0008026]	ATP binding [GO:0005524]; ATP-dependent helicase activity [GO:0008026]; nucleic acid binding [GO:0003676]	-	GO:0005524; GO:0008026; GO:0003676
ST47_g2978	PHI:404	PTH11	AAD30436	TX:318829	Magnaporthe oryzae	Reduced virulence	1e-15	-	-	-	-	-
ST47_g2981	PHI:522	GAS1	AAX78216	TX:5507	Fusarium oxysporum	Reduced virulence	9e-144	anchored component of membrane [GO:0031225]; carbohydrate metabolic process [GO:0005975]; plasma membrane [GO:0005886]; transferase activity [GO:0016740]	carbohydrate metabolic process [GO:0005975]; transferase activity [GO:0016740]	transferase activity [GO:0016740]	anchored component of membrane [GO:0031225]; plasma membrane [GO:0005886]	GO:0031225; GO:0005975; GO:0005886; GO:0016740
ST47_g2990	PHI:1255	FGSG_07745	I1RQ67	5518	Gibberella zeae (related: Fusarium graminearum)	Unaffected pathogenicity	0	ATP binding [GO:0005524]; cell division site [GO:0032153]; cell tip [GO:0051286]; cytosol [GO:0005829]; Golgi apparatus [GO:0005794]; negative regulation of endocytosis [GO:0045806]; negative regulation of transmembrane transport by negative regulation of transcription from RNA polymerase II promoter [GO:1900417]; plasma membrane [GO:0005886]; protein serine/threonine kinase activity [GO:0004674]…	negative regulation of endocytosis [GO:0045806]; negative regulation of transmembrane transport by negative regulation of transcription from RNA polymerase II promoter [GO:1900417]; protein serine/threonine kinase activity [GO:0004674]; regulation of nitrogen utilization [GO:0006808]; regulation of sphingolipid biosynthetic process [GO:0090153]; regulation of transmembrane transporter activity [G…	ATP binding [GO:0005524]; protein serine/threonine kinase activity [GO:0004674]	cell division site [GO:0032153]; cell tip [GO:0051286]; cytosol [GO:0005829]; Golgi apparatus [GO:0005794]; plasma membrane [GO:0005886]	GO:0005524; GO:0005794; GO:0032153; GO:0051286; GO:0005829; GO:0045806; GO:1900417; GO:0005886; GO:0004674; GO:0006808; GO:0090153; GO:0022898
ST47_g2994	PHI:1616	GzssDB001	I1RE55	5518	Gibberella zeae (related: Fusarium graminearum)	Unaffected pathogenicity	7e-38	ATPase activity [GO:0016887]; ATP binding [GO:0005524]; cytosol [GO:0005829]; dinucleotide insertion or deletion binding [GO:0032139]; heteroduplex DNA loop binding [GO:0000404]; meiotic heteroduplex formation [GO:0000713]; meiotic mismatch repair [GO:0000710]; mitochondrion [GO:0005739]; mitotic spindle pole body [GO:0044732]; MutLalpha complex [GO:0032389]; MutLbeta complex [GO:0032390]; MutLga…	ATPase activity [GO:0016887]; meiotic heteroduplex formation [GO:0000713]; meiotic mismatch repair [GO:0000710]; reciprocal meiotic recombination [GO:0007131]	ATPase activity [GO:0016887]; ATP binding [GO:0005524]; dinucleotide insertion or deletion binding [GO:0032139]; heteroduplex DNA loop binding [GO:0000404]; single-stranded DNA binding [GO:0003697]	cytosol [GO:0005829]; mitochondrion [GO:0005739]; mitotic spindle pole body [GO:0044732]; MutLalpha complex [GO:0032389]; MutLbeta complex [GO:0032390]; MutLgamma complex [GO:0097587]	GO:0005524; GO:0016887; GO:0032389; GO:0032390; GO:0097587; GO:0005829; GO:0032139; GO:0000404; GO:0000713; GO:0000710; GO:0005739; GO:0044732; GO:0007131; GO:0003697
ST47_g3005	PHI:2248	Als1	Q1L2E2	13684	Phaeosphaeria nodorum (related: Stagonospora nodorum)	Mixed outcome	9e-35	biosynthetic process [GO:0009058]; catalytic activity [GO:0003824]; pyridoxal phosphate binding [GO:0030170]	biosynthetic process [GO:0009058]; catalytic activity [GO:0003824]	catalytic activity [GO:0003824]; pyridoxal phosphate binding [GO:0030170]	-	GO:0009058; GO:0003824; GO:0030170
ST47_g3027	PHI:1957	GzZC272	I1RLS0	5518	Gibberella zeae (related: Fusarium graminearum)	Unaffected pathogenicity	2e-113	DNA binding [GO:0003677]; nucleus [GO:0005634]; sequence-specific DNA binding RNA polymerase II transcription factor activity [GO:0000981]; zinc ion binding [GO:0008270]	sequence-specific DNA binding RNA polymerase II transcription factor activity [GO:0000981]	DNA binding [GO:0003677]; sequence-specific DNA binding RNA polymerase II transcription factor activity [GO:0000981]; zinc ion binding [GO:0008270]	nucleus [GO:0005634]	GO:0003677; GO:0005634; GO:0000981; GO:0008270
ST47_g3047	PHI:1474	GzHMG006	I1RB89	5518	Gibberella zeae (related: Fusarium graminearum)	Unaffected pathogenicity	1e-17	5'-flap endonuclease activity [GO:0017108]; DNA binding [GO:0003677]; DNA recombination [GO:0006310]; DNA repair [GO:0006281]; DNA replication [GO:0006260]; Slx1-Slx4 complex [GO:0033557]	5'-flap endonuclease activity [GO:0017108]; DNA recombination [GO:0006310]; DNA repair [GO:0006281]; DNA replication [GO:0006260]	5'-flap endonuclease activity [GO:0017108]; DNA binding [GO:0003677]	Slx1-Slx4 complex [GO:0033557]	GO:0017108; GO:0003677; GO:0006310; GO:0006281; GO:0006260; GO:0033557
ST47_g3048	PHI:748	um00446	Not available	TX:5270	Ustilago maydis	Unaffected pathogenicity	9e-09	carbohydrate metabolic process [GO:0005975]; hydrolase activity, hydrolyzing O-glycosyl compounds [GO:0004553]	carbohydrate metabolic process [GO:0005975]; hydrolase activity, hydrolyzing O-glycosyl compounds [GO:0004553]	hydrolase activity, hydrolyzing O-glycosyl compounds [GO:0004553]	-	GO:0005975; GO:0004553
ST47_g3054	PHI:479	MEP1	AAQ07436	TX:199306	Coccidioides posadasii	Reduced virulence	2e-84	metallopeptidase activity [GO:0008237]; zinc ion binding [GO:0008270]	metallopeptidase activity [GO:0008237]	metallopeptidase activity [GO:0008237]; zinc ion binding [GO:0008270]	-	GO:0008237; GO:0008270
ST47_g3055	PHI:407	PBC1	CAB40372	TX:76659	Pyrenopeziza brassicae	Loss of pathogenicity	2e-46	cutinase activity [GO:0050525]; extracellular region [GO:0005576]	cutinase activity [GO:0050525]	cutinase activity [GO:0050525]	extracellular region [GO:0005576]	GO:0050525; GO:0005576
ST47_g3057	PHI:465	KIN2	AAB63337	TX:5270	Ustilago maydis	Reduced virulence	1e-60	ATP binding [GO:0005524]; ATP-dependent microtubule motor activity, plus-end-directed [GO:0008574]; cytoplasmic microtubule [GO:0005881]; establishment of mitotic spindle orientation [GO:0000132]; kinesin complex [GO:0005871]; mitotic spindle assembly [GO:0090307]; mitotic spindle disassembly [GO:0051228]; mitotic spindle organization in nucleus [GO:0030472]; negative regulation of microtubule po…	ATP-dependent microtubule motor activity, plus-end-directed [GO:0008574]; establishment of mitotic spindle orientation [GO:0000132]; mitotic spindle assembly [GO:0090307]; mitotic spindle disassembly [GO:0051228]; mitotic spindle organization in nucleus [GO:0030472]; negative regulation of microtubule polymerization [GO:0031115]; nuclear migration along microtubule [GO:0030473]; plus-end specific…	ATP binding [GO:0005524]; ATP-dependent microtubule motor activity, plus-end-directed [GO:0008574]; tubulin-dependent ATPase activity [GO:0070463]	cytoplasmic microtubule [GO:0005881]; kinesin complex [GO:0005871]; nuclear microtubule [GO:0005880]	GO:0005524; GO:0008574; GO:0005881; GO:0000132; GO:0005871; GO:0090307; GO:0051228; GO:0030472; GO:0031115; GO:0005880; GO:0030473; GO:0070462; GO:0032888; GO:0070463
ST47_g3063	PHI:2597	Pir32	Q59PW0	746128	Aspergillus fumigatus	Mixed outcome	5e-07	-	-	-	-	-
ST47_g3074	PHI:803	MGG_04629	EDJ95969	TX:318829	Magnaporthe oryzae	Reduced virulence	0	-	-	-	-	-
ST47_g3075	PHI:1683	GzRad001	I1RK33	5518	Gibberella zeae (related: Fusarium graminearum)	Lethal	8e-10	cytosol [GO:0005829]; fungal-type vacuole membrane [GO:0000329]; late endosome [GO:0005770]; nucleus [GO:0005634]; phosphatidylinositol-3-phosphate binding [GO:0032266]; ubiquitin-protein transferase activity [GO:0004842]; zinc ion binding [GO:0008270]	ubiquitin-protein transferase activity [GO:0004842]	phosphatidylinositol-3-phosphate binding [GO:0032266]; ubiquitin-protein transferase activity [GO:0004842]; zinc ion binding [GO:0008270]	cytosol [GO:0005829]; fungal-type vacuole membrane [GO:0000329]; late endosome [GO:0005770]; nucleus [GO:0005634]	GO:0005829; GO:0000329; GO:0005770; GO:0005634; GO:0032266; GO:0004842; GO:0008270
ST47_g3076	PHI:734	FOW2	BAE98264	TX:5507	Fusarium oxysporum	Loss of pathogenicity	3e-17	DNA binding [GO:0003677]; nucleus [GO:0005634]; sequence-specific DNA binding RNA polymerase II transcription factor activity [GO:0000981]; zinc ion binding [GO:0008270]	sequence-specific DNA binding RNA polymerase II transcription factor activity [GO:0000981]	DNA binding [GO:0003677]; sequence-specific DNA binding RNA polymerase II transcription factor activity [GO:0000981]; zinc ion binding [GO:0008270]	nucleus [GO:0005634]	GO:0003677; GO:0005634; GO:0000981; GO:0008270
ST47_g3077	PHI:1568	GzOB008	I1RCE1	5518	Gibberella zeae (related: Fusarium graminearum)	Unaffected pathogenicity	5e-73	-	-	-	-	-
ST47_g3079	PHI:1843	GzZC158	I1S4X3	5518	Gibberella zeae (related: Fusarium graminearum)	Unaffected pathogenicity	4e-112	cytosol [GO:0005829]; DNA binding [GO:0003677]; Mo-molybdopterin cofactor biosynthetic process [GO:0006777]; nucleus [GO:0005634]; sequence-specific DNA binding RNA polymerase II transcription factor activity [GO:0000981]; zinc ion binding [GO:0008270]	Mo-molybdopterin cofactor biosynthetic process [GO:0006777]; sequence-specific DNA binding RNA polymerase II transcription factor activity [GO:0000981]	DNA binding [GO:0003677]; sequence-specific DNA binding RNA polymerase II transcription factor activity [GO:0000981]; zinc ion binding [GO:0008270]	cytosol [GO:0005829]; nucleus [GO:0005634]	GO:0003677; GO:0006777; GO:0005829; GO:0005634; GO:0000981; GO:0008270
ST47_g3081	PHI:796	MGG_02423	EDJ98620	TX:318829	Magnaporthe oryzae	Reduced virulence	2e-32	ER to Golgi vesicle-mediated transport [GO:0006888]; HDEL sequence binding [GO:0045015]; integral component of endoplasmic reticulum membrane [GO:0030176]; protein retention in ER lumen [GO:0006621]	ER to Golgi vesicle-mediated transport [GO:0006888]; protein retention in ER lumen [GO:0006621]	HDEL sequence binding [GO:0045015]	integral component of endoplasmic reticulum membrane [GO:0030176]	GO:0006888; GO:0045015; GO:0030176; GO:0006621
ST47_g3084	PHI:1046	CTB5	ABK64182	TX:29003	Cercospora nicotianae	Reduced virulence	6e-52	flavin adenine dinucleotide binding [GO:0050660]; UDP-N-acetylmuramate dehydrogenase activity [GO:0008762]	UDP-N-acetylmuramate dehydrogenase activity [GO:0008762]	flavin adenine dinucleotide binding [GO:0050660]; UDP-N-acetylmuramate dehydrogenase activity [GO:0008762]	-	GO:0008762; GO:0050660
ST47_g3085	PHI:404	PTH11	AAD30436	TX:318829	Magnaporthe oryzae	Reduced virulence	1e-07	-	-	-	-	-
ST47_g3091	PHI:199	AOX1	AAF82788	TX:5499	Cladosporium fulvum	Reduced virulence	3e-52	alcohol metabolic process [GO:0006066]; choline dehydrogenase activity [GO:0008812]; flavin adenine dinucleotide binding [GO:0050660]	alcohol metabolic process [GO:0006066]; choline dehydrogenase activity [GO:0008812]	choline dehydrogenase activity [GO:0008812]; flavin adenine dinucleotide binding [GO:0050660]	-	GO:0006066; GO:0008812; GO:0050660
ST47_g3094	PHI:277	BCP1	AAQ16572	TX:40559	Botrytis cinerea	Reduced virulence	1e-95	peptidyl-prolyl cis-trans isomerase activity [GO:0003755]; protein folding [GO:0006457]	peptidyl-prolyl cis-trans isomerase activity [GO:0003755]; protein folding [GO:0006457]	peptidyl-prolyl cis-trans isomerase activity [GO:0003755]	-	GO:0003755; GO:0006457
ST47_g3095	PHI:443	CBL1	I1RE58	TX:5518	Fusarium graminearum	Reduced virulence	5e-18	catalytic activity [GO:0003824]; pyridoxal phosphate binding [GO:0030170]	catalytic activity [GO:0003824]	catalytic activity [GO:0003824]; pyridoxal phosphate binding [GO:0030170]	-	GO:0003824; GO:0030170
ST47_g3102	PHI:2266	Ptr2	AY187281	13684	Phaeosphaeria nodorum (related: Stagonospora nodorum)	Unaffected pathogenicity	2e-130	membrane [GO:0016020]; transporter activity [GO:0005215]	transporter activity [GO:0005215]	transporter activity [GO:0005215]	membrane [GO:0016020]	GO:0016020; GO:0005215
ST47_g3106	PHI:2117	SPM1	P58371	148305	Magnaporthe oryzae (related: Magnaporthe grisea)	Reduced virulence	6e-77	serine-type endopeptidase activity [GO:0004252]	serine-type endopeptidase activity [GO:0004252]	serine-type endopeptidase activity [GO:0004252]	-	GO:0004252
ST47_g3108	PHI:1555	GzMyb019	I1RDG6	5518	Gibberella zeae (related: Fusarium graminearum)	Unaffected pathogenicity	3e-43	integral component of membrane [GO:0016021]; transmembrane transport [GO:0055085]	transmembrane transport [GO:0055085]	-	integral component of membrane [GO:0016021]	GO:0016021; GO:0055085
ST47_g3109	PHI:180	PELD	AAC49420	TX:140110	Nectria haematococca (related: Fusarium solani)	Reduced virulence	8e-91	extracellular region [GO:0005576]; pectate lyase activity [GO:0030570]	pectate lyase activity [GO:0030570]	pectate lyase activity [GO:0030570]	extracellular region [GO:0005576]	GO:0005576; GO:0030570
ST47_g3112	PHI:2373	YAP1	B9V258	5599	Alternaria alternata	Loss of pathogenicity	0	sequence-specific DNA binding [GO:0043565]; sequence-specific DNA binding transcription factor activity [GO:0003700]	sequence-specific DNA binding transcription factor activity [GO:0003700]	sequence-specific DNA binding [GO:0043565]; sequence-specific DNA binding transcription factor activity [GO:0003700]	-	GO:0043565; GO:0003700
ST47_g3118	PHI:1671	GzCCHC011	Q4HWE2	5518	Gibberella zeae (related: Fusarium graminearum)	Reduced virulence	0	5'-3' exoribonuclease activity [GO:0004534]; mitotic sister chromatid segregation [GO:0000070]; negative regulation of G0 to G1 transition [GO:0070317]; nuclear mRNA surveillance [GO:0071028]; nuclear polyadenylation-dependent rRNA catabolic process [GO:0071035]; nucleic acid binding [GO:0003676]; RNA processing [GO:0006396]; rRNA processing [GO:0006364]; termination of RNA polymerase II transcri…	5'-3' exoribonuclease activity [GO:0004534]; mitotic sister chromatid segregation [GO:0000070]; negative regulation of G0 to G1 transition [GO:0070317]; nuclear mRNA surveillance [GO:0071028]; nuclear polyadenylation-dependent rRNA catabolic process [GO:0071035]; RNA processing [GO:0006396]; rRNA processing [GO:0006364]; termination of RNA polymerase II transcription, exosome-dependent [GO:003084…	5'-3' exoribonuclease activity [GO:0004534]; nucleic acid binding [GO:0003676]; zinc ion binding [GO:0008270]	-	GO:0004534; GO:0006396; GO:0000070; GO:0070317; GO:0071028; GO:0071035; GO:0003676; GO:0006364; GO:0030847; GO:0030846; GO:0008270
ST47_g3123	PHI:1821	GzZC136	I1RWY8	5518	Gibberella zeae (related: Fusarium graminearum)	Unaffected pathogenicity	5e-79	DNA binding [GO:0003677]; nucleus [GO:0005634]; sequence-specific DNA binding RNA polymerase II transcription factor activity [GO:0000981]; zinc ion binding [GO:0008270]	sequence-specific DNA binding RNA polymerase II transcription factor activity [GO:0000981]	DNA binding [GO:0003677]; sequence-specific DNA binding RNA polymerase II transcription factor activity [GO:0000981]; zinc ion binding [GO:0008270]	nucleus [GO:0005634]	GO:0003677; GO:0005634; GO:0000981; GO:0008270
ST47_g3127	PHI:538	FRT1	AAU87358	TX:40559	Botrytis cinerea	Unaffected pathogenicity	3e-17	integral component of membrane [GO:0016021]; transmembrane transporter activity [GO:0022857]	transmembrane transporter activity [GO:0022857]	transmembrane transporter activity [GO:0022857]	integral component of membrane [GO:0016021]	GO:0016021; GO:0022857
ST47_g3131	PHI:2269	Mdh1	AY788902	13684	Phaeosphaeria nodorum (related: Stagonospora nodorum)	Unaffected pathogenicity	5e-24	oxidoreductase activity [GO:0016491]	oxidoreductase activity [GO:0016491]	oxidoreductase activity [GO:0016491]	-	GO:0016491
ST47_g3132	PHI:565	chsG	CAA63928	TX:5085	Aspergillus fumigatus	Reduced virulence	0	chitin biosynthetic process [GO:0006031]; chitin synthase activity [GO:0004100]	chitin biosynthetic process [GO:0006031]; chitin synthase activity [GO:0004100]	chitin synthase activity [GO:0004100]	-	GO:0006031; GO:0004100
ST47_g3139	PHI:424	PCK1	EAL19243	TX:5207	Cryptococcus neoformans	Reduced virulence	0	ATP binding [GO:0005524]; cytosol [GO:0005829]; gluconeogenesis [GO:0006094]; phosphoenolpyruvate carboxykinase (ATP) activity [GO:0004612]	gluconeogenesis [GO:0006094]; phosphoenolpyruvate carboxykinase (ATP) activity [GO:0004612]	ATP binding [GO:0005524]; phosphoenolpyruvate carboxykinase (ATP) activity [GO:0004612]	cytosol [GO:0005829]	GO:0005524; GO:0005829; GO:0006094; GO:0004612
ST47_g3140	PHI:2309	BcatrB	Q9UW03	40559	Botrytis cinerea	Reduced virulence	0	ATPase activity, coupled to transmembrane movement of substances [GO:0042626]; ATP binding [GO:0005524]; integral component of membrane [GO:0016021]	ATPase activity, coupled to transmembrane movement of substances [GO:0042626]	ATPase activity, coupled to transmembrane movement of substances [GO:0042626]; ATP binding [GO:0005524]	integral component of membrane [GO:0016021]	GO:0005524; GO:0042626; GO:0016021
ST47_g3141	PHI:2411	Ss-ggt1	A7F946	5180	Sclerotinia sclerotiorum	Reduced virulence	8e-08	gamma-glutamyltransferase activity [GO:0003840]; glutathione metabolic process [GO:0006749]	gamma-glutamyltransferase activity [GO:0003840]; glutathione metabolic process [GO:0006749]	gamma-glutamyltransferase activity [GO:0003840]	-	GO:0003840; GO:0006749
ST47_g3151	PHI:2528	SLY1	Q4WYU7	746128	Aspergillus fumigatus	Lethal	0	cytosol [GO:0005829]; endoplasmic reticulum [GO:0005783]; ER to Golgi transport vesicle [GO:0030134]; ER to Golgi vesicle-mediated transport [GO:0006888]; Golgi membrane [GO:0000139]; positive regulation of SNARE complex assembly [GO:0035543]; regulation of Ras protein signal transduction [GO:0046578]; retrograde vesicle-mediated transport, Golgi to ER [GO:0006890]; vesicle docking involved in ex…	ER to Golgi vesicle-mediated transport [GO:0006888]; positive regulation of SNARE complex assembly [GO:0035543]; regulation of Ras protein signal transduction [GO:0046578]; retrograde vesicle-mediated transport, Golgi to ER [GO:0006890]; vesicle docking involved in exocytosis [GO:0006904]; vesicle fusion with Golgi apparatus [GO:0048280]	-	cytosol [GO:0005829]; endoplasmic reticulum [GO:0005783]; ER to Golgi transport vesicle [GO:0030134]; Golgi membrane [GO:0000139]	GO:0030134; GO:0006888; GO:0000139; GO:0005829; GO:0005783; GO:0035543; GO:0046578; GO:0006890; GO:0006904; GO:0048280
ST47_g3158	PHI:2176	ASD4	MGG_06050	148305	Magnaporthe oryzae (related: Magnaporthe grisea)	Loss of pathogenicity	2e-38	-	-	-	-	-
ST47_g3160	PHI:1346	GzC2H006	I1RB57	5518	Gibberella zeae (related: Fusarium graminearum)	Unaffected pathogenicity	1e-14	metal ion binding [GO:0046872]; nucleic acid binding [GO:0003676]	-	metal ion binding [GO:0046872]; nucleic acid binding [GO:0003676]	-	GO:0046872; GO:0003676
ST47_g3161	PHI:2598	Cas5	Q5AMH6	746128	Aspergillus fumigatus	Mixed outcome	8e-06	metal ion binding [GO:0046872]; nucleic acid binding [GO:0003676]	-	metal ion binding [GO:0046872]; nucleic acid binding [GO:0003676]	-	GO:0046872; GO:0003676
ST47_g3164	PHI:1570	GzOB010	I1RE46	5518	Gibberella zeae (related: Fusarium graminearum)	Unaffected pathogenicity	0	ATP binding [GO:0005524]; DNA binding [GO:0003677]; DNA helicase activity [GO:0003678]; DNA replication initiation [GO:0006270]; MCM complex [GO:0042555]; nucleus [GO:0005634]	DNA helicase activity [GO:0003678]; DNA replication initiation [GO:0006270]	ATP binding [GO:0005524]; DNA binding [GO:0003677]; DNA helicase activity [GO:0003678]	MCM complex [GO:0042555]; nucleus [GO:0005634]	GO:0005524; GO:0003677; GO:0003678; GO:0006270; GO:0042555; GO:0005634
ST47_g3165	PHI:2312	THR	O93802	5530	Metarhizium anisopliae	Increased virulence (Hypervirulence)	1e-14	oxidoreductase activity [GO:0016491]	oxidoreductase activity [GO:0016491]	oxidoreductase activity [GO:0016491]	-	GO:0016491
ST47_g3167	PHI:373	PLD1	EAK93902	TX:5476	Candida albicans	Reduced virulence	2e-112	catalytic activity [GO:0003824]	catalytic activity [GO:0003824]	catalytic activity [GO:0003824]	-	GO:0003824
ST47_g3170	PHI:143	CHT	AAA33353	TX:5563	Gloeocercospora sorghi	Unaffected pathogenicity	1e-37	hydrolase activity, acting on carbon-nitrogen (but not peptide) bonds [GO:0016810]; nitrogen compound metabolic process [GO:0006807]	hydrolase activity, acting on carbon-nitrogen (but not peptide) bonds [GO:0016810]; nitrogen compound metabolic process [GO:0006807]	hydrolase activity, acting on carbon-nitrogen (but not peptide) bonds [GO:0016810]	-	GO:0016810; GO:0006807
ST47_g3171	PHI:2336	NIA1	O00101	13684	Stagonospora nodorum (related: Phaeosphaeria nodorum)	Unaffected pathogenicity	3e-15	electron carrier activity [GO:0009055]; molybdenum ion binding [GO:0030151]; oxidoreductase activity [GO:0016491]	oxidoreductase activity [GO:0016491]	electron carrier activity [GO:0009055]; molybdenum ion binding [GO:0030151]; oxidoreductase activity [GO:0016491]	-	GO:0009055; GO:0030151; GO:0016491
ST47_g3176	PHI:2032	VTL1	G4NGA7	148305	Magnaporthe oryzae (related: Magnaporthe grisea)	Unaffected pathogenicity	1e-17	-	-	-	-	-
ST47_g3177	PHI:2312	THR	O93802	5530	Metarhizium anisopliae	Increased virulence (Hypervirulence)	1e-10	-	-	-	-	-
ST47_g3184	PHI:1662	GzCCHC002	I1REJ1	5518	Gibberella zeae (related: Fusarium graminearum)	Unaffected pathogenicity	5e-25	integral component of membrane [GO:0016021]; transmembrane transport [GO:0055085]	transmembrane transport [GO:0055085]	-	integral component of membrane [GO:0016021]	GO:0016021; GO:0055085
ST47_g3197	PHI:1046	CTB5	ABK64182	TX:29003	Cercospora nicotianae	Reduced virulence	5e-21	-	-	-	-	-
ST47_g3198	PHI:1393	GzC2H056	I1RU69	5518	Gibberella zeae (related: Fusarium graminearum)	Unaffected pathogenicity	1e-08	zinc ion binding [GO:0008270]	-	zinc ion binding [GO:0008270]	-	GO:0008270
ST47_g3204	PHI:1816	GzZC131	I1RRS3	5518	Gibberella zeae (related: Fusarium graminearum)	Unaffected pathogenicity	0	DNA binding [GO:0003677]; nucleus [GO:0005634]; sequence-specific DNA binding RNA polymerase II transcription factor activity [GO:0000981]; zinc ion binding [GO:0008270]	sequence-specific DNA binding RNA polymerase II transcription factor activity [GO:0000981]	DNA binding [GO:0003677]; sequence-specific DNA binding RNA polymerase II transcription factor activity [GO:0000981]; zinc ion binding [GO:0008270]	nucleus [GO:0005634]	GO:0003677; GO:0005634; GO:0000981; GO:0008270
ST47_g3217	PHI:2103	Vacuolar calcium ion transporter	MGG_08710	148305	Magnaporthe oryzae (related: Magnaporthe grisea)	Unaffected pathogenicity	4e-178	integral component of membrane [GO:0016021]; transmembrane transport [GO:0055085]	transmembrane transport [GO:0055085]	-	integral component of membrane [GO:0016021]	GO:0016021; GO:0055085
ST47_g3219	PHI:1566	GzOB006	I1RC95	5518	Gibberella zeae (related: Fusarium graminearum)	Lethal	6e-51	ATP binding [GO:0005524]; integral component of membrane [GO:0016021]; metalloendopeptidase activity [GO:0004222]; zinc ion binding [GO:0008270]	metalloendopeptidase activity [GO:0004222]	ATP binding [GO:0005524]; metalloendopeptidase activity [GO:0004222]; zinc ion binding [GO:0008270]	integral component of membrane [GO:0016021]	GO:0005524; GO:0016021; GO:0004222; GO:0008270
ST47_g3221	PHI:2099	Pmc1	MGG_07971	148305	Magnaporthe oryzae (related: Magnaporthe grisea)	Mixed outcome	0	ATP binding [GO:0005524]; calcium-transporting ATPase activity [GO:0005388]; integral component of membrane [GO:0016021]; metal ion binding [GO:0046872]	calcium-transporting ATPase activity [GO:0005388]	ATP binding [GO:0005524]; calcium-transporting ATPase activity [GO:0005388]; metal ion binding [GO:0046872]	integral component of membrane [GO:0016021]	GO:0005524; GO:0005388; GO:0016021; GO:0046872
ST47_g3232	PHI:1943	GzZC258	I1RY79	5518	Gibberella zeae (related: Fusarium graminearum)	Unaffected pathogenicity	0	DNA binding [GO:0003677]; nucleus [GO:0005634]; sequence-specific DNA binding RNA polymerase II transcription factor activity [GO:0000981]; zinc ion binding [GO:0008270]	sequence-specific DNA binding RNA polymerase II transcription factor activity [GO:0000981]	DNA binding [GO:0003677]; sequence-specific DNA binding RNA polymerase II transcription factor activity [GO:0000981]; zinc ion binding [GO:0008270]	nucleus [GO:0005634]	GO:0003677; GO:0005634; GO:0000981; GO:0008270
ST47_g3237	PHI:511	CaNAG4	EAK93098	TX:5476	Candida albicans	Reduced virulence	8e-41	integral component of membrane [GO:0016021]; transmembrane transport [GO:0055085]	transmembrane transport [GO:0055085]	-	integral component of membrane [GO:0016021]	GO:0016021; GO:0055085
ST47_g3238	PHI:469	TOXG	AAD47837	TX:5017	Cochliobolus carbonum	Reduced virulence	1e-130	-	-	-	-	-
ST47_g3239	PHI:2106	1-phosphatidylinositol-4,5-bisphosphate phosphodiesterase delta 1	MGG_05332	148305	Magnaporthe oryzae (related: Magnaporthe grisea)	Reduced virulence	1e-165	intracellular signal transduction [GO:0035556]; lipid catabolic process [GO:0016042]; phosphatidylinositol phospholipase C activity [GO:0004435]; signal transducer activity [GO:0004871]	intracellular signal transduction [GO:0035556]; lipid catabolic process [GO:0016042]; phosphatidylinositol phospholipase C activity [GO:0004435]; signal transducer activity [GO:0004871]	phosphatidylinositol phospholipase C activity [GO:0004435]; signal transducer activity [GO:0004871]	-	GO:0035556; GO:0016042; GO:0004435; GO:0004871
ST47_g3242	PHI:1567	GzOB007	I1RCB7	5518	Gibberella zeae (related: Fusarium graminearum)	Unaffected pathogenicity	7e-07	cytosol [GO:0005829]; DNA-directed RNA polymerase III complex [GO:0005666]; nucleic acid binding [GO:0003676]; RNA polymerase III activity [GO:0001056]; transcription initiation from RNA polymerase III type 2 promoter [GO:0001023]; tRNA transcription from RNA polymerase III promoter [GO:0042797]	RNA polymerase III activity [GO:0001056]; transcription initiation from RNA polymerase III type 2 promoter [GO:0001023]; tRNA transcription from RNA polymerase III promoter [GO:0042797]	nucleic acid binding [GO:0003676]; RNA polymerase III activity [GO:0001056]	cytosol [GO:0005829]; DNA-directed RNA polymerase III complex [GO:0005666]	GO:0005666; GO:0001056; GO:0005829; GO:0003676; GO:0042797; GO:0001023
ST47_g3244	PHI:55	PKS1	AAB08104	TX:5016	Cochliobolus heterostrophus	Reduced virulence	2e-12	oxidoreductase activity [GO:0016491]; zinc ion binding [GO:0008270]	oxidoreductase activity [GO:0016491]	oxidoreductase activity [GO:0016491]; zinc ion binding [GO:0008270]	-	GO:0016491; GO:0008270
ST47_g3245	PHI:2240	Srt1	Q4PBY9	5270	Ustilago maydis	reduced virulence	3e-37	integral component of membrane [GO:0016021]; substrate-specific transmembrane transporter activity [GO:0022891]	substrate-specific transmembrane transporter activity [GO:0022891]	substrate-specific transmembrane transporter activity [GO:0022891]	integral component of membrane [GO:0016021]	GO:0016021; GO:0022891
ST47_g3256	PHI:2383	MfCUT1	Q2VF46	38448	Monilinia fructicola	Increased virulence (hypervirulence)	1e-46	cutinase activity [GO:0050525]; extracellular region [GO:0005576]	cutinase activity [GO:0050525]	cutinase activity [GO:0050525]	extracellular region [GO:0005576]	GO:0050525; GO:0005576
ST47_g3259	PHI:2240	Srt1	Q4PBY9	5270	Ustilago maydis	reduced virulence	2e-41	integral component of membrane [GO:0016021]; substrate-specific transmembrane transporter activity [GO:0022891]	substrate-specific transmembrane transporter activity [GO:0022891]	substrate-specific transmembrane transporter activity [GO:0022891]	integral component of membrane [GO:0016021]	GO:0016021; GO:0022891
ST47_g3260	PHI:2393	Related to O-methylsterigmatocystin oxidoreductase	I1R980	5518	Gibberella zeae (related: Fusarium graminearum)	Increased virulence (Hypervirulence)	1e-41	heme binding [GO:0020037]; iron ion binding [GO:0005506]; monooxygenase activity [GO:0004497]; oxidoreductase activity, acting on paired donors, with incorporation or reduction of molecular oxygen [GO:0016705]	monooxygenase activity [GO:0004497]; oxidoreductase activity, acting on paired donors, with incorporation or reduction of molecular oxygen [GO:0016705]	heme binding [GO:0020037]; iron ion binding [GO:0005506]; monooxygenase activity [GO:0004497]; oxidoreductase activity, acting on paired donors, with incorporation or reduction of molecular oxygen [GO:0016705]	-	GO:0020037; GO:0005506; GO:0004497; GO:0016705
ST47_g3261	PHI:404	PTH11	AAD30436	TX:318829	Magnaporthe oryzae	Reduced virulence	3e-13	-	-	-	-	-
ST47_g3263	PHI:1212	FGSG_12149	I1RCJ5	5518	Gibberella zeae (related: Fusarium graminearum)	Reduced virulence	0	age-dependent response to oxidative stress involved in chronological cell aging [GO:0001324]; ATP binding [GO:0005524]; cellular response to heat [GO:0034605]; cellular response to starvation [GO:0009267]; cytosol [GO:0005829]; nucleus [GO:0005634]; phosphorelay signal transduction system [GO:0000160]; positive regulation of mitotic metaphase/anaphase transition [GO:0045842]; protein serine/threo…	age-dependent response to oxidative stress involved in chronological cell aging [GO:0001324]; cellular response to heat [GO:0034605]; cellular response to starvation [GO:0009267]; phosphorelay signal transduction system [GO:0000160]; positive regulation of mitotic metaphase/anaphase transition [GO:0045842]; protein serine/threonine kinase activity [GO:0004674]; regulation of meiosis [GO:0040020];…	ATP binding [GO:0005524]; protein serine/threonine kinase activity [GO:0004674]; signal transducer activity [GO:0004871]	cytosol [GO:0005829]; nucleus [GO:0005634]	GO:0005524; GO:0001324; GO:0034605; GO:0009267; GO:0005829; GO:0005634; GO:0000160; GO:0045842; GO:0004674; GO:0040020; GO:0004871
ST47_g3266	PHI:274	USX1	AAM22494	TX:5207	Cryptococcus neoformans	Loss of pathogenicity	8e-23	2 iron, 2 sulfur cluster binding [GO:0051537]; electron carrier activity [GO:0009055]; flavin adenine dinucleotide binding [GO:0050660]; iron ion binding [GO:0005506]; UDP-N-acetylmuramate dehydrogenase activity [GO:0008762]	UDP-N-acetylmuramate dehydrogenase activity [GO:0008762]	2 iron, 2 sulfur cluster binding [GO:0051537]; electron carrier activity [GO:0009055]; flavin adenine dinucleotide binding [GO:0050660]; iron ion binding [GO:0005506]; UDP-N-acetylmuramate dehydrogenase activity [GO:0008762]	-	GO:0051537; GO:0008762; GO:0009055; GO:0050660; GO:0005506
ST47_g3268	PHI:1413	GzC2H080	I1RZD4	5518	Gibberella zeae (related: Fusarium graminearum)	Unaffected pathogenicity	4e-56	DNA binding [GO:0003677]; nucleus [GO:0005634]; transcription, DNA-templated [GO:0006351]; zinc ion binding [GO:0008270]	transcription, DNA-templated [GO:0006351]	DNA binding [GO:0003677]; zinc ion binding [GO:0008270]	nucleus [GO:0005634]	GO:0003677; GO:0005634; GO:0006351; GO:0008270
ST47_g3269	PHI:1555	GzMyb019	I1RDG6	5518	Gibberella zeae (related: Fusarium graminearum)	Unaffected pathogenicity	9e-36	integral component of membrane [GO:0016021]; transmembrane transport [GO:0055085]	transmembrane transport [GO:0055085]	-	integral component of membrane [GO:0016021]	GO:0016021; GO:0055085
ST47_g3273	PHI:413	MPD1	AAT84078	TX:13684	Stagonospora nodorum	Unaffected pathogenicity	3e-28	oxidoreductase activity [GO:0016491]	oxidoreductase activity [GO:0016491]	oxidoreductase activity [GO:0016491]	-	GO:0016491
ST47_g3285	PHI:1678	GzGRF	I1RMC1	5518	Gibberella zeae (related: Fusarium graminearum)	Unaffected pathogenicity	2e-13	oxidoreductase activity, acting on paired donors, with incorporation or reduction of molecular oxygen, 2-oxoglutarate as one donor, and incorporation of one atom each of oxygen into both donors [GO:0016706]	oxidoreductase activity, acting on paired donors, with incorporation or reduction of molecular oxygen, 2-oxoglutarate as one donor, and incorporation of one atom each of oxygen into both donors [GO:0016706]	oxidoreductase activity, acting on paired donors, with incorporation or reduction of molecular oxygen, 2-oxoglutarate as one donor, and incorporation of one atom each of oxygen into both donors [GO:0016706]	-	GO:0016706
ST47_g3286	PHI:1920	GzZC235	I1RCK0	5518	Gibberella zeae (related: Fusarium graminearum)	Unaffected pathogenicity	0	DNA binding [GO:0003677]; nucleus [GO:0005634]; sequence-specific DNA binding RNA polymerase II transcription factor activity [GO:0000981]; zinc ion binding [GO:0008270]	sequence-specific DNA binding RNA polymerase II transcription factor activity [GO:0000981]	DNA binding [GO:0003677]; sequence-specific DNA binding RNA polymerase II transcription factor activity [GO:0000981]; zinc ion binding [GO:0008270]	nucleus [GO:0005634]	GO:0003677; GO:0005634; GO:0000981; GO:0008270
ST47_g3293	PHI:2544	PAB1	Q4WK03	746128	Aspergillus fumigatus	Mixed outcome	2e-09	nucleic acid binding [GO:0003676]; nucleotide binding [GO:0000166]	-	nucleic acid binding [GO:0003676]; nucleotide binding [GO:0000166]	-	GO:0003676; GO:0000166
ST47_g3295	PHI:2540	IPP1	Q4WX65	746128	Aspergillus fumigatus	Mixed outcome	1e-177	cytoplasm [GO:0005737]; inorganic diphosphatase activity [GO:0004427]; magnesium ion binding [GO:0000287]; nucleus [GO:0005634]; phosphate-containing compound metabolic process [GO:0006796]	inorganic diphosphatase activity [GO:0004427]; phosphate-containing compound metabolic process [GO:0006796]	inorganic diphosphatase activity [GO:0004427]; magnesium ion binding [GO:0000287]	cytoplasm [GO:0005737]; nucleus [GO:0005634]	GO:0005737; GO:0004427; GO:0000287; GO:0005634; GO:0006796
ST47_g3300	PHI:306	KEX2	AAB80929	TX:5476	Candida albicans	Reduced virulence	0	dibasic protein processing [GO:0090472]; membrane [GO:0016020]; peptide pheromone maturation [GO:0007323]; protein autoprocessing [GO:0016540]; serine-type endopeptidase activity [GO:0004252]; serine-type endopeptidase inhibitor activity [GO:0004867]; trans-Golgi network [GO:0005802]	dibasic protein processing [GO:0090472]; peptide pheromone maturation [GO:0007323]; protein autoprocessing [GO:0016540]; serine-type endopeptidase activity [GO:0004252]; serine-type endopeptidase inhibitor activity [GO:0004867]	serine-type endopeptidase activity [GO:0004252]; serine-type endopeptidase inhibitor activity [GO:0004867]	membrane [GO:0016020]; trans-Golgi network [GO:0005802]	GO:0090472; GO:0016020; GO:0007323; GO:0016540; GO:0004252; GO:0004867; GO:0005802
ST47_g3303	PHI:538	FRT1	AAU87358	TX:40559	Botrytis cinerea	Unaffected pathogenicity	1e-08	integral component of membrane [GO:0016021]; substrate-specific transmembrane transporter activity [GO:0022891]	substrate-specific transmembrane transporter activity [GO:0022891]	substrate-specific transmembrane transporter activity [GO:0022891]	integral component of membrane [GO:0016021]	GO:0016021; GO:0022891
ST47_g3306	PHI:335	CGRA	AAG28884	TX:5085	Aspergillus fumigatus	Reduced virulence	6e-37	-	-	-	-	-
ST47_g3314	PHI:419	CSH1	AAP93915	TX:5476	Candida albicans	Reduced virulence	1e-22	-	-	-	-	-
ST47_g3315	PHI:1331	GzbZIP013	I1RWW4	5518	Gibberella zeae (related: Fusarium graminearum)	Unaffected pathogenicity	6e-06	sequence-specific DNA binding [GO:0043565]; sequence-specific DNA binding transcription factor activity [GO:0003700]	sequence-specific DNA binding transcription factor activity [GO:0003700]	sequence-specific DNA binding [GO:0043565]; sequence-specific DNA binding transcription factor activity [GO:0003700]	-	GO:0043565; GO:0003700
ST47_g3321	PHI:1685	GzRad003	I1S5Z3	5518	Gibberella zeae (related: Fusarium graminearum)	Unaffected pathogenicity	6e-11	-	-	-	-	-
ST47_g3326	PHI:1692	GzZC007	I1RYR6	5518	Gibberella zeae (related: Fusarium graminearum)	Unaffected pathogenicity	0	DNA binding [GO:0003677]; nucleus [GO:0005634]; sequence-specific DNA binding RNA polymerase II transcription factor activity [GO:0000981]; zinc ion binding [GO:0008270]	sequence-specific DNA binding RNA polymerase II transcription factor activity [GO:0000981]	DNA binding [GO:0003677]; sequence-specific DNA binding RNA polymerase II transcription factor activity [GO:0000981]; zinc ion binding [GO:0008270]	nucleus [GO:0005634]	GO:0003677; GO:0005634; GO:0000981; GO:0008270
ST47_g3327	PHI:1279	FGSG_12132	I1RU59	5518	Gibberella zeae (related: Fusarium graminearum)	Unaffected pathogenicity	1e-21	ATP binding [GO:0005524]; protein serine/threonine kinase activity [GO:0004674]	protein serine/threonine kinase activity [GO:0004674]	ATP binding [GO:0005524]; protein serine/threonine kinase activity [GO:0004674]	-	GO:0005524; GO:0004674
ST47_g3328	PHI:1281	FGSG_07742	I1REQ8	5518	Gibberella zeae (related: Fusarium graminearum)	Unaffected pathogenicity	1e-25	ATP binding [GO:0005524]; protein serine/threonine kinase activity [GO:0004674]	protein serine/threonine kinase activity [GO:0004674]	ATP binding [GO:0005524]; protein serine/threonine kinase activity [GO:0004674]	-	GO:0005524; GO:0004674
ST47_g3330	PHI:2037	MoRic8	XP_001405357	148305	Magnaporthe oryzae (related: Magnaporthe grisea)	Loss of pathogenicity	5e-46	-	-	-	-	-
ST47_g3337	PHI:2570	CYB2	Q6FM61	5478	Candida glabrata	Reduced virulence	8e-92	FMN binding [GO:0010181]; heme binding [GO:0020037]; metal ion binding [GO:0046872]; oxidoreductase activity [GO:0016491]	oxidoreductase activity [GO:0016491]	FMN binding [GO:0010181]; heme binding [GO:0020037]; metal ion binding [GO:0046872]; oxidoreductase activity [GO:0016491]	-	GO:0010181; GO:0020037; GO:0046872; GO:0016491
ST47_g3338	PHI:716	ZEB1	ABB90284	TX:5518	Fusarium graminearum	Unaffected pathogenicity	2e-93	flavin adenine dinucleotide binding [GO:0050660]; UDP-N-acetylmuramate dehydrogenase activity [GO:0008762]	UDP-N-acetylmuramate dehydrogenase activity [GO:0008762]	flavin adenine dinucleotide binding [GO:0050660]; UDP-N-acetylmuramate dehydrogenase activity [GO:0008762]	-	GO:0008762; GO:0050660
ST47_g3349	PHI:2266	Ptr2	AY187281	13684	Phaeosphaeria nodorum (related: Stagonospora nodorum)	Unaffected pathogenicity	4e-146	integral component of membrane [GO:0016021]; oligopeptide transport [GO:0006857]; transporter activity [GO:0005215]	oligopeptide transport [GO:0006857]; transporter activity [GO:0005215]	transporter activity [GO:0005215]	integral component of membrane [GO:0016021]	GO:0016021; GO:0006857; GO:0005215
ST47_g3365	PHI:538	FRT1	AAU87358	TX:40559	Botrytis cinerea	Unaffected pathogenicity	8e-19	integral component of membrane [GO:0016021]; transmembrane transporter activity [GO:0022857]	transmembrane transporter activity [GO:0022857]	transmembrane transporter activity [GO:0022857]	integral component of membrane [GO:0016021]	GO:0016021; GO:0022857
ST47_g3370	PHI:2393	Related to O-methylsterigmatocystin oxidoreductase	I1R980	5518	Gibberella zeae (related: Fusarium graminearum)	Increased virulence (Hypervirulence)	7e-59	heme binding [GO:0020037]; iron ion binding [GO:0005506]; monooxygenase activity [GO:0004497]; oxidoreductase activity, acting on paired donors, with incorporation or reduction of molecular oxygen [GO:0016705]	monooxygenase activity [GO:0004497]; oxidoreductase activity, acting on paired donors, with incorporation or reduction of molecular oxygen [GO:0016705]	heme binding [GO:0020037]; iron ion binding [GO:0005506]; monooxygenase activity [GO:0004497]; oxidoreductase activity, acting on paired donors, with incorporation or reduction of molecular oxygen [GO:0016705]	-	GO:0020037; GO:0005506; GO:0004497; GO:0016705
ST47_g3371	PHI:2033	MgPex6	G4NBI6	148305	Magnaporthe oryzae (related: Magnaporthe grisea)	Loss of pathogenicity	2e-63	ATP binding [GO:0005524]	-	ATP binding [GO:0005524]	-	GO:0005524
ST47_g3376	PHI:1928	GzZC243	I1RIR0	5518	Gibberella zeae (related: Fusarium graminearum)	Unaffected pathogenicity	6e-114	DNA binding [GO:0003677]; nucleus [GO:0005634]; sequence-specific DNA binding RNA polymerase II transcription factor activity [GO:0000981]; zinc ion binding [GO:0008270]	sequence-specific DNA binding RNA polymerase II transcription factor activity [GO:0000981]	DNA binding [GO:0003677]; sequence-specific DNA binding RNA polymerase II transcription factor activity [GO:0000981]; zinc ion binding [GO:0008270]	nucleus [GO:0005634]	GO:0003677; GO:0005634; GO:0000981; GO:0008270
ST47_g3378	PHI:1987	GzZC302	I1RAP2	5518	Gibberella zeae (related: Fusarium graminearum)	Reduced virulence	6e-173	DNA binding [GO:0003677]; nucleus [GO:0005634]; sequence-specific DNA binding RNA polymerase II transcription factor activity [GO:0000981]; zinc ion binding [GO:0008270]	sequence-specific DNA binding RNA polymerase II transcription factor activity [GO:0000981]	DNA binding [GO:0003677]; sequence-specific DNA binding RNA polymerase II transcription factor activity [GO:0000981]; zinc ion binding [GO:0008270]	nucleus [GO:0005634]	GO:0003677; GO:0005634; GO:0000981; GO:0008270
ST47_g3379	PHI:1988	GzZC303	I1RAP1	5518	Gibberella zeae (related: Fusarium graminearum)	Unaffected pathogenicity	1e-162	DNA binding [GO:0003677]; nucleus [GO:0005634]; sequence-specific DNA binding RNA polymerase II transcription factor activity [GO:0000981]; zinc ion binding [GO:0008270]	sequence-specific DNA binding RNA polymerase II transcription factor activity [GO:0000981]	DNA binding [GO:0003677]; sequence-specific DNA binding RNA polymerase II transcription factor activity [GO:0000981]; zinc ion binding [GO:0008270]	nucleus [GO:0005634]	GO:0003677; GO:0005634; GO:0000981; GO:0008270
ST47_g3384	PHI:538	FRT1	AAU87358	TX:40559	Botrytis cinerea	Unaffected pathogenicity	2e-21	integral component of membrane [GO:0016021]; substrate-specific transmembrane transporter activity [GO:0022891]	substrate-specific transmembrane transporter activity [GO:0022891]	substrate-specific transmembrane transporter activity [GO:0022891]	integral component of membrane [GO:0016021]	GO:0016021; GO:0022891
ST47_g3387	PHI:2020	Tup1	XP_759427	5270	Ustilago maydis	Mixed outcome	5e-06	-	-	-	-	-
ST47_g3389	PHI:901	um01886	Q4PDC7	TX:5270	Ustilago maydis	Unaffected pathogenicity	1e-51	apoptotic process [GO:0006915]; fungal-type vacuole [GO:0000324]; integral component of membrane [GO:0016021]; serine-type carboxypeptidase activity [GO:0004185]; trans-Golgi network [GO:0005802]	apoptotic process [GO:0006915]; serine-type carboxypeptidase activity [GO:0004185]	serine-type carboxypeptidase activity [GO:0004185]	fungal-type vacuole [GO:0000324]; integral component of membrane [GO:0016021]; trans-Golgi network [GO:0005802]	GO:0006915; GO:0000324; GO:0016021; GO:0004185; GO:0005802
ST47_g3398	PHI:1850	GzZC165	I1RXK9	5518	Gibberella zeae (related: Fusarium graminearum)	Unaffected pathogenicity	2e-82	nucleus [GO:0005634]; sequence-specific DNA binding RNA polymerase II transcription factor activity [GO:0000981]; zinc ion binding [GO:0008270]	sequence-specific DNA binding RNA polymerase II transcription factor activity [GO:0000981]	sequence-specific DNA binding RNA polymerase II transcription factor activity [GO:0000981]; zinc ion binding [GO:0008270]	nucleus [GO:0005634]	GO:0005634; GO:0000981; GO:0008270
ST47_g3400	PHI:2240	Srt1	Q4PBY9	5270	Ustilago maydis	reduced virulence	5e-37	integral component of membrane [GO:0016021]; substrate-specific transmembrane transporter activity [GO:0022891]	substrate-specific transmembrane transporter activity [GO:0022891]	substrate-specific transmembrane transporter activity [GO:0022891]	integral component of membrane [GO:0016021]	GO:0016021; GO:0022891
ST47_g3401	PHI:432	FGL1	AAQ23181	TX:5518	Fusarium graminearum	Reduced virulence	1e-20	hydrolase activity [GO:0016787]; lipid metabolic process [GO:0006629]	hydrolase activity [GO:0016787]; lipid metabolic process [GO:0006629]	hydrolase activity [GO:0016787]	-	GO:0016787; GO:0006629
ST47_g3402	PHI:1354	GzC2H014	I1RCM9	5518	Gibberella zeae (related: Fusarium graminearum)	Reduced virulence	2e-70	metal ion binding [GO:0046872]; nucleic acid binding [GO:0003676]	-	metal ion binding [GO:0046872]; nucleic acid binding [GO:0003676]	-	GO:0046872; GO:0003676
ST47_g3404	PHI:1181	(Sc Kic1)	I1RNY7	5518	Gibberella zeae (related: Fusarium graminearum)	Reduced virulence	0	ascospore wall assembly [GO:0030476]; ATP binding [GO:0005524]; cell division site [GO:0032153]; cytosol [GO:0005829]; nucleus [GO:0005634]; prospore membrane [GO:0005628]; protein kinase activity [GO:0004672]	ascospore wall assembly [GO:0030476]; protein kinase activity [GO:0004672]	ATP binding [GO:0005524]; protein kinase activity [GO:0004672]	cell division site [GO:0032153]; cytosol [GO:0005829]; nucleus [GO:0005634]; prospore membrane [GO:0005628]	GO:0005524; GO:0030476; GO:0032153; GO:0005829; GO:0005634; GO:0005628; GO:0004672
ST47_g3409	PHI:2411	Ss-ggt1	A7F946	5180	Sclerotinia sclerotiorum	Reduced virulence	5e-142	fungal-type vacuole [GO:0000324]; gamma-glutamyltransferase activity [GO:0003840]; glutathione catabolic process [GO:0006751]; xenobiotic metabolic process [GO:0006805]	gamma-glutamyltransferase activity [GO:0003840]; glutathione catabolic process [GO:0006751]; xenobiotic metabolic process [GO:0006805]	gamma-glutamyltransferase activity [GO:0003840]	fungal-type vacuole [GO:0000324]	GO:0000324; GO:0003840; GO:0006751; GO:0006805
ST47_g3413	PHI:1382	GzC2H045	I1RRX1	5518	Gibberella zeae (related: Fusarium graminearum)	Reduced virulence	1e-84	metal ion binding [GO:0046872]; sequence-specific DNA binding [GO:0043565]	-	metal ion binding [GO:0046872]; sequence-specific DNA binding [GO:0043565]	-	GO:0046872; GO:0043565
ST47_g3415	PHI:2609	KRR1	AAB96910.2	746128	Aspergillus fumigatus	Mixed outcome	2e-06	cytosol [GO:0005829]; endonucleolytic cleavage in ITS1 to separate SSU-rRNA from 5.8S rRNA and LSU-rRNA from tricistronic rRNA transcript (SSU-rRNA, 5.8S rRNA, LSU-rRNA) [GO:0000447]; endonucleolytic cleavage to generate mature 5'-end of SSU-rRNA from (SSU-rRNA, 5.8S rRNA, LSU-rRNA) [GO:0000472]; nucleolus [GO:0005730]; protein complex assembly [GO:0006461]; RNA binding [GO:0003723]	endonucleolytic cleavage in ITS1 to separate SSU-rRNA from 5.8S rRNA and LSU-rRNA from tricistronic rRNA transcript (SSU-rRNA, 5.8S rRNA, LSU-rRNA) [GO:0000447]; endonucleolytic cleavage to generate mature 5'-end of SSU-rRNA from (SSU-rRNA, 5.8S rRNA, LSU-rRNA) [GO:0000472]; protein complex assembly [GO:0006461]	RNA binding [GO:0003723]	cytosol [GO:0005829]; nucleolus [GO:0005730]	GO:0003723; GO:0005829; GO:0000447; GO:0000472; GO:0005730; GO:0006461
ST47_g3419	PHI:538	FRT1	AAU87358	TX:40559	Botrytis cinerea	Unaffected pathogenicity	4e-58	integral component of membrane [GO:0016021]; substrate-specific transmembrane transporter activity [GO:0022891]	substrate-specific transmembrane transporter activity [GO:0022891]	substrate-specific transmembrane transporter activity [GO:0022891]	integral component of membrane [GO:0016021]	GO:0016021; GO:0022891
ST47_g3423	PHI:2256	Xdh1	Q0UA24	13684	Phaeosphaeria nodorum (related: Stagonospora nodorum)	Unaffected pathogenicity	2e-29	oxidoreductase activity [GO:0016491]; zinc ion binding [GO:0008270]	oxidoreductase activity [GO:0016491]	oxidoreductase activity [GO:0016491]; zinc ion binding [GO:0008270]	-	GO:0016491; GO:0008270
ST47_g3427	PHI:423	VAD1	AAV41010	TX:5207	Cryptococcus neoformans	Reduced virulence	1e-41	ATP binding [GO:0005524]; ATP-dependent DNA/RNA helicase activity [GO:0033680]; ATP-dependent DNA helicase activity [GO:0004003]; ATP-dependent RNA helicase activity [GO:0004004]; cytosol [GO:0005829]; maturation of LSU-rRNA from tricistronic rRNA transcript (SSU-rRNA, 5.8S rRNA, LSU-rRNA) [GO:0000463]; nucleolus [GO:0005730]; ribosomal large subunit assembly [GO:0000027]; RNA binding [GO:0003723]	ATP-dependent DNA/RNA helicase activity [GO:0033680]; ATP-dependent DNA helicase activity [GO:0004003]; ATP-dependent RNA helicase activity [GO:0004004]; maturation of LSU-rRNA from tricistronic rRNA transcript (SSU-rRNA, 5.8S rRNA, LSU-rRNA) [GO:0000463]; ribosomal large subunit assembly [GO:0000027]	ATP binding [GO:0005524]; ATP-dependent DNA/RNA helicase activity [GO:0033680]; ATP-dependent DNA helicase activity [GO:0004003]; ATP-dependent RNA helicase activity [GO:0004004]; RNA binding [GO:0003723]	cytosol [GO:0005829]; nucleolus [GO:0005730]	GO:0005524; GO:0004003; GO:0033680; GO:0004004; GO:0003723; GO:0005829; GO:0000463; GO:0005730; GO:0000027
ST47_g3432	PHI:1579	GzOB019	I1RM25	5518	Gibberella zeae (related: Fusarium graminearum)	Unaffected pathogenicity	5e-42	ATP binding [GO:0005524]; cytosol [GO:0005829]; helicase activity [GO:0004386]; nucleic acid binding [GO:0003676]	helicase activity [GO:0004386]	ATP binding [GO:0005524]; helicase activity [GO:0004386]; nucleic acid binding [GO:0003676]	cytosol [GO:0005829]	GO:0005524; GO:0005829; GO:0004386; GO:0003676
ST47_g3433	PHI:2544	PAB1	Q4WK03	746128	Aspergillus fumigatus	Mixed outcome	8e-09	nucleic acid binding [GO:0003676]; nucleotide binding [GO:0000166]	-	nucleic acid binding [GO:0003676]; nucleotide binding [GO:0000166]	-	GO:0003676; GO:0000166
ST47_g3436	PHI:1662	GzCCHC002	I1REJ1	5518	Gibberella zeae (related: Fusarium graminearum)	Unaffected pathogenicity	2e-27	integral component of membrane [GO:0016021]; transmembrane transport [GO:0055085]	transmembrane transport [GO:0055085]	-	integral component of membrane [GO:0016021]	GO:0016021; GO:0055085
ST47_g3437	PHI:1637	GzWing009	Q4IEV4	5518	Gibberella zeae (related: Fusarium graminearum)	Lethal	4e-56	histone acetyltransferase activity [GO:0004402]; nucleus [GO:0005634]; regulation of transcription, DNA-templated [GO:0006355]	histone acetyltransferase activity [GO:0004402]; regulation of transcription, DNA-templated [GO:0006355]	histone acetyltransferase activity [GO:0004402]	nucleus [GO:0005634]	GO:0004402; GO:0005634; GO:0006355
ST47_g3447	PHI:1565	GzOB005	I1RBF6	5518	Gibberella zeae (related: Fusarium graminearum)	Unaffected pathogenicity	1e-77	ATP binding [GO:0005524]; cytoplasm [GO:0005737]; lysine-tRNA ligase activity [GO:0004824]; lysyl-tRNA aminoacylation [GO:0006430]; nucleic acid binding [GO:0003676]	lysine-tRNA ligase activity [GO:0004824]; lysyl-tRNA aminoacylation [GO:0006430]	ATP binding [GO:0005524]; lysine-tRNA ligase activity [GO:0004824]; nucleic acid binding [GO:0003676]	cytoplasm [GO:0005737]	GO:0005524; GO:0005737; GO:0004824; GO:0006430; GO:0003676
ST47_g3451	PHI:319	SQL2	AAO19638	TX:5270	Ustilago maydis	Reduced virulence	1e-13	guanyl-nucleotide exchange factor activity [GO:0005085]; intracellular [GO:0005622]; small GTPase mediated signal transduction [GO:0007264]	guanyl-nucleotide exchange factor activity [GO:0005085]; small GTPase mediated signal transduction [GO:0007264]	guanyl-nucleotide exchange factor activity [GO:0005085]	intracellular [GO:0005622]	GO:0005085; GO:0005622; GO:0007264
ST47_g3452	PHI:2535	ERG11B	E9QY26	746128	Aspergillus fumigatus	Mixed outcome	1e-10	heme binding [GO:0020037]; iron ion binding [GO:0005506]; monooxygenase activity [GO:0004497]; oxidoreductase activity, acting on paired donors, with incorporation or reduction of molecular oxygen [GO:0016705]	monooxygenase activity [GO:0004497]; oxidoreductase activity, acting on paired donors, with incorporation or reduction of molecular oxygen [GO:0016705]	heme binding [GO:0020037]; iron ion binding [GO:0005506]; monooxygenase activity [GO:0004497]; oxidoreductase activity, acting on paired donors, with incorporation or reduction of molecular oxygen [GO:0016705]	-	GO:0020037; GO:0005506; GO:0004497; GO:0016705
ST47_g3453	PHI:889	MGG_09263	EDJ97928	TX:318829	Magnaporthe oryzae	Reduced virulence	6e-69	nucleus [GO:0005634]; sequence-specific DNA binding RNA polymerase II transcription factor activity [GO:0000981]; zinc ion binding [GO:0008270]	sequence-specific DNA binding RNA polymerase II transcription factor activity [GO:0000981]	sequence-specific DNA binding RNA polymerase II transcription factor activity [GO:0000981]; zinc ion binding [GO:0008270]	nucleus [GO:0005634]	GO:0005634; GO:0000981; GO:0008270
ST47_g3456	PHI:211	CaTUP1	AAB63195	TX:5476	Candida albicans	Reduced virulence	3e-16	COPI vesicle coat [GO:0030126]; intracellular protein transport [GO:0006886]; structural molecule activity [GO:0005198]; vesicle-mediated transport [GO:0016192]	intracellular protein transport [GO:0006886]; vesicle-mediated transport [GO:0016192]	structural molecule activity [GO:0005198]	COPI vesicle coat [GO:0030126]	GO:0030126; GO:0006886; GO:0005198; GO:0016192
ST47_g3461	PHI:339	CLPT1	CAC41973	TX:290576	Colletotrichum lindemuthianum	Reduced virulence	2e-13	GTP binding [GO:0005525]; intracellular [GO:0005622]; small GTPase mediated signal transduction [GO:0007264]	small GTPase mediated signal transduction [GO:0007264]	GTP binding [GO:0005525]	intracellular [GO:0005622]	GO:0005525; GO:0005622; GO:0007264
ST47_g3468	PHI:211	CaTUP1	AAB63195	TX:5476	Candida albicans	Reduced virulence	8e-41	-	-	-	-	-
ST47_g3470	PHI:361	KRE5	EAL01265	TX:5476	Candida albicans	Reduced virulence	7e-171	calcium ion binding [GO:0005509]; cellular response to misfolded protein [GO:0071218]; endoplasmic reticulum unfolded protein response [GO:0030968]; mannose binding [GO:0005537]; protein glycosylation [GO:0006486]; UDP-galactosyltransferase activity [GO:0035250]; UDP-glucose:glycoprotein glucosyltransferase activity [GO:0003980]	cellular response to misfolded protein [GO:0071218]; endoplasmic reticulum unfolded protein response [GO:0030968]; protein glycosylation [GO:0006486]; UDP-galactosyltransferase activity [GO:0035250]; UDP-glucose:glycoprotein glucosyltransferase activity [GO:0003980]	calcium ion binding [GO:0005509]; mannose binding [GO:0005537]; UDP-galactosyltransferase activity [GO:0035250]; UDP-glucose:glycoprotein glucosyltransferase activity [GO:0003980]	-	GO:0035250; GO:0003980; GO:0005509; GO:0071218; GO:0030968; GO:0005537; GO:0006486
ST47_g3471	PHI:1161	MgMfs1	A4ZGP3	54734	Mycosphaerella graminicola (related: Zymoseptoria triticii)	Sensitive to chemical	3e-19	integral component of membrane [GO:0016021]; transmembrane transport [GO:0055085]	transmembrane transport [GO:0055085]	-	integral component of membrane [GO:0016021]	GO:0016021; GO:0055085
ST47_g3472	PHI:552	BcLCC2	AAK77953	TX:40559	Botrytis cinerea	Unaffected pathogenicity	2e-33	copper ion binding [GO:0005507]; oxidoreductase activity [GO:0016491]	oxidoreductase activity [GO:0016491]	copper ion binding [GO:0005507]; oxidoreductase activity [GO:0016491]	-	GO:0005507; GO:0016491
ST47_g3473	PHI:1579	GzOB019	I1RM25	5518	Gibberella zeae (related: Fusarium graminearum)	Unaffected pathogenicity	0	ATP binding [GO:0005524]; ATP-dependent helicase activity [GO:0008026]; generation of catalytic spliceosome for first transesterification step [GO:0000349]; nucleic acid binding [GO:0003676]; RNA-dependent ATPase activity [GO:0008186]; snoRNA splicing [GO:0034247]	ATP-dependent helicase activity [GO:0008026]; generation of catalytic spliceosome for first transesterification step [GO:0000349]; RNA-dependent ATPase activity [GO:0008186]; snoRNA splicing [GO:0034247]	ATP binding [GO:0005524]; ATP-dependent helicase activity [GO:0008026]; nucleic acid binding [GO:0003676]; RNA-dependent ATPase activity [GO:0008186]	-	GO:0005524; GO:0008026; GO:0008186; GO:0000349; GO:0003676; GO:0034247
ST47_g3474	PHI:386	TSA1	AAP68994	TX:5207	Cryptococcus neoformans	Reduced virulence	2e-22	cell redox homeostasis [GO:0045454]; cellular response to oxidative stress [GO:0034599]; mitochondrion [GO:0005739]; response to cadmium ion [GO:0046686]; thioredoxin peroxidase activity [GO:0008379]	cell redox homeostasis [GO:0045454]; cellular response to oxidative stress [GO:0034599]; response to cadmium ion [GO:0046686]; thioredoxin peroxidase activity [GO:0008379]	thioredoxin peroxidase activity [GO:0008379]	mitochondrion [GO:0005739]	GO:0045454; GO:0034599; GO:0005739; GO:0046686; GO:0008379
ST47_g3486	PHI:2560	CNB1	Q6FLU4	5478	Candida glabrata	Reduced virulence	3e-20	calcium ion binding [GO:0005509]; cellular response to calcium ion [GO:0071277]; cytosol [GO:0005829]; enzyme activator activity [GO:0008047]; Golgi membrane [GO:0000139]; negative regulation of ascospore formation [GO:0075297]; negative regulation of calcium ion import [GO:0090281]; negative regulation of induction of conjugation with cellular fusion [GO:0010515]; nucleus [GO:0005634]; plasma me…	cellular response to calcium ion [GO:0071277]; enzyme activator activity [GO:0008047]; negative regulation of ascospore formation [GO:0075297]; negative regulation of calcium ion import [GO:0090281]; negative regulation of induction of conjugation with cellular fusion [GO:0010515]; positive regulation of cAMP-mediated signaling [GO:0043950]	calcium ion binding [GO:0005509]; enzyme activator activity [GO:0008047]	cytosol [GO:0005829]; Golgi membrane [GO:0000139]; nucleus [GO:0005634]; plasma membrane [GO:0005886]	GO:0000139; GO:0005509; GO:0071277; GO:0005829; GO:0008047; GO:0075297; GO:0090281; GO:0010515; GO:0005634; GO:0005886; GO:0043950
ST47_g3488	PHI:2378	DEP4	D2E9W9	29001	Alternaria brassicicola	Mixed outcome	3e-07	oxidoreductase activity [GO:0016491]	oxidoreductase activity [GO:0016491]	oxidoreductase activity [GO:0016491]	-	GO:0016491
ST47_g3490	PHI:255	FUM1 (related: FUM5)	AAD43562	TX:5127	Gibberella moniliformis	Unaffected pathogenicity	3e-18	oxidoreductase activity [GO:0016491]; zinc ion binding [GO:0008270]	oxidoreductase activity [GO:0016491]	oxidoreductase activity [GO:0016491]; zinc ion binding [GO:0008270]	-	GO:0016491; GO:0008270
ST47_g3491	PHI:1603	GzOB044	I1S0A1	5518	Gibberella zeae (related: Fusarium graminearum)	Unaffected pathogenicity	0	DNA binding [GO:0003677]; DNA recombination [GO:0006310]; DNA repair [GO:0006281]; DNA replication [GO:0006260]; nucleus [GO:0005634]	DNA recombination [GO:0006310]; DNA repair [GO:0006281]; DNA replication [GO:0006260]	DNA binding [GO:0003677]	nucleus [GO:0005634]	GO:0003677; GO:0006310; GO:0006281; GO:0006260; GO:0005634
ST47_g3497	PHI:1959	GzZC274	I1RM85	5518	Gibberella zeae (related: Fusarium graminearum)	Unaffected pathogenicity	0	DNA binding [GO:0003677]; nucleus [GO:0005634]; sequence-specific DNA binding RNA polymerase II transcription factor activity [GO:0000981]; zinc ion binding [GO:0008270]	sequence-specific DNA binding RNA polymerase II transcription factor activity [GO:0000981]	DNA binding [GO:0003677]; sequence-specific DNA binding RNA polymerase II transcription factor activity [GO:0000981]; zinc ion binding [GO:0008270]	nucleus [GO:0005634]	GO:0003677; GO:0005634; GO:0000981; GO:0008270
ST47_g3498	PHI:1678	GzGRF	I1RMC1	5518	Gibberella zeae (related: Fusarium graminearum)	Unaffected pathogenicity	2e-136	oxidoreductase activity, acting on paired donors, with incorporation or reduction of molecular oxygen, 2-oxoglutarate as one donor, and incorporation of one atom each of oxygen into both donors [GO:0016706]; zinc ion binding [GO:0008270]	oxidoreductase activity, acting on paired donors, with incorporation or reduction of molecular oxygen, 2-oxoglutarate as one donor, and incorporation of one atom each of oxygen into both donors [GO:0016706]	oxidoreductase activity, acting on paired donors, with incorporation or reduction of molecular oxygen, 2-oxoglutarate as one donor, and incorporation of one atom each of oxygen into both donors [GO:0016706]; zinc ion binding [GO:0008270]	-	GO:0016706; GO:0008270
ST47_g3499	PHI:2155	MoPEX7	B8Q8Z5	148305	Magnaporthe oryzae (related: Magnaporthe grisea)	Loss of pathogenicity	4e-160	-	-	-	-	-
ST47_g3505	PHI:323	VFGLU1	AAO63562	TX:93591	Verticillium fungicola	Reduced virulence	2e-07	carbohydrate metabolic process [GO:0005975]; hydrolase activity, hydrolyzing O-glycosyl compounds [GO:0004553]	carbohydrate metabolic process [GO:0005975]; hydrolase activity, hydrolyzing O-glycosyl compounds [GO:0004553]	hydrolase activity, hydrolyzing O-glycosyl compounds [GO:0004553]	-	GO:0005975; GO:0004553
ST47_g3506	PHI:1629	GzWing001	I1RAH2	5518	Gibberella zeae (related: Fusarium graminearum)	Unaffected pathogenicity	0	-	-	-	-	-
ST47_g3516	PHI:2266	Ptr2	AY187281	13684	Phaeosphaeria nodorum (related: Stagonospora nodorum)	Unaffected pathogenicity	0	cell division site [GO:0032153]; dipeptide transmembrane transporter activity [GO:0071916]; fungal-type vacuole [GO:0000324]; integral component of membrane [GO:0016021]; plasma membrane of cell tip [GO:0031520]; tripeptide transporter activity [GO:0042937]	dipeptide transmembrane transporter activity [GO:0071916]; tripeptide transporter activity [GO:0042937]	dipeptide transmembrane transporter activity [GO:0071916]; tripeptide transporter activity [GO:0042937]	cell division site [GO:0032153]; fungal-type vacuole [GO:0000324]; integral component of membrane [GO:0016021]; plasma membrane of cell tip [GO:0031520]	GO:0032153; GO:0071916; GO:0000324; GO:0016021; GO:0031520; GO:0042937
ST47_g3521	PHI:2305	BcFKBP12	ABA25866	40559	Botrytis cinerea	Mixed outcome	2e-15	fungal-type vacuole membrane [GO:0000329]; peptidyl-prolyl cis-trans isomerase activity [GO:0003755]; protein folding [GO:0006457]	peptidyl-prolyl cis-trans isomerase activity [GO:0003755]; protein folding [GO:0006457]	peptidyl-prolyl cis-trans isomerase activity [GO:0003755]	fungal-type vacuole membrane [GO:0000329]	GO:0000329; GO:0003755; GO:0006457
ST47_g3524	PHI:1192	(Sc Cak1)	I1RLX6	5518	Gibberella zeae (related: Fusarium graminearum)	Reduced virulence	9e-63	ATP binding [GO:0005524]; cyclin-dependent protein kinase activating kinase activity [GO:0019912]; cyclin-dependent protein serine/threonine kinase regulator activity [GO:0016538]; cytosol [GO:0005829]; G2/M transition of mitotic cell cycle [GO:0000086]; meiotic nuclear division [GO:0007126]; nucleus [GO:0005634]; protein serine/threonine kinase activity [GO:0004674]	cyclin-dependent protein kinase activating kinase activity [GO:0019912]; cyclin-dependent protein serine/threonine kinase regulator activity [GO:0016538]; G2/M transition of mitotic cell cycle [GO:0000086]; meiotic nuclear division [GO:0007126]; protein serine/threonine kinase activity [GO:0004674]	ATP binding [GO:0005524]; cyclin-dependent protein kinase activating kinase activity [GO:0019912]; cyclin-dependent protein serine/threonine kinase regulator activity [GO:0016538]; protein serine/threonine kinase activity [GO:0004674]	cytosol [GO:0005829]; nucleus [GO:0005634]	GO:0005524; GO:0000086; GO:0019912; GO:0016538; GO:0005829; GO:0007126; GO:0005634; GO:0004674
ST47_g3526	PHI:551	HIK1	BAB40947	TX:318829	Magnaporthe oryzae	Unaffected pathogenicity	1e-48	membrane [GO:0016020]; phosphorelay sensor kinase activity [GO:0000155]	phosphorelay sensor kinase activity [GO:0000155]	phosphorelay sensor kinase activity [GO:0000155]	membrane [GO:0016020]	GO:0016020; GO:0000155
ST47_g3535	PHI:1662	GzCCHC002	I1REJ1	5518	Gibberella zeae (related: Fusarium graminearum)	Unaffected pathogenicity	2e-37	cellular magnesium ion homeostasis [GO:0010961]; fungal-type vacuole membrane [GO:0000329]; magnesium ion transmembrane transporter activity [GO:0015095]	cellular magnesium ion homeostasis [GO:0010961]; magnesium ion transmembrane transporter activity [GO:0015095]	magnesium ion transmembrane transporter activity [GO:0015095]	fungal-type vacuole membrane [GO:0000329]	GO:0010961; GO:0000329; GO:0015095
ST47_g3536	PHI:1273	FGSG_05549	I1RCM6	5518	Gibberella zeae (related: Fusarium graminearum)	Unaffected pathogenicity	0	ATP binding [GO:0005524]; attachment of mitotic spindle microtubules to kinetochore [GO:0051315]; bub1-bub3 complex [GO:1990298]; condensed nuclear chromosome kinetochore [GO:0000778]; histone kinase activity (H2A-S121 specific) [GO:0072371]; meiotic sister chromatid cohesion, centromeric [GO:0051754]; old mitotic spindle pole body [GO:0071957]; protein localization to kinetochore [GO:0034501]; s…	attachment of mitotic spindle microtubules to kinetochore [GO:0051315]; histone kinase activity (H2A-S121 specific) [GO:0072371]; meiotic sister chromatid cohesion, centromeric [GO:0051754]; protein localization to kinetochore [GO:0034501]; signal transduction involved in mitotic spindle assembly checkpoint [GO:0072480]	ATP binding [GO:0005524]; histone kinase activity (H2A-S121 specific) [GO:0072371]	bub1-bub3 complex [GO:1990298]; condensed nuclear chromosome kinetochore [GO:0000778]; old mitotic spindle pole body [GO:0071957]	GO:0005524; GO:0051315; GO:1990298; GO:0000778; GO:0072371; GO:0051754; GO:0071957; GO:0034501; GO:0072480
ST47_g3538	PHI:815	MGG_04685	EDJ95941	TX:318829	Magnaporthe oryzae	Reduced virulence	7e-136	-	-	-	-	-
ST47_g3541	PHI:1667	GzCCHC007	I1RZP2	5518	Gibberella zeae (related: Fusarium graminearum)	Unaffected pathogenicity	4e-110	cytosol [GO:0005829]; mRNA cleavage [GO:0006379]; mRNA cleavage and polyadenylation specificity factor complex [GO:0005847]; mRNA polyadenylation [GO:0006378]; nucleic acid binding [GO:0003676]; zinc ion binding [GO:0008270]	mRNA cleavage [GO:0006379]; mRNA polyadenylation [GO:0006378]	nucleic acid binding [GO:0003676]; zinc ion binding [GO:0008270]	cytosol [GO:0005829]; mRNA cleavage and polyadenylation specificity factor complex [GO:0005847]	GO:0005829; GO:0006379; GO:0005847; GO:0006378; GO:0003676; GO:0008270
ST47_g3544	PHI:2601	Asc1	P83774	746128	Aspergillus fumigatus	Mixed outcome	2e-07	-	-	-	-	-
ST47_g3550	PHI:803	MGG_04629	EDJ95969	TX:318829	Magnaporthe oryzae	Reduced virulence	6e-09	-	-	-	-	-
ST47_g3558	PHI:1974	GzZC289	I1RQN6	5518	Gibberella zeae (related: Fusarium graminearum)	Unaffected pathogenicity	2e-73	nucleus [GO:0005634]; sequence-specific DNA binding RNA polymerase II transcription factor activity [GO:0000981]; zinc ion binding [GO:0008270]	sequence-specific DNA binding RNA polymerase II transcription factor activity [GO:0000981]	sequence-specific DNA binding RNA polymerase II transcription factor activity [GO:0000981]; zinc ion binding [GO:0008270]	nucleus [GO:0005634]	GO:0005634; GO:0000981; GO:0008270
ST47_g3559	PHI:438	BcBOT1 (related: CND5)	AAQ16576	TX:40559	Botrytis cinerea	Reduced virulence	2e-37	heme binding [GO:0020037]; iron ion binding [GO:0005506]; monooxygenase activity [GO:0004497]; oxidoreductase activity, acting on paired donors, with incorporation or reduction of molecular oxygen [GO:0016705]	monooxygenase activity [GO:0004497]; oxidoreductase activity, acting on paired donors, with incorporation or reduction of molecular oxygen [GO:0016705]	heme binding [GO:0020037]; iron ion binding [GO:0005506]; monooxygenase activity [GO:0004497]; oxidoreductase activity, acting on paired donors, with incorporation or reduction of molecular oxygen [GO:0016705]	-	GO:0020037; GO:0005506; GO:0004497; GO:0016705
ST47_g3561	PHI:510	CaNAG3	EAK93097	TX:5476	Candida albicans	Reduced virulence	5e-75	integral component of membrane [GO:0016021]; transmembrane transport [GO:0055085]	transmembrane transport [GO:0055085]	-	integral component of membrane [GO:0016021]	GO:0016021; GO:0055085
ST47_g3562	PHI:2334	BcNma	E2GL14	40559	Botrytis cinerea	Reduced virulence	0	apoptotic process [GO:0006915]; cellular lipid metabolic process [GO:0044255]; cellular response to heat [GO:0034605]; nucleus [GO:0005634]; protein catabolic process [GO:0030163]; serine-type endopeptidase activity [GO:0004252]	apoptotic process [GO:0006915]; cellular lipid metabolic process [GO:0044255]; cellular response to heat [GO:0034605]; protein catabolic process [GO:0030163]; serine-type endopeptidase activity [GO:0004252]	serine-type endopeptidase activity [GO:0004252]	nucleus [GO:0005634]	GO:0006915; GO:0044255; GO:0034605; GO:0005634; GO:0030163; GO:0004252
ST47_g3567	PHI:2240	Srt1	Q4PBY9	5270	Ustilago maydis	reduced virulence	2e-38	integral component of membrane [GO:0016021]; substrate-specific transmembrane transporter activity [GO:0022891]	substrate-specific transmembrane transporter activity [GO:0022891]	substrate-specific transmembrane transporter activity [GO:0022891]	integral component of membrane [GO:0016021]	GO:0016021; GO:0022891
ST47_g3571	PHI:441	BTP1	CAE55153	TX:40559	Botrytis cinerea	Reduced virulence	3e-27	-	-	-	-	-
ST47_g3572	PHI:143	CHT	AAA33353	TX:5563	Gloeocercospora sorghi	Unaffected pathogenicity	1e-31	hydrolase activity, acting on carbon-nitrogen (but not peptide) bonds [GO:0016810]; nitrogen compound metabolic process [GO:0006807]	hydrolase activity, acting on carbon-nitrogen (but not peptide) bonds [GO:0016810]; nitrogen compound metabolic process [GO:0006807]	hydrolase activity, acting on carbon-nitrogen (but not peptide) bonds [GO:0016810]	-	GO:0016810; GO:0006807
ST47_g3574	PHI:438	BcBOT1 (related: CND5)	AAQ16576	TX:40559	Botrytis cinerea	Reduced virulence	8e-39	heme binding [GO:0020037]; iron ion binding [GO:0005506]; monooxygenase activity [GO:0004497]; oxidoreductase activity, acting on paired donors, with incorporation or reduction of molecular oxygen [GO:0016705]	monooxygenase activity [GO:0004497]; oxidoreductase activity, acting on paired donors, with incorporation or reduction of molecular oxygen [GO:0016705]	heme binding [GO:0020037]; iron ion binding [GO:0005506]; monooxygenase activity [GO:0004497]; oxidoreductase activity, acting on paired donors, with incorporation or reduction of molecular oxygen [GO:0016705]	-	GO:0020037; GO:0005506; GO:0004497; GO:0016705
ST47_g3579	PHI:817	MGG_12252	EDK03444	TX:318829	Magnaporthe oryzae	Reduced virulence	3e-45	GTPase activity [GO:0003924]; GTP binding [GO:0005525]	GTPase activity [GO:0003924]	GTPase activity [GO:0003924]; GTP binding [GO:0005525]	-	GO:0005525; GO:0003924
ST47_g3595	PHI:2488	Man1	G4ND25	148305	Magnaporthe oryzae (related: Magnaporthe grisea)	Unaffected pathogenicity	1e-69	calcium ion binding [GO:0005509]; mannosyl-oligosaccharide 1,2-alpha-mannosidase activity [GO:0004571]; membrane [GO:0016020]	mannosyl-oligosaccharide 1,2-alpha-mannosidase activity [GO:0004571]	calcium ion binding [GO:0005509]; mannosyl-oligosaccharide 1,2-alpha-mannosidase activity [GO:0004571]	membrane [GO:0016020]	GO:0005509; GO:0004571; GO:0016020
ST47_g3596	PHI:598	THIOL	ABB55459	TX:5022	Leptosphaeria maculans	Reduced virulence	1e-102	transferase activity, transferring acyl groups other than amino-acyl groups [GO:0016747]	transferase activity, transferring acyl groups other than amino-acyl groups [GO:0016747]	transferase activity, transferring acyl groups other than amino-acyl groups [GO:0016747]	-	GO:0016747
ST47_g3601	PHI:2570	CYB2	Q6FM61	5478	Candida glabrata	Reduced virulence	5e-58	FMN binding [GO:0010181]; oxidoreductase activity [GO:0016491]	oxidoreductase activity [GO:0016491]	FMN binding [GO:0010181]; oxidoreductase activity [GO:0016491]	-	GO:0010181; GO:0016491
ST47_g3605	PHI:1841	GzZC156	I1RIY6	5518	Gibberella zeae (related: Fusarium graminearum)	Unaffected pathogenicity	1e-87	DNA binding [GO:0003677]; nucleus [GO:0005634]; sequence-specific DNA binding RNA polymerase II transcription factor activity [GO:0000981]; zinc ion binding [GO:0008270]	sequence-specific DNA binding RNA polymerase II transcription factor activity [GO:0000981]	DNA binding [GO:0003677]; sequence-specific DNA binding RNA polymerase II transcription factor activity [GO:0000981]; zinc ion binding [GO:0008270]	nucleus [GO:0005634]	GO:0003677; GO:0005634; GO:0000981; GO:0008270
ST47_g3606	PHI:1836	GzZC151	I1RFH1	5518	Gibberella zeae (related: Fusarium graminearum)	Unaffected pathogenicity	5e-85	DNA binding [GO:0003677]; nucleus [GO:0005634]; transcription, DNA-templated [GO:0006351]; zinc ion binding [GO:0008270]	transcription, DNA-templated [GO:0006351]	DNA binding [GO:0003677]; zinc ion binding [GO:0008270]	nucleus [GO:0005634]	GO:0003677; GO:0005634; GO:0006351; GO:0008270
ST47_g3609	PHI:784	MGG_00056	EDK03390	TX:318829	Magnaporthe oryzae	Reduced virulence	9e-26	cytosol [GO:0005829]; nucleus [GO:0005634]; oxidoreductase activity [GO:0016491]	oxidoreductase activity [GO:0016491]	oxidoreductase activity [GO:0016491]	cytosol [GO:0005829]; nucleus [GO:0005634]	GO:0005829; GO:0005634; GO:0016491
ST47_g3611	PHI:1513	GzHOME011	I1RXH8	5518	Gibberella zeae (related: Fusarium graminearum)	Unaffected pathogenicity	0	DNA binding [GO:0003677]; metal ion binding [GO:0046872]; nucleus [GO:0005634]; regulation of transcription, DNA-templated [GO:0006355]	regulation of transcription, DNA-templated [GO:0006355]	DNA binding [GO:0003677]; metal ion binding [GO:0046872]	nucleus [GO:0005634]	GO:0003677; GO:0046872; GO:0005634; GO:0006355
ST47_g3612	PHI:812	MGG_10702	EDJ94108	TX:318829	Magnaporthe oryzae	Reduced virulence	5e-23	integral component of membrane [GO:0016021]; transmembrane transport [GO:0055085]	transmembrane transport [GO:0055085]	-	integral component of membrane [GO:0016021]	GO:0016021; GO:0055085
ST47_g3613	PHI:1629	GzWing001	I1RAH2	5518	Gibberella zeae (related: Fusarium graminearum)	Unaffected pathogenicity	4e-30	cell division site [GO:0032153]; endoplasmic reticulum [GO:0005783]; fungal-type vacuole membrane [GO:0000329]; intrinsic component of vacuolar membrane [GO:0031310]; microautophagy [GO:0016237]; mRNA binding [GO:0003729]; polyphosphate metabolic process [GO:0006797]; regulation of establishment or maintenance of cell polarity regulating cell shape [GO:2000769]; small GTPase mediated signal trans…	microautophagy [GO:0016237]; polyphosphate metabolic process [GO:0006797]; regulation of establishment or maintenance of cell polarity regulating cell shape [GO:2000769]; small GTPase mediated signal transduction [GO:0007264]; vacuolar transport [GO:0007034]; vacuole fusion, non-autophagic [GO:0042144]	mRNA binding [GO:0003729]	cell division site [GO:0032153]; endoplasmic reticulum [GO:0005783]; fungal-type vacuole membrane [GO:0000329]; intrinsic component of vacuolar membrane [GO:0031310]; vacuolar transporter chaperone complex [GO:0033254]	GO:0032153; GO:0005783; GO:0000329; GO:0031310; GO:0003729; GO:0016237; GO:0006797; GO:2000769; GO:0007264; GO:0007034; GO:0033254; GO:0042144
ST47_g3615	PHI:1325	GzbZIP007	I1RMI1	5518	Gibberella zeae (related: Fusarium graminearum)	Reduced virulence	2e-48	sequence-specific DNA binding [GO:0043565]; sequence-specific DNA binding transcription factor activity [GO:0003700]	sequence-specific DNA binding transcription factor activity [GO:0003700]	sequence-specific DNA binding [GO:0043565]; sequence-specific DNA binding transcription factor activity [GO:0003700]	-	GO:0043565; GO:0003700
ST47_g3618	PHI:22	UAC1	AAA57469	TX:5270	Ustilago maydis	Loss of pathogenicity	1e-13	-	-	-	-	-
ST47_g3620	PHI:2432	FgRgsA	I1RKA4	5518	Gibberella zeae (related: Fusarium graminearum)	Reduced virulence	7e-36	termination of G-protein coupled receptor signaling pathway [GO:0038032]	termination of G-protein coupled receptor signaling pathway [GO:0038032]	-	-	GO:0038032
ST47_g3621	PHI:1662	GzCCHC002	I1REJ1	5518	Gibberella zeae (related: Fusarium graminearum)	Unaffected pathogenicity	3e-83	integral component of membrane [GO:0016021]; transmembrane transport [GO:0055085]	transmembrane transport [GO:0055085]	-	integral component of membrane [GO:0016021]	GO:0016021; GO:0055085
ST47_g3624	PHI:491	YVH1	EAK96144	TX:5476	Candida albicans	Reduced virulence	6e-49	protein tyrosine/serine/threonine phosphatase activity [GO:0008138]; protein tyrosine phosphatase activity [GO:0004725]	protein tyrosine/serine/threonine phosphatase activity [GO:0008138]; protein tyrosine phosphatase activity [GO:0004725]	protein tyrosine/serine/threonine phosphatase activity [GO:0008138]; protein tyrosine phosphatase activity [GO:0004725]	-	GO:0004725; GO:0008138
ST47_g3625	PHI:1422	GzC2H090	I1S1B7	5518	Gibberella zeae (related: Fusarium graminearum)	Reduced virulence	1e-85	metal ion binding [GO:0046872]	-	metal ion binding [GO:0046872]	-	GO:0046872
ST47_g3633	PHI:1624	GzJUM006	I1SAP7	5518	Gibberella zeae (related: Fusarium graminearum)	Unaffected pathogenicity	0	DNA binding [GO:0003677]; regulation of transcription, DNA-templated [GO:0006355]	regulation of transcription, DNA-templated [GO:0006355]	DNA binding [GO:0003677]	-	GO:0003677; GO:0006355
ST47_g3650	PHI:2252	Fhk1	D0ES97	5507	Fusarium oxysporum	Reduced virulence	8e-20	membrane [GO:0016020]; phosphorelay sensor kinase activity [GO:0000155]	phosphorelay sensor kinase activity [GO:0000155]	phosphorelay sensor kinase activity [GO:0000155]	membrane [GO:0016020]	GO:0016020; GO:0000155
ST47_g3656	PHI:1300	GzbHLH001	I1RAL4	5518	Gibberella zeae (related: Fusarium graminearum)	Unaffected pathogenicity	1e-11	-	-	-	-	-
ST47_g3668	PHI:257	GAS2	AAF74764	TX:318829	Magnaporthe oryzae	Reduced virulence	2e-89	-	-	-	-	-
ST47_g3676	PHI:222	PELB	AAD09857	TX:5457	Colletotrichum gloeosporioides	Reduced virulence	4e-13	cellulose binding [GO:0030248]; extracellular region [GO:0005576]; hydrolase activity, hydrolyzing O-glycosyl compounds [GO:0004553]; lyase activity [GO:0016829]; polysaccharide catabolic process [GO:0000272]	hydrolase activity, hydrolyzing O-glycosyl compounds [GO:0004553]; lyase activity [GO:0016829]; polysaccharide catabolic process [GO:0000272]	cellulose binding [GO:0030248]; hydrolase activity, hydrolyzing O-glycosyl compounds [GO:0004553]; lyase activity [GO:0016829]	extracellular region [GO:0005576]	GO:0030248; GO:0005576; GO:0004553; GO:0016829; GO:0000272
ST47_g3678	PHI:512	CaNAG6	BAB43823	TX:5476	Candida albicans	Reduced virulence	1e-160	endoplasmic reticulum membrane [GO:0005789]; endoplasmic reticulum organization [GO:0007029]; GTPase activity [GO:0003924]; GTP binding [GO:0005525]; integral component of membrane [GO:0016021]	endoplasmic reticulum organization [GO:0007029]; GTPase activity [GO:0003924]	GTPase activity [GO:0003924]; GTP binding [GO:0005525]	endoplasmic reticulum membrane [GO:0005789]; integral component of membrane [GO:0016021]	GO:0005525; GO:0003924; GO:0005789; GO:0007029; GO:0016021
ST47_g3681	PHI:882	MGG_04985	EDJ95433	TX:318829	Magnaporthe oryzae	Reduced virulence	1e-34	aerobic respiration [GO:0009060]; cytoplasmic side of mitochondrial outer membrane [GO:0032473]; intracellular mRNA localization [GO:0008298]; mitochondrion localization [GO:0051646]; mitochondrion organization [GO:0007005]; mRNA binding [GO:0003729]; nuclear-transcribed mRNA catabolic process, deadenylation-dependent decay [GO:0000288]	aerobic respiration [GO:0009060]; intracellular mRNA localization [GO:0008298]; mitochondrion localization [GO:0051646]; mitochondrion organization [GO:0007005]; nuclear-transcribed mRNA catabolic process, deadenylation-dependent decay [GO:0000288]	mRNA binding [GO:0003729]	cytoplasmic side of mitochondrial outer membrane [GO:0032473]	GO:0009060; GO:0032473; GO:0008298; GO:0003729; GO:0051646; GO:0007005; GO:0000288
ST47_g3684	PHI:339	CLPT1	CAC41973	TX:290576	Colletotrichum lindemuthianum	Reduced virulence	1e-52	cytosol [GO:0005829]; exocytosis [GO:0006887]; fungal-type cell wall organization or biogenesis [GO:0071852]; GTP binding [GO:0005525]; mitotic cytokinesis [GO:0000281]; nucleus [GO:0005634]; protein transport [GO:0015031]; small GTPase mediated signal transduction [GO:0007264]; vacuole fusion, non-autophagic [GO:0042144]	exocytosis [GO:0006887]; fungal-type cell wall organization or biogenesis [GO:0071852]; mitotic cytokinesis [GO:0000281]; protein transport [GO:0015031]; small GTPase mediated signal transduction [GO:0007264]; vacuole fusion, non-autophagic [GO:0042144]	GTP binding [GO:0005525]	cytosol [GO:0005829]; nucleus [GO:0005634]	GO:0005525; GO:0005829; GO:0006887; GO:0071852; GO:0000281; GO:0005634; GO:0015031; GO:0007264; GO:0042144
ST47_g3689	PHI:1258	FGSG_10591	I1S5M8	5518	Gibberella zeae (related: Fusarium graminearum)	Unaffected pathogenicity	3e-117	ATP binding [GO:0005524]; cellular protein localization [GO:0034613]; cytoplasmic stress granule [GO:0010494]; cytosol [GO:0005829]; filamentous growth [GO:0030447]; negative regulation of macroautophagy [GO:0016242]; nucleus [GO:0005634]; protein serine/threonine kinase activity [GO:0004674]; regulation of pseudohyphal growth [GO:2000220]; TOR signaling [GO:0031929]	cellular protein localization [GO:0034613]; filamentous growth [GO:0030447]; negative regulation of macroautophagy [GO:0016242]; protein serine/threonine kinase activity [GO:0004674]; regulation of pseudohyphal growth [GO:2000220]; TOR signaling [GO:0031929]	ATP binding [GO:0005524]; protein serine/threonine kinase activity [GO:0004674]	cytoplasmic stress granule [GO:0010494]; cytosol [GO:0005829]; nucleus [GO:0005634]	GO:0005524; GO:0031929; GO:0034613; GO:0010494; GO:0005829; GO:0030447; GO:0016242; GO:0005634; GO:0004674; GO:2000220
ST47_g3691	PHI:184	RBT4	AAG09789	TX:5476	Candida albicans	Reduced virulence	1e-12	-	-	-	-	-
ST47_g3727	PHI:2321	SidI	Q4WR83	746128	Aspergillus fumigatus	Reduced virulence	2e-46	catalytic activity [GO:0003824]	catalytic activity [GO:0003824]	catalytic activity [GO:0003824]	-	GO:0003824
ST47_g3728	PHI:2169	Conserved hypothetical protein	MGG_06188	148305	Magnaporthe oryzae (related: Magnaporthe grisea)	Reduced virulence	1e-19	nucleic acid binding [GO:0003676]; nucleotide binding [GO:0000166]	-	nucleic acid binding [GO:0003676]; nucleotide binding [GO:0000166]	-	GO:0003676; GO:0000166
ST47_g3733	PHI:2038	Mir1	MGG_02370	148305	Magnaporthe oryzae (related: Magnaporthe grisea)	Unaffected pathogenicity	7e-11	endoplasmic reticulum [GO:0005783]; integral component of membrane [GO:0016021]; transport [GO:0006810]	transport [GO:0006810]	-	endoplasmic reticulum [GO:0005783]; integral component of membrane [GO:0016021]	GO:0005783; GO:0016021; GO:0006810
ST47_g3736	PHI:244	CLAP1	AAN62846	TX:290576	Colletotrichum lindemuthianum	Loss of pathogenicity	3e-06	metal ion binding [GO:0046872]; metal ion transport [GO:0030001]	metal ion transport [GO:0030001]	metal ion binding [GO:0046872]	-	GO:0046872; GO:0030001
ST47_g3738	PHI:1353	GzC2H013	I1RCM1	5518	Gibberella zeae (related: Fusarium graminearum)	Reduced virulence	7e-136	cellular chloride ion homeostasis [GO:0030644]; cellular response to blue light [GO:0071483]; cell wall chitin biosynthetic process [GO:0006038]; cytosol [GO:0005829]; cytosolic calcium ion homeostasis [GO:0051480]; metal ion binding [GO:0046872]; nucleus [GO:0005634]; positive regulation of cellular response to drug [GO:2001040]; positive regulation of sodium ion transport by positive regulation…	cellular chloride ion homeostasis [GO:0030644]; cellular response to blue light [GO:0071483]; cell wall chitin biosynthetic process [GO:0006038]; cytosolic calcium ion homeostasis [GO:0051480]; positive regulation of cellular response to drug [GO:2001040]; positive regulation of sodium ion transport by positive regulation of transcription from RNA polymerase II promoter [GO:0061423]; positive reg…	metal ion binding [GO:0046872]; RNA polymerase II core promoter proximal region sequence-specific DNA binding [GO:0000978]; RNA polymerase II core promoter proximal region sequence-specific DNA binding transcription factor activity involved in positive regulation of transcription [GO:0001077]	cytosol [GO:0005829]; nucleus [GO:0005634]	GO:0000978; GO:0001077; GO:0006038; GO:0030644; GO:0071483; GO:0005829; GO:0051480; GO:0046872; GO:0005634; GO:2001040; GO:0061423; GO:1900622; GO:0007329; GO:0061422; GO:0061400; GO:0061404; GO:0097301
ST47_g3742	PHI:281	CDC10	CAA81090	TX:5476	Candida albicans	Reduced virulence	3e-141	cell cycle [GO:0007049]; GTP binding [GO:0005525]	cell cycle [GO:0007049]	GTP binding [GO:0005525]	-	GO:0005525; GO:0007049
ST47_g3745	PHI:513	ARN1 (related: SIT1)	EAK97011	TX:5476	Candida albicans	Reduced virulence	3e-07	-	-	-	-	-
ST47_g3758	PHI:320	SSN6	AAL54912	TX:5476	Candida albicans	Reduced virulence	5e-06	-	-	-	-	-
ST47_g3764	PHI:1317	GzBrom002	I1RQE9	5518	Gibberella zeae (related: Fusarium graminearum)	Reduced virulence	1e-06	chromatin binding [GO:0003682]; chromatin remodeling [GO:0006338]; regulation of vesicle-mediated transport by regulation of transcription from RNA polymerase II promoter [GO:1900388]; RSC complex [GO:0016586]; sporulation resulting in formation of a cellular spore [GO:0030435]	chromatin remodeling [GO:0006338]; regulation of vesicle-mediated transport by regulation of transcription from RNA polymerase II promoter [GO:1900388]; sporulation resulting in formation of a cellular spore [GO:0030435]	chromatin binding [GO:0003682]	RSC complex [GO:0016586]	GO:0016586; GO:0003682; GO:0006338; GO:1900388; GO:0030435
ST47_g3767	PHI:1992	GzZC307	I1R983	5518	Gibberella zeae (related: Fusarium graminearum)	Unaffected pathogenicity	4e-22	nucleus [GO:0005634]; sequence-specific DNA binding RNA polymerase II transcription factor activity [GO:0000981]; zinc ion binding [GO:0008270]	sequence-specific DNA binding RNA polymerase II transcription factor activity [GO:0000981]	sequence-specific DNA binding RNA polymerase II transcription factor activity [GO:0000981]; zinc ion binding [GO:0008270]	nucleus [GO:0005634]	GO:0005634; GO:0000981; GO:0008270
ST47_g3770	PHI:423	VAD1	AAV41010	TX:5207	Cryptococcus neoformans	Reduced virulence	4e-10	ATP binding [GO:0005524]; ATP-dependent 3'-5' DNA helicase activity [GO:0043140]; DNA topological change [GO:0006265]; DNA unwinding involved in DNA replication [GO:0006268]; double-strand break repair via homologous recombination [GO:0000724]; gene conversion at mating-type locus, DNA double-strand break processing [GO:0031292]; intra-S DNA damage checkpoint [GO:0031573]; meiotic chromosome segr…	ATP-dependent 3'-5' DNA helicase activity [GO:0043140]; DNA topological change [GO:0006265]; DNA unwinding involved in DNA replication [GO:0006268]; double-strand break repair via homologous recombination [GO:0000724]; gene conversion at mating-type locus, DNA double-strand break processing [GO:0031292]; intra-S DNA damage checkpoint [GO:0031573]; meiotic chromosome segregation [GO:0045132]; meio…	ATP binding [GO:0005524]; ATP-dependent 3'-5' DNA helicase activity [GO:0043140]; nucleic acid binding [GO:0003676]	nuclear chromosome [GO:0000228]; nucleolus [GO:0005730]; RecQ helicase-Topo III complex [GO:0031422]	GO:0005524; GO:0043140; GO:0006265; GO:0006268; GO:0031422; GO:0000724; GO:0031292; GO:0031573; GO:0000706; GO:0045132; GO:0000070; GO:0010947; GO:0045950; GO:0000228; GO:0003676; GO:0005730; GO:0006301; GO:1903221; GO:0034065; GO:0001302; GO:0071140; GO:0000722; GO:0031860
ST47_g3771	PHI:538	FRT1	AAU87358	TX:40559	Botrytis cinerea	Unaffected pathogenicity	5e-44	integral component of membrane [GO:0016021]; substrate-specific transmembrane transporter activity [GO:0022891]	substrate-specific transmembrane transporter activity [GO:0022891]	substrate-specific transmembrane transporter activity [GO:0022891]	integral component of membrane [GO:0016021]	GO:0016021; GO:0022891
ST47_g3772	PHI:922	um03615	Q4P8E8	TX:5270	Ustilago maydis	Unaffected pathogenicity	3e-47	alcohol metabolic process [GO:0006066]; choline dehydrogenase activity [GO:0008812]; flavin adenine dinucleotide binding [GO:0050660]	alcohol metabolic process [GO:0006066]; choline dehydrogenase activity [GO:0008812]	choline dehydrogenase activity [GO:0008812]; flavin adenine dinucleotide binding [GO:0050660]	-	GO:0006066; GO:0008812; GO:0050660
ST47_g3773	PHI:441	BTP1	CAE55153	TX:40559	Botrytis cinerea	Reduced virulence	4e-19	peroxidase activity [GO:0004601]	peroxidase activity [GO:0004601]	peroxidase activity [GO:0004601]	-	GO:0004601
ST47_g3774	PHI:2488	Man1	G4ND25	148305	Magnaporthe oryzae (related: Magnaporthe grisea)	Unaffected pathogenicity	4e-27	calcium ion binding [GO:0005509]; mannosyl-oligosaccharide 1,2-alpha-mannosidase activity [GO:0004571]; membrane [GO:0016020]	mannosyl-oligosaccharide 1,2-alpha-mannosidase activity [GO:0004571]	calcium ion binding [GO:0005509]; mannosyl-oligosaccharide 1,2-alpha-mannosidase activity [GO:0004571]	membrane [GO:0016020]	GO:0005509; GO:0004571; GO:0016020
ST47_g3777	PHI:1974	GzZC289	I1RQN6	5518	Gibberella zeae (related: Fusarium graminearum)	Unaffected pathogenicity	4e-26	nucleus [GO:0005634]; sequence-specific DNA binding RNA polymerase II transcription factor activity [GO:0000981]; zinc ion binding [GO:0008270]	sequence-specific DNA binding RNA polymerase II transcription factor activity [GO:0000981]	sequence-specific DNA binding RNA polymerase II transcription factor activity [GO:0000981]; zinc ion binding [GO:0008270]	nucleus [GO:0005634]	GO:0005634; GO:0000981; GO:0008270
ST47_g3779	PHI:716	ZEB1	ABB90284	TX:5518	Fusarium graminearum	Unaffected pathogenicity	2e-57	flavin adenine dinucleotide binding [GO:0050660]; UDP-N-acetylmuramate dehydrogenase activity [GO:0008762]	UDP-N-acetylmuramate dehydrogenase activity [GO:0008762]	flavin adenine dinucleotide binding [GO:0050660]; UDP-N-acetylmuramate dehydrogenase activity [GO:0008762]	-	GO:0008762; GO:0050660
ST47_g3783	PHI:2247	Sch1	EAT82552	13684	Phaeosphaeria nodorum (related: Stagonospora nodorum)	Unaffected pathogenicity	7e-71	oxidoreductase activity [GO:0016491]	oxidoreductase activity [GO:0016491]	oxidoreductase activity [GO:0016491]	-	GO:0016491
ST47_g3785	PHI:538	FRT1	AAU87358	TX:40559	Botrytis cinerea	Unaffected pathogenicity	2e-19	carbohydrate transport [GO:0008643]; integral component of membrane [GO:0016021]; substrate-specific transmembrane transporter activity [GO:0022891]	carbohydrate transport [GO:0008643]; substrate-specific transmembrane transporter activity [GO:0022891]	substrate-specific transmembrane transporter activity [GO:0022891]	integral component of membrane [GO:0016021]	GO:0008643; GO:0016021; GO:0022891
ST47_g3793	PHI:323	VFGLU1	AAO63562	TX:93591	Verticillium fungicola	Reduced virulence	5e-07	carbohydrate metabolic process [GO:0005975]; hydrolase activity, hydrolyzing O-glycosyl compounds [GO:0004553]	carbohydrate metabolic process [GO:0005975]; hydrolase activity, hydrolyzing O-glycosyl compounds [GO:0004553]	hydrolase activity, hydrolyzing O-glycosyl compounds [GO:0004553]	-	GO:0005975; GO:0004553
ST47_g3794	PHI:1367	GzC2H028	I1RK94	5518	Gibberella zeae (related: Fusarium graminearum)	Unaffected pathogenicity	5e-87	metal ion binding [GO:0046872]; negative regulation of transcription from RNA polymerase II promoter [GO:0000122]; nucleus [GO:0005634]; positive regulation of proteasomal ubiquitin-dependent protein catabolic process [GO:0032436]; positive regulation of transcription from RNA polymerase II promoter in response to stress [GO:0036003]; regulation of DNA repair [GO:0006282]; RNA polymerase II core …	negative regulation of transcription from RNA polymerase II promoter [GO:0000122]; positive regulation of proteasomal ubiquitin-dependent protein catabolic process [GO:0032436]; positive regulation of transcription from RNA polymerase II promoter in response to stress [GO:0036003]; regulation of DNA repair [GO:0006282]; RNA polymerase II core promoter proximal region sequence-specific DNA binding…	metal ion binding [GO:0046872]; RNA polymerase II core promoter proximal region sequence-specific DNA binding [GO:0000978]; RNA polymerase II core promoter proximal region sequence-specific DNA binding transcription factor activity involved in positive regulation of transcription [GO:0001077]	nucleus [GO:0005634]	GO:0000978; GO:0001077; GO:0046872; GO:0000122; GO:0005634; GO:0032436; GO:0036003; GO:0006282
ST47_g3797	PHI:1689	GzZC004	I1S018	5518	Gibberella zeae (related: Fusarium graminearum)	Unaffected pathogenicity	0	DNA binding [GO:0003677]; nucleus [GO:0005634]; sequence-specific DNA binding RNA polymerase II transcription factor activity [GO:0000981]; zinc ion binding [GO:0008270]	sequence-specific DNA binding RNA polymerase II transcription factor activity [GO:0000981]	DNA binding [GO:0003677]; sequence-specific DNA binding RNA polymerase II transcription factor activity [GO:0000981]; zinc ion binding [GO:0008270]	nucleus [GO:0005634]	GO:0003677; GO:0005634; GO:0000981; GO:0008270
ST47_g3811	PHI:1260	FGSG_13944	I1RUC7	5518	Gibberella zeae (related: Fusarium graminearum)	Unaffected pathogenicity	3e-11	aspartic-type endopeptidase activity [GO:0004190]; cyclin-dependent protein serine/threonine kinase inhibitor activity [GO:0004861]; lipid metabolic process [GO:0006629]; nucleus [GO:0005634]; phosphate-containing compound metabolic process [GO:0006796]; phosphoric diester hydrolase activity [GO:0008081]	aspartic-type endopeptidase activity [GO:0004190]; cyclin-dependent protein serine/threonine kinase inhibitor activity [GO:0004861]; lipid metabolic process [GO:0006629]; phosphate-containing compound metabolic process [GO:0006796]; phosphoric diester hydrolase activity [GO:0008081]	aspartic-type endopeptidase activity [GO:0004190]; cyclin-dependent protein serine/threonine kinase inhibitor activity [GO:0004861]; phosphoric diester hydrolase activity [GO:0008081]	nucleus [GO:0005634]	GO:0004190; GO:0004861; GO:0006629; GO:0005634; GO:0006796; GO:0008081
ST47_g3814	PHI:441	BTP1	CAE55153	TX:40559	Botrytis cinerea	Reduced virulence	3e-21	integral component of membrane [GO:0016021]; transmembrane transport [GO:0055085]	transmembrane transport [GO:0055085]	-	integral component of membrane [GO:0016021]	GO:0016021; GO:0055085
ST47_g3815	PHI:598	THIOL	ABB55459	TX:5022	Leptosphaeria maculans	Reduced virulence	7e-06	transferase activity, transferring acyl groups other than amino-acyl groups [GO:0016747]	transferase activity, transferring acyl groups other than amino-acyl groups [GO:0016747]	transferase activity, transferring acyl groups other than amino-acyl groups [GO:0016747]	-	GO:0016747
ST47_g3818	PHI:1555	GzMyb019	I1RDG6	5518	Gibberella zeae (related: Fusarium graminearum)	Unaffected pathogenicity	2e-30	integral component of membrane [GO:0016021]; transmembrane transport [GO:0055085]	transmembrane transport [GO:0055085]	-	integral component of membrane [GO:0016021]	GO:0016021; GO:0055085
ST47_g3823	PHI:2175	NMR3	MGG_09705	148305	Magnaporthe oryzae (related: Magnaporthe grisea)	Reduced virulence	2e-51	-	-	-	-	-
ST47_g3826	PHI:2511	Pes1	Q4WT66	746128	Aspergillus fumigatus	Reduced virulence	1e-99	catalytic activity [GO:0003824]	catalytic activity [GO:0003824]	catalytic activity [GO:0003824]	-	GO:0003824
ST47_g3828	PHI:255	FUM1 (related: FUM5)	AAD43562	TX:5127	Gibberella moniliformis	Unaffected pathogenicity	0	oxidoreductase activity [GO:0016491]; transferase activity [GO:0016740]; zinc ion binding [GO:0008270]	oxidoreductase activity [GO:0016491]; transferase activity [GO:0016740]	oxidoreductase activity [GO:0016491]; transferase activity [GO:0016740]; zinc ion binding [GO:0008270]	-	GO:0016491; GO:0016740; GO:0008270
ST47_g3829	PHI:1049	CTB2	ABK64180	TX:29003	Cercospora nicotianae	Reduced virulence	2e-38	O-methyltransferase activity [GO:0008171]	O-methyltransferase activity [GO:0008171]	O-methyltransferase activity [GO:0008171]	-	GO:0008171
ST47_g3831	PHI:2094	Yvc1	MGG_09828	148305	Magnaporthe oryzae (related: Magnaporthe grisea)	Mixed outcome	5e-16	-	-	-	-	-
ST47_g3838	PHI:2488	Man1	G4ND25	148305	Magnaporthe oryzae (related: Magnaporthe grisea)	Unaffected pathogenicity	6e-58	calcium ion binding [GO:0005509]; mannosyl-oligosaccharide 1,2-alpha-mannosidase activity [GO:0004571]; membrane [GO:0016020]	mannosyl-oligosaccharide 1,2-alpha-mannosidase activity [GO:0004571]	calcium ion binding [GO:0005509]; mannosyl-oligosaccharide 1,2-alpha-mannosidase activity [GO:0004571]	membrane [GO:0016020]	GO:0005509; GO:0004571; GO:0016020
ST47_g3842	PHI:439	TRI6	BAA83722	TX:5518	Fusarium graminearum	Reduced virulence	5e-21	-	-	-	-	-
ST47_g3873	PHI:1752	GzZC067	I1RZR8	5518	Gibberella zeae (related: Fusarium graminearum)	Unaffected pathogenicity	2e-10	nucleus [GO:0005634]; sequence-specific DNA binding RNA polymerase II transcription factor activity [GO:0000981]; zinc ion binding [GO:0008270]	sequence-specific DNA binding RNA polymerase II transcription factor activity [GO:0000981]	sequence-specific DNA binding RNA polymerase II transcription factor activity [GO:0000981]; zinc ion binding [GO:0008270]	nucleus [GO:0005634]	GO:0005634; GO:0000981; GO:0008270
ST47_g3880	PHI:438	BcBOT1 (related: CND5)	AAQ16576	TX:40559	Botrytis cinerea	Reduced virulence	5e-27	heme binding [GO:0020037]; iron ion binding [GO:0005506]; monooxygenase activity [GO:0004497]; oxidoreductase activity, acting on paired donors, with incorporation or reduction of molecular oxygen [GO:0016705]	monooxygenase activity [GO:0004497]; oxidoreductase activity, acting on paired donors, with incorporation or reduction of molecular oxygen [GO:0016705]	heme binding [GO:0020037]; iron ion binding [GO:0005506]; monooxygenase activity [GO:0004497]; oxidoreductase activity, acting on paired donors, with incorporation or reduction of molecular oxygen [GO:0016705]	-	GO:0020037; GO:0005506; GO:0004497; GO:0016705
ST47_g3881	PHI:2038	Mir1	MGG_02370	148305	Magnaporthe oryzae (related: Magnaporthe grisea)	Unaffected pathogenicity	2e-09	integral component of membrane [GO:0016021]; transmembrane transport [GO:0055085]	transmembrane transport [GO:0055085]	-	integral component of membrane [GO:0016021]	GO:0016021; GO:0055085
ST47_g3882	PHI:507	CaRAS1	AAF03566	TX:5476	Candida albicans	Reduced virulence	7e-32	GTP binding [GO:0005525]; small GTPase mediated signal transduction [GO:0007264]	small GTPase mediated signal transduction [GO:0007264]	GTP binding [GO:0005525]	-	GO:0005525; GO:0007264
ST47_g3883	PHI:1447	GzGATA005	I1RUP1	5518	Gibberella zeae (related: Fusarium graminearum)	Unaffected pathogenicity	0	sequence-specific DNA binding [GO:0043565]; sequence-specific DNA binding transcription factor activity [GO:0003700]; signal transducer activity [GO:0004871]; zinc ion binding [GO:0008270]	sequence-specific DNA binding transcription factor activity [GO:0003700]; signal transducer activity [GO:0004871]	sequence-specific DNA binding [GO:0043565]; sequence-specific DNA binding transcription factor activity [GO:0003700]; signal transducer activity [GO:0004871]; zinc ion binding [GO:0008270]	-	GO:0043565; GO:0003700; GO:0004871; GO:0008270
ST47_g3887	PHI:1057	MTP1	ABP98949	TX:318829	Magnaporthe oryzae	Unaffected pathogenicity	3e-17	-	-	-	-	-
ST47_g3888	PHI:441	BTP1	CAE55153	TX:40559	Botrytis cinerea	Reduced virulence	1e-08	-	-	-	-	-
ST47_g3889	PHI:2042	ABC3	Q3Y5V5	148305	Magnaporthe oryzae (related: Magnaporthe grisea)	Loss of pathogenicity	6e-22	ATPase activity, coupled to transmembrane movement of substances [GO:0042626]; ATP binding [GO:0005524]; integral component of membrane [GO:0016021]	ATPase activity, coupled to transmembrane movement of substances [GO:0042626]	ATPase activity, coupled to transmembrane movement of substances [GO:0042626]; ATP binding [GO:0005524]	integral component of membrane [GO:0016021]	GO:0005524; GO:0042626; GO:0016021
ST47_g3894	PHI:2269	Mdh1	AY788902	13684	Phaeosphaeria nodorum (related: Stagonospora nodorum)	Unaffected pathogenicity	3e-69	oxidoreductase activity [GO:0016491]	oxidoreductase activity [GO:0016491]	oxidoreductase activity [GO:0016491]	-	GO:0016491
ST47_g3895	PHI:2329	CTB4	A0ST42	29003	Cercospora nicotianae	Reduced virulence	8e-101	integral component of membrane [GO:0016021]; transmembrane transport [GO:0055085]	transmembrane transport [GO:0055085]	-	integral component of membrane [GO:0016021]	GO:0016021; GO:0055085
ST47_g3897	PHI:1662	GzCCHC002	I1REJ1	5518	Gibberella zeae (related: Fusarium graminearum)	Unaffected pathogenicity	3e-91	integral component of membrane [GO:0016021]; transmembrane transport [GO:0055085]	transmembrane transport [GO:0055085]	-	integral component of membrane [GO:0016021]	GO:0016021; GO:0055085
ST47_g3902	PHI:1555	GzMyb019	I1RDG6	5518	Gibberella zeae (related: Fusarium graminearum)	Unaffected pathogenicity	5e-20	integral component of membrane [GO:0016021]; transmembrane transport [GO:0055085]	transmembrane transport [GO:0055085]	-	integral component of membrane [GO:0016021]	GO:0016021; GO:0055085
ST47_g3912	PHI:2474	imd1	E3P6S0	5207	Cryptococcus neoformans	Reduced virulence	0	cytosol [GO:0005829]; GMP biosynthetic process [GO:0006177]; IMP dehydrogenase activity [GO:0003938]; metal ion binding [GO:0046872]; nucleotide binding [GO:0000166]	GMP biosynthetic process [GO:0006177]; IMP dehydrogenase activity [GO:0003938]	IMP dehydrogenase activity [GO:0003938]; metal ion binding [GO:0046872]; nucleotide binding [GO:0000166]	cytosol [GO:0005829]	GO:0006177; GO:0003938; GO:0005829; GO:0046872; GO:0000166
ST47_g3918	PHI:438	BcBOT1 (related: CND5)	AAQ16576	TX:40559	Botrytis cinerea	Reduced virulence	2e-33	heme binding [GO:0020037]; iron ion binding [GO:0005506]; monooxygenase activity [GO:0004497]; oxidoreductase activity, acting on paired donors, with incorporation or reduction of molecular oxygen [GO:0016705]	monooxygenase activity [GO:0004497]; oxidoreductase activity, acting on paired donors, with incorporation or reduction of molecular oxygen [GO:0016705]	heme binding [GO:0020037]; iron ion binding [GO:0005506]; monooxygenase activity [GO:0004497]; oxidoreductase activity, acting on paired donors, with incorporation or reduction of molecular oxygen [GO:0016705]	-	GO:0020037; GO:0005506; GO:0004497; GO:0016705
ST47_g3919	PHI:441	BTP1	CAE55153	TX:40559	Botrytis cinerea	Reduced virulence	6e-19	-	-	-	-	-
ST47_g3925	PHI:323	VFGLU1	AAO63562	TX:93591	Verticillium fungicola	Reduced virulence	1e-25	carbohydrate metabolic process [GO:0005975]; hydrolase activity, hydrolyzing O-glycosyl compounds [GO:0004553]	carbohydrate metabolic process [GO:0005975]; hydrolase activity, hydrolyzing O-glycosyl compounds [GO:0004553]	hydrolase activity, hydrolyzing O-glycosyl compounds [GO:0004553]	-	GO:0005975; GO:0004553
ST47_g3935	PHI:1515	GzHOMEL009	I1RG67	5518	Gibberella zeae (related: Fusarium graminearum)	Unaffected pathogenicity	7e-40	chromatin binding [GO:0003682]	-	chromatin binding [GO:0003682]	-	GO:0003682
ST47_g3936	PHI:1544	GzMyb008	I1RG68	5518	Gibberella zeae (related: Fusarium graminearum)	Unaffected pathogenicity	1e-48	chromatin binding [GO:0003682]; DNA binding [GO:0003677]	-	chromatin binding [GO:0003682]; DNA binding [GO:0003677]	-	GO:0003677; GO:0003682
ST47_g3937	PHI:1543	GzMyb007	I1RFQ3	5518	Gibberella zeae (related: Fusarium graminearum)	Unaffected pathogenicity	2e-66	chromatin binding [GO:0003682]; DNA binding [GO:0003677]	-	chromatin binding [GO:0003682]; DNA binding [GO:0003677]	-	GO:0003677; GO:0003682
ST47_g3941	PHI:1555	GzMyb019	I1RDG6	5518	Gibberella zeae (related: Fusarium graminearum)	Unaffected pathogenicity	5e-41	integral component of membrane [GO:0016021]; transmembrane transport [GO:0055085]	transmembrane transport [GO:0055085]	-	integral component of membrane [GO:0016021]	GO:0016021; GO:0055085
ST47_g3942	PHI:1937	GzZC252	I1RN12	5518	Gibberella zeae (related: Fusarium graminearum)	Unaffected pathogenicity	6e-125	DNA binding [GO:0003677]; nucleus [GO:0005634]; sequence-specific DNA binding RNA polymerase II transcription factor activity [GO:0000981]; zinc ion binding [GO:0008270]	sequence-specific DNA binding RNA polymerase II transcription factor activity [GO:0000981]	DNA binding [GO:0003677]; sequence-specific DNA binding RNA polymerase II transcription factor activity [GO:0000981]; zinc ion binding [GO:0008270]	nucleus [GO:0005634]	GO:0003677; GO:0005634; GO:0000981; GO:0008270
ST47_g3946	PHI:1974	GzZC289	I1RQN6	5518	Gibberella zeae (related: Fusarium graminearum)	Unaffected pathogenicity	3e-30	nucleus [GO:0005634]; sequence-specific DNA binding RNA polymerase II transcription factor activity [GO:0000981]; zinc ion binding [GO:0008270]	sequence-specific DNA binding RNA polymerase II transcription factor activity [GO:0000981]	sequence-specific DNA binding RNA polymerase II transcription factor activity [GO:0000981]; zinc ion binding [GO:0008270]	nucleus [GO:0005634]	GO:0005634; GO:0000981; GO:0008270
ST47_g3947	PHI:874	MGG_00435	EDK02952	TX:318829	Magnaporthe oryzae	Loss of pathogenicity	4e-09	-	-	-	-	-
ST47_g3948	PHI:491	YVH1	EAK96144	TX:5476	Candida albicans	Reduced virulence	8e-23	protein tyrosine/serine/threonine phosphatase activity [GO:0008138]; protein tyrosine phosphatase activity [GO:0004725]	protein tyrosine/serine/threonine phosphatase activity [GO:0008138]; protein tyrosine phosphatase activity [GO:0004725]	protein tyrosine/serine/threonine phosphatase activity [GO:0008138]; protein tyrosine phosphatase activity [GO:0004725]	-	GO:0004725; GO:0008138
ST47_g3951	PHI:1029	bcpme2	CAD21438	TX:40559	Botrytis cinerea	Unaffected pathogenicity	4e-24	aspartyl esterase activity [GO:0045330]; cell wall [GO:0005618]; cell wall modification [GO:0042545]; pectinesterase activity [GO:0030599]	aspartyl esterase activity [GO:0045330]; cell wall modification [GO:0042545]; pectinesterase activity [GO:0030599]	aspartyl esterase activity [GO:0045330]; pectinesterase activity [GO:0030599]	cell wall [GO:0005618]	GO:0045330; GO:0005618; GO:0042545; GO:0030599
ST47_g3956	PHI:1654	GzWing027	I1S4Q8	5518	Gibberella zeae (related: Fusarium graminearum)	Unaffected pathogenicity	2e-16	nucleus [GO:0005634]; sequence-specific DNA binding [GO:0043565]; sequence-specific DNA binding transcription factor activity [GO:0003700]; transcription, DNA-templated [GO:0006351]	sequence-specific DNA binding transcription factor activity [GO:0003700]; transcription, DNA-templated [GO:0006351]	sequence-specific DNA binding [GO:0043565]; sequence-specific DNA binding transcription factor activity [GO:0003700]	nucleus [GO:0005634]	GO:0005634; GO:0043565; GO:0003700; GO:0006351
ST47_g3957	PHI:115	PGX1	AAC26146	TX:5017	Cochliobolus carbonum	Unaffected pathogenicity	0	carbohydrate metabolic process [GO:0005975]; cell wall organization [GO:0071555]; extracellular region [GO:0005576]; polygalacturonase activity [GO:0004650]	carbohydrate metabolic process [GO:0005975]; cell wall organization [GO:0071555]; polygalacturonase activity [GO:0004650]	polygalacturonase activity [GO:0004650]	extracellular region [GO:0005576]	GO:0005975; GO:0071555; GO:0005576; GO:0004650
ST47_g3960	PHI:573	XYL3	AAC62816	TX:5017	Cochliobolus carbonum	Unaffected pathogenicity	1e-105	endo-1,4-beta-xylanase activity [GO:0031176]; xylan catabolic process [GO:0045493]	endo-1,4-beta-xylanase activity [GO:0031176]; xylan catabolic process [GO:0045493]	endo-1,4-beta-xylanase activity [GO:0031176]	-	GO:0031176; GO:0045493
ST47_g3966	PHI:59	THR1	BAA18962	TX:5462	Colletotrichum lagenarium	Reduced virulence	3e-16	oxidoreductase activity [GO:0016491]	oxidoreductase activity [GO:0016491]	oxidoreductase activity [GO:0016491]	-	GO:0016491
ST47_g3971	PHI:2058	LHS1	MGG_06648.5	148305	Magnaporthe oryzae (related: Magnaporthe grisea)	Reduced virulence	2e-24	ATP binding [GO:0005524]; protein folding [GO:0006457]	protein folding [GO:0006457]	ATP binding [GO:0005524]	-	GO:0005524; GO:0006457
ST47_g3973	PHI:443	CBL1	I1RE58	TX:5518	Fusarium graminearum	Reduced virulence	0	'de novo' L-methionine biosynthetic process [GO:0071266]; cystathionine beta-lyase activity [GO:0004121]; pyridoxal phosphate binding [GO:0030170]	'de novo' L-methionine biosynthetic process [GO:0071266]; cystathionine beta-lyase activity [GO:0004121]	cystathionine beta-lyase activity [GO:0004121]; pyridoxal phosphate binding [GO:0030170]	-	GO:0071266; GO:0004121; GO:0030170
ST47_g3975	PHI:1161	MgMfs1	A4ZGP3	54734	Mycosphaerella graminicola (related: Zymoseptoria triticii)	Sensitive to chemical	1e-61	integral component of membrane [GO:0016021]; transmembrane transport [GO:0055085]	transmembrane transport [GO:0055085]	-	integral component of membrane [GO:0016021]	GO:0016021; GO:0055085
ST47_g3976	PHI:1365	GzC2H025	I1RJQ4	5518	Gibberella zeae (related: Fusarium graminearum)	Unaffected pathogenicity	2e-27	metal ion binding [GO:0046872]; nucleic acid binding [GO:0003676]	-	metal ion binding [GO:0046872]; nucleic acid binding [GO:0003676]	-	GO:0046872; GO:0003676
[truncated: 1,715 more rows]
