# Supplementary material for: Draft genome sequencing and secretome analysis of fungal phytopathogen Ascochyta rabiei provides insight into the necrotrophic effector repertoire
Source: Sci Rep. 2016 Apr 19;6:24638. doi: 10.1038/srep24638 (PMC4835772; doi:10.1038/srep24638)
Supplement: Supplementary Dataset 11 [file srep24638-s12.xls]

## Sheet: Sheet 1
Supplementary Data 11
Supplementary Data 11. Annotations of 1,444 A. rabiei genes predicted to be involved in virulence and pathogenicity by PHI-base.
	Gene ID	PHI Accession	Gene Name	Protein Accession	NCBI TAX ID	Species	Phenotype	E-value	Gene ontology (GO)	Gene ontology (biological process)	Gene ontology (molecular function)	Gene ontology (cellular component)	Gene ontology IDs
ST47_g2	PHI:510	CaNAG3	EAK93097	TX:5476	Candida albicans	Reduced virulence	2e-19	integral component of membrane [GO:0016021]; transmembrane transport [GO:0055085]	transmembrane transport [GO:0055085]	-	integral component of membrane [GO:0016021]	GO:0016021; GO:0055085
ST47_g5	PHI:61	BGL2	AAA21151	TX:5476	Candida albicans	Reduced virulence	6e-12	carbohydrate metabolic process [GO:0005975]	carbohydrate metabolic process [GO:0005975]	-	-	GO:0005975
ST47_g7	PHI:479	MEP1	AAQ07436	TX:199306	Coccidioides posadasii	Reduced virulence	5e-59	metallopeptidase activity [GO:0008237]	metallopeptidase activity [GO:0008237]	metallopeptidase activity [GO:0008237]	-	GO:0008237
ST47_g11	PHI:911	um11451	-	TX:5270	Ustilago maydis	Reduced virulence	7e-17	nuclear envelope [GO:0005635]; proteasome regulatory particle, lid subcomplex [GO:0008541]; proteasome storage granule [GO:0034515]	-	-	nuclear envelope [GO:0005635]; proteasome regulatory particle, lid subcomplex [GO:0008541]; proteasome storage granule [GO:0034515]	GO:0005635; GO:0008541; GO:0034515
ST47_g29	PHI:2020	Tup1	XP_759427	5270	Ustilago maydis	Mixed outcome	1e-08	-	-	-	-	-
ST47_g30	PHI:2530	TUB1	Q4WKG5	746128	Aspergillus fumigatus	Mixed outcome	0	cytoplasm [GO:0005737]; GTPase activity [GO:0003924]; GTP binding [GO:0005525]; microtubule [GO:0005874]; microtubule-based process [GO:0007017]; protein polymerization [GO:0051258]; structural constituent of cytoskeleton [GO:0005200]	GTPase activity [GO:0003924]; microtubule-based process [GO:0007017]; protein polymerization [GO:0051258]	GTPase activity [GO:0003924]; GTP binding [GO:0005525]; structural constituent of cytoskeleton [GO:0005200]	cytoplasm [GO:0005737]; microtubule [GO:0005874]	GO:0005525; GO:0003924; GO:0005737; GO:0005874; GO:0007017; GO:0051258; GO:0005200
ST47_g47	PHI:404	PTH11	AAD30436	TX:318829	Magnaporthe oryzae	Reduced virulence	8e-22	-	-	-	-	-
ST47_g69	PHI:55	PKS1	AAB08104	TX:5016	Cochliobolus heterostrophus	Reduced virulence	6e-18	oxidoreductase activity [GO:0016491]; zinc ion binding [GO:0008270]	oxidoreductase activity [GO:0016491]	oxidoreductase activity [GO:0016491]; zinc ion binding [GO:0008270]	-	GO:0016491; GO:0008270
ST47_g84	PHI:1071	Gas1	CAF05793	TX:5270	Ustilago maydis	Loss of pathogenicity	2e-42	carbohydrate binding [GO:0030246]; carbohydrate metabolic process [GO:0005975]; hydrolase activity, hydrolyzing O-glycosyl compounds [GO:0004553]	carbohydrate metabolic process [GO:0005975]; hydrolase activity, hydrolyzing O-glycosyl compounds [GO:0004553]	carbohydrate binding [GO:0030246]; hydrolase activity, hydrolyzing O-glycosyl compounds [GO:0004553]	-	GO:0030246; GO:0005975; GO:0004553
ST47_g92	PHI:228	PLB1	AAF65220	TX:5207	Cryptococcus neoformans	Reduced virulence	1e-12	phospholipase activity [GO:0004620]; phospholipid catabolic process [GO:0009395]	phospholipase activity [GO:0004620]; phospholipid catabolic process [GO:0009395]	phospholipase activity [GO:0004620]	-	GO:0004620; GO:0009395
ST47_g106	PHI:2042	ABC3	Q3Y5V5	148305	Magnaporthe oryzae (related: Magnaporthe grisea)	Loss of pathogenicity	3e-17	ATPase activity, coupled to transmembrane movement of substances [GO:0042626]; ATP binding [GO:0005524]; integral component of membrane [GO:0016021]	ATPase activity, coupled to transmembrane movement of substances [GO:0042626]	ATPase activity, coupled to transmembrane movement of substances [GO:0042626]; ATP binding [GO:0005524]	integral component of membrane [GO:0016021]	GO:0005524; GO:0042626; GO:0016021
ST47_g109	PHI:112	MAK1	AAC49410	TX:140110	Nectria haematococca (related: Fusarium solani)	Reduced virulence	6e-08	oxidoreductase activity [GO:0016491]	oxidoreductase activity [GO:0016491]	oxidoreductase activity [GO:0016491]	-	GO:0016491
ST47_g117	PHI:404	PTH11	AAD30436	TX:318829	Magnaporthe oryzae	Reduced virulence	8e-16	-	-	-	-	-
ST47_g135	PHI:277	BCP1	AAQ16572	TX:40559	Botrytis cinerea	Reduced virulence	2e-36	peptidyl-prolyl cis-trans isomerase activity [GO:0003755]; protein folding [GO:0006457]	peptidyl-prolyl cis-trans isomerase activity [GO:0003755]; protein folding [GO:0006457]	peptidyl-prolyl cis-trans isomerase activity [GO:0003755]	-	GO:0003755; GO:0006457
ST47_g140	PHI:2020	Tup1	XP_759427	5270	Ustilago maydis	Mixed outcome	1e-11	carbohydrate metabolic process [GO:0005975]; cytosol [GO:0005829]; GID complex [GO:0034657]; hydrolase activity, hydrolyzing O-glycosyl compounds [GO:0004553]; mitotic spindle pole body [GO:0044732]; negative regulation of gluconeogenesis [GO:0045721]; proteasome-mediated ubiquitin-dependent protein catabolic process [GO:0043161]; regulation of pheromone-dependent signal transduction involved in …	carbohydrate metabolic process [GO:0005975]; hydrolase activity, hydrolyzing O-glycosyl compounds [GO:0004553]; negative regulation of gluconeogenesis [GO:0045721]; proteasome-mediated ubiquitin-dependent protein catabolic process [GO:0043161]; regulation of pheromone-dependent signal transduction involved in conjugation with cellular fusion [GO:0010969]	hydrolase activity, hydrolyzing O-glycosyl compounds [GO:0004553]	cytosol [GO:0005829]; GID complex [GO:0034657]; mitotic spindle pole body [GO:0044732]	GO:0034657; GO:0005975; GO:0005829; GO:0004553; GO:0044732; GO:0045721; GO:0043161; GO:0010969
ST47_g148	PHI:2034	MFP1	G4MZY1	148305	Magnaporthe oryzae (related: Magnaporthe grisea)	Reduced virulence	4e-06	oxidoreductase activity [GO:0016491]	oxidoreductase activity [GO:0016491]	oxidoreductase activity [GO:0016491]	-	GO:0016491
ST47_g151	PHI:2378	DEP4	D2E9W9	29001	Alternaria brassicicola	Mixed outcome	2e-63	-	-	-	-	-
ST47_g161	PHI:1133	Lmepi	B9DR51	5022	Leptosphaeria maculans	Loss of pathogenicity	3e-06	methionine adenosyltransferase complex [GO:0048269]; methionine adenosyltransferase regulator activity [GO:0048270]; S-adenosylmethionine biosynthetic process [GO:0006556]	methionine adenosyltransferase regulator activity [GO:0048270]; S-adenosylmethionine biosynthetic process [GO:0006556]	methionine adenosyltransferase regulator activity [GO:0048270]	methionine adenosyltransferase complex [GO:0048269]	GO:0006556; GO:0048269; GO:0048270
ST47_g171	PHI:2204	endo-1,4-beta-xylanase [GH10 family]	MGG_01542	148305	Magnaporthe oryzae (related: Magnaporthe grisea)	Reduced virulence	5e-144	endo-1,4-beta-xylanase activity [GO:0031176]; xylan catabolic process [GO:0045493]	endo-1,4-beta-xylanase activity [GO:0031176]; xylan catabolic process [GO:0045493]	endo-1,4-beta-xylanase activity [GO:0031176]	-	GO:0031176; GO:0045493
ST47_g183	PHI:441	BTP1	CAE55153	TX:40559	Botrytis cinerea	Reduced virulence	4e-21	-	-	-	-	-
ST47_g186	PHI:404	PTH11	AAD30436	TX:318829	Magnaporthe oryzae	Reduced virulence	3e-30	-	-	-	-	-
ST47_g188	PHI:320	SSN6	AAL54912	TX:5476	Candida albicans	Reduced virulence	6e-07	anaphase-promoting complex [GO:0005680]; regulation of mitotic metaphase/anaphase transition [GO:0030071]	regulation of mitotic metaphase/anaphase transition [GO:0030071]	-	anaphase-promoting complex [GO:0005680]	GO:0005680; GO:0030071
ST47_g199	PHI:1071	Gas1	CAF05793	TX:5270	Ustilago maydis	Loss of pathogenicity	0	carbohydrate binding [GO:0030246]; cellular oligosaccharide metabolic process [GO:0051691]; endoplasmic reticulum lumen [GO:0005788]; fungal-type cell wall biogenesis [GO:0009272]; glucan 1,3-alpha-glucosidase activity [GO:0033919]; glucosidase II complex [GO:0017177]	cellular oligosaccharide metabolic process [GO:0051691]; fungal-type cell wall biogenesis [GO:0009272]; glucan 1,3-alpha-glucosidase activity [GO:0033919]	carbohydrate binding [GO:0030246]; glucan 1,3-alpha-glucosidase activity [GO:0033919]	endoplasmic reticulum lumen [GO:0005788]; glucosidase II complex [GO:0017177]	GO:0030246; GO:0051691; GO:0005788; GO:0009272; GO:0033919; GO:0017177
ST47_g206	PHI:2550	NOB1	Q4WES1	746128	Aspergillus fumigatus	Mixed outcome	9e-72	-	-	-	-	-
ST47_g209	PHI:1216	FGSG_06420	I1RT48	5518	Gibberella zeae (related: Fusarium graminearum)	Reduced virulence	0	ATP binding [GO:0005524]; cytosol [GO:0005829]; mitotic spindle pole body [GO:0044732]; nucleus [GO:0005634]; protein kinase activity [GO:0004672]; regulation of protein localization to mitotic spindle pole body [GO:1902542]; septation initiation signaling [GO:0031028]	protein kinase activity [GO:0004672]; regulation of protein localization to mitotic spindle pole body [GO:1902542]; septation initiation signaling [GO:0031028]	ATP binding [GO:0005524]; protein kinase activity [GO:0004672]	cytosol [GO:0005829]; mitotic spindle pole body [GO:0044732]; nucleus [GO:0005634]	GO:0005524; GO:0005829; GO:0044732; GO:0005634; GO:0004672; GO:1902542; GO:0031028
ST47_g227	PHI:2329	CTB4	A0ST42	29003	Cercospora nicotianae	Reduced virulence	6e-78	integral component of membrane [GO:0016021]; transmembrane transport [GO:0055085]; transporter activity [GO:0005215]	transmembrane transport [GO:0055085]; transporter activity [GO:0005215]	transporter activity [GO:0005215]	integral component of membrane [GO:0016021]	GO:0016021; GO:0055085; GO:0005215
ST47_g230	PHI:144	CHT42	AAC05829	TX:29875	Trichoderma virens	Reduced virulence	6e-15	carbohydrate metabolic process [GO:0005975]; chitinase activity [GO:0004568]; chitin binding [GO:0008061]; chitin catabolic process [GO:0006032]	carbohydrate metabolic process [GO:0005975]; chitinase activity [GO:0004568]; chitin catabolic process [GO:0006032]	chitinase activity [GO:0004568]; chitin binding [GO:0008061]	-	GO:0005975; GO:0008061; GO:0006032; GO:0004568
ST47_g236	PHI:2022	BUF1	MGG_02252	148305	Magnaporthe oryzae (related: Magnaporthe grisea)	Loss of pathogenicity	4e-08	3-oxoacyl-[acyl-carrier-protein] reductase (NADPH) activity [GO:0004316]	3-oxoacyl-[acyl-carrier-protein] reductase (NADPH) activity [GO:0004316]	3-oxoacyl-[acyl-carrier-protein] reductase (NADPH) activity [GO:0004316]	-	GO:0004316
ST47_g250	PHI:2321	SidI	Q4WR83	746128	Aspergillus fumigatus	Reduced virulence	9e-40	-	-	-	-	-
ST47_g254	PHI:2067	ABC4	MGG_00937	148305	Magnaporthe oryzae (related: Magnaporthe grisea)	Loss of pathogenicity	1e-14	-	-	-	-	-
ST47_g258	PHI:2329	CTB4	A0ST42	29003	Cercospora nicotianae	Reduced virulence	4e-09	integral component of membrane [GO:0016021]; transmembrane transporter activity [GO:0022857]	transmembrane transporter activity [GO:0022857]	transmembrane transporter activity [GO:0022857]	integral component of membrane [GO:0016021]	GO:0016021; GO:0022857
ST47_g266	PHI:1793	GzZC108	I1RWT7	5518	Gibberella zeae (related: Fusarium graminearum)	Reduced virulence	7e-10	nucleus [GO:0005634]; sequence-specific DNA binding RNA polymerase II transcription factor activity [GO:0000981]; zinc ion binding [GO:0008270]	sequence-specific DNA binding RNA polymerase II transcription factor activity [GO:0000981]	sequence-specific DNA binding RNA polymerase II transcription factor activity [GO:0000981]; zinc ion binding [GO:0008270]	nucleus [GO:0005634]	GO:0005634; GO:0000981; GO:0008270
ST47_g275	PHI:2124	MGSTE7p	C5MK57	54734	Mycosphaerella graminicola (related: Zymoseptoria triticii)	Loss of pathogenicity	0	ATP binding [GO:0005524]; protein serine/threonine kinase activity [GO:0004674]	protein serine/threonine kinase activity [GO:0004674]	ATP binding [GO:0005524]; protein serine/threonine kinase activity [GO:0004674]	-	GO:0005524; GO:0004674
ST47_g281	PHI:180	PELD	AAC49420	TX:140110	Nectria haematococca (related: Fusarium solani)	Reduced virulence	4e-87	extracellular region [GO:0005576]; pectate lyase activity [GO:0030570]	pectate lyase activity [GO:0030570]	pectate lyase activity [GO:0030570]	extracellular region [GO:0005576]	GO:0005576; GO:0030570
ST47_g286	PHI:511	CaNAG4	EAK93098	TX:5476	Candida albicans	Reduced virulence	9e-40	ascospore wall assembly [GO:0030476]; drug transmembrane transporter activity [GO:0015238]; integral component of membrane [GO:0016021]; plasma membrane [GO:0005886]; polyamine homeostasis [GO:0010509]; polyamine transmembrane transporter activity [GO:0015203]	ascospore wall assembly [GO:0030476]; drug transmembrane transporter activity [GO:0015238]; polyamine homeostasis [GO:0010509]; polyamine transmembrane transporter activity [GO:0015203]	drug transmembrane transporter activity [GO:0015238]; polyamine transmembrane transporter activity [GO:0015203]	integral component of membrane [GO:0016021]; plasma membrane [GO:0005886]	GO:0030476; GO:0015238; GO:0016021; GO:0005886; GO:0010509; GO:0015203
ST47_g288	PHI:26	CaMDR1	CAA37820	TX:5476	Candida albicans	Reduced virulence	6e-57	integral component of membrane [GO:0016021]; transmembrane transport [GO:0055085]	transmembrane transport [GO:0055085]	-	integral component of membrane [GO:0016021]	GO:0016021; GO:0055085
ST47_g298	PHI:2058	LHS1	MGG_06648.5	148305	Magnaporthe oryzae (related: Magnaporthe grisea)	Reduced virulence	4e-33	ATP binding [GO:0005524]	-	ATP binding [GO:0005524]	-	GO:0005524
ST47_g306	PHI:2113	Kin4	MGG_01196	148305	Magnaporthe oryzae (related: Magnaporthe grisea)	Mixed outcome	2e-23	ATP binding [GO:0005524]; protein serine/threonine kinase activity [GO:0004674]; proteolysis [GO:0006508]	protein serine/threonine kinase activity [GO:0004674]; proteolysis [GO:0006508]	ATP binding [GO:0005524]; protein serine/threonine kinase activity [GO:0004674]	-	GO:0005524; GO:0004674; GO:0006508
ST47_g326	PHI:323	VFGLU1	AAO63562	TX:93591	Verticillium fungicola	Reduced virulence	2e-21	carbohydrate metabolic process [GO:0005975]; hydrolase activity, hydrolyzing O-glycosyl compounds [GO:0004553]	carbohydrate metabolic process [GO:0005975]; hydrolase activity, hydrolyzing O-glycosyl compounds [GO:0004553]	hydrolase activity, hydrolyzing O-glycosyl compounds [GO:0004553]	-	GO:0005975; GO:0004553
ST47_g332	PHI:2198	MoRgs7	XP_001411659	148305	Magnaporthe oryzae (related: Magnaporthe grisea)	Reduced virulence	2e-120	termination of G-protein coupled receptor signaling pathway [GO:0038032]	termination of G-protein coupled receptor signaling pathway [GO:0038032]	-	-	GO:0038032
ST47_g340	PHI:2544	PAB1	Q4WK03	746128	Aspergillus fumigatus	Mixed outcome	0	cytoplasmic stress granule [GO:0010494]; cytosol [GO:0005829]; mRNA export from nucleus [GO:0006406]; nucleotide binding [GO:0000166]; nucleus [GO:0005634]; poly(A) binding [GO:0008143]; regulation of nuclear-transcribed mRNA poly(A) tail shortening [GO:0060211]; regulation of translational initiation [GO:0006446]; ribonuclease inhibitor activity [GO:0008428]; ribosome [GO:0005840]	mRNA export from nucleus [GO:0006406]; regulation of nuclear-transcribed mRNA poly(A) tail shortening [GO:0060211]; regulation of translational initiation [GO:0006446]; ribonuclease inhibitor activity [GO:0008428]	nucleotide binding [GO:0000166]; poly(A) binding [GO:0008143]; ribonuclease inhibitor activity [GO:0008428]	cytoplasmic stress granule [GO:0010494]; cytosol [GO:0005829]; nucleus [GO:0005634]; ribosome [GO:0005840]	GO:0010494; GO:0005829; GO:0006406; GO:0000166; GO:0005634; GO:0008143; GO:0060211; GO:0006446; GO:0008428; GO:0005840
ST47_g341	PHI:179	PELA	AAA33338	TX:140110	Nectria haematococca (related: Fusarium solani)	Reduced virulence	5e-76	-	-	-	-	-
ST47_g355	PHI:2322	SidH	Q4WF54	746128	Aspergillus fumigatus	Reduced virulence	9e-27	isomerase activity [GO:0016853]	isomerase activity [GO:0016853]	isomerase activity [GO:0016853]	-	GO:0016853
ST47_g356	PHI:2601	Asc1	P83774	746128	Aspergillus fumigatus	Mixed outcome	8e-147	-	-	-	-	-
ST47_g363	PHI:1379	GzC2H042	I1RQS8	5518	Gibberella zeae (related: Fusarium graminearum)	Reduced virulence	3e-147	cytosol [GO:0005829]; nucleic acid binding [GO:0003676]; zinc ion binding [GO:0008270]	-	nucleic acid binding [GO:0003676]; zinc ion binding [GO:0008270]	cytosol [GO:0005829]	GO:0005829; GO:0003676; GO:0008270
ST47_g364	PHI:404	PTH11	AAD30436	TX:318829	Magnaporthe oryzae	Reduced virulence	8e-10	-	-	-	-	-
ST47_g374	PHI:2037	MoRic8	XP_001405357	148305	Magnaporthe oryzae (related: Magnaporthe grisea)	Loss of pathogenicity	6e-119	-	-	-	-	-
ST47_g389	PHI:138	CaNIK1	BAA24952	TX:5476	Candida albicans	Reduced virulence	3e-25	membrane [GO:0016020]; phosphorelay sensor kinase activity [GO:0000155]	phosphorelay sensor kinase activity [GO:0000155]	phosphorelay sensor kinase activity [GO:0000155]	membrane [GO:0016020]	GO:0016020; GO:0000155
ST47_g393	PHI:2205	JmjC domain-containing protein 5 [GH10 family]	MGG_01543	148305	Magnaporthe oryzae (related: Magnaporthe grisea)	Reduced virulence	1e-91	-	-	-	-	-
ST47_g394	PHI:441	BTP1	CAE55153	TX:40559	Botrytis cinerea	Reduced virulence	2e-22	-	-	-	-	-
ST47_g398	PHI:612	orf408	AAL20306	TX:216597	Salmonella enterica	Reduced virulence	4e-22	cytosol [GO:0005829]; D-ribose metabolic process [GO:0006014]; ribokinase activity [GO:0004747]	D-ribose metabolic process [GO:0006014]; ribokinase activity [GO:0004747]	ribokinase activity [GO:0004747]	cytosol [GO:0005829]	GO:0006014; GO:0005829; GO:0004747
ST47_g403	PHI:2448	AaNoxA	H9AWW9	5599	Alternaria alternata	Reduced virulence	2e-41	calcium ion binding [GO:0005509]; integral component of membrane [GO:0016021]; oxidoreductase activity [GO:0016491]	oxidoreductase activity [GO:0016491]	calcium ion binding [GO:0005509]; oxidoreductase activity [GO:0016491]	integral component of membrane [GO:0016021]	GO:0005509; GO:0016021; GO:0016491
ST47_g405	PHI:1671	GzCCHC011	Q4HWE2	5518	Gibberella zeae (related: Fusarium graminearum)	Reduced virulence	5e-135	5'-3' exoribonuclease activity [GO:0004534]; chromatin binding [GO:0003682]; cytoplasmic mRNA processing body [GO:0000932]; cytoplasmic stress granule [GO:0010494]; cytosol [GO:0005829]; magnesium ion binding [GO:0000287]; nonfunctional rRNA decay [GO:0070651]; nuclear-transcribed mRNA catabolic process, nonsense-mediated decay [GO:0000184]; nucleus [GO:0005634]; positive regulation of transcript…	5'-3' exoribonuclease activity [GO:0004534]; nonfunctional rRNA decay [GO:0070651]; nuclear-transcribed mRNA catabolic process, nonsense-mediated decay [GO:0000184]; positive regulation of transcription elongation from RNA polymerase II promoter [GO:0032968]; positive regulation of transcription initiation from RNA polymerase II promoter [GO:0060261]; RNA-DNA hybrid ribonuclease activity [GO:0004…	5'-3' exoribonuclease activity [GO:0004534]; chromatin binding [GO:0003682]; magnesium ion binding [GO:0000287]; RNA binding [GO:0003723]; RNA-DNA hybrid ribonuclease activity [GO:0004523]	cytoplasmic mRNA processing body [GO:0000932]; cytoplasmic stress granule [GO:0010494]; cytosol [GO:0005829]; nucleus [GO:0005634]	GO:0004534; GO:0003723; GO:0004523; GO:0003682; GO:0000932; GO:0010494; GO:0005829; GO:0000287; GO:0070651; GO:0000184; GO:0005634; GO:0032968; GO:0060261; GO:0007089
ST47_g406	PHI:2527	SEC31	Q4X0M4	746128	Aspergillus fumigatus	Mixed outcome	7e-15	nucleus [GO:0005634]	-	-	nucleus [GO:0005634]	GO:0005634
ST47_g419	PHI:1167	NPC1	I1RY25	5518	Gibberella zeae (related: Fusarium graminearum)	Reduced virulence	2e-06	integral component of membrane [GO:0016021]	-	-	integral component of membrane [GO:0016021]	GO:0016021
ST47_g446	PHI:2570	CYB2	Q6FM61	5478	Candida glabrata	Reduced virulence	0	FMN binding [GO:0010181]; heme binding [GO:0020037]; metal ion binding [GO:0046872]; oxidoreductase activity [GO:0016491]	oxidoreductase activity [GO:0016491]	FMN binding [GO:0010181]; heme binding [GO:0020037]; metal ion binding [GO:0046872]; oxidoreductase activity [GO:0016491]	-	GO:0010181; GO:0020037; GO:0046872; GO:0016491
ST47_g447	PHI:339	CLPT1	CAC41973	TX:290576	Colletotrichum lindemuthianum	Reduced virulence	3e-23	GTP binding [GO:0005525]; protein transport [GO:0015031]; small GTPase mediated signal transduction [GO:0007264]	protein transport [GO:0015031]; small GTPase mediated signal transduction [GO:0007264]	GTP binding [GO:0005525]	-	GO:0005525; GO:0015031; GO:0007264
ST47_g448	PHI:206	CaNAG1	BAB43821	TX:5476	Candida albicans	Reduced virulence	5e-77	carbohydrate metabolic process [GO:0005975]; glucosamine-6-phosphate deaminase activity [GO:0004342]; hydrolase activity [GO:0016787]; N-acetylglucosamine metabolic process [GO:0006044]	carbohydrate metabolic process [GO:0005975]; glucosamine-6-phosphate deaminase activity [GO:0004342]; hydrolase activity [GO:0016787]; N-acetylglucosamine metabolic process [GO:0006044]	glucosamine-6-phosphate deaminase activity [GO:0004342]; hydrolase activity [GO:0016787]	-	GO:0006044; GO:0005975; GO:0004342; GO:0016787
ST47_g449	PHI:217	HXK1	EAK93243	TX:5476	Candida albicans	Reduced virulence	1e-43	ATP binding [GO:0005524]; glycolytic process [GO:0006096]; hexokinase activity [GO:0004396]	glycolytic process [GO:0006096]; hexokinase activity [GO:0004396]	ATP binding [GO:0005524]; hexokinase activity [GO:0004396]	-	GO:0005524; GO:0006096; GO:0004396
ST47_g452	PHI:207	CaNAG2	BAB43813	TX:5476	Candida albicans	Reduced virulence	4e-86	N-acetylglucosamine-6-phosphate deacetylase activity [GO:0008448]; N-acetylglucosamine metabolic process [GO:0006044]	N-acetylglucosamine-6-phosphate deacetylase activity [GO:0008448]; N-acetylglucosamine metabolic process [GO:0006044]	N-acetylglucosamine-6-phosphate deacetylase activity [GO:0008448]	-	GO:0006044; GO:0008448
ST47_g455	PHI:2240	Srt1	Q4PBY9	5270	Ustilago maydis	reduced virulence	5e-40	integral component of membrane [GO:0016021]; substrate-specific transmembrane transporter activity [GO:0022891]	substrate-specific transmembrane transporter activity [GO:0022891]	substrate-specific transmembrane transporter activity [GO:0022891]	integral component of membrane [GO:0016021]	GO:0016021; GO:0022891
ST47_g468	PHI:1334	GzbZIP016	I1RZI7	5518	Gibberella zeae (related: Fusarium graminearum)	Reduced virulence	1e-23	sequence-specific DNA binding [GO:0043565]; sequence-specific DNA binding transcription factor activity [GO:0003700]	sequence-specific DNA binding transcription factor activity [GO:0003700]	sequence-specific DNA binding [GO:0043565]; sequence-specific DNA binding transcription factor activity [GO:0003700]	-	GO:0043565; GO:0003700
ST47_g470	PHI:1182	(Sc Mec1)	I1S8Y9	5518	Gibberella zeae (related: Fusarium graminearum)	Reduced virulence	0	ATP binding [GO:0005524]; cytosol [GO:0005829]; DNA damage induced protein phosphorylation [GO:0006975]; DNA repair [GO:0006281]; DNA replication [GO:0006260]; histone phosphorylation [GO:0016572]; intra-S DNA damage checkpoint [GO:0031573]; mitochondrion [GO:0005739]; mitotic G2 DNA damage checkpoint [GO:0007095]; nuclear chromosome [GO:0000228]; positive regulation of DNA-dependent DNA replicat…	DNA damage induced protein phosphorylation [GO:0006975]; DNA repair [GO:0006281]; DNA replication [GO:0006260]; histone phosphorylation [GO:0016572]; intra-S DNA damage checkpoint [GO:0031573]; mitotic G2 DNA damage checkpoint [GO:0007095]; positive regulation of DNA-dependent DNA replication [GO:2000105]; protein serine/threonine kinase activity [GO:0004674]; reciprocal meiotic recombination [GO…	ATP binding [GO:0005524]; protein serine/threonine kinase activity [GO:0004674]	cytosol [GO:0005829]; mitochondrion [GO:0005739]; nuclear chromosome [GO:0000228]	GO:0005524; GO:0006975; GO:0006281; GO:0006260; GO:0005829; GO:0016572; GO:0031573; GO:0005739; GO:0007095; GO:0000228; GO:2000105; GO:0004674; GO:0007131; GO:0000722
ST47_g477	PHI:1025	bcnoxR	CAP12326	TX:40559	Botrytis cinerea	Reduced virulence	0	-	-	-	-	-
ST47_g490	PHI:2570	CYB2	Q6FM61	5478	Candida glabrata	Reduced virulence	4e-56	FMN binding [GO:0010181]; oxidoreductase activity [GO:0016491]	oxidoreductase activity [GO:0016491]	FMN binding [GO:0010181]; oxidoreductase activity [GO:0016491]	-	GO:0010181; GO:0016491
ST47_g499	PHI:404	PTH11	AAD30436	TX:318829	Magnaporthe oryzae	Reduced virulence	3e-31	-	-	-	-	-
ST47_g524	PHI:1473	GzHMG005	I1RB25	5518	Gibberella zeae (related: Fusarium graminearum)	Reduced virulence	3e-12	-	-	-	-	-
ST47_g526	PHI:323	VFGLU1	AAO63562	TX:93591	Verticillium fungicola	Reduced virulence	4e-28	carbohydrate metabolic process [GO:0005975]; hydrolase activity, hydrolyzing O-glycosyl compounds [GO:0004553]	carbohydrate metabolic process [GO:0005975]; hydrolase activity, hydrolyzing O-glycosyl compounds [GO:0004553]	hydrolase activity, hydrolyzing O-glycosyl compounds [GO:0004553]	-	GO:0005975; GO:0004553
ST47_g536	PHI:2552	NOP4	Q4WNM3	746128	Aspergillus fumigatus	Mixed outcome	1e-15	nucleic acid binding [GO:0003676]; nucleotide binding [GO:0000166]	-	nucleic acid binding [GO:0003676]; nucleotide binding [GO:0000166]	-	GO:0003676; GO:0000166
ST47_g537	PHI:190	TEC1	EAL04411	TX:5476	Candida albicans	Reduced virulence	3e-10	nucleus [GO:0005634]; sequence-specific DNA binding transcription factor activity [GO:0003700]	sequence-specific DNA binding transcription factor activity [GO:0003700]	sequence-specific DNA binding transcription factor activity [GO:0003700]	nucleus [GO:0005634]	GO:0005634; GO:0003700
ST47_g556	PHI:59	THR1	BAA18962	TX:5462	Colletotrichum lagenarium	Reduced virulence	2e-07	oxidoreductase activity [GO:0016491]	oxidoreductase activity [GO:0016491]	oxidoreductase activity [GO:0016491]	-	GO:0016491
ST47_g559	PHI:441	BTP1	CAE55153	TX:40559	Botrytis cinerea	Reduced virulence	3e-08	-	-	-	-	-
ST47_g569	PHI:404	PTH11	AAD30436	TX:318829	Magnaporthe oryzae	Reduced virulence	2e-22	-	-	-	-	-
ST47_g571	PHI:277	BCP1	AAQ16572	TX:40559	Botrytis cinerea	Reduced virulence	1e-20	peptidyl-prolyl cis-trans isomerase activity [GO:0003755]; protein folding [GO:0006457]	peptidyl-prolyl cis-trans isomerase activity [GO:0003755]; protein folding [GO:0006457]	peptidyl-prolyl cis-trans isomerase activity [GO:0003755]	-	GO:0003755; GO:0006457
ST47_g580	PHI:858	NOX1	ABS01490	TX:318829	Magnaporthe oryzae	Loss of pathogenicity	6e-10	integral component of membrane [GO:0016021]; oxidoreductase activity [GO:0016491]	oxidoreductase activity [GO:0016491]	oxidoreductase activity [GO:0016491]	integral component of membrane [GO:0016021]	GO:0016021; GO:0016491
ST47_g583	PHI:513	ARN1 (related: SIT1)	EAK97011	TX:5476	Candida albicans	Reduced virulence	3e-50	integral component of membrane [GO:0016021]; transmembrane transport [GO:0055085]	transmembrane transport [GO:0055085]	-	integral component of membrane [GO:0016021]	GO:0016021; GO:0055085
ST47_g627	PHI:2175	NMR3	MGG_09705	148305	Magnaporthe oryzae (related: Magnaporthe grisea)	Reduced virulence	6e-61	-	-	-	-	-
ST47_g629	PHI:112	MAK1	AAC49410	TX:140110	Nectria haematococca (related: Fusarium solani)	Reduced virulence	2e-94	oxidoreductase activity [GO:0016491]	oxidoreductase activity [GO:0016491]	oxidoreductase activity [GO:0016491]	-	GO:0016491
ST47_g631	PHI:213	CPA1	AAF69795	TX:5207	Cryptococcus neoformans	Reduced virulence	1e-75	peptidyl-prolyl cis-trans isomerase activity [GO:0003755]; protein folding [GO:0006457]	peptidyl-prolyl cis-trans isomerase activity [GO:0003755]; protein folding [GO:0006457]	peptidyl-prolyl cis-trans isomerase activity [GO:0003755]	-	GO:0003755; GO:0006457
ST47_g638	PHI:2545	TIF35	Q4X1I3	746128	Aspergillus fumigatus	Mixed outcome	5e-129	cytosol [GO:0005829]; eukaryotic 43S preinitiation complex [GO:0016282]; eukaryotic 48S preinitiation complex [GO:0033290]; eukaryotic translation initiation factor 3 complex, eIF3e [GO:0071540]; eukaryotic translation initiation factor 3 complex, eIF3m [GO:0071541]; formation of translation preinitiation complex [GO:0001731]; multi-eIF complex [GO:0043614]; nucleotide binding [GO:0000166]; nucle…	formation of translation preinitiation complex [GO:0001731]; regulation of translational initiation [GO:0006446]; translation initiation factor activity [GO:0003743]; translation reinitiation [GO:0002188]	nucleotide binding [GO:0000166]; translation initiation factor activity [GO:0003743]	cytosol [GO:0005829]; eukaryotic 43S preinitiation complex [GO:0016282]; eukaryotic 48S preinitiation complex [GO:0033290]; eukaryotic translation initiation factor 3 complex, eIF3e [GO:0071540]; eukaryotic translation initiation factor 3 complex, eIF3m [GO:0071541]; multi-eIF complex [GO:0043614]; nucleus [GO:0005634]	GO:0005829; GO:0016282; GO:0033290; GO:0071540; GO:0071541; GO:0001731; GO:0043614; GO:0000166; GO:0005634; GO:0006446; GO:0003743; GO:0002188
ST47_g642	PHI:1028	bcpme1	CAC29255	TX:40559	Botrytis cinerea	Reduced virulence	8e-98	aspartyl esterase activity [GO:0045330]; cell wall [GO:0005618]; cell wall modification [GO:0042545]; pectinesterase activity [GO:0030599]	aspartyl esterase activity [GO:0045330]; cell wall modification [GO:0042545]; pectinesterase activity [GO:0030599]	aspartyl esterase activity [GO:0045330]; pectinesterase activity [GO:0030599]	cell wall [GO:0005618]	GO:0045330; GO:0005618; GO:0042545; GO:0030599
ST47_g649	PHI:2500	rcsC	D4I7B7	552	Erwinia amylovora	Loss of pathogenicity	8e-13	membrane [GO:0016020]; phosphorelay sensor kinase activity [GO:0000155]	phosphorelay sensor kinase activity [GO:0000155]	phosphorelay sensor kinase activity [GO:0000155]	membrane [GO:0016020]	GO:0016020; GO:0000155
ST47_g651	PHI:441	BTP1	CAE55153	TX:40559	Botrytis cinerea	Reduced virulence	6e-31	-	-	-	-	-
ST47_g655	PHI:2349	VE1 (VEA) (velvet)	G8CYZ6	5518	Gibberella zeae (related: Fusarium graminearum)	Reduced virulence	5e-21	-	-	-	-	-
ST47_g663	PHI:875	MGG_04587	EDK05593	TX:318829	Magnaporthe oryzae	Loss of pathogenicity	3e-52	-	-	-	-	-
ST47_g677	PHI:862	ClaSSD1	BAE66713	TX:5462	Colletotrichum lagenarium	Loss of pathogenicity	0	-	-	-	-	-
ST47_g686	PHI:404	PTH11	AAD30436	TX:318829	Magnaporthe oryzae	Reduced virulence	5e-16	-	-	-	-	-
ST47_g690	PHI:2194	MoRgs3	XP_360603	148305	Magnaporthe oryzae (related: Magnaporthe grisea)	Reduced virulence	6e-130	cellular bud neck [GO:0005935]; cellular bud site selection [GO:0000282]; endoplasmic reticulum [GO:0005783]; termination of G-protein coupled receptor signaling pathway [GO:0038032]	cellular bud site selection [GO:0000282]; termination of G-protein coupled receptor signaling pathway [GO:0038032]	-	cellular bud neck [GO:0005935]; endoplasmic reticulum [GO:0005783]	GO:0005935; GO:0000282; GO:0005783; GO:0038032
ST47_g697	PHI:404	PTH11	AAD30436	TX:318829	Magnaporthe oryzae	Reduced virulence	7e-14	-	-	-	-	-
ST47_g699	PHI:1051	CTB3	ABC79591	TX:29003	Cercospora nicotianae	Reduced virulence	3e-10	oxidoreductase activity [GO:0016491]	oxidoreductase activity [GO:0016491]	oxidoreductase activity [GO:0016491]	-	GO:0016491
ST47_g702	PHI:432	FGL1	AAQ23181	TX:5518	Fusarium graminearum	Reduced virulence	7e-71	hydrolase activity [GO:0016787]; lipid catabolic process [GO:0016042]	hydrolase activity [GO:0016787]; lipid catabolic process [GO:0016042]	hydrolase activity [GO:0016787]	-	GO:0016787; GO:0016042
ST47_g722	PHI:106	CAT1	AAC39448	TX:5476	Candida albicans	Reduced virulence	3e-106	catalase activity [GO:0004096]; heme binding [GO:0020037]; response to oxidative stress [GO:0006979]	catalase activity [GO:0004096]; response to oxidative stress [GO:0006979]	catalase activity [GO:0004096]; heme binding [GO:0020037]	-	GO:0004096; GO:0020037; GO:0006979
ST47_g726	PHI:180	PELD	AAC49420	TX:140110	Nectria haematococca (related: Fusarium solani)	Reduced virulence	2e-56	extracellular region [GO:0005576]; pectate lyase activity [GO:0030570]	pectate lyase activity [GO:0030570]	pectate lyase activity [GO:0030570]	extracellular region [GO:0005576]	GO:0005576; GO:0030570
ST47_g727	PHI:344	CPTF1	CAD21519	TX:5111	Claviceps purpurea	Reduced virulence	4e-14	sequence-specific DNA binding [GO:0043565]; sequence-specific DNA binding transcription factor activity [GO:0003700]	sequence-specific DNA binding transcription factor activity [GO:0003700]	sequence-specific DNA binding [GO:0043565]; sequence-specific DNA binding transcription factor activity [GO:0003700]	-	GO:0043565; GO:0003700
ST47_g740	PHI:504	LEU2	CAA42366	TX:4932	Saccharomyces cerevisiae	Reduced virulence	3e-160	3-isopropylmalate dehydrogenase activity [GO:0003862]; cytoplasm [GO:0005737]; leucine biosynthetic process [GO:0009098]; magnesium ion binding [GO:0000287]; NAD binding [GO:0051287]	3-isopropylmalate dehydrogenase activity [GO:0003862]; leucine biosynthetic process [GO:0009098]	3-isopropylmalate dehydrogenase activity [GO:0003862]; magnesium ion binding [GO:0000287]; NAD binding [GO:0051287]	cytoplasm [GO:0005737]	GO:0003862; GO:0051287; GO:0005737; GO:0009098; GO:0000287
ST47_g758	PHI:2022	BUF1	MGG_02252	148305	Magnaporthe oryzae (related: Magnaporthe grisea)	Loss of pathogenicity	8e-07	-	-	-	-	-
ST47_g762	PHI:2570	CYB2	Q6FM61	5478	Candida glabrata	Reduced virulence	8e-55	FMN binding [GO:0010181]; isopentenyl-diphosphate delta-isomerase activity [GO:0004452]; oxidoreductase activity [GO:0016491]	isopentenyl-diphosphate delta-isomerase activity [GO:0004452]; oxidoreductase activity [GO:0016491]	FMN binding [GO:0010181]; isopentenyl-diphosphate delta-isomerase activity [GO:0004452]; oxidoreductase activity [GO:0016491]	-	GO:0010181; GO:0004452; GO:0016491
ST47_g776	PHI:2094	Yvc1	MGG_09828	148305	Magnaporthe oryzae (related: Magnaporthe grisea)	Mixed outcome	0	-	-	-	-	-
ST47_g785	PHI:55	PKS1	AAB08104	TX:5016	Cochliobolus heterostrophus	Reduced virulence	4e-08	cytosol [GO:0005829]; nucleus [GO:0005634]; oxidoreductase activity [GO:0016491]; zinc ion binding [GO:0008270]	oxidoreductase activity [GO:0016491]	oxidoreductase activity [GO:0016491]; zinc ion binding [GO:0008270]	cytosol [GO:0005829]; nucleus [GO:0005634]	GO:0005829; GO:0005634; GO:0016491; GO:0008270
ST47_g817	PHI:339	CLPT1	CAC41973	TX:290576	Colletotrichum lindemuthianum	Reduced virulence	2e-31	GTP binding [GO:0005525]; protein transport [GO:0015031]; small GTPase mediated signal transduction [GO:0007264]	protein transport [GO:0015031]; small GTPase mediated signal transduction [GO:0007264]	GTP binding [GO:0005525]	-	GO:0005525; GO:0015031; GO:0007264
ST47_g832	PHI:881	MGG_04556	EDJ96020	TX:318829	Magnaporthe oryzae	Reduced virulence	4e-37	oxidoreductase activity [GO:0016491]; zinc ion binding [GO:0008270]	oxidoreductase activity [GO:0016491]	oxidoreductase activity [GO:0016491]; zinc ion binding [GO:0008270]	-	GO:0016491; GO:0008270
ST47_g844	PHI:482	LAEA	AAR01218	TX:5085	Aspergillus fumigatus	Reduced virulence	3e-43	-	-	-	-	-
ST47_g856	PHI:2378	DEP4	D2E9W9	29001	Alternaria brassicicola	Mixed outcome	2e-06	-	-	-	-	-
ST47_g863	PHI:2321	SidI	Q4WR83	746128	Aspergillus fumigatus	Reduced virulence	6e-64	-	-	-	-	-
ST47_g891	PHI:2240	Srt1	Q4PBY9	5270	Ustilago maydis	reduced virulence	1e-33	integral component of membrane [GO:0016021]; transmembrane transporter activity [GO:0022857]	transmembrane transporter activity [GO:0022857]	transmembrane transporter activity [GO:0022857]	integral component of membrane [GO:0016021]	GO:0016021; GO:0022857
ST47_g896	PHI:2033	MgPex6	G4NBI6	148305	Magnaporthe oryzae (related: Magnaporthe grisea)	Loss of pathogenicity	3e-15	ATP binding [GO:0005524]	-	ATP binding [GO:0005524]	-	GO:0005524
ST47_g900	PHI:693	GCS1	AAX55972	TX:5207	Cryptococcus neoformans	Loss of pathogenicity	4e-53	transferase activity [GO:0016740]	transferase activity [GO:0016740]	transferase activity [GO:0016740]	-	GO:0016740
ST47_g921	PHI:2512	HapX	Q4WER3	746128	Aspergillus fumigatus	Reduced virulence	5e-16	sequence-specific DNA binding [GO:0043565]; sequence-specific DNA binding transcription factor activity [GO:0003700]	sequence-specific DNA binding transcription factor activity [GO:0003700]	sequence-specific DNA binding [GO:0043565]; sequence-specific DNA binding transcription factor activity [GO:0003700]	-	GO:0043565; GO:0003700
ST47_g922	PHI:434	GEL2	EAL88984	TX:5085	Aspergillus fumigatus	Reduced virulence	6e-84	anchored component of membrane [GO:0031225]; carbohydrate metabolic process [GO:0005975]; plasma membrane [GO:0005886]; transferase activity [GO:0016740]	carbohydrate metabolic process [GO:0005975]; transferase activity [GO:0016740]	transferase activity [GO:0016740]	anchored component of membrane [GO:0031225]; plasma membrane [GO:0005886]	GO:0031225; GO:0005975; GO:0005886; GO:0016740
ST47_g936	PHI:2477	CYP1	B8QZV4	5116	Cryphonectria parasitica	Reduced virulence	5e-64	peptidyl-prolyl cis-trans isomerase activity [GO:0003755]; protein folding [GO:0006457]	peptidyl-prolyl cis-trans isomerase activity [GO:0003755]; protein folding [GO:0006457]	peptidyl-prolyl cis-trans isomerase activity [GO:0003755]	-	GO:0003755; GO:0006457
ST47_g937	PHI:1135	LmIFRD	C6KED4	5022	Leptosphaeria maculans	Loss of pathogenicity	0	-	-	-	-	-
ST47_g938	PHI:1440	GzNot002	I1SA65	5518	Gibberella zeae (related: Fusarium graminearum)	Reduced virulence	0	cytosol [GO:0005829]; nucleus [GO:0005634]; regulation of transcription, DNA-templated [GO:0006355]	regulation of transcription, DNA-templated [GO:0006355]	-	cytosol [GO:0005829]; nucleus [GO:0005634]	GO:0005829; GO:0005634; GO:0006355
ST47_g941	PHI:261	ICL1	AAM89498	TX:5022	Leptosphaeria maculans	Reduced virulence	0	carboxylic acid metabolic process [GO:0019752]; isocitrate lyase activity [GO:0004451]	carboxylic acid metabolic process [GO:0019752]; isocitrate lyase activity [GO:0004451]	isocitrate lyase activity [GO:0004451]	-	GO:0019752; GO:0004451
ST47_g960	PHI:2020	Tup1	XP_759427	5270	Ustilago maydis	Mixed outcome	2e-25	-	-	-	-	-
ST47_g961	PHI:438	BcBOT1 (related: CND5)	AAQ16576	TX:40559	Botrytis cinerea	Reduced virulence	5e-35	heme binding [GO:0020037]; iron ion binding [GO:0005506]; monooxygenase activity [GO:0004497]; oxidoreductase activity, acting on paired donors, with incorporation or reduction of molecular oxygen [GO:0016705]	monooxygenase activity [GO:0004497]; oxidoreductase activity, acting on paired donors, with incorporation or reduction of molecular oxygen [GO:0016705]	heme binding [GO:0020037]; iron ion binding [GO:0005506]; monooxygenase activity [GO:0004497]; oxidoreductase activity, acting on paired donors, with incorporation or reduction of molecular oxygen [GO:0016705]	-	GO:0020037; GO:0005506; GO:0004497; GO:0016705
ST47_g962	PHI:438	BcBOT1 (related: CND5)	AAQ16576	TX:40559	Botrytis cinerea	Reduced virulence	2e-45	heme binding [GO:0020037]; iron ion binding [GO:0005506]; monooxygenase activity [GO:0004497]; oxidoreductase activity, acting on paired donors, with incorporation or reduction of molecular oxygen [GO:0016705]	monooxygenase activity [GO:0004497]; oxidoreductase activity, acting on paired donors, with incorporation or reduction of molecular oxygen [GO:0016705]	heme binding [GO:0020037]; iron ion binding [GO:0005506]; monooxygenase activity [GO:0004497]; oxidoreductase activity, acting on paired donors, with incorporation or reduction of molecular oxygen [GO:0016705]	-	GO:0020037; GO:0005506; GO:0004497; GO:0016705
ST47_g968	PHI:441	BTP1	CAE55153	TX:40559	Botrytis cinerea	Reduced virulence	2e-21	-	-	-	-	-
ST47_g976	PHI:2080	Moatg13	MGG_00454	148305	Magnaporthe oryzae (related: Magnaporthe grisea)	Reduced virulence	7e-115	-	-	-	-	-
ST47_g978	PHI:404	PTH11	AAD30436	TX:318829	Magnaporthe oryzae	Reduced virulence	1e-19	-	-	-	-	-
ST47_g980	PHI:244	CLAP1	AAN62846	TX:290576	Colletotrichum lindemuthianum	Loss of pathogenicity	6e-63	ATP binding [GO:0005524]; cation-transporting ATPase activity [GO:0019829]; integral component of membrane [GO:0016021]; metal ion binding [GO:0046872]; metal ion transport [GO:0030001]	cation-transporting ATPase activity [GO:0019829]; metal ion transport [GO:0030001]	ATP binding [GO:0005524]; cation-transporting ATPase activity [GO:0019829]; metal ion binding [GO:0046872]	integral component of membrane [GO:0016021]	GO:0005524; GO:0019829; GO:0016021; GO:0046872; GO:0030001
ST47_g984	PHI:96	FAS2	AAA34345	TX:5476	Candida albicans	Loss of pathogenicity	0	fatty acid biosynthetic process [GO:0006633]; holo-[acyl-carrier-protein] synthase activity [GO:0008897]; macromolecule biosynthetic process [GO:0009059]; magnesium ion binding [GO:0000287]	fatty acid biosynthetic process [GO:0006633]; holo-[acyl-carrier-protein] synthase activity [GO:0008897]; macromolecule biosynthetic process [GO:0009059]	holo-[acyl-carrier-protein] synthase activity [GO:0008897]; magnesium ion binding [GO:0000287]	-	GO:0006633; GO:0008897; GO:0009059; GO:0000287
ST47_g985	PHI:97	TOXC	AAC62818	TX:5017	Cochliobolus carbonum	Reduced virulence	0	enoyl-[acyl-carrier-protein] reductase (NADH) activity [GO:0004318]; fatty acid biosynthetic process [GO:0006633]; fatty acid synthase complex [GO:0005835]	enoyl-[acyl-carrier-protein] reductase (NADH) activity [GO:0004318]; fatty acid biosynthetic process [GO:0006633]	enoyl-[acyl-carrier-protein] reductase (NADH) activity [GO:0004318]	fatty acid synthase complex [GO:0005835]	GO:0004318; GO:0006633; GO:0005835
ST47_g1013	PHI:2563	DPP3	Q5AH74	5476	Candida albicans	Reduced virulence	1e-12	catalytic activity [GO:0003824]; membrane [GO:0016020]	catalytic activity [GO:0003824]	catalytic activity [GO:0003824]	membrane [GO:0016020]	GO:0003824; GO:0016020
ST47_g1038	PHI:784	MGG_00056	EDK03390	TX:318829	Magnaporthe oryzae	Reduced virulence	1e-11	oxidoreductase activity [GO:0016491]	oxidoreductase activity [GO:0016491]	oxidoreductase activity [GO:0016491]	-	GO:0016491
ST47_g1040	PHI:2034	MFP1	G4MZY1	148305	Magnaporthe oryzae (related: Magnaporthe grisea)	Reduced virulence	0	oxidoreductase activity [GO:0016491]	oxidoreductase activity [GO:0016491]	oxidoreductase activity [GO:0016491]	-	GO:0016491
ST47_g1041	PHI:2315	ChLae1	G4XKY9	5016	Cochliobolus heterostrophus	Mixed outcome	1e-25	-	-	-	-	-
ST47_g1055	PHI:378	SIT4	EAK91146	TX:5476	Candida albicans	Reduced virulence	1e-139	actin cytoskeleton organization [GO:0030036]; cellular response to oxidative stress [GO:0034599]; cytosol [GO:0005829]; DNA repair [GO:0006281]; fungal-type cell wall organization [GO:0031505]; G1/S transition of mitotic cell cycle [GO:0000082]; nuclear chromatin [GO:0000790]; positive regulation of hydroxymethylglutaryl-CoA reductase (NADPH) activity [GO:1900490]; positive regulation of isopente…	actin cytoskeleton organization [GO:0030036]; cellular response to oxidative stress [GO:0034599]; DNA repair [GO:0006281]; fungal-type cell wall organization [GO:0031505]; G1/S transition of mitotic cell cycle [GO:0000082]; positive regulation of hydroxymethylglutaryl-CoA reductase (NADPH) activity [GO:1900490]; positive regulation of isopentenyl diphosphate biosynthetic process, mevalonate pathw…	protein serine/threonine phosphatase activity [GO:0004722]	cytosol [GO:0005829]; nuclear chromatin [GO:0000790]	GO:0006281; GO:0000082; GO:0031929; GO:0030036; GO:0034599; GO:0005829; GO:0031505; GO:0000790; GO:1900490; GO:1900486; GO:0035307; GO:0004722; GO:0033047; GO:0001302; GO:0002098
ST47_g1067	PHI:2563	DPP3	Q5AH74	5476	Candida albicans	Reduced virulence	3e-23	catalytic activity [GO:0003824]; membrane [GO:0016020]	catalytic activity [GO:0003824]	catalytic activity [GO:0003824]	membrane [GO:0016020]	GO:0003824; GO:0016020
ST47_g1073	PHI:1967	GzZC282	I1RB16	5518	Gibberella zeae (related: Fusarium graminearum)	Reduced virulence	7e-129	DNA binding [GO:0003677]; nucleus [GO:0005634]; sequence-specific DNA binding RNA polymerase II transcription factor activity [GO:0000981]; zinc ion binding [GO:0008270]	sequence-specific DNA binding RNA polymerase II transcription factor activity [GO:0000981]	DNA binding [GO:0003677]; sequence-specific DNA binding RNA polymerase II transcription factor activity [GO:0000981]; zinc ion binding [GO:0008270]	nucleus [GO:0005634]	GO:0003677; GO:0005634; GO:0000981; GO:0008270
ST47_g1076	PHI:2544	PAB1	Q4WK03	746128	Aspergillus fumigatus	Mixed outcome	1e-06	cytosol [GO:0005829]; nucleotide binding [GO:0000166]; nucleus [GO:0005634]; RNA binding [GO:0003723]; RNA processing [GO:0006396]	RNA processing [GO:0006396]	nucleotide binding [GO:0000166]; RNA binding [GO:0003723]	cytosol [GO:0005829]; nucleus [GO:0005634]	GO:0003723; GO:0006396; GO:0005829; GO:0000166; GO:0005634
ST47_g1088	PHI:2315	ChLae1	G4XKY9	5016	Cochliobolus heterostrophus	Mixed outcome	3e-06	methyltransferase activity [GO:0008168]	methyltransferase activity [GO:0008168]	methyltransferase activity [GO:0008168]	-	GO:0008168
ST47_g1091	PHI:133	AKT1	BAA36588	TX:5599	Alternaria alternata	Loss of pathogenicity	6e-19	catalytic activity [GO:0003824]	catalytic activity [GO:0003824]	catalytic activity [GO:0003824]	-	GO:0003824
ST47_g1116	PHI:2321	SidI	Q4WR83	746128	Aspergillus fumigatus	Reduced virulence	4e-43	-	-	-	-	-
ST47_g1121	PHI:2034	MFP1	G4MZY1	148305	Magnaporthe oryzae (related: Magnaporthe grisea)	Reduced virulence	8e-54	-	-	-	-	-
ST47_g1123	PHI:2479	corA	E1AP33	554	Pectobacterium carotovorum	Reduced virulence	4e-13	-	-	-	-	-
ST47_g1132	PHI:2042	ABC3	Q3Y5V5	148305	Magnaporthe oryzae (related: Magnaporthe grisea)	Loss of pathogenicity	5e-07	-	-	-	-	-
ST47_g1137	PHI:2034	MFP1	G4MZY1	148305	Magnaporthe oryzae (related: Magnaporthe grisea)	Reduced virulence	2e-26	-	-	-	-	-
ST47_g1151	PHI:2321	SidI	Q4WR83	746128	Aspergillus fumigatus	Reduced virulence	2e-60	-	-	-	-	-
ST47_g1154	PHI:2042	ABC3	Q3Y5V5	148305	Magnaporthe oryzae (related: Magnaporthe grisea)	Loss of pathogenicity	3e-21	-	-	-	-	-
ST47_g1158	PHI:2378	DEP4	D2E9W9	29001	Alternaria brassicicola	Mixed outcome	4e-06	-	-	-	-	-
ST47_g1167	PHI:410	SOD2	AAW56834	TX:5207	Cryptococcus neoformans	Loss of pathogenicity	7e-47	-	-	-	-	-
ST47_g1169	PHI:2067	ABC4	MGG_00937	148305	Magnaporthe oryzae (related: Magnaporthe grisea)	Loss of pathogenicity	1e-14	-	-	-	-	-
ST47_g1170	PHI:2034	MFP1	G4MZY1	148305	Magnaporthe oryzae (related: Magnaporthe grisea)	Reduced virulence	2e-20	-	-	-	-	-
ST47_g1177	PHI:55	PKS1	AAB08104	TX:5016	Cochliobolus heterostrophus	Reduced virulence	1e-07	-	-	-	-	-
ST47_g1182	PHI:1772	GzZC087	I1S053	5518	Gibberella zeae (related: Fusarium graminearum)	Reduced virulence	8e-11	-	-	-	-	-
ST47_g1187	PHI:502	ADE4	CAA89133	TX:4932	Saccharomyces cerevisiae	Reduced virulence	4e-69	-	-	-	-	-
ST47_g1194	PHI:2042	ABC3	Q3Y5V5	148305	Magnaporthe oryzae (related: Magnaporthe grisea)	Loss of pathogenicity	8e-29	-	-	-	-	-
ST47_g1195	PHI:2042	ABC3	Q3Y5V5	148305	Magnaporthe oryzae (related: Magnaporthe grisea)	Loss of pathogenicity	2e-21	-	-	-	-	-
ST47_g1196	PHI:616	sseA	AAO68047	TX:216597	Salmonella enterica	Reduced virulence	8e-20	-	-	-	-	-
ST47_g1200	PHI:2042	ABC3	Q3Y5V5	148305	Magnaporthe oryzae (related: Magnaporthe grisea)	Loss of pathogenicity	4e-17	-	-	-	-	-
ST47_g1201	PHI:194	URE1	AAC62257	TX:5207	Cryptococcus neoformans	Reduced virulence	0	-	-	-	-	-
ST47_g1210	PHI:668	GNO1	AAP41027	TX:178876	Cryptococcus neoformans	Reduced virulence	4e-51	-	-	-	-	-
ST47_g1231	PHI:2022	BUF1	MGG_02252	148305	Magnaporthe oryzae (related: Magnaporthe grisea)	Loss of pathogenicity	6e-12	-	-	-	-	-
ST47_g1238	PHI:854	um01947	EAK82380	TX:5270	Ustilago maydis	Reduced virulence	3e-48	-	-	-	-	-
ST47_g1248	PHI:2034	MFP1	G4MZY1	148305	Magnaporthe oryzae (related: Magnaporthe grisea)	Reduced virulence	2e-06	-	-	-	-	-
ST47_g1249	PHI:55	PKS1	AAB08104	TX:5016	Cochliobolus heterostrophus	Reduced virulence	1e-07	-	-	-	-	-
ST47_g1266	PHI:442	MSY1	I1S241	TX:5518	Fusarium graminearum	Reduced virulence	0	-	-	-	-	-
ST47_g1267	PHI:554	ssrB	AAO68911	TX:216597	Salmonella enterica	Reduced virulence	3e-18	-	-	-	-	-
ST47_g1268	PHI:2067	ABC4	MGG_00937	148305	Magnaporthe oryzae (related: Magnaporthe grisea)	Loss of pathogenicity	2e-27	-	-	-	-	-
ST47_g1282	PHI:2034	MFP1	G4MZY1	148305	Magnaporthe oryzae (related: Magnaporthe grisea)	Reduced virulence	2e-22	-	-	-	-	-
ST47_g1284	PHI:2321	SidI	Q4WR83	746128	Aspergillus fumigatus	Reduced virulence	4e-53	ligase activity [GO:0016874]	ligase activity [GO:0016874]	ligase activity [GO:0016874]	-	GO:0016874
ST47_g1293	PHI:2042	ABC3	Q3Y5V5	148305	Magnaporthe oryzae (related: Magnaporthe grisea)	Loss of pathogenicity	1e-18	-	-	-	-	-
ST47_g1294	PHI:2321	SidI	Q4WR83	746128	Aspergillus fumigatus	Reduced virulence	1e-21	-	-	-	-	-
ST47_g1299	PHI:2067	ABC4	MGG_00937	148305	Magnaporthe oryzae (related: Magnaporthe grisea)	Loss of pathogenicity	9e-22	-	-	-	-	-
ST47_g1317	PHI:447	MCSA	CAI61947	TX:5085	Aspergillus fumigatus	Reduced virulence	2e-24	-	-	-	-	-
ST47_g1318	PHI:2305	BcFKBP12	ABA25866	40559	Botrytis cinerea	Mixed outcome	2e-11	-	-	-	-	-
ST47_g1320	PHI:2067	ABC4	MGG_00937	148305	Magnaporthe oryzae (related: Magnaporthe grisea)	Loss of pathogenicity	3e-27	-	-	-	-	-
ST47_g1333	PHI:419	CSH1	AAP93915	TX:5476	Candida albicans	Reduced virulence	3e-18	-	-	-	-	-
ST47_g1337	PHI:511	CaNAG4	EAK93098	TX:5476	Candida albicans	Reduced virulence	1e-09	-	-	-	-	-
ST47_g1340	PHI:2321	SidI	Q4WR83	746128	Aspergillus fumigatus	Reduced virulence	2e-20	-	-	-	-	-
ST47_g1341	PHI:2067	ABC4	MGG_00937	148305	Magnaporthe oryzae (related: Magnaporthe grisea)	Loss of pathogenicity	2e-20	-	-	-	-	-
ST47_g1344	PHI:419	CSH1	AAP93915	TX:5476	Candida albicans	Reduced virulence	6e-08	-	-	-	-	-
ST47_g1365	PHI:2020	Tup1	XP_759427	5270	Ustilago maydis	Mixed outcome	2e-07	-	-	-	-	-
ST47_g1370	PHI:441	BTP1	CAE55153	TX:40559	Botrytis cinerea	Reduced virulence	8e-27	-	-	-	-	-
ST47_g1387	PHI:438	BcBOT1 (related: CND5)	AAQ16576	TX:40559	Botrytis cinerea	Reduced virulence	3e-50	heme binding [GO:0020037]; iron ion binding [GO:0005506]; monooxygenase activity [GO:0004497]; oxidoreductase activity, acting on paired donors, with incorporation or reduction of molecular oxygen [GO:0016705]	monooxygenase activity [GO:0004497]; oxidoreductase activity, acting on paired donors, with incorporation or reduction of molecular oxygen [GO:0016705]	heme binding [GO:0020037]; iron ion binding [GO:0005506]; monooxygenase activity [GO:0004497]; oxidoreductase activity, acting on paired donors, with incorporation or reduction of molecular oxygen [GO:0016705]	-	GO:0020037; GO:0005506; GO:0004497; GO:0016705
ST47_g1394	PHI:2549	MAK5	Q4WMS3	746128	Aspergillus fumigatus	Mixed outcome	0	ATP binding [GO:0005524]; helicase activity [GO:0004386]; nucleic acid binding [GO:0003676]	helicase activity [GO:0004386]	ATP binding [GO:0005524]; helicase activity [GO:0004386]; nucleic acid binding [GO:0003676]	-	GO:0005524; GO:0004386; GO:0003676
ST47_g1403	PHI:2058	LHS1	MGG_06648.5	148305	Magnaporthe oryzae (related: Magnaporthe grisea)	Reduced virulence	1e-34	'de novo' posttranslational protein folding [GO:0051084]; ATPase activity [GO:0016887]; ATP binding [GO:0005524]; ER-associated ubiquitin-dependent protein catabolic process [GO:0030433]; Golgi apparatus [GO:0005794]; karyogamy involved in conjugation with cellular fusion [GO:0000742]; luminal surveillance complex [GO:0034099]; nuclear membrane [GO:0031965]; posttranslational protein targeting to…	'de novo' posttranslational protein folding [GO:0051084]; ATPase activity [GO:0016887]; ER-associated ubiquitin-dependent protein catabolic process [GO:0030433]; karyogamy involved in conjugation with cellular fusion [GO:0000742]; posttranslational protein targeting to membrane, translocation [GO:0031204]; response to unfolded protein [GO:0006986]; SRP-dependent cotranslational protein targeting …	ATPase activity [GO:0016887]; ATP binding [GO:0005524]	Golgi apparatus [GO:0005794]; luminal surveillance complex [GO:0034099]; nuclear membrane [GO:0031965]	GO:0051084; GO:0005524; GO:0016887; GO:0030433; GO:0005794; GO:0006616; GO:0000742; GO:0034099; GO:0031965; GO:0031204; GO:0006986
ST47_g1406	PHI:55	PKS1	AAB08104	TX:5016	Cochliobolus heterostrophus	Reduced virulence	5e-11	oxidoreductase activity [GO:0016491]; zinc ion binding [GO:0008270]	oxidoreductase activity [GO:0016491]	oxidoreductase activity [GO:0016491]; zinc ion binding [GO:0008270]	-	GO:0016491; GO:0008270
ST47_g1407	PHI:55	PKS1	AAB08104	TX:5016	Cochliobolus heterostrophus	Reduced virulence	2e-08	oxidoreductase activity [GO:0016491]; zinc ion binding [GO:0008270]	oxidoreductase activity [GO:0016491]	oxidoreductase activity [GO:0016491]; zinc ion binding [GO:0008270]	-	GO:0016491; GO:0008270
ST47_g1420	PHI:441	BTP1	CAE55153	TX:40559	Botrytis cinerea	Reduced virulence	1e-14	-	-	-	-	-
ST47_g1424	PHI:179	PELA	AAA33338	TX:140110	Nectria haematococca (related: Fusarium solani)	Reduced virulence	3e-64	extracellular region [GO:0005576]; pectate lyase activity [GO:0030570]	pectate lyase activity [GO:0030570]	pectate lyase activity [GO:0030570]	extracellular region [GO:0005576]	GO:0005576; GO:0030570
ST47_g1432	PHI:179	PELA	AAA33338	TX:140110	Nectria haematococca (related: Fusarium solani)	Reduced virulence	3e-100	extracellular region [GO:0005576]; pectate lyase activity [GO:0030570]	pectate lyase activity [GO:0030570]	pectate lyase activity [GO:0030570]	extracellular region [GO:0005576]	GO:0005576; GO:0030570
ST47_g1436	PHI:346	CRU1	AAN10186	TX:5270	Ustilago maydis	Reduced virulence	1e-09	cytoplasm [GO:0005737]; glutathione catabolic process [GO:0006751]; nucleus [GO:0005634]; omega peptidase activity [GO:0008242]	glutathione catabolic process [GO:0006751]; omega peptidase activity [GO:0008242]	omega peptidase activity [GO:0008242]	cytoplasm [GO:0005737]; nucleus [GO:0005634]	GO:0005737; GO:0006751; GO:0005634; GO:0008242
ST47_g1449	PHI:1538	GzMyb002	I1RA07	5518	Gibberella zeae (related: Fusarium graminearum)	Reduced virulence	3e-31	chromatin binding [GO:0003682]; DNA binding [GO:0003677]	-	chromatin binding [GO:0003682]; DNA binding [GO:0003677]	-	GO:0003677; GO:0003682
ST47_g1456	PHI:172	CRK1	AAD25159	TX:5476	Candida albicans	Loss of pathogenicity	2e-106	ATP binding [GO:0005524]; protein serine/threonine kinase activity [GO:0004674]	protein serine/threonine kinase activity [GO:0004674]	ATP binding [GO:0005524]; protein serine/threonine kinase activity [GO:0004674]	-	GO:0005524; GO:0004674
ST47_g1463	PHI:26	CaMDR1	CAA37820	TX:5476	Candida albicans	Reduced virulence	9e-50	integral component of membrane [GO:0016021]; transmembrane transport [GO:0055085]	transmembrane transport [GO:0055085]	-	integral component of membrane [GO:0016021]	GO:0016021; GO:0055085
ST47_g1467	PHI:55	PKS1	AAB08104	TX:5016	Cochliobolus heterostrophus	Reduced virulence	3e-15	-	-	-	-	-
ST47_g1469	PHI:2296	tmpL	ABW87261.1	29001	Alternaria brassicicola	Reduced virulence	0	catalytic activity [GO:0003824]	catalytic activity [GO:0003824]	catalytic activity [GO:0003824]	-	GO:0003824
ST47_g1470	PHI:404	PTH11	AAD30436	TX:318829	Magnaporthe oryzae	Reduced virulence	4e-17	-	-	-	-	-
ST47_g1481	PHI:2020	Tup1	XP_759427	5270	Ustilago maydis	Mixed outcome	6e-12	cellular response to osmotic stress [GO:0071470]; cytosolic small ribosomal subunit [GO:0022627]; eukaryotic 43S preinitiation complex [GO:0016282]; eukaryotic 48S preinitiation complex [GO:0033290]; eukaryotic translation initiation factor 3 complex, eIF3e [GO:0071540]; eukaryotic translation initiation factor 3 complex, eIF3m [GO:0071541]; formation of translation preinitiation complex [GO:0001…	cellular response to osmotic stress [GO:0071470]; formation of translation preinitiation complex [GO:0001731]; mitotic cell cycle checkpoint [GO:0007093]; regulation of translational initiation [GO:0006446]; translation initiation factor activity [GO:0003743]; translation reinitiation [GO:0002188]	translation initiation factor activity [GO:0003743]	cytosolic small ribosomal subunit [GO:0022627]; eukaryotic 43S preinitiation complex [GO:0016282]; eukaryotic 48S preinitiation complex [GO:0033290]; eukaryotic translation initiation factor 3 complex, eIF3e [GO:0071540]; eukaryotic translation initiation factor 3 complex, eIF3m [GO:0071541]; multi-eIF complex [GO:0043614]; nuclear periphery [GO:0034399]	GO:0071470; GO:0022627; GO:0016282; GO:0033290; GO:0071540; GO:0071541; GO:0001731; GO:0007093; GO:0043614; GO:0034399; GO:0006446; GO:0003743; GO:0002188
ST47_g1483	PHI:1533	GzLam002	I1S0F5	5518	Gibberella zeae (related: Fusarium graminearum)	Reduced virulence	4e-60	cytosol [GO:0005829]; mitochondrion [GO:0005739]; nucleolus [GO:0005730]; positive regulation of transcription from RNA polymerase II promoter [GO:0045944]; sequence-specific DNA binding [GO:0043565]; transcription coactivator activity [GO:0003713]	positive regulation of transcription from RNA polymerase II promoter [GO:0045944]; transcription coactivator activity [GO:0003713]	sequence-specific DNA binding [GO:0043565]; transcription coactivator activity [GO:0003713]	cytosol [GO:0005829]; mitochondrion [GO:0005739]; nucleolus [GO:0005730]	GO:0005829; GO:0005739; GO:0005730; GO:0045944; GO:0043565; GO:0003713
ST47_g1492	PHI:253	FOS1	AAK27436	TX:5085	Aspergillus fumigatus	Reduced virulence	2e-31	membrane [GO:0016020]; phosphorelay sensor kinase activity [GO:0000155]	phosphorelay sensor kinase activity [GO:0000155]	phosphorelay sensor kinase activity [GO:0000155]	membrane [GO:0016020]	GO:0016020; GO:0000155
ST47_g1499	PHI:812	MGG_10702	EDJ94108	TX:318829	Magnaporthe oryzae	Reduced virulence	4e-20	integral component of membrane [GO:0016021]; transmembrane transport [GO:0055085]	transmembrane transport [GO:0055085]	-	integral component of membrane [GO:0016021]	GO:0016021; GO:0055085
ST47_g1503	PHI:334	CGB1	AAO25585	TX:5016	Cochliobolus heterostrophus	Loss of pathogenicity	1e-08	-	-	-	-	-
ST47_g1507	PHI:438	BcBOT1 (related: CND5)	AAQ16576	TX:40559	Botrytis cinerea	Reduced virulence	5e-15	heme binding [GO:0020037]; iron ion binding [GO:0005506]; monooxygenase activity [GO:0004497]; oxidoreductase activity, acting on paired donors, with incorporation or reduction of molecular oxygen [GO:0016705]	monooxygenase activity [GO:0004497]; oxidoreductase activity, acting on paired donors, with incorporation or reduction of molecular oxygen [GO:0016705]	heme binding [GO:0020037]; iron ion binding [GO:0005506]; monooxygenase activity [GO:0004497]; oxidoreductase activity, acting on paired donors, with incorporation or reduction of molecular oxygen [GO:0016705]	-	GO:0020037; GO:0005506; GO:0004497; GO:0016705
ST47_g1521	PHI:2553	VPS4	Q5AG40	5476	Candida albicans	Loss of pathogenicity	5e-69	ATP binding [GO:0005524]; cytoplasm [GO:0005737]	-	ATP binding [GO:0005524]	cytoplasm [GO:0005737]	GO:0005524; GO:0005737
ST47_g1529	PHI:179	PELA	AAA33338	TX:140110	Nectria haematococca (related: Fusarium solani)	Reduced virulence	1e-55	extracellular region [GO:0005576]; pectate lyase activity [GO:0030570]	pectate lyase activity [GO:0030570]	pectate lyase activity [GO:0030570]	extracellular region [GO:0005576]	GO:0005576; GO:0030570
ST47_g1537	PHI:438	BcBOT1 (related: CND5)	AAQ16576	TX:40559	Botrytis cinerea	Reduced virulence	2e-08	heme binding [GO:0020037]; iron ion binding [GO:0005506]; monooxygenase activity [GO:0004497]; oxidoreductase activity, acting on paired donors, with incorporation or reduction of molecular oxygen [GO:0016705]	monooxygenase activity [GO:0004497]; oxidoreductase activity, acting on paired donors, with incorporation or reduction of molecular oxygen [GO:0016705]	heme binding [GO:0020037]; iron ion binding [GO:0005506]; monooxygenase activity [GO:0004497]; oxidoreductase activity, acting on paired donors, with incorporation or reduction of molecular oxygen [GO:0016705]	-	GO:0020037; GO:0005506; GO:0004497; GO:0016705
ST47_g1538	PHI:1051	CTB3	ABC79591	TX:29003	Cercospora nicotianae	Reduced virulence	6e-53	O-methyltransferase activity [GO:0008171]	O-methyltransferase activity [GO:0008171]	O-methyltransferase activity [GO:0008171]	-	GO:0008171
ST47_g1540	PHI:325	ACE1	CAG28797	TX:318829	Magnaporthe oryzae	Effector (plant avirulence determinant)	0	transferase activity [GO:0016740]	transferase activity [GO:0016740]	transferase activity [GO:0016740]	-	GO:0016740
ST47_g1553	PHI:2535	ERG11B	E9QY26	746128	Aspergillus fumigatus	Mixed outcome	3e-17	heme binding [GO:0020037]; iron ion binding [GO:0005506]; monooxygenase activity [GO:0004497]; oxidoreductase activity, acting on paired donors, with incorporation or reduction of molecular oxygen [GO:0016705]	monooxygenase activity [GO:0004497]; oxidoreductase activity, acting on paired donors, with incorporation or reduction of molecular oxygen [GO:0016705]	heme binding [GO:0020037]; iron ion binding [GO:0005506]; monooxygenase activity [GO:0004497]; oxidoreductase activity, acting on paired donors, with incorporation or reduction of molecular oxygen [GO:0016705]	-	GO:0020037; GO:0005506; GO:0004497; GO:0016705
ST47_g1562	PHI:2180	MoTea4	G4N7A0	148305	Magnaporthe oryzae (related: Magnaporthe grisea)	Loss of pathogenicity	3e-76	-	-	-	-	-
ST47_g1564	PHI:528	CLA4	AAT39367	TX:5270	Ustilago maydis	Loss of pathogenicity	1e-10	-	-	-	-	-
ST47_g1569	PHI:438	BcBOT1 (related: CND5)	AAQ16576	TX:40559	Botrytis cinerea	Reduced virulence	2e-06	heme binding [GO:0020037]; iron ion binding [GO:0005506]; oxidoreductase activity, acting on paired donors, with incorporation or reduction of molecular oxygen [GO:0016705]	oxidoreductase activity, acting on paired donors, with incorporation or reduction of molecular oxygen [GO:0016705]	heme binding [GO:0020037]; iron ion binding [GO:0005506]; oxidoreductase activity, acting on paired donors, with incorporation or reduction of molecular oxygen [GO:0016705]	-	GO:0020037; GO:0005506; GO:0016705
ST47_g1571	PHI:323	VFGLU1	AAO63562	TX:93591	Verticillium fungicola	Reduced virulence	9e-13	carbohydrate metabolic process [GO:0005975]; hydrolase activity, hydrolyzing O-glycosyl compounds [GO:0004553]	carbohydrate metabolic process [GO:0005975]; hydrolase activity, hydrolyzing O-glycosyl compounds [GO:0004553]	hydrolase activity, hydrolyzing O-glycosyl compounds [GO:0004553]	-	GO:0005975; GO:0004553
ST47_g1597	PHI:510	CaNAG3	EAK93097	TX:5476	Candida albicans	Reduced virulence	2e-24	integral component of membrane [GO:0016021]; transmembrane transport [GO:0055085]	transmembrane transport [GO:0055085]	-	integral component of membrane [GO:0016021]	GO:0016021; GO:0055085
ST47_g1599	PHI:469	TOXG	AAD47837	TX:5017	Cochliobolus carbonum	Reduced virulence	9e-101	cellular amino acid metabolic process [GO:0006520]; lyase activity [GO:0016829]; pyridoxal phosphate binding [GO:0030170]	cellular amino acid metabolic process [GO:0006520]; lyase activity [GO:0016829]	lyase activity [GO:0016829]; pyridoxal phosphate binding [GO:0030170]	-	GO:0006520; GO:0016829; GO:0030170
ST47_g1601	PHI:881	MGG_04556	EDJ96020	TX:318829	Magnaporthe oryzae	Reduced virulence	5e-33	oxidoreductase activity [GO:0016491]; zinc ion binding [GO:0008270]	oxidoreductase activity [GO:0016491]	oxidoreductase activity [GO:0016491]; zinc ion binding [GO:0008270]	-	GO:0016491; GO:0008270
ST47_g1610	PHI:226	PEX6	AAK16738	TX:5462	Colletotrichum lagenarium	Loss of pathogenicity	0	ATP binding [GO:0005524]	-	ATP binding [GO:0005524]	-	GO:0005524
ST47_g1619	PHI:144	CHT42	AAC05829	TX:29875	Trichoderma virens	Reduced virulence	6e-58	carbohydrate metabolic process [GO:0005975]; chitinase activity [GO:0004568]; chitin catabolic process [GO:0006032]	carbohydrate metabolic process [GO:0005975]; chitinase activity [GO:0004568]; chitin catabolic process [GO:0006032]	chitinase activity [GO:0004568]	-	GO:0005975; GO:0006032; GO:0004568
ST47_g1623	PHI:1051	CTB3	ABC79591	TX:29003	Cercospora nicotianae	Reduced virulence	1e-14	oxidoreductase activity [GO:0016491]	oxidoreductase activity [GO:0016491]	oxidoreductase activity [GO:0016491]	-	GO:0016491
ST47_g1624	PHI:2315	ChLae1	G4XKY9	5016	Cochliobolus heterostrophus	Mixed outcome	1e-61	-	-	-	-	-
ST47_g1638	PHI:445	NOS1	I1RA52	TX:5518	Fusarium graminearum	Reduced virulence	0	NAD binding [GO:0051287]; oxidoreductase activity, acting on NAD(P)H [GO:0016651]; quinone binding [GO:0048038]	oxidoreductase activity, acting on NAD(P)H [GO:0016651]	NAD binding [GO:0051287]; oxidoreductase activity, acting on NAD(P)H [GO:0016651]; quinone binding [GO:0048038]	-	GO:0051287; GO:0016651; GO:0048038
ST47_g1642	PHI:1291	TOP1	I1RRX4	5518	Gibberella zeae (related: Fusarium graminearum)	Reduced virulence	0	chromosome [GO:0005694]; DNA binding [GO:0003677]; DNA topoisomerase type I activity [GO:0003917]; DNA topoisomerase type II (ATP-hydrolyzing) activity [GO:0003918]; DNA topological change [GO:0006265]	DNA topoisomerase type I activity [GO:0003917]; DNA topoisomerase type II (ATP-hydrolyzing) activity [GO:0003918]; DNA topological change [GO:0006265]	DNA binding [GO:0003677]; DNA topoisomerase type I activity [GO:0003917]; DNA topoisomerase type II (ATP-hydrolyzing) activity [GO:0003918]	chromosome [GO:0005694]	GO:0003677; GO:0003917; GO:0003918; GO:0006265; GO:0005694
ST47_g1644	PHI:816	MGG_04582	EDJ95999	TX:318829	Magnaporthe oryzae	Reduced virulence	4e-61	carbohydrate metabolic process [GO:0005975]; fungal-type cell wall [GO:0009277]	carbohydrate metabolic process [GO:0005975]	-	fungal-type cell wall [GO:0009277]	GO:0005975; GO:0009277
ST47_g1651	PHI:334	CGB1	AAO25585	TX:5016	Cochliobolus heterostrophus	Loss of pathogenicity	2e-06	-	-	-	-	-
ST47_g1673	PHI:2033	MgPex6	G4NBI6	148305	Magnaporthe oryzae (related: Magnaporthe grisea)	Loss of pathogenicity	1e-11	aerobic respiration [GO:0009060]; ATP binding [GO:0005524]; chaperone-mediated protein complex assembly [GO:0051131]; mitochondrial inner membrane [GO:0005743]; mitochondrial respiratory chain complex III assembly [GO:0034551]; protein insertion into mitochondrial membrane from inner side [GO:0032979]; protein transmembrane transporter activity [GO:0008320]	aerobic respiration [GO:0009060]; chaperone-mediated protein complex assembly [GO:0051131]; mitochondrial respiratory chain complex III assembly [GO:0034551]; protein insertion into mitochondrial membrane from inner side [GO:0032979]; protein transmembrane transporter activity [GO:0008320]	ATP binding [GO:0005524]; protein transmembrane transporter activity [GO:0008320]	mitochondrial inner membrane [GO:0005743]	GO:0005524; GO:0009060; GO:0051131; GO:0005743; GO:0034551; GO:0032979; GO:0008320
ST47_g1684	PHI:1133	Lmepi	B9DR51	5022	Leptosphaeria maculans	Loss of pathogenicity	1e-65	coenzyme binding [GO:0050662]; galactose metabolic process [GO:0006012]; UDP-glucose 4-epimerase activity [GO:0003978]	galactose metabolic process [GO:0006012]; UDP-glucose 4-epimerase activity [GO:0003978]	coenzyme binding [GO:0050662]; UDP-glucose 4-epimerase activity [GO:0003978]	-	GO:0003978; GO:0050662; GO:0006012
ST47_g1693	PHI:160	AMT	AAF01762	TX:5599	Alternaria alternata	Loss of pathogenicity	3e-132	catalytic activity [GO:0003824]; phosphopantetheine binding [GO:0031177]	catalytic activity [GO:0003824]	catalytic activity [GO:0003824]; phosphopantetheine binding [GO:0031177]	-	GO:0003824; GO:0031177
ST47_g1694	PHI:2042	ABC3	Q3Y5V5	148305	Magnaporthe oryzae (related: Magnaporthe grisea)	Loss of pathogenicity	3e-167	ATPase activity, coupled to transmembrane movement of substances [GO:0042626]; ATP binding [GO:0005524]; integral component of membrane [GO:0016021]	ATPase activity, coupled to transmembrane movement of substances [GO:0042626]	ATPase activity, coupled to transmembrane movement of substances [GO:0042626]; ATP binding [GO:0005524]	integral component of membrane [GO:0016021]	GO:0005524; GO:0042626; GO:0016021
ST47_g1695	PHI:486	SIDA	AAX40989	TX:5085	Aspergillus fumigatus	Loss of pathogenicity	5e-179	monooxygenase activity [GO:0004497]	monooxygenase activity [GO:0004497]	monooxygenase activity [GO:0004497]	-	GO:0004497
ST47_g1696	PHI:1214	FGSG_07816	I1RN54	5518	Gibberella zeae (related: Fusarium graminearum)	Reduced virulence	0	ATP binding [GO:0005524]; cell tip [GO:0051286]; cytosol [GO:0005829]; mitotic spindle pole body [GO:0044732]; nucleus [GO:0005634]; protein serine/threonine kinase activity [GO:0004674]; protein tyrosine kinase activity [GO:0004713]	protein serine/threonine kinase activity [GO:0004674]; protein tyrosine kinase activity [GO:0004713]	ATP binding [GO:0005524]; protein serine/threonine kinase activity [GO:0004674]; protein tyrosine kinase activity [GO:0004713]	cell tip [GO:0051286]; cytosol [GO:0005829]; mitotic spindle pole body [GO:0044732]; nucleus [GO:0005634]	GO:0005524; GO:0051286; GO:0005829; GO:0044732; GO:0005634; GO:0004674; GO:0004713
ST47_g1707	PHI:438	BcBOT1 (related: CND5)	AAQ16576	TX:40559	Botrytis cinerea	Reduced virulence	1e-26	heme binding [GO:0020037]; iron ion binding [GO:0005506]; methyltransferase activity [GO:0008168]; monooxygenase activity [GO:0004497]; oxidoreductase activity, acting on paired donors, with incorporation or reduction of molecular oxygen [GO:0016705]	methyltransferase activity [GO:0008168]; monooxygenase activity [GO:0004497]; oxidoreductase activity, acting on paired donors, with incorporation or reduction of molecular oxygen [GO:0016705]	heme binding [GO:0020037]; iron ion binding [GO:0005506]; methyltransferase activity [GO:0008168]; monooxygenase activity [GO:0004497]; oxidoreductase activity, acting on paired donors, with incorporation or reduction of molecular oxygen [GO:0016705]	-	GO:0020037; GO:0005506; GO:0008168; GO:0004497; GO:0016705
ST47_g1708	PHI:2315	ChLae1	G4XKY9	5016	Cochliobolus heterostrophus	Mixed outcome	9e-71	-	-	-	-	-
ST47_g1721	PHI:1464	GzCCAAT004	I1RMV4	5518	Gibberella zeae (related: Fusarium graminearum)	Reduced virulence	2e-37	nucleus [GO:0005634]; sequence-specific DNA binding [GO:0043565]	-	sequence-specific DNA binding [GO:0043565]	nucleus [GO:0005634]	GO:0005634; GO:0043565
ST47_g1722	PHI:286	CLC-A	AAO73005	TX:5207	Cryptococcus neoformans	Reduced virulence	0	integral component of membrane [GO:0016021]; voltage-gated chloride channel activity [GO:0005247]	voltage-gated chloride channel activity [GO:0005247]	voltage-gated chloride channel activity [GO:0005247]	integral component of membrane [GO:0016021]	GO:0016021; GO:0005247
ST47_g1736	PHI:180	PELD	AAC49420	TX:140110	Nectria haematococca (related: Fusarium solani)	Reduced virulence	1e-58	extracellular region [GO:0005576]; pectate lyase activity [GO:0030570]	pectate lyase activity [GO:0030570]	pectate lyase activity [GO:0030570]	extracellular region [GO:0005576]	GO:0005576; GO:0030570
ST47_g1738	PHI:182	RAS1	AAD55937	TX:5207	Cryptococcus neoformans	Loss of pathogenicity	7e-97	barrier septum [GO:0000935]; cell division site [GO:0032153]; CTP binding [GO:0002135]; cytosol [GO:0005829]; fungal-type cell wall biogenesis [GO:0009272]; GDP binding [GO:0019003]; GTPase activity [GO:0003924]; GTP binding [GO:0005525]; induction of conjugation with cellular fusion [GO:0010514]; meiotic cell cycle [GO:0051321]; nucleus [GO:0005634]; pheromone-dependent signal transduction invol…	fungal-type cell wall biogenesis [GO:0009272]; GTPase activity [GO:0003924]; induction of conjugation with cellular fusion [GO:0010514]; meiotic cell cycle [GO:0051321]; pheromone-dependent signal transduction involved in conjugation with cellular fusion [GO:0000750]; positive regulation of pheromone-dependent signal transduction involved in conjugation with cellular fusion [GO:0090028]; positive…	CTP binding [GO:0002135]; GDP binding [GO:0019003]; GTPase activity [GO:0003924]; GTP binding [GO:0005525]; UTP binding [GO:0002134]	barrier septum [GO:0000935]; cell division site [GO:0032153]; cytosol [GO:0005829]; nucleus [GO:0005634]; plasma membrane [GO:0005886]	GO:0002135; GO:0019003; GO:0005525; GO:0003924; GO:0002134; GO:0000935; GO:0032153; GO:0005829; GO:0009272; GO:0010514; GO:0051321; GO:0005634; GO:0000750; GO:0005886; GO:0090028; GO:1900182; GO:0007329; GO:0072659; GO:0007264
ST47_g1764	PHI:441	BTP1	CAE55153	TX:40559	Botrytis cinerea	Reduced virulence	1e-19	nitronate monooxygenase activity [GO:0018580]	nitronate monooxygenase activity [GO:0018580]	nitronate monooxygenase activity [GO:0018580]	-	GO:0018580
ST47_g1770	PHI:2022	BUF1	MGG_02252	148305	Magnaporthe oryzae (related: Magnaporthe grisea)	Loss of pathogenicity	5e-07	oxidoreductase activity [GO:0016491]	oxidoreductase activity [GO:0016491]	oxidoreductase activity [GO:0016491]	-	GO:0016491
ST47_g1775	PHI:2357	CYP52X1	E2EAF6	475271	Beauveria bassiana	Reduced virulence	3e-09	heme binding [GO:0020037]; iron ion binding [GO:0005506]; monooxygenase activity [GO:0004497]; oxidoreductase activity, acting on paired donors, with incorporation or reduction of molecular oxygen [GO:0016705]	monooxygenase activity [GO:0004497]; oxidoreductase activity, acting on paired donors, with incorporation or reduction of molecular oxygen [GO:0016705]	heme binding [GO:0020037]; iron ion binding [GO:0005506]; monooxygenase activity [GO:0004497]; oxidoreductase activity, acting on paired donors, with incorporation or reduction of molecular oxygen [GO:0016705]	-	GO:0020037; GO:0005506; GO:0004497; GO:0016705
ST47_g1789	PHI:598	THIOL	ABB55459	TX:5022	Leptosphaeria maculans	Reduced virulence	2e-141	transferase activity, transferring acyl groups other than amino-acyl groups [GO:0016747]	transferase activity, transferring acyl groups other than amino-acyl groups [GO:0016747]	transferase activity, transferring acyl groups other than amino-acyl groups [GO:0016747]	-	GO:0016747
ST47_g1791	PHI:1047	CTB6	ABK64183	TX:29003	Cercospora nicotianae	Reduced virulence	2e-26	catalytic activity [GO:0003824]; coenzyme binding [GO:0050662]	catalytic activity [GO:0003824]	catalytic activity [GO:0003824]; coenzyme binding [GO:0050662]	-	GO:0003824; GO:0050662
ST47_g1794	PHI:2034	MFP1	G4MZY1	148305	Magnaporthe oryzae (related: Magnaporthe grisea)	Reduced virulence	2e-38	-	-	-	-	-
ST47_g1795	PHI:1208	(Sc Sch9)	I1RAE5	5518	Gibberella zeae (related: Fusarium graminearum)	Reduced virulence	0	ATP binding [GO:0005524]; protein serine/threonine kinase activity [GO:0004674]	protein serine/threonine kinase activity [GO:0004674]	ATP binding [GO:0005524]; protein serine/threonine kinase activity [GO:0004674]	-	GO:0005524; GO:0004674
ST47_g1798	PHI:2476	CcpelA	G8AA67	27358	Colletotrichum coccodes	Mixed outcome	6e-105	extracellular region [GO:0005576]; lyase activity [GO:0016829]; polysaccharide catabolic process [GO:0000272]	lyase activity [GO:0016829]; polysaccharide catabolic process [GO:0000272]	lyase activity [GO:0016829]	extracellular region [GO:0005576]	GO:0005576; GO:0016829; GO:0000272
ST47_g1804	PHI:511	CaNAG4	EAK93098	TX:5476	Candida albicans	Reduced virulence	2e-12	alcohol transmembrane transporter activity [GO:0015665]; inorganic cation transmembrane transporter activity [GO:0022890]; integral component of membrane [GO:0016021]; organic hydroxy compound transport [GO:0015850]	alcohol transmembrane transporter activity [GO:0015665]; inorganic cation transmembrane transporter activity [GO:0022890]; organic hydroxy compound transport [GO:0015850]	alcohol transmembrane transporter activity [GO:0015665]; inorganic cation transmembrane transporter activity [GO:0022890]	integral component of membrane [GO:0016021]	GO:0015665; GO:0022890; GO:0016021; GO:0015850
ST47_g1806	PHI:893	MGG_02986	EDK01543	TX:318829	Magnaporthe oryzae	Reduced virulence	3e-28	alpha DNA polymerase:primase complex [GO:0005658]; chromatin binding [GO:0003682]; DNA-directed DNA polymerase activity [GO:0003887]; DNA replication origin binding [GO:0003688]; double-strand break repair [GO:0006302]; gene conversion at mating-type locus, DNA repair synthesis [GO:0000734]; mitotic DNA replication initiation [GO:1902975]; nuclear chromatin [GO:0000790]; nucleoside binding [GO:00…	DNA-directed DNA polymerase activity [GO:0003887]; double-strand break repair [GO:0006302]; gene conversion at mating-type locus, DNA repair synthesis [GO:0000734]; mitotic DNA replication initiation [GO:1902975]; premeiotic DNA replication [GO:0006279]; RNA-dependent DNA replication [GO:0006278]; synthesis of RNA primer involved in mitotic DNA replication [GO:1902981]; telomere maintenance [GO:0…	chromatin binding [GO:0003682]; DNA-directed DNA polymerase activity [GO:0003887]; DNA replication origin binding [GO:0003688]; nucleoside binding [GO:0001882]; nucleotide binding [GO:0000166]; single-stranded DNA binding [GO:0003697]	alpha DNA polymerase:primase complex [GO:0005658]; nuclear chromatin [GO:0000790]; site of double-strand break [GO:0035861]	GO:0003688; GO:0003887; GO:0006278; GO:0005658; GO:0003682; GO:0006302; GO:0000734; GO:1902975; GO:0000790; GO:0001882; GO:0000166; GO:0006279; GO:0003697; GO:0035861; GO:1902981; GO:0000723
ST47_g1813	PHI:805	MGG_00124	EDK03309	TX:318829	Magnaporthe oryzae	Reduced virulence	3e-58	-	-	-	-	-
ST47_g1826	PHI:2181	MoDUO1	XP_365782	148305	Magnaporthe oryzae (related: Magnaporthe grisea)	Reduced virulence	1e-40	DASH complex [GO:0042729]; mitotic nuclear division [GO:0007067]; mitotic spindle [GO:0072686]	mitotic nuclear division [GO:0007067]	-	DASH complex [GO:0042729]; mitotic spindle [GO:0072686]	GO:0042729; GO:0007067; GO:0072686
ST47_g1831	PHI:2141	CDC15	XP_001406795	148305	Magnaporthe oryzae (related: Magnaporthe grisea)	Loss of pathogenicity	0	-	-	-	-	-
ST47_g1860	PHI:358	ILV2	AAR29084	TX:5207	Cryptococcus neoformans	Loss of pathogenicity	0	acetolactate synthase activity [GO:0003984]; flavin adenine dinucleotide binding [GO:0050660]; isoleucine biosynthetic process [GO:0009097]; magnesium ion binding [GO:0000287]; thiamine pyrophosphate binding [GO:0030976]; valine biosynthetic process [GO:0009099]	acetolactate synthase activity [GO:0003984]; isoleucine biosynthetic process [GO:0009097]; valine biosynthetic process [GO:0009099]	acetolactate synthase activity [GO:0003984]; flavin adenine dinucleotide binding [GO:0050660]; magnesium ion binding [GO:0000287]; thiamine pyrophosphate binding [GO:0030976]	-	GO:0003984; GO:0050660; GO:0009097; GO:0000287; GO:0030976; GO:0009099
ST47_g1862	PHI:441	BTP1	CAE55153	TX:40559	Botrytis cinerea	Reduced virulence	4e-14	-	-	-	-	-
ST47_g1872	PHI:2351	AMT1	XP_381310	5518	Gibberella zeae (related: Fusarium graminearum)	Reduced virulence	0	methyltransferase activity [GO:0008168]; protein methylation [GO:0006479]	methyltransferase activity [GO:0008168]; protein methylation [GO:0006479]	methyltransferase activity [GO:0008168]	-	GO:0008168; GO:0006479
ST47_g1873	PHI:465	KIN2	AAB63337	TX:5270	Ustilago maydis	Reduced virulence	1e-20	ATPase activity [GO:0016887]; ATP binding [GO:0005524]; kinesin complex [GO:0005871]; microtubule [GO:0005874]; microtubule motor activity [GO:0003777]; microtubule sliding [GO:0051012]; mitotic spindle elongation [GO:0000022]; nucleoplasm [GO:0005654]; spindle midzone [GO:0051233]	ATPase activity [GO:0016887]; microtubule motor activity [GO:0003777]; microtubule sliding [GO:0051012]; mitotic spindle elongation [GO:0000022]	ATPase activity [GO:0016887]; ATP binding [GO:0005524]; microtubule motor activity [GO:0003777]	kinesin complex [GO:0005871]; microtubule [GO:0005874]; nucleoplasm [GO:0005654]; spindle midzone [GO:0051233]	GO:0005524; GO:0016887; GO:0005871; GO:0005874; GO:0003777; GO:0051012; GO:0000022; GO:0005654; GO:0051233
ST47_g1874	PHI:2081	Moatg15	MGG_12828	148305	Magnaporthe oryzae (related: Magnaporthe grisea)	Loss of pathogenicity	0	hydrolase activity [GO:0016787]; lipid metabolic process [GO:0006629]	hydrolase activity [GO:0016787]; lipid metabolic process [GO:0006629]	hydrolase activity [GO:0016787]	-	GO:0016787; GO:0006629
ST47_g1878	PHI:812	MGG_10702	EDJ94108	TX:318829	Magnaporthe oryzae	Reduced virulence	5e-99	integral component of membrane [GO:0016021]; transmembrane transport [GO:0055085]	transmembrane transport [GO:0055085]	-	integral component of membrane [GO:0016021]	GO:0016021; GO:0055085
ST47_g1890	PHI:2357	CYP52X1	E2EAF6	475271	Beauveria bassiana	Reduced virulence	8e-121	heme binding [GO:0020037]; iron ion binding [GO:0005506]; oxidoreductase activity, acting on paired donors, with incorporation or reduction of molecular oxygen, reduced flavin or flavoprotein as one donor, and incorporation of one atom of oxygen [GO:0016712]	oxidoreductase activity, acting on paired donors, with incorporation or reduction of molecular oxygen, reduced flavin or flavoprotein as one donor, and incorporation of one atom of oxygen [GO:0016712]	heme binding [GO:0020037]; iron ion binding [GO:0005506]; oxidoreductase activity, acting on paired donors, with incorporation or reduction of molecular oxygen, reduced flavin or flavoprotein as one donor, and incorporation of one atom of oxygen [GO:0016712]	-	GO:0020037; GO:0005506; GO:0016712
ST47_g1900	PHI:270	RHO1	BAA24262	TX:5476	Candida albicans	Loss of pathogenicity	4e-75	cell division site [GO:0032153]; cell tip [GO:0051286]; cytosol [GO:0005829]; establishment or maintenance of actin cytoskeleton polarity [GO:0030950]; establishment or maintenance of cell polarity regulating cell shape [GO:0071963]; GTPase activity [GO:0003924]; GTP binding [GO:0005525]; membrane [GO:0016020]; nucleus [GO:0005634]; regulation of alpha-glucan biosynthetic process [GO:0032949]; si…	establishment or maintenance of actin cytoskeleton polarity [GO:0030950]; establishment or maintenance of cell polarity regulating cell shape [GO:0071963]; GTPase activity [GO:0003924]; regulation of alpha-glucan biosynthetic process [GO:0032949]; small GTPase mediated signal transduction [GO:0007264]	GTPase activity [GO:0003924]; GTP binding [GO:0005525]	cell division site [GO:0032153]; cell tip [GO:0051286]; cytosol [GO:0005829]; membrane [GO:0016020]; nucleus [GO:0005634]; site of polarized growth [GO:0030427]	GO:0005525; GO:0003924; GO:0032153; GO:0051286; GO:0005829; GO:0030950; GO:0071963; GO:0016020; GO:0005634; GO:0032949; GO:0030427; GO:0007264
ST47_g1913	PHI:812	MGG_10702	EDJ94108	TX:318829	Magnaporthe oryzae	Reduced virulence	1e-58	integral component of membrane [GO:0016021]; transmembrane transport [GO:0055085]	transmembrane transport [GO:0055085]	-	integral component of membrane [GO:0016021]	GO:0016021; GO:0055085
ST47_g1917	PHI:2020	Tup1	XP_759427	5270	Ustilago maydis	Mixed outcome	1e-07	rRNA processing [GO:0006364]; small-subunit processome [GO:0032040]	rRNA processing [GO:0006364]	-	small-subunit processome [GO:0032040]	GO:0006364; GO:0032040
ST47_g1924	PHI:112	MAK1	AAC49410	TX:140110	Nectria haematococca (related: Fusarium solani)	Reduced virulence	3e-174	monooxygenase activity [GO:0004497]	monooxygenase activity [GO:0004497]	monooxygenase activity [GO:0004497]	-	GO:0004497
ST47_g1932	PHI:653	GIP2	AAL11721	TX:67593	Phytophthora sojae	Effector (plant avirulence determinant)	2e-27	serine-type endopeptidase activity [GO:0004252]	serine-type endopeptidase activity [GO:0004252]	serine-type endopeptidase activity [GO:0004252]	-	GO:0004252
ST47_g1937	PHI:482	LAEA	AAR01218	TX:5085	Aspergillus fumigatus	Reduced virulence	2e-43	-	-	-	-	-
ST47_g1941	PHI:404	PTH11	AAD30436	TX:318829	Magnaporthe oryzae	Reduced virulence	5e-20	-	-	-	-	-
ST47_g1950	PHI:2118	MgSM1	MGG_05344	148305	Magnaporthe oryzae (related: Magnaporthe grisea)	Effector (plant avirulence determinant)	1e-54	extracellular region [GO:0005576]	-	-	extracellular region [GO:0005576]	GO:0005576
ST47_g1953	PHI:2117	SPM1	P58371	148305	Magnaporthe oryzae (related: Magnaporthe grisea)	Reduced virulence	4e-63	serine-type endopeptidase activity [GO:0004252]	serine-type endopeptidase activity [GO:0004252]	serine-type endopeptidase activity [GO:0004252]	-	GO:0004252
ST47_g1954	PHI:286	CLC-A	AAO73005	TX:5207	Cryptococcus neoformans	Reduced virulence	3e-150	integral component of membrane [GO:0016021]; oxidoreductase activity [GO:0016491]; voltage-gated chloride channel activity [GO:0005247]; zinc ion binding [GO:0008270]	oxidoreductase activity [GO:0016491]; voltage-gated chloride channel activity [GO:0005247]	oxidoreductase activity [GO:0016491]; voltage-gated chloride channel activity [GO:0005247]; zinc ion binding [GO:0008270]	integral component of membrane [GO:0016021]	GO:0016021; GO:0016491; GO:0005247; GO:0008270
ST47_g1955	PHI:881	MGG_04556	EDJ96020	TX:318829	Magnaporthe oryzae	Reduced virulence	4e-32	oxidoreductase activity [GO:0016491]; zinc ion binding [GO:0008270]	oxidoreductase activity [GO:0016491]	oxidoreductase activity [GO:0016491]; zinc ion binding [GO:0008270]	-	GO:0016491; GO:0008270
ST47_g1960	PHI:269	RAS2	AAO19639	TX:5270	Ustilago maydis	Loss of pathogenicity	2e-10	GTP binding [GO:0005525]; small GTPase mediated signal transduction [GO:0007264]	small GTPase mediated signal transduction [GO:0007264]	GTP binding [GO:0005525]	-	GO:0005525; GO:0007264
ST47_g1961	PHI:2022	BUF1	MGG_02252	148305	Magnaporthe oryzae (related: Magnaporthe grisea)	Loss of pathogenicity	8e-12	oxidoreductase activity [GO:0016491]	oxidoreductase activity [GO:0016491]	oxidoreductase activity [GO:0016491]	-	GO:0016491
ST47_g1964	PHI:72	SAP2	AAM21050	TX:5476	Candida albicans	Reduced virulence	6e-21	aspartic-type endopeptidase activity [GO:0004190]	aspartic-type endopeptidase activity [GO:0004190]	aspartic-type endopeptidase activity [GO:0004190]	-	GO:0004190
ST47_g1966	PHI:2354	AMT2	XP_390894	5518	Gibberella zeae (related: Fusarium graminearum)	Reduced virulence	4e-06	-	-	-	-	-
ST47_g1969	PHI:283	CDC24	AAO25556	TX:5476	Candida albicans	Loss of pathogenicity	5e-06	zinc ion binding [GO:0008270]	-	zinc ion binding [GO:0008270]	-	GO:0008270
ST47_g1976	PHI:441	BTP1	CAE55153	TX:40559	Botrytis cinerea	Reduced virulence	3e-22	-	-	-	-	-
ST47_g1979	PHI:2240	Srt1	Q4PBY9	5270	Ustilago maydis	reduced virulence	3e-29	integral component of membrane [GO:0016021]; transmembrane transporter activity [GO:0022857]	transmembrane transporter activity [GO:0022857]	transmembrane transporter activity [GO:0022857]	integral component of membrane [GO:0016021]	GO:0016021; GO:0022857
ST47_g1980	PHI:2597	Pir32	Q59PW0	746128	Aspergillus fumigatus	Mixed outcome	2e-41	cysteine biosynthetic process [GO:0019344]; homoserine O-acetyltransferase activity [GO:0004414]; methionine biosynthetic process [GO:0009086]; mitochondrion [GO:0005739]	cysteine biosynthetic process [GO:0019344]; homoserine O-acetyltransferase activity [GO:0004414]; methionine biosynthetic process [GO:0009086]	homoserine O-acetyltransferase activity [GO:0004414]	mitochondrion [GO:0005739]	GO:0019344; GO:0004414; GO:0009086; GO:0005739
ST47_g1990	PHI:286	CLC-A	AAO73005	TX:5207	Cryptococcus neoformans	Reduced virulence	1e-97	integral component of membrane [GO:0016021]; voltage-gated chloride channel activity [GO:0005247]	voltage-gated chloride channel activity [GO:0005247]	voltage-gated chloride channel activity [GO:0005247]	integral component of membrane [GO:0016021]	GO:0016021; GO:0005247
ST47_g2001	PHI:2329	CTB4	A0ST42	29003	Cercospora nicotianae	Reduced virulence	6e-84	integral component of membrane [GO:0016021]; transmembrane transport [GO:0055085]	transmembrane transport [GO:0055085]	-	integral component of membrane [GO:0016021]	GO:0016021; GO:0055085
ST47_g2009	PHI:199	AOX1	AAF82788	TX:5499	Cladosporium fulvum	Reduced virulence	1e-14	flavin adenine dinucleotide binding [GO:0050660]; oxidoreductase activity, acting on CH-OH group of donors [GO:0016614]	oxidoreductase activity, acting on CH-OH group of donors [GO:0016614]	flavin adenine dinucleotide binding [GO:0050660]; oxidoreductase activity, acting on CH-OH group of donors [GO:0016614]	-	GO:0050660; GO:0016614
ST47_g2010	PHI:598	THIOL	ABB55459	TX:5022	Leptosphaeria maculans	Reduced virulence	3e-07	3-oxoacyl-[acyl-carrier-protein] synthase activity [GO:0004315]; fatty acid biosynthetic process [GO:0006633]	3-oxoacyl-[acyl-carrier-protein] synthase activity [GO:0004315]; fatty acid biosynthetic process [GO:0006633]	3-oxoacyl-[acyl-carrier-protein] synthase activity [GO:0004315]	-	GO:0004315; GO:0006633
ST47_g2014	PHI:2117	SPM1	P58371	148305	Magnaporthe oryzae (related: Magnaporthe grisea)	Reduced virulence	4e-25	serine-type endopeptidase activity [GO:0004252]	serine-type endopeptidase activity [GO:0004252]	serine-type endopeptidase activity [GO:0004252]	-	GO:0004252
ST47_g2016	PHI:441	BTP1	CAE55153	TX:40559	Botrytis cinerea	Reduced virulence	1e-12	-	-	-	-	-
ST47_g2026	PHI:1046	CTB5	ABK64182	TX:29003	Cercospora nicotianae	Reduced virulence	1e-44	flavin adenine dinucleotide binding [GO:0050660]; UDP-N-acetylmuramate dehydrogenase activity [GO:0008762]	UDP-N-acetylmuramate dehydrogenase activity [GO:0008762]	flavin adenine dinucleotide binding [GO:0050660]; UDP-N-acetylmuramate dehydrogenase activity [GO:0008762]	-	GO:0008762; GO:0050660
ST47_g2028	PHI:2068	DES1	XP_361689	148305	Magnaporthe oryzae (related: Magnaporthe grisea)	Reduced virulence	4e-151	-	-	-	-	-
ST47_g2052	PHI:2545	TIF35	Q4X1I3	746128	Aspergillus fumigatus	Mixed outcome	3e-08	nucleic acid binding [GO:0003676]; nucleotide binding [GO:0000166]	-	nucleic acid binding [GO:0003676]; nucleotide binding [GO:0000166]	-	GO:0003676; GO:0000166
ST47_g2062	PHI:2543	GCD6	Q4WLS1	746128	Aspergillus fumigatus	Mixed outcome	0	cytosol [GO:0005829]; eukaryotic translation initiation factor 2B complex [GO:0005851]; guanyl-nucleotide exchange factor activity [GO:0005085]; guanyl-nucleotide exchange factor complex [GO:0032045]; nucleotidyltransferase activity [GO:0016779]; regulation of translational initiation [GO:0006446]; translation initiation factor activity [GO:0003743]	guanyl-nucleotide exchange factor activity [GO:0005085]; nucleotidyltransferase activity [GO:0016779]; regulation of translational initiation [GO:0006446]; translation initiation factor activity [GO:0003743]	guanyl-nucleotide exchange factor activity [GO:0005085]; nucleotidyltransferase activity [GO:0016779]; translation initiation factor activity [GO:0003743]	cytosol [GO:0005829]; eukaryotic translation initiation factor 2B complex [GO:0005851]; guanyl-nucleotide exchange factor complex [GO:0032045]	GO:0005829; GO:0005851; GO:0005085; GO:0032045; GO:0016779; GO:0006446; GO:0003743
ST47_g2066	PHI:2544	PAB1	Q4WK03	746128	Aspergillus fumigatus	Mixed outcome	1e-07	mRNA binding [GO:0003729]; mRNA cleavage [GO:0006379]; mRNA cleavage factor complex [GO:0005849]; mRNA polyadenylation [GO:0006378]; nucleotide binding [GO:0000166]; response to DNA damage checkpoint signaling [GO:0072423]	mRNA cleavage [GO:0006379]; mRNA polyadenylation [GO:0006378]; response to DNA damage checkpoint signaling [GO:0072423]	mRNA binding [GO:0003729]; nucleotide binding [GO:0000166]	mRNA cleavage factor complex [GO:0005849]	GO:0003729; GO:0006379; GO:0005849; GO:0006378; GO:0000166; GO:0072423
ST47_g2067	PHI:2171	Peroxisomal copper amine oxidase	MGG_02681	148305	Magnaporthe oryzae (related: Magnaporthe grisea)	Reduced virulence	1e-135	amine metabolic process [GO:0009308]; copper ion binding [GO:0005507]; primary amine oxidase activity [GO:0008131]; quinone binding [GO:0048038]	amine metabolic process [GO:0009308]; primary amine oxidase activity [GO:0008131]	copper ion binding [GO:0005507]; primary amine oxidase activity [GO:0008131]; quinone binding [GO:0048038]	-	GO:0009308; GO:0005507; GO:0008131; GO:0048038
ST47_g2081	PHI:242	CaTPS2	CAC17748	TX:5476	Candida albicans	Reduced virulence	0	alpha,alpha-trehalose-phosphate synthase complex (UDP-forming) [GO:0005946]; cellular response to heat [GO:0034605]; trehalose biosynthetic process [GO:0005992]; trehalose-phosphatase activity [GO:0004805]	cellular response to heat [GO:0034605]; trehalose biosynthetic process [GO:0005992]; trehalose-phosphatase activity [GO:0004805]	trehalose-phosphatase activity [GO:0004805]	alpha,alpha-trehalose-phosphate synthase complex (UDP-forming) [GO:0005946]	GO:0005946; GO:0034605; GO:0005992; GO:0004805
ST47_g2087	PHI:510	CaNAG3	EAK93097	TX:5476	Candida albicans	Reduced virulence	0	integral component of membrane [GO:0016021]; transmembrane transport [GO:0055085]	transmembrane transport [GO:0055085]	-	integral component of membrane [GO:0016021]	GO:0016021; GO:0055085
ST47_g2088	PHI:2552	NOP4	Q4WNM3	746128	Aspergillus fumigatus	Mixed outcome	7e-06	nucleic acid binding [GO:0003676]; nucleotide binding [GO:0000166]	-	nucleic acid binding [GO:0003676]; nucleotide binding [GO:0000166]	-	GO:0003676; GO:0000166
ST47_g2091	PHI:2538	AUR1	Q4WXL8	746128	Aspergillus fumigatus	Mixed outcome	2e-164	catalytic activity [GO:0003824]; membrane [GO:0016020]	catalytic activity [GO:0003824]	catalytic activity [GO:0003824]	membrane [GO:0016020]	GO:0003824; GO:0016020
ST47_g2104	PHI:423	VAD1	AAV41010	TX:5207	Cryptococcus neoformans	Reduced virulence	9e-87	ATP binding [GO:0005524]; cytosol [GO:0005829]; FAl1-SGD1 complex [GO:0097078]; helicase activity [GO:0004386]; maturation of SSU-rRNA from tricistronic rRNA transcript (SSU-rRNA, 5.8S rRNA, LSU-rRNA) [GO:0000462]; nucleic acid binding [GO:0003676]; nucleolus [GO:0005730]	helicase activity [GO:0004386]; maturation of SSU-rRNA from tricistronic rRNA transcript (SSU-rRNA, 5.8S rRNA, LSU-rRNA) [GO:0000462]	ATP binding [GO:0005524]; helicase activity [GO:0004386]; nucleic acid binding [GO:0003676]	cytosol [GO:0005829]; FAl1-SGD1 complex [GO:0097078]; nucleolus [GO:0005730]	GO:0005524; GO:0097078; GO:0005829; GO:0004386; GO:0000462; GO:0003676; GO:0005730
ST47_g2124	PHI:2490	MCA	E9B636	5665	Leishmania mexicana	Mixed outcome	4e-55	cysteine-type endopeptidase activity [GO:0004197]	cysteine-type endopeptidase activity [GO:0004197]	cysteine-type endopeptidase activity [GO:0004197]	-	GO:0004197
ST47_g2161	PHI:2570	CYB2	Q6FM61	5478	Candida glabrata	Reduced virulence	1e-85	FMN binding [GO:0010181]; heme binding [GO:0020037]; metal ion binding [GO:0046872]; oxidoreductase activity [GO:0016491]	oxidoreductase activity [GO:0016491]	FMN binding [GO:0010181]; heme binding [GO:0020037]; metal ion binding [GO:0046872]; oxidoreductase activity [GO:0016491]	-	GO:0010181; GO:0020037; GO:0046872; GO:0016491
ST47_g2174	PHI:796	MGG_02423	EDJ98620	TX:318829	Magnaporthe oryzae	Reduced virulence	7e-107	endoplasmic reticulum [GO:0005783]; ER retention sequence binding [GO:0046923]; integral component of membrane [GO:0016021]; protein retention in ER lumen [GO:0006621]; protein transport [GO:0015031]	protein retention in ER lumen [GO:0006621]; protein transport [GO:0015031]	ER retention sequence binding [GO:0046923]	endoplasmic reticulum [GO:0005783]; integral component of membrane [GO:0016021]	GO:0046923; GO:0005783; GO:0016021; GO:0006621; GO:0015031
ST47_g2188	PHI:594	CrAT1 (related: PTH2)	AAB88887	TX:318829	Magnaporthe oryzae	Loss of pathogenicity	4e-57	transferase activity, transferring acyl groups [GO:0016746]	transferase activity, transferring acyl groups [GO:0016746]	transferase activity, transferring acyl groups [GO:0016746]	-	GO:0016746
ST47_g2190	PHI:454	PMT2	EAL01044	TX:5476	Candida albicans	Reduced virulence	0	dolichyl-phosphate-mannose-protein mannosyltransferase complex [GO:0031502]; mannosyltransferase activity [GO:0000030]; nuclear membrane [GO:0031965]; protein O-linked glycosylation [GO:0006493]	mannosyltransferase activity [GO:0000030]; protein O-linked glycosylation [GO:0006493]	mannosyltransferase activity [GO:0000030]	dolichyl-phosphate-mannose-protein mannosyltransferase complex [GO:0031502]; nuclear membrane [GO:0031965]	GO:0031502; GO:0000030; GO:0031965; GO:0006493
ST47_g2192	PHI:337	CHS7	AAT77184	TX:5507	Fusarium oxysporum	Reduced virulence	3e-28	-	-	-	-	-
ST47_g2229	PHI:24	Avenacinase gene	AAB09777	TX:29850	Gaeumannomyces graminis	Loss of pathogenicity	1e-58	carbohydrate metabolic process [GO:0005975]; hydrolase activity, hydrolyzing O-glycosyl compounds [GO:0004553]	carbohydrate metabolic process [GO:0005975]; hydrolase activity, hydrolyzing O-glycosyl compounds [GO:0004553]	hydrolase activity, hydrolyzing O-glycosyl compounds [GO:0004553]	-	GO:0005975; GO:0004553
ST47_g2239	PHI:2020	Tup1	XP_759427	5270	Ustilago maydis	Mixed outcome	2e-07	-	-	-	-	-
ST47_g2240	PHI:254	FOW1	BAB85760	TX:5507	Fusarium oxysporum	Reduced virulence	6e-07	integral component of membrane [GO:0016021]; transport [GO:0006810]	transport [GO:0006810]	-	integral component of membrane [GO:0016021]	GO:0016021; GO:0006810
ST47_g2260	PHI:511	CaNAG4	EAK93098	TX:5476	Candida albicans	Reduced virulence	3e-12	integral component of membrane [GO:0016021]; transmembrane transport [GO:0055085]	transmembrane transport [GO:0055085]	-	integral component of membrane [GO:0016021]	GO:0016021; GO:0055085
ST47_g2262	PHI:2252	Fhk1	D0ES97	5507	Fusarium oxysporum	Reduced virulence	9e-23	membrane [GO:0016020]; phosphorelay sensor kinase activity [GO:0000155]	phosphorelay sensor kinase activity [GO:0000155]	phosphorelay sensor kinase activity [GO:0000155]	membrane [GO:0016020]	GO:0016020; GO:0000155
ST47_g2269	PHI:339	CLPT1	CAC41973	TX:290576	Colletotrichum lindemuthianum	Reduced virulence	3e-32	endocytosis [GO:0006897]; fungal-type vacuole membrane [GO:0000329]; GTPase activity [GO:0003924]; GTP binding [GO:0005525]; mitochondrial outer membrane [GO:0005741]; piecemeal microautophagy of nucleus [GO:0034727]; protein localization to vacuole [GO:0072665]; protein transport [GO:0015031]; regulation of vacuole fusion, non-autophagic [GO:0032889]; retrograde transport, endosome to Golgi [GO:…	endocytosis [GO:0006897]; GTPase activity [GO:0003924]; piecemeal microautophagy of nucleus [GO:0034727]; protein localization to vacuole [GO:0072665]; protein transport [GO:0015031]; regulation of vacuole fusion, non-autophagic [GO:0032889]; retrograde transport, endosome to Golgi [GO:0042147]; small GTPase mediated signal transduction [GO:0007264]; vacuole inheritance [GO:0000011]	GTPase activity [GO:0003924]; GTP binding [GO:0005525]	fungal-type vacuole membrane [GO:0000329]; mitochondrial outer membrane [GO:0005741]	GO:0005525; GO:0003924; GO:0006897; GO:0000329; GO:0005741; GO:0034727; GO:0072665; GO:0015031; GO:0032889; GO:0042147; GO:0007264; GO:0000011
ST47_g2272	PHI:981	hopI1	AAL84247	TX:59511	Pseudomonas syringae	Effector (plant avirulence determinant)	2e-07	nucleotide binding [GO:0000166]	-	nucleotide binding [GO:0000166]	-	GO:0000166
ST47_g2280	PHI:2484	Ste11	B6VCT9	40559	Botrytis cinerea (related: Botryotinia fuckeliana)	Loss of pathogenicity	8e-17	-	-	-	-	-
ST47_g2285	PHI:106	CAT1	AAC39448	TX:5476	Candida albicans	Reduced virulence	1e-137	catalase activity [GO:0004096]; heme binding [GO:0020037]; metal ion binding [GO:0046872]; response to oxidative stress [GO:0006979]	catalase activity [GO:0004096]; response to oxidative stress [GO:0006979]	catalase activity [GO:0004096]; heme binding [GO:0020037]; metal ion binding [GO:0046872]	-	GO:0004096; GO:0020037; GO:0046872; GO:0006979
ST47_g2286	PHI:383	SOD5	EAL00626	TX:5476	Candida albicans	Loss of pathogenicity	1e-24	metal ion binding [GO:0046872]; oxidation-reduction process [GO:0055114]; superoxide metabolic process [GO:0006801]	oxidation-reduction process [GO:0055114]; superoxide metabolic process [GO:0006801]	metal ion binding [GO:0046872]	-	GO:0046872; GO:0055114; GO:0006801
ST47_g2287	PHI:2125	MGSTE50p	C6K2F1	54734	Mycosphaerella graminicola (related: Zymoseptoria triticii)	reduced virulence	1e-119	signal transduction [GO:0007165]	signal transduction [GO:0007165]	-	-	GO:0007165
ST47_g2289	PHI:226	PEX6	AAK16738	TX:5462	Colletotrichum lagenarium	Loss of pathogenicity	1e-74	ATPase activity [GO:0016887]; ATP binding [GO:0005524]; Cdc48p-Npl4p-Ufd1p AAA ATPase complex [GO:0034098]; Cdc48p-Npl4p-Vms1p AAA ATPase complex [GO:0036266]; cytoplasm-associated proteasomal ubiquitin-dependent protein catabolic process [GO:0071629]; cytosol [GO:0005829]; Doa10p ubiquitin ligase complex [GO:0000837]; endoplasmic reticulum membrane fusion [GO:0016320]; ER-associated misfolded pr…	ATPase activity [GO:0016887]; cytoplasm-associated proteasomal ubiquitin-dependent protein catabolic process [GO:0071629]; endoplasmic reticulum membrane fusion [GO:0016320]; ER-associated misfolded protein catabolic process [GO:0071712]; establishment of endoplasmic reticulum localization involved in endoplasmic reticulum polarization at cell division site [GO:0061166]; macroautophagy [GO:001623…	ATPase activity [GO:0016887]; ATP binding [GO:0005524]; protein phosphatase type 1 regulator activity [GO:0008599]	Cdc48p-Npl4p-Ufd1p AAA ATPase complex [GO:0034098]; Cdc48p-Npl4p-Vms1p AAA ATPase complex [GO:0036266]; cytosol [GO:0005829]; Doa10p ubiquitin ligase complex [GO:0000837]; Hrd1p ubiquitin ligase ERAD-L complex [GO:0000839]; mating projection tip [GO:0043332]; nuclear chromatin [GO:0000790]; RQC complex [GO:1990112]	GO:0005524; GO:0016887; GO:0034098; GO:0036266; GO:0000837; GO:0071712; GO:0000839; GO:1990112; GO:1990171; GO:0071629; GO:0005829; GO:0016320; GO:0061166; GO:0016236; GO:0043332; GO:0072671; GO:0051228; GO:0070651; GO:0000790; GO:0071630; GO:0034727; GO:1900182; GO:0008599; GO:0016485; GO:0033047; GO:0030970; GO:0034517; GO:1990116; GO:0031134; GO:0006906
ST47_g2294	PHI:419	CSH1	AAP93915	TX:5476	Candida albicans	Reduced virulence	2e-29	-	-	-	-	-
ST47_g2295	PHI:881	MGG_04556	EDJ96020	TX:318829	Magnaporthe oryzae	Reduced virulence	6e-30	oxidoreductase activity [GO:0016491]; zinc ion binding [GO:0008270]	oxidoreductase activity [GO:0016491]	oxidoreductase activity [GO:0016491]; zinc ion binding [GO:0008270]	-	GO:0016491; GO:0008270
ST47_g2303	PHI:465	KIN2	AAB63337	TX:5270	Ustilago maydis	Reduced virulence	2e-69	ATP binding [GO:0005524]; kinesin complex [GO:0005871]; microtubule [GO:0005874]; microtubule-based movement [GO:0007018]; microtubule motor activity [GO:0003777]	microtubule-based movement [GO:0007018]; microtubule motor activity [GO:0003777]	ATP binding [GO:0005524]; microtubule motor activity [GO:0003777]	kinesin complex [GO:0005871]; microtubule [GO:0005874]	GO:0005524; GO:0005871; GO:0005874; GO:0003777; GO:0007018
ST47_g2306	PHI:2020	Tup1	XP_759427	5270	Ustilago maydis	Mixed outcome	6e-19	-	-	-	-	-
ST47_g2317	PHI:404	PTH11	AAD30436	TX:318829	Magnaporthe oryzae	Reduced virulence	4e-72	-	-	-	-	-
ST47_g2319	PHI:2106	1-phosphatidylinositol-4,5-bisphosphate phosphodiesterase delta 1	MGG_05332	148305	Magnaporthe oryzae (related: Magnaporthe grisea)	Reduced virulence	5e-45	intracellular signal transduction [GO:0035556]; lipid catabolic process [GO:0016042]; phosphatidylinositol phospholipase C activity [GO:0004435]; signal transducer activity [GO:0004871]	intracellular signal transduction [GO:0035556]; lipid catabolic process [GO:0016042]; phosphatidylinositol phospholipase C activity [GO:0004435]; signal transducer activity [GO:0004871]	phosphatidylinositol phospholipase C activity [GO:0004435]; signal transducer activity [GO:0004871]	-	GO:0035556; GO:0016042; GO:0004435; GO:0004871
ST47_g2326	PHI:319	SQL2	AAO19638	TX:5270	Ustilago maydis	Reduced virulence	6e-69	cell division [GO:0051301]; cytosol [GO:0005829]; endoplasmic reticulum membrane [GO:0005789]; nucleus [GO:0005634]; plasma membrane [GO:0005886]; Ras guanyl-nucleotide exchange factor activity [GO:0005088]; Ras protein signal transduction [GO:0007265]; replicative cell aging [GO:0001302]; traversing start control point of mitotic cell cycle [GO:0007089]	cell division [GO:0051301]; Ras guanyl-nucleotide exchange factor activity [GO:0005088]; Ras protein signal transduction [GO:0007265]; replicative cell aging [GO:0001302]; traversing start control point of mitotic cell cycle [GO:0007089]	Ras guanyl-nucleotide exchange factor activity [GO:0005088]	cytosol [GO:0005829]; endoplasmic reticulum membrane [GO:0005789]; nucleus [GO:0005634]; plasma membrane [GO:0005886]	GO:0005088; GO:0007265; GO:0051301; GO:0005829; GO:0005789; GO:0005634; GO:0005886; GO:0001302; GO:0007089
ST47_g2363	PHI:804	MGG_08628	EDJ94907	TX:318829	Magnaporthe oryzae	Reduced virulence	2e-55	cellular protein localization [GO:0034613]; GTPase activity [GO:0003924]; GTP binding [GO:0005525]; mitotic spindle pole body [GO:0044732]; positive regulation of barrier septum assembly [GO:0010973]; septation initiation signaling [GO:0031028]	cellular protein localization [GO:0034613]; GTPase activity [GO:0003924]; positive regulation of barrier septum assembly [GO:0010973]; septation initiation signaling [GO:0031028]	GTPase activity [GO:0003924]; GTP binding [GO:0005525]	mitotic spindle pole body [GO:0044732]	GO:0005525; GO:0003924; GO:0034613; GO:0044732; GO:0010973; GO:0031028
ST47_g2367	PHI:2322	SidH	Q4WF54	746128	Aspergillus fumigatus	Reduced virulence	6e-14	3-hydroxyisobutyryl-CoA hydrolase activity [GO:0003860]; mitochondrion [GO:0005739]; stress-activated MAPK cascade [GO:0051403]	3-hydroxyisobutyryl-CoA hydrolase activity [GO:0003860]; stress-activated MAPK cascade [GO:0051403]	3-hydroxyisobutyryl-CoA hydrolase activity [GO:0003860]	mitochondrion [GO:0005739]	GO:0003860; GO:0005739; GO:0051403
ST47_g2378	PHI:26	CaMDR1	CAA37820	TX:5476	Candida albicans	Reduced virulence	2e-09	integral component of membrane [GO:0016021]; transmembrane transport [GO:0055085]	transmembrane transport [GO:0055085]	-	integral component of membrane [GO:0016021]	GO:0016021; GO:0055085
ST47_g2381	PHI:334	CGB1	AAO25585	TX:5016	Cochliobolus heterostrophus	Loss of pathogenicity	2e-12	cytosol [GO:0005829]; generation of catalytic spliceosome for first transesterification step [GO:0000349]; nuclear envelope [GO:0005635]; Prp19 complex [GO:0000974]; U2-type catalytic step 1 spliceosome [GO:0071006]; ubiquitin-protein transferase activity [GO:0004842]	generation of catalytic spliceosome for first transesterification step [GO:0000349]; ubiquitin-protein transferase activity [GO:0004842]	ubiquitin-protein transferase activity [GO:0004842]	cytosol [GO:0005829]; nuclear envelope [GO:0005635]; Prp19 complex [GO:0000974]; U2-type catalytic step 1 spliceosome [GO:0071006]	GO:0000974; GO:0071006; GO:0005829; GO:0000349; GO:0005635; GO:0004842
ST47_g2383	PHI:1071	Gas1	CAF05793	TX:5270	Ustilago maydis	Loss of pathogenicity	3e-40	carbohydrate binding [GO:0030246]; carbohydrate metabolic process [GO:0005975]; hydrolase activity, hydrolyzing O-glycosyl compounds [GO:0004553]	carbohydrate metabolic process [GO:0005975]; hydrolase activity, hydrolyzing O-glycosyl compounds [GO:0004553]	carbohydrate binding [GO:0030246]; hydrolase activity, hydrolyzing O-glycosyl compounds [GO:0004553]	-	GO:0030246; GO:0005975; GO:0004553
ST47_g2408	PHI:112	MAK1	AAC49410	TX:140110	Nectria haematococca (related: Fusarium solani)	Reduced virulence	2e-179	oxidoreductase activity [GO:0016491]	oxidoreductase activity [GO:0016491]	oxidoreductase activity [GO:0016491]	-	GO:0016491
ST47_g2412	PHI:812	MGG_10702	EDJ94108	TX:318829	Magnaporthe oryzae	Reduced virulence	6e-21	integral component of membrane [GO:0016021]; transmembrane transport [GO:0055085]	transmembrane transport [GO:0055085]	-	integral component of membrane [GO:0016021]	GO:0016021; GO:0055085
ST47_g2416	PHI:2020	Tup1	XP_759427	5270	Ustilago maydis	Mixed outcome	2e-24	cell division [GO:0051301]; cytoplasmic microtubule [GO:0005881]; establishment of mitotic spindle orientation [GO:0000132]; microtubule associated complex [GO:0005875]; mitotic nuclear division [GO:0007067]; nuclear migration along microtubule [GO:0030473]; nucleus [GO:0005634]; positive regulation of ATP-dependent microtubule motor activity, plus-end-directed [GO:2000582]; spindle pole [GO:0000…	cell division [GO:0051301]; establishment of mitotic spindle orientation [GO:0000132]; mitotic nuclear division [GO:0007067]; nuclear migration along microtubule [GO:0030473]; positive regulation of ATP-dependent microtubule motor activity, plus-end-directed [GO:2000582]	-	cytoplasmic microtubule [GO:0005881]; microtubule associated complex [GO:0005875]; nucleus [GO:0005634]; spindle pole [GO:0000922]	GO:0051301; GO:0005881; GO:0000132; GO:0005875; GO:0007067; GO:0030473; GO:0005634; GO:2000582; GO:0000922
ST47_g2434	PHI:1793	GzZC108	I1RWT7	5518	Gibberella zeae (related: Fusarium graminearum)	Reduced virulence	9e-161	nucleus [GO:0005634]; sequence-specific DNA binding RNA polymerase II transcription factor activity [GO:0000981]; zinc ion binding [GO:0008270]	sequence-specific DNA binding RNA polymerase II transcription factor activity [GO:0000981]	sequence-specific DNA binding RNA polymerase II transcription factor activity [GO:0000981]; zinc ion binding [GO:0008270]	nucleus [GO:0005634]	GO:0005634; GO:0000981; GO:0008270
ST47_g2435	PHI:419	CSH1	AAP93915	TX:5476	Candida albicans	Reduced virulence	1e-107	-	-	-	-	-
ST47_g2439	PHI:2543	GCD6	Q4WLS1	746128	Aspergillus fumigatus	Mixed outcome	3e-10	cell tip [GO:0051286]; cell wall mannoprotein biosynthetic process [GO:0000032]; cytosol [GO:0005829]; fungal-type cell wall biogenesis [GO:0009272]; GDP-mannose biosynthetic process [GO:0009298]; mannose-1-phosphate guanylyltransferase activity [GO:0004475]; protein glycosylation [GO:0006486]	cell wall mannoprotein biosynthetic process [GO:0000032]; fungal-type cell wall biogenesis [GO:0009272]; GDP-mannose biosynthetic process [GO:0009298]; mannose-1-phosphate guanylyltransferase activity [GO:0004475]; protein glycosylation [GO:0006486]	mannose-1-phosphate guanylyltransferase activity [GO:0004475]	cell tip [GO:0051286]; cytosol [GO:0005829]	GO:0009298; GO:0051286; GO:0000032; GO:0005829; GO:0009272; GO:0004475; GO:0006486
ST47_g2441	PHI:504	LEU2	CAA42366	TX:4932	Saccharomyces cerevisiae	Reduced virulence	1e-42	magnesium ion binding [GO:0000287]; NAD binding [GO:0051287]; oxidoreductase activity, acting on the CH-OH group of donors, NAD or NADP as acceptor [GO:0016616]	oxidoreductase activity, acting on the CH-OH group of donors, NAD or NADP as acceptor [GO:0016616]	magnesium ion binding [GO:0000287]; NAD binding [GO:0051287]; oxidoreductase activity, acting on the CH-OH group of donors, NAD or NADP as acceptor [GO:0016616]	-	GO:0051287; GO:0000287; GO:0016616
ST47_g2445	PHI:404	PTH11	AAD30436	TX:318829	Magnaporthe oryzae	Reduced virulence	1e-11	-	-	-	-	-
ST47_g2449	PHI:792	MGG_09250	EDJ97946	TX:318829	Magnaporthe oryzae	Reduced virulence	5e-35	carnitine biosynthetic process [GO:0045329]; iron ion binding [GO:0005506]; L-ascorbic acid binding [GO:0031418]; trimethyllysine dioxygenase activity [GO:0050353]	carnitine biosynthetic process [GO:0045329]; trimethyllysine dioxygenase activity [GO:0050353]	iron ion binding [GO:0005506]; L-ascorbic acid binding [GO:0031418]; trimethyllysine dioxygenase activity [GO:0050353]	-	GO:0031418; GO:0045329; GO:0005506; GO:0050353
ST47_g2458	PHI:2134	MoHox5	MGG_07437	148305	Magnaporthe oryzae (related: Magnaporthe grisea)	reduced virulence	6e-73	cytoplasmic stress granule [GO:0010494]; cytosol [GO:0005829]; RNA binding [GO:0003723]	-	RNA binding [GO:0003723]	cytoplasmic stress granule [GO:0010494]; cytosol [GO:0005829]	GO:0003723; GO:0010494; GO:0005829
ST47_g2464	PHI:2322	SidH	Q4WF54	746128	Aspergillus fumigatus	Reduced virulence	1e-32	catalytic activity [GO:0003824]	catalytic activity [GO:0003824]	catalytic activity [GO:0003824]	-	GO:0003824
ST47_g2477	PHI:441	BTP1	CAE55153	TX:40559	Botrytis cinerea	Reduced virulence	2e-29	-	-	-	-	-
ST47_g2490	PHI:339	CLPT1	CAC41973	TX:290576	Colletotrichum lindemuthianum	Reduced virulence	4e-133	ascospore-type prospore assembly [GO:0031321]; autophagy [GO:0006914]; cytosol [GO:0005829]; exocytosis [GO:0006887]; Golgi to plasma membrane transport [GO:0006893]; GTP binding [GO:0005525]; incipient cellular bud site [GO:0000131]; mating projection tip [GO:0043332]; membrane addition at site of cytokinesis [GO:0007107]; nucleus [GO:0005634]; protein transport [GO:0015031]; small GTPase mediat…	ascospore-type prospore assembly [GO:0031321]; autophagy [GO:0006914]; exocytosis [GO:0006887]; Golgi to plasma membrane transport [GO:0006893]; membrane addition at site of cytokinesis [GO:0007107]; protein transport [GO:0015031]; small GTPase mediated signal transduction [GO:0007264]; vesicle fusion [GO:0006906]	GTP binding [GO:0005525]	cytosol [GO:0005829]; incipient cellular bud site [GO:0000131]; mating projection tip [GO:0043332]; nucleus [GO:0005634]; transport vesicle [GO:0030133]	GO:0005525; GO:0006893; GO:0031321; GO:0006914; GO:0005829; GO:0006887; GO:0000131; GO:0043332; GO:0007107; GO:0005634; GO:0015031; GO:0007264; GO:0030133; GO:0006906
ST47_g2493	PHI:2105	Calcium permease	MGG_01381	148305	Magnaporthe oryzae (related: Magnaporthe grisea)	Mixed outcome	0	calcium:proton antiporter activity [GO:0015369]; endoplasmic reticulum membrane [GO:0005789]; fungal-type vacuole membrane [GO:0000329]; integral component of membrane [GO:0016021]; potassium:proton antiporter activity [GO:0015386]; sodium:proton antiporter activity [GO:0015385]	calcium:proton antiporter activity [GO:0015369]; potassium:proton antiporter activity [GO:0015386]; sodium:proton antiporter activity [GO:0015385]	calcium:proton antiporter activity [GO:0015369]; potassium:proton antiporter activity [GO:0015386]; sodium:proton antiporter activity [GO:0015385]	endoplasmic reticulum membrane [GO:0005789]; fungal-type vacuole membrane [GO:0000329]; integral component of membrane [GO:0016021]	GO:0015369; GO:0005789; GO:0000329; GO:0016021; GO:0015386; GO:0015385
ST47_g2494	PHI:2401	CaRING1	G0T3B3	456327	Xanthomonas campestris pv vesicatoria	Mixed outcome	1e-08	zinc ion binding [GO:0008270]	-	zinc ion binding [GO:0008270]	-	GO:0008270
ST47_g2499	PHI:253	FOS1	AAK27436	TX:5085	Aspergillus fumigatus	Reduced virulence	5e-29	membrane [GO:0016020]; phosphorelay sensor kinase activity [GO:0000155]	phosphorelay sensor kinase activity [GO:0000155]	phosphorelay sensor kinase activity [GO:0000155]	membrane [GO:0016020]	GO:0016020; GO:0000155
ST47_g2506	PHI:253	FOS1	AAK27436	TX:5085	Aspergillus fumigatus	Reduced virulence	4e-60	membrane [GO:0016020]; phosphorelay sensor kinase activity [GO:0000155]	phosphorelay sensor kinase activity [GO:0000155]	phosphorelay sensor kinase activity [GO:0000155]	membrane [GO:0016020]	GO:0016020; GO:0000155
ST47_g2507	PHI:1384	GzC2H047	I1RSD5	5518	Gibberella zeae (related: Fusarium graminearum)	Reduced virulence	8e-65	metal ion binding [GO:0046872]; nucleic acid binding [GO:0003676]	-	metal ion binding [GO:0046872]; nucleic acid binding [GO:0003676]	-	GO:0046872; GO:0003676
ST47_g2510	PHI:244	CLAP1	AAN62846	TX:290576	Colletotrichum lindemuthianum	Loss of pathogenicity	1e-89	ATP binding [GO:0005524]; cation-transporting ATPase activity [GO:0019829]; integral component of membrane [GO:0016021]; metal ion binding [GO:0046872]; metal ion transport [GO:0030001]	cation-transporting ATPase activity [GO:0019829]; metal ion transport [GO:0030001]	ATP binding [GO:0005524]; cation-transporting ATPase activity [GO:0019829]; metal ion binding [GO:0046872]	integral component of membrane [GO:0016021]	GO:0005524; GO:0019829; GO:0016021; GO:0046872; GO:0030001
ST47_g2515	PHI:2530	TUB1	Q4WKG5	746128	Aspergillus fumigatus	Mixed outcome	0	cytoplasm [GO:0005737]; GTPase activity [GO:0003924]; GTP binding [GO:0005525]; microtubule [GO:0005874]; microtubule-based process [GO:0007017]; protein polymerization [GO:0051258]; structural constituent of cytoskeleton [GO:0005200]	GTPase activity [GO:0003924]; microtubule-based process [GO:0007017]; protein polymerization [GO:0051258]	GTPase activity [GO:0003924]; GTP binding [GO:0005525]; structural constituent of cytoskeleton [GO:0005200]	cytoplasm [GO:0005737]; microtubule [GO:0005874]	GO:0005525; GO:0003924; GO:0005737; GO:0005874; GO:0007017; GO:0051258; GO:0005200
ST47_g2518	PHI:438	BcBOT1 (related: CND5)	AAQ16576	TX:40559	Botrytis cinerea	Reduced virulence	4e-34	heme binding [GO:0020037]; iron ion binding [GO:0005506]; monooxygenase activity [GO:0004497]; oxidoreductase activity, acting on paired donors, with incorporation or reduction of molecular oxygen [GO:0016705]	monooxygenase activity [GO:0004497]; oxidoreductase activity, acting on paired donors, with incorporation or reduction of molecular oxygen [GO:0016705]	heme binding [GO:0020037]; iron ion binding [GO:0005506]; monooxygenase activity [GO:0004497]; oxidoreductase activity, acting on paired donors, with incorporation or reduction of molecular oxygen [GO:0016705]	-	GO:0020037; GO:0005506; GO:0004497; GO:0016705
ST47_g2522	PHI:799	MGG_03530	EDJ94565	TX:318829	Magnaporthe oryzae	Reduced virulence	1e-39	-	-	-	-	-
ST47_g2523	PHI:31	CHS3	BAA02707	TX:5476	Candida albicans	Reduced virulence	0	ascospore wall assembly [GO:0030476]; cellular bud neck [GO:0005935]; chitin synthase activity [GO:0004100]; chitosome [GO:0045009]; incipient cellular bud site [GO:0000131]; mating projection tip [GO:0043332]; prospore membrane [GO:0005628]	ascospore wall assembly [GO:0030476]; chitin synthase activity [GO:0004100]	chitin synthase activity [GO:0004100]	cellular bud neck [GO:0005935]; chitosome [GO:0045009]; incipient cellular bud site [GO:0000131]; mating projection tip [GO:0043332]; prospore membrane [GO:0005628]	GO:0030476; GO:0005935; GO:0004100; GO:0045009; GO:0000131; GO:0043332; GO:0005628
ST47_g2527	PHI:222	PELB	AAD09857	TX:5457	Colletotrichum gloeosporioides	Reduced virulence	2e-06	extracellular region [GO:0005576]; lyase activity [GO:0016829]; polysaccharide catabolic process [GO:0000272]	lyase activity [GO:0016829]; polysaccharide catabolic process [GO:0000272]	lyase activity [GO:0016829]	extracellular region [GO:0005576]	GO:0005576; GO:0016829; GO:0000272
ST47_g2528	PHI:2074	Moatg6	MGG_03694	148305	Magnaporthe oryzae (related: Magnaporthe grisea)	Loss of pathogenicity	9e-146	1-phosphatidylinositol-3-kinase activity [GO:0016303]; cellular response to nitrogen starvation [GO:0006995]; CVT pathway [GO:0032258]; endosome [GO:0005768]; ER-associated ubiquitin-dependent protein catabolic process [GO:0030433]; extrinsic component of membrane [GO:0019898]; late endosome to vacuole transport [GO:0045324]; macroautophagy [GO:0016236]; peroxisome degradation [GO:0030242]; phosp…	1-phosphatidylinositol-3-kinase activity [GO:0016303]; cellular response to nitrogen starvation [GO:0006995]; CVT pathway [GO:0032258]; ER-associated ubiquitin-dependent protein catabolic process [GO:0030433]; late endosome to vacuole transport [GO:0045324]; macroautophagy [GO:0016236]; peroxisome degradation [GO:0030242]; piecemeal microautophagy of nucleus [GO:0034727]; retrograde transport, en…	1-phosphatidylinositol-3-kinase activity [GO:0016303]	endosome [GO:0005768]; extrinsic component of membrane [GO:0019898]; phosphatidylinositol 3-kinase complex, class III, type I [GO:0034271]; phosphatidylinositol 3-kinase complex, class III, type II [GO:0034272]; pre-autophagosomal structure [GO:0000407]	GO:0016303; GO:0032258; GO:0030433; GO:0006995; GO:0005768; GO:0019898; GO:0045324; GO:0016236; GO:0030242; GO:0034271; GO:0034272; GO:0034727; GO:0000407; GO:0042147
ST47_g2530	PHI:1648	GzWing020	I1RWP1	5518	Gibberella zeae (related: Fusarium graminearum)	Reduced virulence	3e-117	ATP binding [GO:0005524]; motor activity [GO:0003774]; myosin complex [GO:0016459]; protein serine/threonine kinase activity [GO:0004674]	motor activity [GO:0003774]; protein serine/threonine kinase activity [GO:0004674]	ATP binding [GO:0005524]; motor activity [GO:0003774]; protein serine/threonine kinase activity [GO:0004674]	myosin complex [GO:0016459]	GO:0005524; GO:0003774; GO:0016459; GO:0004674
ST47_g2540	PHI:1436	GzC2H105	I1SA30	5518	Gibberella zeae (related: Fusarium graminearum)	Reduced virulence	3e-36	cytoplasm [GO:0005737]; metal ion binding [GO:0046872]; nucleus [GO:0005634]; regulation of transcription, DNA-templated [GO:0006355]; sequence-specific DNA binding [GO:0043565]	regulation of transcription, DNA-templated [GO:0006355]	metal ion binding [GO:0046872]; sequence-specific DNA binding [GO:0043565]	cytoplasm [GO:0005737]; nucleus [GO:0005634]	GO:0005737; GO:0046872; GO:0005634; GO:0006355; GO:0043565
ST47_g2547	PHI:789	MGG_04116	EDJ99418	TX:318829	Magnaporthe oryzae	Reduced virulence	1e-07	actin cortical patch [GO:0030479]; actin cortical patch assembly [GO:0000147]; barbed-end actin filament capping [GO:0051016]; cell division site [GO:0032153]; cell tip [GO:0051286]; mating projection tip [GO:0043332]; protein localization [GO:0008104]	actin cortical patch assembly [GO:0000147]; barbed-end actin filament capping [GO:0051016]; protein localization [GO:0008104]	-	actin cortical patch [GO:0030479]; cell division site [GO:0032153]; cell tip [GO:0051286]; mating projection tip [GO:0043332]	GO:0030479; GO:0000147; GO:0051016; GO:0032153; GO:0051286; GO:0043332; GO:0008104
ST47_g2557	PHI:350	EMP1	AAR06609	TX:318829	Magnaporthe oryzae	Reduced virulence	2e-08	-	-	-	-	-
ST47_g2562	PHI:133	AKT1	BAA36588	TX:5599	Alternaria alternata	Loss of pathogenicity	3e-22	catalytic activity [GO:0003824]	catalytic activity [GO:0003824]	catalytic activity [GO:0003824]	-	GO:0003824
ST47_g2565	PHI:404	PTH11	AAD30436	TX:318829	Magnaporthe oryzae	Reduced virulence	2e-11	-	-	-	-	-
ST47_g2566	PHI:438	BcBOT1 (related: CND5)	AAQ16576	TX:40559	Botrytis cinerea	Reduced virulence	1e-61	heme binding [GO:0020037]; iron ion binding [GO:0005506]; monooxygenase activity [GO:0004497]; oxidoreductase activity, acting on paired donors, with incorporation or reduction of molecular oxygen [GO:0016705]	monooxygenase activity [GO:0004497]; oxidoreductase activity, acting on paired donors, with incorporation or reduction of molecular oxygen [GO:0016705]	heme binding [GO:0020037]; iron ion binding [GO:0005506]; monooxygenase activity [GO:0004497]; oxidoreductase activity, acting on paired donors, with incorporation or reduction of molecular oxygen [GO:0016705]	-	GO:0020037; GO:0005506; GO:0004497; GO:0016705
ST47_g2572	PHI:2107	Zinc-regulated transporter 2	MGG_05905	148305	Magnaporthe oryzae (related: Magnaporthe grisea)	Mixed outcome	2e-109	membrane [GO:0016020]; metal ion transmembrane transporter activity [GO:0046873]	metal ion transmembrane transporter activity [GO:0046873]	metal ion transmembrane transporter activity [GO:0046873]	membrane [GO:0016020]	GO:0016020; GO:0046873
ST47_g2574	PHI:2568	CAP2	Q5AMP9	5476	Candida albicans	Reduced virulence	6e-81	actin cortical patch [GO:0030479]; actin cytoskeleton organization [GO:0030036]; actin filament [GO:0005884]; barbed-end actin filament capping [GO:0051016]; cell division site [GO:0032153]; cell tip [GO:0051286]; cytosol [GO:0005829]; F-actin capping protein complex [GO:0008290]; filamentous growth [GO:0030447]; mating projection tip [GO:0043332]; mitotic actomyosin contractile ring contraction …	actin cytoskeleton organization [GO:0030036]; barbed-end actin filament capping [GO:0051016]; filamentous growth [GO:0030447]; mitotic actomyosin contractile ring contraction [GO:1902404]	-	actin cortical patch [GO:0030479]; actin filament [GO:0005884]; cell division site [GO:0032153]; cell tip [GO:0051286]; cytosol [GO:0005829]; F-actin capping protein complex [GO:0008290]; mating projection tip [GO:0043332]; nucleus [GO:0005634]	GO:0008290; GO:0030479; GO:0030036; GO:0005884; GO:0051016; GO:0032153; GO:0051286; GO:0005829; GO:0030447; GO:0043332; GO:1902404; GO:0005634
ST47_g2579	PHI:1070	MIG1	ABX79379	TX:318829	Magnaporthe oryzae	Loss of pathogenicity	2e-51	DNA binding [GO:0003677]; nucleus [GO:0005634]; regulation of transcription, DNA-templated [GO:0006355]; transcription, DNA-templated [GO:0006351]	regulation of transcription, DNA-templated [GO:0006355]; transcription, DNA-templated [GO:0006351]	DNA binding [GO:0003677]	nucleus [GO:0005634]	GO:0003677; GO:0005634; GO:0006355; GO:0006351
ST47_g2580	PHI:474	CNB1	AAG13937	TX:5207	Cryptococcus neoformans	Loss of pathogenicity	1e-07	axial cellular bud site selection [GO:0007120]; bipolar cellular bud site selection [GO:0007121]; calcium ion binding [GO:0005509]; cellular bud neck [GO:0005935]; cytosol [GO:0005829]; regulation of COPII vesicle coating [GO:0003400]; zinc ion binding [GO:0008270]	axial cellular bud site selection [GO:0007120]; bipolar cellular bud site selection [GO:0007121]; regulation of COPII vesicle coating [GO:0003400]	calcium ion binding [GO:0005509]; zinc ion binding [GO:0008270]	cellular bud neck [GO:0005935]; cytosol [GO:0005829]	GO:0007120; GO:0007121; GO:0005509; GO:0005935; GO:0005829; GO:0003400; GO:0008270
ST47_g2588	PHI:2117	SPM1	P58371	148305	Magnaporthe oryzae (related: Magnaporthe grisea)	Reduced virulence	4e-55	ascospore wall [GO:0005619]; ascospore wall assembly [GO:0030476]; nuclear envelope [GO:0005635]; serine-type endopeptidase activity [GO:0004252]	ascospore wall assembly [GO:0030476]; serine-type endopeptidase activity [GO:0004252]	serine-type endopeptidase activity [GO:0004252]	ascospore wall [GO:0005619]; nuclear envelope [GO:0005635]	GO:0005619; GO:0030476; GO:0005635; GO:0004252
ST47_g2594	PHI:2020	Tup1	XP_759427	5270	Ustilago maydis	Mixed outcome	2e-28	-	-	-	-	-
ST47_g2599	PHI:2329	CTB4	A0ST42	29003	Cercospora nicotianae	Reduced virulence	7e-06	integral component of membrane [GO:0016021]; transmembrane transport [GO:0055085]	transmembrane transport [GO:0055085]	-	integral component of membrane [GO:0016021]	GO:0016021; GO:0055085
ST47_g2613	PHI:399	PMT4	EAK95207	TX:5476	Candida albicans	Reduced virulence	0	carbohydrate transport [GO:0008643]; integral component of membrane [GO:0016021]; mannosyltransferase activity [GO:0000030]; nucleotide-sugar transmembrane transporter activity [GO:0005338]; nucleotide-sugar transport [GO:0015780]; protein O-linked glycosylation [GO:0006493]	carbohydrate transport [GO:0008643]; mannosyltransferase activity [GO:0000030]; nucleotide-sugar transmembrane transporter activity [GO:0005338]; nucleotide-sugar transport [GO:0015780]; protein O-linked glycosylation [GO:0006493]	mannosyltransferase activity [GO:0000030]; nucleotide-sugar transmembrane transporter activity [GO:0005338]	integral component of membrane [GO:0016021]	GO:0008643; GO:0016021; GO:0000030; GO:0005338; GO:0015780; GO:0006493
ST47_g2614	PHI:441	BTP1	CAE55153	TX:40559	Botrytis cinerea	Reduced virulence	8e-22	-	-	-	-	-
ST47_g2617	PHI:2109	CNB	MGG_06933	148305	Magnaporthe oryzae (related: Magnaporthe grisea)	Mixed outcome	2e-114	adaptation of signaling pathway by response to pheromone involved in conjugation with cellular fusion [GO:0000754]; calcineurin complex [GO:0005955]; calcium-dependent protein serine/threonine phosphatase regulator activity [GO:0008597]; calcium ion binding [GO:0005509]; cell division site [GO:0032153]; cellular ion homeostasis [GO:0006873]; cytosol [GO:0005829]; dephosphorylation [GO:0016311]; f…	adaptation of signaling pathway by response to pheromone involved in conjugation with cellular fusion [GO:0000754]; calcium-dependent protein serine/threonine phosphatase regulator activity [GO:0008597]; cellular ion homeostasis [GO:0006873]; dephosphorylation [GO:0016311]; fungal-type cell wall organization [GO:0031505]	calcium-dependent protein serine/threonine phosphatase regulator activity [GO:0008597]; calcium ion binding [GO:0005509]	calcineurin complex [GO:0005955]; cell division site [GO:0032153]; cytosol [GO:0005829]; nucleus [GO:0005634]	GO:0000754; GO:0005955; GO:0005509; GO:0008597; GO:0032153; GO:0006873; GO:0005829; GO:0016311; GO:0031505; GO:0005634
ST47_g2628	PHI:2022	BUF1	MGG_02252	148305	Magnaporthe oryzae (related: Magnaporthe grisea)	Loss of pathogenicity	1e-17	oxidoreductase activity [GO:0016491]	oxidoreductase activity [GO:0016491]	oxidoreductase activity [GO:0016491]	-	GO:0016491
ST47_g2635	PHI:2544	PAB1	Q4WK03	746128	Aspergillus fumigatus	Mixed outcome	1e-13	mRNA processing [GO:0006397]; nucleotide binding [GO:0000166]; nucleus [GO:0005634]; RNA binding [GO:0003723]	mRNA processing [GO:0006397]	nucleotide binding [GO:0000166]; RNA binding [GO:0003723]	nucleus [GO:0005634]	GO:0003723; GO:0006397; GO:0000166; GO:0005634
ST47_g2651	PHI:2058	LHS1	MGG_06648.5	148305	Magnaporthe oryzae (related: Magnaporthe grisea)	Reduced virulence	0	adenyl-nucleotide exchange factor activity [GO:0000774]; ATP binding [GO:0005524]; endoplasmic reticulum lumen [GO:0005788]; posttranslational protein targeting to membrane, translocation [GO:0031204]; response to unfolded protein [GO:0006986]	adenyl-nucleotide exchange factor activity [GO:0000774]; posttranslational protein targeting to membrane, translocation [GO:0031204]; response to unfolded protein [GO:0006986]	adenyl-nucleotide exchange factor activity [GO:0000774]; ATP binding [GO:0005524]	endoplasmic reticulum lumen [GO:0005788]	GO:0005524; GO:0000774; GO:0005788; GO:0031204; GO:0006986
ST47_g2654	PHI:2258	PPT1	G8DNT2	45130	Cochliobolus sativus	Reduced virulence	0	holo-[acyl-carrier-protein] synthase activity [GO:0008897]; macromolecule biosynthetic process [GO:0009059]; magnesium ion binding [GO:0000287]	holo-[acyl-carrier-protein] synthase activity [GO:0008897]; macromolecule biosynthetic process [GO:0009059]	holo-[acyl-carrier-protein] synthase activity [GO:0008897]; magnesium ion binding [GO:0000287]	-	GO:0008897; GO:0009059; GO:0000287
ST47_g2656	PHI:2544	PAB1	Q4WK03	746128	Aspergillus fumigatus	Mixed outcome	6e-06	commitment complex [GO:0000243]; cytosol [GO:0005829]; mitotic spindle [GO:0072686]; mRNA cis splicing, via spliceosome [GO:0045292]; nuclear cap binding complex [GO:0005846]; nucleotide binding [GO:0000166]; RNA cap binding [GO:0000339]	mRNA cis splicing, via spliceosome [GO:0045292]	nucleotide binding [GO:0000166]; RNA cap binding [GO:0000339]	commitment complex [GO:0000243]; cytosol [GO:0005829]; mitotic spindle [GO:0072686]; nuclear cap binding complex [GO:0005846]	GO:0000339; GO:0000243; GO:0005829; GO:0045292; GO:0072686; GO:0005846; GO:0000166
ST47_g2670	PHI:2268	Mak2	AY847792	13684	Phaeosphaeria nodorum (related: Stagonospora nodorum)	Loss of pathogenicity	0	ATP binding [GO:0005524]; cytosol [GO:0005829]; MAPK cascade involved in conjugation with cellular fusion [GO:0071507]; MAP kinase activity [GO:0004707]; mitotic spindle pole body [GO:0044732]; nucleus [GO:0005634]	MAPK cascade involved in conjugation with cellular fusion [GO:0071507]; MAP kinase activity [GO:0004707]	ATP binding [GO:0005524]; MAP kinase activity [GO:0004707]	cytosol [GO:0005829]; mitotic spindle pole body [GO:0044732]; nucleus [GO:0005634]	GO:0005524; GO:0004707; GO:0071507; GO:0005829; GO:0044732; GO:0005634
ST47_g2677	PHI:179	PELA	AAA33338	TX:140110	Nectria haematococca (related: Fusarium solani)	Reduced virulence	6e-47	extracellular region [GO:0005576]; pectate lyase activity [GO:0030570]	pectate lyase activity [GO:0030570]	pectate lyase activity [GO:0030570]	extracellular region [GO:0005576]	GO:0005576; GO:0030570
ST47_g2682	PHI:2022	BUF1	MGG_02252	148305	Magnaporthe oryzae (related: Magnaporthe grisea)	Loss of pathogenicity	7e-17	oxidoreductase activity [GO:0016491]	oxidoreductase activity [GO:0016491]	oxidoreductase activity [GO:0016491]	-	GO:0016491
ST47_g2686	PHI:1048	CTB7	ABK64184	TX:29003	Cercospora nicotianae	Reduced virulence	4e-24	oxidoreductase activity [GO:0016491]	oxidoreductase activity [GO:0016491]	oxidoreductase activity [GO:0016491]	-	GO:0016491
ST47_g2687	PHI:316	PiGPB1	AAP55639	TX:4787	Phytophthora infestans	Reduced virulence	9e-13	-	-	-	-	-
ST47_g2691	PHI:310	MgAtr4	AAK15314	TX:54734	Mycosphaerella graminicola	Reduced virulence	4e-85	ATPase activity [GO:0016887]; ATP binding [GO:0005524]; membrane [GO:0016020]	ATPase activity [GO:0016887]	ATPase activity [GO:0016887]; ATP binding [GO:0005524]	membrane [GO:0016020]	GO:0005524; GO:0016887; GO:0016020
ST47_g2703	PHI:2259	AAR1	G8DNT1	45130	Cochliobolus sativus	Reduced virulence	1e-06	catalytic activity [GO:0003824]	catalytic activity [GO:0003824]	catalytic activity [GO:0003824]	-	GO:0003824
ST47_g2704	PHI:133	AKT1	BAA36588	TX:5599	Alternaria alternata	Loss of pathogenicity	5e-06	ligase activity [GO:0016874]	ligase activity [GO:0016874]	ligase activity [GO:0016874]	-	GO:0016874
ST47_g2705	PHI:269	RAS2	AAO19639	TX:5270	Ustilago maydis	Loss of pathogenicity	5e-93	GTP binding [GO:0005525]; membrane [GO:0016020]; small GTPase mediated signal transduction [GO:0007264]	small GTPase mediated signal transduction [GO:0007264]	GTP binding [GO:0005525]	membrane [GO:0016020]	GO:0005525; GO:0016020; GO:0007264
ST47_g2714	PHI:280	CCN1	AAG36938	TX:5207	Cryptococcus neoformans	Reduced virulence	4e-07	mRNA cis splicing, via spliceosome [GO:0045292]; U4/U6 x U5 tri-snRNP complex [GO:0046540]	mRNA cis splicing, via spliceosome [GO:0045292]	-	U4/U6 x U5 tri-snRNP complex [GO:0046540]	GO:0046540; GO:0045292
ST47_g2717	PHI:217	HXK1	EAK93243	TX:5476	Candida albicans	Reduced virulence	5e-23	ATP binding [GO:0005524]; glycolytic process [GO:0006096]; hexokinase activity [GO:0004396]	glycolytic process [GO:0006096]; hexokinase activity [GO:0004396]	ATP binding [GO:0005524]; hexokinase activity [GO:0004396]	-	GO:0005524; GO:0006096; GO:0004396
ST47_g2719	PHI:1185	(Sc Swe1)	I1S0J9	5518	Gibberella zeae (related: Fusarium graminearum)	Reduced virulence	1e-100	ATP binding [GO:0005524]; protein serine/threonine kinase activity [GO:0004674]	protein serine/threonine kinase activity [GO:0004674]	ATP binding [GO:0005524]; protein serine/threonine kinase activity [GO:0004674]	-	GO:0005524; GO:0004674
ST47_g2737	PHI:2160	MoSHO1	MGG_09125	148305	Magnaporthe oryzae (related: Magnaporthe grisea)	Reduced virulence	9e-112	cellular bud neck [GO:0005935]; cellular response to heat [GO:0034605]; establishment of cell polarity [GO:0030010]; HICS complex [GO:0044697]; integral component of membrane [GO:0016021]; mating projection tip [GO:0043332]; osmosensor activity [GO:0005034]; osmosensory signaling pathway [GO:0007231]; plasma membrane [GO:0005886]; positive regulation of signal transduction [GO:0009967]; signal tr…	cellular response to heat [GO:0034605]; establishment of cell polarity [GO:0030010]; osmosensor activity [GO:0005034]; osmosensory signaling pathway [GO:0007231]; positive regulation of signal transduction [GO:0009967]; signal transduction involved in filamentous growth [GO:0001402]	osmosensor activity [GO:0005034]	cellular bud neck [GO:0005935]; HICS complex [GO:0044697]; integral component of membrane [GO:0016021]; mating projection tip [GO:0043332]; plasma membrane [GO:0005886]	GO:0044697; GO:0005935; GO:0034605; GO:0030010; GO:0016021; GO:0043332; GO:0005034; GO:0007231; GO:0005886; GO:0009967; GO:0001402
ST47_g2749	PHI:144	CHT42	AAC05829	TX:29875	Trichoderma virens	Reduced virulence	5e-15	carbohydrate metabolic process [GO:0005975]; chitinase activity [GO:0004568]; chitin binding [GO:0008061]; chitin catabolic process [GO:0006032]	carbohydrate metabolic process [GO:0005975]; chitinase activity [GO:0004568]; chitin catabolic process [GO:0006032]	chitinase activity [GO:0004568]; chitin binding [GO:0008061]	-	GO:0005975; GO:0008061; GO:0006032; GO:0004568
ST47_g2750	PHI:1591	GzOB031	I1RWQ7	5518	Gibberella zeae (related: Fusarium graminearum)	Reduced virulence	6e-76	positive regulation of translational elongation [GO:0045901]; positive regulation of translational termination [GO:0045905]; ribosome binding [GO:0043022]; translational frameshifting [GO:0006452]; translation elongation factor activity [GO:0003746]	positive regulation of translational elongation [GO:0045901]; positive regulation of translational termination [GO:0045905]; translational frameshifting [GO:0006452]; translation elongation factor activity [GO:0003746]	ribosome binding [GO:0043022]; translation elongation factor activity [GO:0003746]	-	GO:0045901; GO:0045905; GO:0043022; GO:0003746; GO:0006452
ST47_g2754	PHI:508	AFT1	BAB69076	TX:5599	Alternaria alternata	Loss of pathogenicity	3e-135	catalytic activity [GO:0003824]	catalytic activity [GO:0003824]	catalytic activity [GO:0003824]	-	GO:0003824
ST47_g2764	PHI:511	CaNAG4	EAK93098	TX:5476	Candida albicans	Reduced virulence	4e-50	integral component of membrane [GO:0016021]; transmembrane transport [GO:0055085]	transmembrane transport [GO:0055085]	-	integral component of membrane [GO:0016021]	GO:0016021; GO:0055085
ST47_g2767	PHI:2240	Srt1	Q4PBY9	5270	Ustilago maydis	reduced virulence	4e-30	integral component of membrane [GO:0016021]; substrate-specific transmembrane transporter activity [GO:0022891]	substrate-specific transmembrane transporter activity [GO:0022891]	substrate-specific transmembrane transporter activity [GO:0022891]	integral component of membrane [GO:0016021]	GO:0016021; GO:0022891
ST47_g2792	PHI:981	hopI1	AAL84247	TX:59511	Pseudomonas syringae	Effector (plant avirulence determinant)	6e-10	-	-	-	-	-
ST47_g2796	PHI:2354	AMT2	XP_390894	5518	Gibberella zeae (related: Fusarium graminearum)	Reduced virulence	7e-94	cytoplasm [GO:0005737]; protein methyltransferase activity [GO:0008276]	protein methyltransferase activity [GO:0008276]	protein methyltransferase activity [GO:0008276]	cytoplasm [GO:0005737]	GO:0005737; GO:0008276
ST47_g2800	PHI:235	VPH1	AAK81705	TX:5207	Cryptococcus neoformans	Reduced virulence	0	ATP hydrolysis coupled proton transport [GO:0015991]; hydrogen ion transmembrane transporter activity [GO:0015078]; integral component of membrane [GO:0016021]; vacuolar proton-transporting V-type ATPase, V0 domain [GO:0000220]	ATP hydrolysis coupled proton transport [GO:0015991]; hydrogen ion transmembrane transporter activity [GO:0015078]	hydrogen ion transmembrane transporter activity [GO:0015078]	integral component of membrane [GO:0016021]; vacuolar proton-transporting V-type ATPase, V0 domain [GO:0000220]	GO:0015991; GO:0015078; GO:0016021; GO:0000220
ST47_g2802	PHI:2261	NPS6	G8DNS9	45130	Cochliobolus sativus	Reduced virulence	0	catalytic activity [GO:0003824]; phosphopantetheine binding [GO:0031177]	catalytic activity [GO:0003824]	catalytic activity [GO:0003824]; phosphopantetheine binding [GO:0031177]	-	GO:0003824; GO:0031177
ST47_g2804	PHI:2042	ABC3	Q3Y5V5	148305	Magnaporthe oryzae (related: Magnaporthe grisea)	Loss of pathogenicity	6e-161	ATPase activity, coupled to transmembrane movement of substances [GO:0042626]; ATP binding [GO:0005524]; integral component of membrane [GO:0016021]	ATPase activity, coupled to transmembrane movement of substances [GO:0042626]	ATPase activity, coupled to transmembrane movement of substances [GO:0042626]; ATP binding [GO:0005524]	integral component of membrane [GO:0016021]	GO:0005524; GO:0042626; GO:0016021
ST47_g2805	PHI:486	SIDA	AAX40989	TX:5085	Aspergillus fumigatus	Loss of pathogenicity	5e-40	-	-	-	-	-
ST47_g2806	PHI:2321	SidI	Q4WR83	746128	Aspergillus fumigatus	Reduced virulence	0	catalytic activity [GO:0003824]	catalytic activity [GO:0003824]	catalytic activity [GO:0003824]	-	GO:0003824
ST47_g2814	PHI:105	PLB1	AAC61890	TX:5476	Candida albicans	Reduced virulence	3e-136	phospholipase activity [GO:0004620]; phospholipid catabolic process [GO:0009395]	phospholipase activity [GO:0004620]; phospholipid catabolic process [GO:0009395]	phospholipase activity [GO:0004620]	-	GO:0004620; GO:0009395
ST47_g2826	PHI:1403	GzC2H066	I1RWF1	5518	Gibberella zeae (related: Fusarium graminearum)	Reduced virulence	2e-100	metal ion binding [GO:0046872]; nucleic acid binding [GO:0003676]	-	metal ion binding [GO:0046872]; nucleic acid binding [GO:0003676]	-	GO:0046872; GO:0003676
ST47_g2832	PHI:258	GPABC1	CAC40023	TX:5128	Gibberella pulicaris	Reduced virulence	0	ATPase activity, coupled to transmembrane movement of substances [GO:0042626]; ATP binding [GO:0005524]; integral component of membrane [GO:0016021]	ATPase activity, coupled to transmembrane movement of substances [GO:0042626]	ATPase activity, coupled to transmembrane movement of substances [GO:0042626]; ATP binding [GO:0005524]	integral component of membrane [GO:0016021]	GO:0005524; GO:0042626; GO:0016021
ST47_g2833	PHI:2020	Tup1	XP_759427	5270	Ustilago maydis	Mixed outcome	1e-18	-	-	-	-	-
ST47_g2834	PHI:283	CDC24	AAO25556	TX:5476	Candida albicans	Loss of pathogenicity	3e-54	Rho guanyl-nucleotide exchange factor activity [GO:0005089]	Rho guanyl-nucleotide exchange factor activity [GO:0005089]	Rho guanyl-nucleotide exchange factor activity [GO:0005089]	-	GO:0005089
ST47_g2838	PHI:510	CaNAG3	EAK93097	TX:5476	Candida albicans	Reduced virulence	1e-47	monooxygenase activity [GO:0004497]	monooxygenase activity [GO:0004497]	monooxygenase activity [GO:0004497]	-	GO:0004497
ST47_g2851	PHI:222	PELB	AAD09857	TX:5457	Colletotrichum gloeosporioides	Reduced virulence	2e-79	extracellular region [GO:0005576]; lyase activity [GO:0016829]; polysaccharide catabolic process [GO:0000272]	lyase activity [GO:0016829]; polysaccharide catabolic process [GO:0000272]	lyase activity [GO:0016829]	extracellular region [GO:0005576]	GO:0005576; GO:0016829; GO:0000272
ST47_g2854	PHI:488	IRS4	EAK93583	TX:5476	Candida albicans	Reduced virulence	4e-09	actin cortical patch [GO:0030479]; calcium ion binding [GO:0005509]; cellular bud neck [GO:0005935]; cellular bud tip [GO:0005934]; endocytosis [GO:0006897]; endoplasmic reticulum unfolded protein response [GO:0030968]; mating projection tip [GO:0043332]	endocytosis [GO:0006897]; endoplasmic reticulum unfolded protein response [GO:0030968]	calcium ion binding [GO:0005509]	actin cortical patch [GO:0030479]; cellular bud neck [GO:0005935]; cellular bud tip [GO:0005934]; mating projection tip [GO:0043332]	GO:0030479; GO:0005509; GO:0005935; GO:0005934; GO:0006897; GO:0030968; GO:0043332
ST47_g2858	PHI:339	CLPT1	CAC41973	TX:290576	Colletotrichum lindemuthianum	Reduced virulence	5e-88	GTP binding [GO:0005525]; protein transport [GO:0015031]; small GTPase mediated signal transduction [GO:0007264]	protein transport [GO:0015031]; small GTPase mediated signal transduction [GO:0007264]	GTP binding [GO:0005525]	-	GO:0005525; GO:0015031; GO:0007264
ST47_g2861	PHI:419	CSH1	AAP93915	TX:5476	Candida albicans	Reduced virulence	4e-79	-	-	-	-	-
ST47_g2869	PHI:2329	CTB4	A0ST42	29003	Cercospora nicotianae	Reduced virulence	6e-48	integral component of membrane [GO:0016021]; lipid metabolic process [GO:0006629]; transmembrane transport [GO:0055085]; transporter activity [GO:0005215]	lipid metabolic process [GO:0006629]; transmembrane transport [GO:0055085]; transporter activity [GO:0005215]	transporter activity [GO:0005215]	integral component of membrane [GO:0016021]	GO:0016021; GO:0006629; GO:0055085; GO:0005215
ST47_g2873	PHI:419	CSH1	AAP93915	TX:5476	Candida albicans	Reduced virulence	1e-29	-	-	-	-	-
ST47_g2875	PHI:2547	ESF1	Q4WHH1	746128	Aspergillus fumigatus	Mixed outcome	1e-169	nucleus [GO:0005634]; RNA binding [GO:0003723]; rRNA processing [GO:0006364]	rRNA processing [GO:0006364]	RNA binding [GO:0003723]	nucleus [GO:0005634]	GO:0003723; GO:0005634; GO:0006364
ST47_g2881	PHI:2020	Tup1	XP_759427	5270	Ustilago maydis	Mixed outcome	5e-14	mitochondrial outer membrane [GO:0005741]	-	-	mitochondrial outer membrane [GO:0005741]	GO:0005741
ST47_g2885	PHI:1598	GzOB038	I1RZ35	5518	Gibberella zeae (related: Fusarium graminearum)	Reduced virulence	2e-55	translation initiation factor activity [GO:0003743]	translation initiation factor activity [GO:0003743]	translation initiation factor activity [GO:0003743]	-	GO:0003743
ST47_g2896	PHI:434	GEL2	EAL88984	TX:5085	Aspergillus fumigatus	Reduced virulence	1e-168	anchored component of membrane [GO:0031225]; carbohydrate metabolic process [GO:0005975]; fungal-type cell wall [GO:0009277]; plasma membrane [GO:0005886]; transferase activity [GO:0016740]	carbohydrate metabolic process [GO:0005975]; transferase activity [GO:0016740]	transferase activity [GO:0016740]	anchored component of membrane [GO:0031225]; fungal-type cell wall [GO:0009277]; plasma membrane [GO:0005886]	GO:0031225; GO:0005975; GO:0009277; GO:0005886; GO:0016740
ST47_g2900	PHI:2020	Tup1	XP_759427	5270	Ustilago maydis	Mixed outcome	7e-08	-	-	-	-	-
ST47_g2903	PHI:881	MGG_04556	EDJ96020	TX:318829	Magnaporthe oryzae	Reduced virulence	8e-39	oxidoreductase activity [GO:0016491]; zinc ion binding [GO:0008270]	oxidoreductase activity [GO:0016491]	oxidoreductase activity [GO:0016491]; zinc ion binding [GO:0008270]	-	GO:0016491; GO:0008270
ST47_g2928	PHI:510	CaNAG3	EAK93097	TX:5476	Candida albicans	Reduced virulence	7e-95	integral component of membrane [GO:0016021]; transmembrane transport [GO:0055085]	transmembrane transport [GO:0055085]	-	integral component of membrane [GO:0016021]	GO:0016021; GO:0055085
ST47_g2935	PHI:2552	NOP4	Q4WNM3	746128	Aspergillus fumigatus	Mixed outcome	0	nucleic acid binding [GO:0003676]; nucleotide binding [GO:0000166]	-	nucleic acid binding [GO:0003676]; nucleotide binding [GO:0000166]	-	GO:0003676; GO:0000166
ST47_g2937	PHI:243	CHIP6	AAD00894	TX:5457	Colletotrichum gloeosporioides	Reduced virulence	2e-164	lipid glycosylation [GO:0030259]; transferase activity, transferring hexosyl groups [GO:0016758]	lipid glycosylation [GO:0030259]; transferase activity, transferring hexosyl groups [GO:0016758]	transferase activity, transferring hexosyl groups [GO:0016758]	-	GO:0030259; GO:0016758
ST47_g2938	PHI:2476	CcpelA	G8AA67	27358	Colletotrichum coccodes	Mixed outcome	2e-58	extracellular region [GO:0005576]; lyase activity [GO:0016829]; polysaccharide catabolic process [GO:0000272]	lyase activity [GO:0016829]; polysaccharide catabolic process [GO:0000272]	lyase activity [GO:0016829]	extracellular region [GO:0005576]	GO:0005576; GO:0016829; GO:0000272
ST47_g2941	PHI:55	PKS1	AAB08104	TX:5016	Cochliobolus heterostrophus	Reduced virulence	3e-20	2-alkenal reductase [NAD(P)] activity [GO:0032440]; AU-rich element binding [GO:0017091]; cellular response to oxidative stress [GO:0034599]; cytosol [GO:0005829]; NADPH:quinone reductase activity [GO:0003960]; nucleus [GO:0005634]; zinc ion binding [GO:0008270]	2-alkenal reductase [NAD(P)] activity [GO:0032440]; cellular response to oxidative stress [GO:0034599]; NADPH:quinone reductase activity [GO:0003960]	2-alkenal reductase [NAD(P)] activity [GO:0032440]; AU-rich element binding [GO:0017091]; NADPH:quinone reductase activity [GO:0003960]; zinc ion binding [GO:0008270]	cytosol [GO:0005829]; nucleus [GO:0005634]	GO:0032440; GO:0017091; GO:0003960; GO:0034599; GO:0005829; GO:0005634; GO:0008270
ST47_g2956	PHI:511	CaNAG4	EAK93098	TX:5476	Candida albicans	Reduced virulence	4e-08	integral component of membrane [GO:0016021]; transmembrane transport [GO:0055085]	transmembrane transport [GO:0055085]	-	integral component of membrane [GO:0016021]	GO:0016021; GO:0055085
ST47_g2964	PHI:441	BTP1	CAE55153	TX:40559	Botrytis cinerea	Reduced virulence	4e-24	-	-	-	-	-
ST47_g2973	PHI:104	CaMNT1	CAA67930	TX:5476	Candida albicans	Reduced virulence	7e-161	mannosyltransferase activity [GO:0000030]; membrane [GO:0016020]; protein glycosylation [GO:0006486]	mannosyltransferase activity [GO:0000030]; protein glycosylation [GO:0006486]	mannosyltransferase activity [GO:0000030]	membrane [GO:0016020]	GO:0000030; GO:0016020; GO:0006486
ST47_g2978	PHI:404	PTH11	AAD30436	TX:318829	Magnaporthe oryzae	Reduced virulence	1e-15	-	-	-	-	-
ST47_g2981	PHI:522	GAS1	AAX78216	TX:5507	Fusarium oxysporum	Reduced virulence	9e-144	anchored component of membrane [GO:0031225]; carbohydrate metabolic process [GO:0005975]; plasma membrane [GO:0005886]; transferase activity [GO:0016740]	carbohydrate metabolic process [GO:0005975]; transferase activity [GO:0016740]	transferase activity [GO:0016740]	anchored component of membrane [GO:0031225]; plasma membrane [GO:0005886]	GO:0031225; GO:0005975; GO:0005886; GO:0016740
ST47_g3005	PHI:2248	Als1	Q1L2E2	13684	Phaeosphaeria nodorum (related: Stagonospora nodorum)	Mixed outcome	9e-35	biosynthetic process [GO:0009058]; catalytic activity [GO:0003824]; pyridoxal phosphate binding [GO:0030170]	biosynthetic process [GO:0009058]; catalytic activity [GO:0003824]	catalytic activity [GO:0003824]; pyridoxal phosphate binding [GO:0030170]	-	GO:0009058; GO:0003824; GO:0030170
ST47_g3054	PHI:479	MEP1	AAQ07436	TX:199306	Coccidioides posadasii	Reduced virulence	2e-84	metallopeptidase activity [GO:0008237]; zinc ion binding [GO:0008270]	metallopeptidase activity [GO:0008237]	metallopeptidase activity [GO:0008237]; zinc ion binding [GO:0008270]	-	GO:0008237; GO:0008270
ST47_g3055	PHI:407	PBC1	CAB40372	TX:76659	Pyrenopeziza brassicae	Loss of pathogenicity	2e-46	cutinase activity [GO:0050525]; extracellular region [GO:0005576]	cutinase activity [GO:0050525]	cutinase activity [GO:0050525]	extracellular region [GO:0005576]	GO:0050525; GO:0005576
ST47_g3057	PHI:465	KIN2	AAB63337	TX:5270	Ustilago maydis	Reduced virulence	1e-60	ATP binding [GO:0005524]; ATP-dependent microtubule motor activity, plus-end-directed [GO:0008574]; cytoplasmic microtubule [GO:0005881]; establishment of mitotic spindle orientation [GO:0000132]; kinesin complex [GO:0005871]; mitotic spindle assembly [GO:0090307]; mitotic spindle disassembly [GO:0051228]; mitotic spindle organization in nucleus [GO:0030472]; negative regulation of microtubule po…	ATP-dependent microtubule motor activity, plus-end-directed [GO:0008574]; establishment of mitotic spindle orientation [GO:0000132]; mitotic spindle assembly [GO:0090307]; mitotic spindle disassembly [GO:0051228]; mitotic spindle organization in nucleus [GO:0030472]; negative regulation of microtubule polymerization [GO:0031115]; nuclear migration along microtubule [GO:0030473]; plus-end specific…	ATP binding [GO:0005524]; ATP-dependent microtubule motor activity, plus-end-directed [GO:0008574]; tubulin-dependent ATPase activity [GO:0070463]	cytoplasmic microtubule [GO:0005881]; kinesin complex [GO:0005871]; nuclear microtubule [GO:0005880]	GO:0005524; GO:0008574; GO:0005881; GO:0000132; GO:0005871; GO:0090307; GO:0051228; GO:0030472; GO:0031115; GO:0005880; GO:0030473; GO:0070462; GO:0032888; GO:0070463
ST47_g3063	PHI:2597	Pir32	Q59PW0	746128	Aspergillus fumigatus	Mixed outcome	5e-07	-	-	-	-	-
ST47_g3074	PHI:803	MGG_04629	EDJ95969	TX:318829	Magnaporthe oryzae	Reduced virulence	0	-	-	-	-	-
ST47_g3076	PHI:734	FOW2	BAE98264	TX:5507	Fusarium oxysporum	Loss of pathogenicity	3e-17	DNA binding [GO:0003677]; nucleus [GO:0005634]; sequence-specific DNA binding RNA polymerase II transcription factor activity [GO:0000981]; zinc ion binding [GO:0008270]	sequence-specific DNA binding RNA polymerase II transcription factor activity [GO:0000981]	DNA binding [GO:0003677]; sequence-specific DNA binding RNA polymerase II transcription factor activity [GO:0000981]; zinc ion binding [GO:0008270]	nucleus [GO:0005634]	GO:0003677; GO:0005634; GO:0000981; GO:0008270
ST47_g3081	PHI:796	MGG_02423	EDJ98620	TX:318829	Magnaporthe oryzae	Reduced virulence	2e-32	ER to Golgi vesicle-mediated transport [GO:0006888]; HDEL sequence binding [GO:0045015]; integral component of endoplasmic reticulum membrane [GO:0030176]; protein retention in ER lumen [GO:0006621]	ER to Golgi vesicle-mediated transport [GO:0006888]; protein retention in ER lumen [GO:0006621]	HDEL sequence binding [GO:0045015]	integral component of endoplasmic reticulum membrane [GO:0030176]	GO:0006888; GO:0045015; GO:0030176; GO:0006621
ST47_g3084	PHI:1046	CTB5	ABK64182	TX:29003	Cercospora nicotianae	Reduced virulence	6e-52	flavin adenine dinucleotide binding [GO:0050660]; UDP-N-acetylmuramate dehydrogenase activity [GO:0008762]	UDP-N-acetylmuramate dehydrogenase activity [GO:0008762]	flavin adenine dinucleotide binding [GO:0050660]; UDP-N-acetylmuramate dehydrogenase activity [GO:0008762]	-	GO:0008762; GO:0050660
ST47_g3085	PHI:404	PTH11	AAD30436	TX:318829	Magnaporthe oryzae	Reduced virulence	1e-07	-	-	-	-	-
ST47_g3091	PHI:199	AOX1	AAF82788	TX:5499	Cladosporium fulvum	Reduced virulence	3e-52	alcohol metabolic process [GO:0006066]; choline dehydrogenase activity [GO:0008812]; flavin adenine dinucleotide binding [GO:0050660]	alcohol metabolic process [GO:0006066]; choline dehydrogenase activity [GO:0008812]	choline dehydrogenase activity [GO:0008812]; flavin adenine dinucleotide binding [GO:0050660]	-	GO:0006066; GO:0008812; GO:0050660
ST47_g3094	PHI:277	BCP1	AAQ16572	TX:40559	Botrytis cinerea	Reduced virulence	1e-95	peptidyl-prolyl cis-trans isomerase activity [GO:0003755]; protein folding [GO:0006457]	peptidyl-prolyl cis-trans isomerase activity [GO:0003755]; protein folding [GO:0006457]	peptidyl-prolyl cis-trans isomerase activity [GO:0003755]	-	GO:0003755; GO:0006457
ST47_g3095	PHI:443	CBL1	I1RE58	TX:5518	Fusarium graminearum	Reduced virulence	5e-18	catalytic activity [GO:0003824]; pyridoxal phosphate binding [GO:0030170]	catalytic activity [GO:0003824]	catalytic activity [GO:0003824]; pyridoxal phosphate binding [GO:0030170]	-	GO:0003824; GO:0030170
ST47_g3106	PHI:2117	SPM1	P58371	148305	Magnaporthe oryzae (related: Magnaporthe grisea)	Reduced virulence	6e-77	serine-type endopeptidase activity [GO:0004252]	serine-type endopeptidase activity [GO:0004252]	serine-type endopeptidase activity [GO:0004252]	-	GO:0004252
ST47_g3109	PHI:180	PELD	AAC49420	TX:140110	Nectria haematococca (related: Fusarium solani)	Reduced virulence	8e-91	extracellular region [GO:0005576]; pectate lyase activity [GO:0030570]	pectate lyase activity [GO:0030570]	pectate lyase activity [GO:0030570]	extracellular region [GO:0005576]	GO:0005576; GO:0030570
ST47_g3112	PHI:2373	YAP1	B9V258	5599	Alternaria alternata	Loss of pathogenicity	0	sequence-specific DNA binding [GO:0043565]; sequence-specific DNA binding transcription factor activity [GO:0003700]	sequence-specific DNA binding transcription factor activity [GO:0003700]	sequence-specific DNA binding [GO:0043565]; sequence-specific DNA binding transcription factor activity [GO:0003700]	-	GO:0043565; GO:0003700
ST47_g3118	PHI:1671	GzCCHC011	Q4HWE2	5518	Gibberella zeae (related: Fusarium graminearum)	Reduced virulence	0	5'-3' exoribonuclease activity [GO:0004534]; mitotic sister chromatid segregation [GO:0000070]; negative regulation of G0 to G1 transition [GO:0070317]; nuclear mRNA surveillance [GO:0071028]; nuclear polyadenylation-dependent rRNA catabolic process [GO:0071035]; nucleic acid binding [GO:0003676]; RNA processing [GO:0006396]; rRNA processing [GO:0006364]; termination of RNA polymerase II transcri…	5'-3' exoribonuclease activity [GO:0004534]; mitotic sister chromatid segregation [GO:0000070]; negative regulation of G0 to G1 transition [GO:0070317]; nuclear mRNA surveillance [GO:0071028]; nuclear polyadenylation-dependent rRNA catabolic process [GO:0071035]; RNA processing [GO:0006396]; rRNA processing [GO:0006364]; termination of RNA polymerase II transcription, exosome-dependent [GO:003084…	5'-3' exoribonuclease activity [GO:0004534]; nucleic acid binding [GO:0003676]; zinc ion binding [GO:0008270]	-	GO:0004534; GO:0006396; GO:0000070; GO:0070317; GO:0071028; GO:0071035; GO:0003676; GO:0006364; GO:0030847; GO:0030846; GO:0008270
ST47_g3132	PHI:565	chsG	CAA63928	TX:5085	Aspergillus fumigatus	Reduced virulence	0	chitin biosynthetic process [GO:0006031]; chitin synthase activity [GO:0004100]	chitin biosynthetic process [GO:0006031]; chitin synthase activity [GO:0004100]	chitin synthase activity [GO:0004100]	-	GO:0006031; GO:0004100
ST47_g3139	PHI:424	PCK1	EAL19243	TX:5207	Cryptococcus neoformans	Reduced virulence	0	ATP binding [GO:0005524]; cytosol [GO:0005829]; gluconeogenesis [GO:0006094]; phosphoenolpyruvate carboxykinase (ATP) activity [GO:0004612]	gluconeogenesis [GO:0006094]; phosphoenolpyruvate carboxykinase (ATP) activity [GO:0004612]	ATP binding [GO:0005524]; phosphoenolpyruvate carboxykinase (ATP) activity [GO:0004612]	cytosol [GO:0005829]	GO:0005524; GO:0005829; GO:0006094; GO:0004612
ST47_g3140	PHI:2309	BcatrB	Q9UW03	40559	Botrytis cinerea	Reduced virulence	0	ATPase activity, coupled to transmembrane movement of substances [GO:0042626]; ATP binding [GO:0005524]; integral component of membrane [GO:0016021]	ATPase activity, coupled to transmembrane movement of substances [GO:0042626]	ATPase activity, coupled to transmembrane movement of substances [GO:0042626]; ATP binding [GO:0005524]	integral component of membrane [GO:0016021]	GO:0005524; GO:0042626; GO:0016021
ST47_g3141	PHI:2411	Ss-ggt1	A7F946	5180	Sclerotinia sclerotiorum	Reduced virulence	8e-08	gamma-glutamyltransferase activity [GO:0003840]; glutathione metabolic process [GO:0006749]	gamma-glutamyltransferase activity [GO:0003840]; glutathione metabolic process [GO:0006749]	gamma-glutamyltransferase activity [GO:0003840]	-	GO:0003840; GO:0006749
ST47_g3158	PHI:2176	ASD4	MGG_06050	148305	Magnaporthe oryzae (related: Magnaporthe grisea)	Loss of pathogenicity	2e-38	-	-	-	-	-
ST47_g3161	PHI:2598	Cas5	Q5AMH6	746128	Aspergillus fumigatus	Mixed outcome	8e-06	metal ion binding [GO:0046872]; nucleic acid binding [GO:0003676]	-	metal ion binding [GO:0046872]; nucleic acid binding [GO:0003676]	-	GO:0046872; GO:0003676
ST47_g3167	PHI:373	PLD1	EAK93902	TX:5476	Candida albicans	Reduced virulence	2e-112	catalytic activity [GO:0003824]	catalytic activity [GO:0003824]	catalytic activity [GO:0003824]	-	GO:0003824
ST47_g3197	PHI:1046	CTB5	ABK64182	TX:29003	Cercospora nicotianae	Reduced virulence	5e-21	-	-	-	-	-
ST47_g3221	PHI:2099	Pmc1	MGG_07971	148305	Magnaporthe oryzae (related: Magnaporthe grisea)	Mixed outcome	0	ATP binding [GO:0005524]; calcium-transporting ATPase activity [GO:0005388]; integral component of membrane [GO:0016021]; metal ion binding [GO:0046872]	calcium-transporting ATPase activity [GO:0005388]	ATP binding [GO:0005524]; calcium-transporting ATPase activity [GO:0005388]; metal ion binding [GO:0046872]	integral component of membrane [GO:0016021]	GO:0005524; GO:0005388; GO:0016021; GO:0046872
ST47_g3237	PHI:511	CaNAG4	EAK93098	TX:5476	Candida albicans	Reduced virulence	8e-41	integral component of membrane [GO:0016021]; transmembrane transport [GO:0055085]	transmembrane transport [GO:0055085]	-	integral component of membrane [GO:0016021]	GO:0016021; GO:0055085
ST47_g3238	PHI:469	TOXG	AAD47837	TX:5017	Cochliobolus carbonum	Reduced virulence	1e-130	-	-	-	-	-
ST47_g3239	PHI:2106	1-phosphatidylinositol-4,5-bisphosphate phosphodiesterase delta 1	MGG_05332	148305	Magnaporthe oryzae (related: Magnaporthe grisea)	Reduced virulence	1e-165	intracellular signal transduction [GO:0035556]; lipid catabolic process [GO:0016042]; phosphatidylinositol phospholipase C activity [GO:0004435]; signal transducer activity [GO:0004871]	intracellular signal transduction [GO:0035556]; lipid catabolic process [GO:0016042]; phosphatidylinositol phospholipase C activity [GO:0004435]; signal transducer activity [GO:0004871]	phosphatidylinositol phospholipase C activity [GO:0004435]; signal transducer activity [GO:0004871]	-	GO:0035556; GO:0016042; GO:0004435; GO:0004871
ST47_g3244	PHI:55	PKS1	AAB08104	TX:5016	Cochliobolus heterostrophus	Reduced virulence	2e-12	oxidoreductase activity [GO:0016491]; zinc ion binding [GO:0008270]	oxidoreductase activity [GO:0016491]	oxidoreductase activity [GO:0016491]; zinc ion binding [GO:0008270]	-	GO:0016491; GO:0008270
ST47_g3245	PHI:2240	Srt1	Q4PBY9	5270	Ustilago maydis	reduced virulence	3e-37	integral component of membrane [GO:0016021]; substrate-specific transmembrane transporter activity [GO:0022891]	substrate-specific transmembrane transporter activity [GO:0022891]	substrate-specific transmembrane transporter activity [GO:0022891]	integral component of membrane [GO:0016021]	GO:0016021; GO:0022891
ST47_g3259	PHI:2240	Srt1	Q4PBY9	5270	Ustilago maydis	reduced virulence	2e-41	integral component of membrane [GO:0016021]; substrate-specific transmembrane transporter activity [GO:0022891]	substrate-specific transmembrane transporter activity [GO:0022891]	substrate-specific transmembrane transporter activity [GO:0022891]	integral component of membrane [GO:0016021]	GO:0016021; GO:0022891
ST47_g3261	PHI:404	PTH11	AAD30436	TX:318829	Magnaporthe oryzae	Reduced virulence	3e-13	-	-	-	-	-
ST47_g3263	PHI:1212	FGSG_12149	I1RCJ5	5518	Gibberella zeae (related: Fusarium graminearum)	Reduced virulence	0	age-dependent response to oxidative stress involved in chronological cell aging [GO:0001324]; ATP binding [GO:0005524]; cellular response to heat [GO:0034605]; cellular response to starvation [GO:0009267]; cytosol [GO:0005829]; nucleus [GO:0005634]; phosphorelay signal transduction system [GO:0000160]; positive regulation of mitotic metaphase/anaphase transition [GO:0045842]; protein serine/threo…	age-dependent response to oxidative stress involved in chronological cell aging [GO:0001324]; cellular response to heat [GO:0034605]; cellular response to starvation [GO:0009267]; phosphorelay signal transduction system [GO:0000160]; positive regulation of mitotic metaphase/anaphase transition [GO:0045842]; protein serine/threonine kinase activity [GO:0004674]; regulation of meiosis [GO:0040020];…	ATP binding [GO:0005524]; protein serine/threonine kinase activity [GO:0004674]; signal transducer activity [GO:0004871]	cytosol [GO:0005829]; nucleus [GO:0005634]	GO:0005524; GO:0001324; GO:0034605; GO:0009267; GO:0005829; GO:0005634; GO:0000160; GO:0045842; GO:0004674; GO:0040020; GO:0004871
ST47_g3266	PHI:274	USX1	AAM22494	TX:5207	Cryptococcus neoformans	Loss of pathogenicity	8e-23	2 iron, 2 sulfur cluster binding [GO:0051537]; electron carrier activity [GO:0009055]; flavin adenine dinucleotide binding [GO:0050660]; iron ion binding [GO:0005506]; UDP-N-acetylmuramate dehydrogenase activity [GO:0008762]	UDP-N-acetylmuramate dehydrogenase activity [GO:0008762]	2 iron, 2 sulfur cluster binding [GO:0051537]; electron carrier activity [GO:0009055]; flavin adenine dinucleotide binding [GO:0050660]; iron ion binding [GO:0005506]; UDP-N-acetylmuramate dehydrogenase activity [GO:0008762]	-	GO:0051537; GO:0008762; GO:0009055; GO:0050660; GO:0005506
ST47_g3293	PHI:2544	PAB1	Q4WK03	746128	Aspergillus fumigatus	Mixed outcome	2e-09	nucleic acid binding [GO:0003676]; nucleotide binding [GO:0000166]	-	nucleic acid binding [GO:0003676]; nucleotide binding [GO:0000166]	-	GO:0003676; GO:0000166
ST47_g3295	PHI:2540	IPP1	Q4WX65	746128	Aspergillus fumigatus	Mixed outcome	1e-177	cytoplasm [GO:0005737]; inorganic diphosphatase activity [GO:0004427]; magnesium ion binding [GO:0000287]; nucleus [GO:0005634]; phosphate-containing compound metabolic process [GO:0006796]	inorganic diphosphatase activity [GO:0004427]; phosphate-containing compound metabolic process [GO:0006796]	inorganic diphosphatase activity [GO:0004427]; magnesium ion binding [GO:0000287]	cytoplasm [GO:0005737]; nucleus [GO:0005634]	GO:0005737; GO:0004427; GO:0000287; GO:0005634; GO:0006796
ST47_g3300	PHI:306	KEX2	AAB80929	TX:5476	Candida albicans	Reduced virulence	0	dibasic protein processing [GO:0090472]; membrane [GO:0016020]; peptide pheromone maturation [GO:0007323]; protein autoprocessing [GO:0016540]; serine-type endopeptidase activity [GO:0004252]; serine-type endopeptidase inhibitor activity [GO:0004867]; trans-Golgi network [GO:0005802]	dibasic protein processing [GO:0090472]; peptide pheromone maturation [GO:0007323]; protein autoprocessing [GO:0016540]; serine-type endopeptidase activity [GO:0004252]; serine-type endopeptidase inhibitor activity [GO:0004867]	serine-type endopeptidase activity [GO:0004252]; serine-type endopeptidase inhibitor activity [GO:0004867]	membrane [GO:0016020]; trans-Golgi network [GO:0005802]	GO:0090472; GO:0016020; GO:0007323; GO:0016540; GO:0004252; GO:0004867; GO:0005802
ST47_g3306	PHI:335	CGRA	AAG28884	TX:5085	Aspergillus fumigatus	Reduced virulence	6e-37	-	-	-	-	-
ST47_g3314	PHI:419	CSH1	AAP93915	TX:5476	Candida albicans	Reduced virulence	1e-22	-	-	-	-	-
ST47_g3330	PHI:2037	MoRic8	XP_001405357	148305	Magnaporthe oryzae (related: Magnaporthe grisea)	Loss of pathogenicity	5e-46	-	-	-	-	-
ST47_g3337	PHI:2570	CYB2	Q6FM61	5478	Candida glabrata	Reduced virulence	8e-92	FMN binding [GO:0010181]; heme binding [GO:0020037]; metal ion binding [GO:0046872]; oxidoreductase activity [GO:0016491]	oxidoreductase activity [GO:0016491]	FMN binding [GO:0010181]; heme binding [GO:0020037]; metal ion binding [GO:0046872]; oxidoreductase activity [GO:0016491]	-	GO:0010181; GO:0020037; GO:0046872; GO:0016491
ST47_g3371	PHI:2033	MgPex6	G4NBI6	148305	Magnaporthe oryzae (related: Magnaporthe grisea)	Loss of pathogenicity	2e-63	ATP binding [GO:0005524]	-	ATP binding [GO:0005524]	-	GO:0005524
ST47_g3378	PHI:1987	GzZC302	I1RAP2	5518	Gibberella zeae (related: Fusarium graminearum)	Reduced virulence	6e-173	DNA binding [GO:0003677]; nucleus [GO:0005634]; sequence-specific DNA binding RNA polymerase II transcription factor activity [GO:0000981]; zinc ion binding [GO:0008270]	sequence-specific DNA binding RNA polymerase II transcription factor activity [GO:0000981]	DNA binding [GO:0003677]; sequence-specific DNA binding RNA polymerase II transcription factor activity [GO:0000981]; zinc ion binding [GO:0008270]	nucleus [GO:0005634]	GO:0003677; GO:0005634; GO:0000981; GO:0008270
ST47_g3387	PHI:2020	Tup1	XP_759427	5270	Ustilago maydis	Mixed outcome	5e-06	-	-	-	-	-
ST47_g3400	PHI:2240	Srt1	Q4PBY9	5270	Ustilago maydis	reduced virulence	5e-37	integral component of membrane [GO:0016021]; substrate-specific transmembrane transporter activity [GO:0022891]	substrate-specific transmembrane transporter activity [GO:0022891]	substrate-specific transmembrane transporter activity [GO:0022891]	integral component of membrane [GO:0016021]	GO:0016021; GO:0022891
ST47_g3401	PHI:432	FGL1	AAQ23181	TX:5518	Fusarium graminearum	Reduced virulence	1e-20	hydrolase activity [GO:0016787]; lipid metabolic process [GO:0006629]	hydrolase activity [GO:0016787]; lipid metabolic process [GO:0006629]	hydrolase activity [GO:0016787]	-	GO:0016787; GO:0006629
ST47_g3402	PHI:1354	GzC2H014	I1RCM9	5518	Gibberella zeae (related: Fusarium graminearum)	Reduced virulence	2e-70	metal ion binding [GO:0046872]; nucleic acid binding [GO:0003676]	-	metal ion binding [GO:0046872]; nucleic acid binding [GO:0003676]	-	GO:0046872; GO:0003676
ST47_g3404	PHI:1181	(Sc Kic1)	I1RNY7	5518	Gibberella zeae (related: Fusarium graminearum)	Reduced virulence	0	ascospore wall assembly [GO:0030476]; ATP binding [GO:0005524]; cell division site [GO:0032153]; cytosol [GO:0005829]; nucleus [GO:0005634]; prospore membrane [GO:0005628]; protein kinase activity [GO:0004672]	ascospore wall assembly [GO:0030476]; protein kinase activity [GO:0004672]	ATP binding [GO:0005524]; protein kinase activity [GO:0004672]	cell division site [GO:0032153]; cytosol [GO:0005829]; nucleus [GO:0005634]; prospore membrane [GO:0005628]	GO:0005524; GO:0030476; GO:0032153; GO:0005829; GO:0005634; GO:0005628; GO:0004672
ST47_g3409	PHI:2411	Ss-ggt1	A7F946	5180	Sclerotinia sclerotiorum	Reduced virulence	5e-142	fungal-type vacuole [GO:0000324]; gamma-glutamyltransferase activity [GO:0003840]; glutathione catabolic process [GO:0006751]; xenobiotic metabolic process [GO:0006805]	gamma-glutamyltransferase activity [GO:0003840]; glutathione catabolic process [GO:0006751]; xenobiotic metabolic process [GO:0006805]	gamma-glutamyltransferase activity [GO:0003840]	fungal-type vacuole [GO:0000324]	GO:0000324; GO:0003840; GO:0006751; GO:0006805
ST47_g3413	PHI:1382	GzC2H045	I1RRX1	5518	Gibberella zeae (related: Fusarium graminearum)	Reduced virulence	1e-84	metal ion binding [GO:0046872]; sequence-specific DNA binding [GO:0043565]	-	metal ion binding [GO:0046872]; sequence-specific DNA binding [GO:0043565]	-	GO:0046872; GO:0043565
ST47_g3415	PHI:2609	KRR1	AAB96910.2	746128	Aspergillus fumigatus	Mixed outcome	2e-06	cytosol [GO:0005829]; endonucleolytic cleavage in ITS1 to separate SSU-rRNA from 5.8S rRNA and LSU-rRNA from tricistronic rRNA transcript (SSU-rRNA, 5.8S rRNA, LSU-rRNA) [GO:0000447]; endonucleolytic cleavage to generate mature 5'-end of SSU-rRNA from (SSU-rRNA, 5.8S rRNA, LSU-rRNA) [GO:0000472]; nucleolus [GO:0005730]; protein complex assembly [GO:0006461]; RNA binding [GO:0003723]	endonucleolytic cleavage in ITS1 to separate SSU-rRNA from 5.8S rRNA and LSU-rRNA from tricistronic rRNA transcript (SSU-rRNA, 5.8S rRNA, LSU-rRNA) [GO:0000447]; endonucleolytic cleavage to generate mature 5'-end of SSU-rRNA from (SSU-rRNA, 5.8S rRNA, LSU-rRNA) [GO:0000472]; protein complex assembly [GO:0006461]	RNA binding [GO:0003723]	cytosol [GO:0005829]; nucleolus [GO:0005730]	GO:0003723; GO:0005829; GO:0000447; GO:0000472; GO:0005730; GO:0006461
ST47_g3427	PHI:423	VAD1	AAV41010	TX:5207	Cryptococcus neoformans	Reduced virulence	1e-41	ATP binding [GO:0005524]; ATP-dependent DNA/RNA helicase activity [GO:0033680]; ATP-dependent DNA helicase activity [GO:0004003]; ATP-dependent RNA helicase activity [GO:0004004]; cytosol [GO:0005829]; maturation of LSU-rRNA from tricistronic rRNA transcript (SSU-rRNA, 5.8S rRNA, LSU-rRNA) [GO:0000463]; nucleolus [GO:0005730]; ribosomal large subunit assembly [GO:0000027]; RNA binding [GO:0003723]	ATP-dependent DNA/RNA helicase activity [GO:0033680]; ATP-dependent DNA helicase activity [GO:0004003]; ATP-dependent RNA helicase activity [GO:0004004]; maturation of LSU-rRNA from tricistronic rRNA transcript (SSU-rRNA, 5.8S rRNA, LSU-rRNA) [GO:0000463]; ribosomal large subunit assembly [GO:0000027]	ATP binding [GO:0005524]; ATP-dependent DNA/RNA helicase activity [GO:0033680]; ATP-dependent DNA helicase activity [GO:0004003]; ATP-dependent RNA helicase activity [GO:0004004]; RNA binding [GO:0003723]	cytosol [GO:0005829]; nucleolus [GO:0005730]	GO:0005524; GO:0004003; GO:0033680; GO:0004004; GO:0003723; GO:0005829; GO:0000463; GO:0005730; GO:0000027
ST47_g3433	PHI:2544	PAB1	Q4WK03	746128	Aspergillus fumigatus	Mixed outcome	8e-09	nucleic acid binding [GO:0003676]; nucleotide binding [GO:0000166]	-	nucleic acid binding [GO:0003676]; nucleotide binding [GO:0000166]	-	GO:0003676; GO:0000166
ST47_g3451	PHI:319	SQL2	AAO19638	TX:5270	Ustilago maydis	Reduced virulence	1e-13	guanyl-nucleotide exchange factor activity [GO:0005085]; intracellular [GO:0005622]; small GTPase mediated signal transduction [GO:0007264]	guanyl-nucleotide exchange factor activity [GO:0005085]; small GTPase mediated signal transduction [GO:0007264]	guanyl-nucleotide exchange factor activity [GO:0005085]	intracellular [GO:0005622]	GO:0005085; GO:0005622; GO:0007264
ST47_g3452	PHI:2535	ERG11B	E9QY26	746128	Aspergillus fumigatus	Mixed outcome	1e-10	heme binding [GO:0020037]; iron ion binding [GO:0005506]; monooxygenase activity [GO:0004497]; oxidoreductase activity, acting on paired donors, with incorporation or reduction of molecular oxygen [GO:0016705]	monooxygenase activity [GO:0004497]; oxidoreductase activity, acting on paired donors, with incorporation or reduction of molecular oxygen [GO:0016705]	heme binding [GO:0020037]; iron ion binding [GO:0005506]; monooxygenase activity [GO:0004497]; oxidoreductase activity, acting on paired donors, with incorporation or reduction of molecular oxygen [GO:0016705]	-	GO:0020037; GO:0005506; GO:0004497; GO:0016705
ST47_g3453	PHI:889	MGG_09263	EDJ97928	TX:318829	Magnaporthe oryzae	Reduced virulence	6e-69	nucleus [GO:0005634]; sequence-specific DNA binding RNA polymerase II transcription factor activity [GO:0000981]; zinc ion binding [GO:0008270]	sequence-specific DNA binding RNA polymerase II transcription factor activity [GO:0000981]	sequence-specific DNA binding RNA polymerase II transcription factor activity [GO:0000981]; zinc ion binding [GO:0008270]	nucleus [GO:0005634]	GO:0005634; GO:0000981; GO:0008270
ST47_g3456	PHI:211	CaTUP1	AAB63195	TX:5476	Candida albicans	Reduced virulence	3e-16	COPI vesicle coat [GO:0030126]; intracellular protein transport [GO:0006886]; structural molecule activity [GO:0005198]; vesicle-mediated transport [GO:0016192]	intracellular protein transport [GO:0006886]; vesicle-mediated transport [GO:0016192]	structural molecule activity [GO:0005198]	COPI vesicle coat [GO:0030126]	GO:0030126; GO:0006886; GO:0005198; GO:0016192
ST47_g3461	PHI:339	CLPT1	CAC41973	TX:290576	Colletotrichum lindemuthianum	Reduced virulence	2e-13	GTP binding [GO:0005525]; intracellular [GO:0005622]; small GTPase mediated signal transduction [GO:0007264]	small GTPase mediated signal transduction [GO:0007264]	GTP binding [GO:0005525]	intracellular [GO:0005622]	GO:0005525; GO:0005622; GO:0007264
ST47_g3468	PHI:211	CaTUP1	AAB63195	TX:5476	Candida albicans	Reduced virulence	8e-41	-	-	-	-	-
ST47_g3470	PHI:361	KRE5	EAL01265	TX:5476	Candida albicans	Reduced virulence	7e-171	calcium ion binding [GO:0005509]; cellular response to misfolded protein [GO:0071218]; endoplasmic reticulum unfolded protein response [GO:0030968]; mannose binding [GO:0005537]; protein glycosylation [GO:0006486]; UDP-galactosyltransferase activity [GO:0035250]; UDP-glucose:glycoprotein glucosyltransferase activity [GO:0003980]	cellular response to misfolded protein [GO:0071218]; endoplasmic reticulum unfolded protein response [GO:0030968]; protein glycosylation [GO:0006486]; UDP-galactosyltransferase activity [GO:0035250]; UDP-glucose:glycoprotein glucosyltransferase activity [GO:0003980]	calcium ion binding [GO:0005509]; mannose binding [GO:0005537]; UDP-galactosyltransferase activity [GO:0035250]; UDP-glucose:glycoprotein glucosyltransferase activity [GO:0003980]	-	GO:0035250; GO:0003980; GO:0005509; GO:0071218; GO:0030968; GO:0005537; GO:0006486
ST47_g3474	PHI:386	TSA1	AAP68994	TX:5207	Cryptococcus neoformans	Reduced virulence	2e-22	cell redox homeostasis [GO:0045454]; cellular response to oxidative stress [GO:0034599]; mitochondrion [GO:0005739]; response to cadmium ion [GO:0046686]; thioredoxin peroxidase activity [GO:0008379]	cell redox homeostasis [GO:0045454]; cellular response to oxidative stress [GO:0034599]; response to cadmium ion [GO:0046686]; thioredoxin peroxidase activity [GO:0008379]	thioredoxin peroxidase activity [GO:0008379]	mitochondrion [GO:0005739]	GO:0045454; GO:0034599; GO:0005739; GO:0046686; GO:0008379
ST47_g3486	PHI:2560	CNB1	Q6FLU4	5478	Candida glabrata	Reduced virulence	3e-20	calcium ion binding [GO:0005509]; cellular response to calcium ion [GO:0071277]; cytosol [GO:0005829]; enzyme activator activity [GO:0008047]; Golgi membrane [GO:0000139]; negative regulation of ascospore formation [GO:0075297]; negative regulation of calcium ion import [GO:0090281]; negative regulation of induction of conjugation with cellular fusion [GO:0010515]; nucleus [GO:0005634]; plasma me…	cellular response to calcium ion [GO:0071277]; enzyme activator activity [GO:0008047]; negative regulation of ascospore formation [GO:0075297]; negative regulation of calcium ion import [GO:0090281]; negative regulation of induction of conjugation with cellular fusion [GO:0010515]; positive regulation of cAMP-mediated signaling [GO:0043950]	calcium ion binding [GO:0005509]; enzyme activator activity [GO:0008047]	cytosol [GO:0005829]; Golgi membrane [GO:0000139]; nucleus [GO:0005634]; plasma membrane [GO:0005886]	GO:0000139; GO:0005509; GO:0071277; GO:0005829; GO:0008047; GO:0075297; GO:0090281; GO:0010515; GO:0005634; GO:0005886; GO:0043950
ST47_g3488	PHI:2378	DEP4	D2E9W9	29001	Alternaria brassicicola	Mixed outcome	3e-07	oxidoreductase activity [GO:0016491]	oxidoreductase activity [GO:0016491]	oxidoreductase activity [GO:0016491]	-	GO:0016491
ST47_g3499	PHI:2155	MoPEX7	B8Q8Z5	148305	Magnaporthe oryzae (related: Magnaporthe grisea)	Loss of pathogenicity	4e-160	-	-	-	-	-
ST47_g3505	PHI:323	VFGLU1	AAO63562	TX:93591	Verticillium fungicola	Reduced virulence	2e-07	carbohydrate metabolic process [GO:0005975]; hydrolase activity, hydrolyzing O-glycosyl compounds [GO:0004553]	carbohydrate metabolic process [GO:0005975]; hydrolase activity, hydrolyzing O-glycosyl compounds [GO:0004553]	hydrolase activity, hydrolyzing O-glycosyl compounds [GO:0004553]	-	GO:0005975; GO:0004553
ST47_g3521	PHI:2305	BcFKBP12	ABA25866	40559	Botrytis cinerea	Mixed outcome	2e-15	fungal-type vacuole membrane [GO:0000329]; peptidyl-prolyl cis-trans isomerase activity [GO:0003755]; protein folding [GO:0006457]	peptidyl-prolyl cis-trans isomerase activity [GO:0003755]; protein folding [GO:0006457]	peptidyl-prolyl cis-trans isomerase activity [GO:0003755]	fungal-type vacuole membrane [GO:0000329]	GO:0000329; GO:0003755; GO:0006457
ST47_g3524	PHI:1192	(Sc Cak1)	I1RLX6	5518	Gibberella zeae (related: Fusarium graminearum)	Reduced virulence	9e-63	ATP binding [GO:0005524]; cyclin-dependent protein kinase activating kinase activity [GO:0019912]; cyclin-dependent protein serine/threonine kinase regulator activity [GO:0016538]; cytosol [GO:0005829]; G2/M transition of mitotic cell cycle [GO:0000086]; meiotic nuclear division [GO:0007126]; nucleus [GO:0005634]; protein serine/threonine kinase activity [GO:0004674]	cyclin-dependent protein kinase activating kinase activity [GO:0019912]; cyclin-dependent protein serine/threonine kinase regulator activity [GO:0016538]; G2/M transition of mitotic cell cycle [GO:0000086]; meiotic nuclear division [GO:0007126]; protein serine/threonine kinase activity [GO:0004674]	ATP binding [GO:0005524]; cyclin-dependent protein kinase activating kinase activity [GO:0019912]; cyclin-dependent protein serine/threonine kinase regulator activity [GO:0016538]; protein serine/threonine kinase activity [GO:0004674]	cytosol [GO:0005829]; nucleus [GO:0005634]	GO:0005524; GO:0000086; GO:0019912; GO:0016538; GO:0005829; GO:0007126; GO:0005634; GO:0004674
ST47_g3538	PHI:815	MGG_04685	EDJ95941	TX:318829	Magnaporthe oryzae	Reduced virulence	7e-136	-	-	-	-	-
ST47_g3544	PHI:2601	Asc1	P83774	746128	Aspergillus fumigatus	Mixed outcome	2e-07	-	-	-	-	-
ST47_g3550	PHI:803	MGG_04629	EDJ95969	TX:318829	Magnaporthe oryzae	Reduced virulence	6e-09	-	-	-	-	-
ST47_g3559	PHI:438	BcBOT1 (related: CND5)	AAQ16576	TX:40559	Botrytis cinerea	Reduced virulence	2e-37	heme binding [GO:0020037]; iron ion binding [GO:0005506]; monooxygenase activity [GO:0004497]; oxidoreductase activity, acting on paired donors, with incorporation or reduction of molecular oxygen [GO:0016705]	monooxygenase activity [GO:0004497]; oxidoreductase activity, acting on paired donors, with incorporation or reduction of molecular oxygen [GO:0016705]	heme binding [GO:0020037]; iron ion binding [GO:0005506]; monooxygenase activity [GO:0004497]; oxidoreductase activity, acting on paired donors, with incorporation or reduction of molecular oxygen [GO:0016705]	-	GO:0020037; GO:0005506; GO:0004497; GO:0016705
ST47_g3561	PHI:510	CaNAG3	EAK93097	TX:5476	Candida albicans	Reduced virulence	5e-75	integral component of membrane [GO:0016021]; transmembrane transport [GO:0055085]	transmembrane transport [GO:0055085]	-	integral component of membrane [GO:0016021]	GO:0016021; GO:0055085
ST47_g3562	PHI:2334	BcNma	E2GL14	40559	Botrytis cinerea	Reduced virulence	0	apoptotic process [GO:0006915]; cellular lipid metabolic process [GO:0044255]; cellular response to heat [GO:0034605]; nucleus [GO:0005634]; protein catabolic process [GO:0030163]; serine-type endopeptidase activity [GO:0004252]	apoptotic process [GO:0006915]; cellular lipid metabolic process [GO:0044255]; cellular response to heat [GO:0034605]; protein catabolic process [GO:0030163]; serine-type endopeptidase activity [GO:0004252]	serine-type endopeptidase activity [GO:0004252]	nucleus [GO:0005634]	GO:0006915; GO:0044255; GO:0034605; GO:0005634; GO:0030163; GO:0004252
ST47_g3567	PHI:2240	Srt1	Q4PBY9	5270	Ustilago maydis	reduced virulence	2e-38	integral component of membrane [GO:0016021]; substrate-specific transmembrane transporter activity [GO:0022891]	substrate-specific transmembrane transporter activity [GO:0022891]	substrate-specific transmembrane transporter activity [GO:0022891]	integral component of membrane [GO:0016021]	GO:0016021; GO:0022891
ST47_g3571	PHI:441	BTP1	CAE55153	TX:40559	Botrytis cinerea	Reduced virulence	3e-27	-	-	-	-	-
ST47_g3574	PHI:438	BcBOT1 (related: CND5)	AAQ16576	TX:40559	Botrytis cinerea	Reduced virulence	8e-39	heme binding [GO:0020037]; iron ion binding [GO:0005506]; monooxygenase activity [GO:0004497]; oxidoreductase activity, acting on paired donors, with incorporation or reduction of molecular oxygen [GO:0016705]	monooxygenase activity [GO:0004497]; oxidoreductase activity, acting on paired donors, with incorporation or reduction of molecular oxygen [GO:0016705]	heme binding [GO:0020037]; iron ion binding [GO:0005506]; monooxygenase activity [GO:0004497]; oxidoreductase activity, acting on paired donors, with incorporation or reduction of molecular oxygen [GO:0016705]	-	GO:0020037; GO:0005506; GO:0004497; GO:0016705
ST47_g3579	PHI:817	MGG_12252	EDK03444	TX:318829	Magnaporthe oryzae	Reduced virulence	3e-45	GTPase activity [GO:0003924]; GTP binding [GO:0005525]	GTPase activity [GO:0003924]	GTPase activity [GO:0003924]; GTP binding [GO:0005525]	-	GO:0005525; GO:0003924
ST47_g3596	PHI:598	THIOL	ABB55459	TX:5022	Leptosphaeria maculans	Reduced virulence	1e-102	transferase activity, transferring acyl groups other than amino-acyl groups [GO:0016747]	transferase activity, transferring acyl groups other than amino-acyl groups [GO:0016747]	transferase activity, transferring acyl groups other than amino-acyl groups [GO:0016747]	-	GO:0016747
ST47_g3601	PHI:2570	CYB2	Q6FM61	5478	Candida glabrata	Reduced virulence	5e-58	FMN binding [GO:0010181]; oxidoreductase activity [GO:0016491]	oxidoreductase activity [GO:0016491]	FMN binding [GO:0010181]; oxidoreductase activity [GO:0016491]	-	GO:0010181; GO:0016491
ST47_g3609	PHI:784	MGG_00056	EDK03390	TX:318829	Magnaporthe oryzae	Reduced virulence	9e-26	cytosol [GO:0005829]; nucleus [GO:0005634]; oxidoreductase activity [GO:0016491]	oxidoreductase activity [GO:0016491]	oxidoreductase activity [GO:0016491]	cytosol [GO:0005829]; nucleus [GO:0005634]	GO:0005829; GO:0005634; GO:0016491
ST47_g3612	PHI:812	MGG_10702	EDJ94108	TX:318829	Magnaporthe oryzae	Reduced virulence	5e-23	integral component of membrane [GO:0016021]; transmembrane transport [GO:0055085]	transmembrane transport [GO:0055085]	-	integral component of membrane [GO:0016021]	GO:0016021; GO:0055085
ST47_g3615	PHI:1325	GzbZIP007	I1RMI1	5518	Gibberella zeae (related: Fusarium graminearum)	Reduced virulence	2e-48	sequence-specific DNA binding [GO:0043565]; sequence-specific DNA binding transcription factor activity [GO:0003700]	sequence-specific DNA binding transcription factor activity [GO:0003700]	sequence-specific DNA binding [GO:0043565]; sequence-specific DNA binding transcription factor activity [GO:0003700]	-	GO:0043565; GO:0003700
ST47_g3618	PHI:22	UAC1	AAA57469	TX:5270	Ustilago maydis	Loss of pathogenicity	1e-13	-	-	-	-	-
ST47_g3620	PHI:2432	FgRgsA	I1RKA4	5518	Gibberella zeae (related: Fusarium graminearum)	Reduced virulence	7e-36	termination of G-protein coupled receptor signaling pathway [GO:0038032]	termination of G-protein coupled receptor signaling pathway [GO:0038032]	-	-	GO:0038032
ST47_g3624	PHI:491	YVH1	EAK96144	TX:5476	Candida albicans	Reduced virulence	6e-49	protein tyrosine/serine/threonine phosphatase activity [GO:0008138]; protein tyrosine phosphatase activity [GO:0004725]	protein tyrosine/serine/threonine phosphatase activity [GO:0008138]; protein tyrosine phosphatase activity [GO:0004725]	protein tyrosine/serine/threonine phosphatase activity [GO:0008138]; protein tyrosine phosphatase activity [GO:0004725]	-	GO:0004725; GO:0008138
ST47_g3625	PHI:1422	GzC2H090	I1S1B7	5518	Gibberella zeae (related: Fusarium graminearum)	Reduced virulence	1e-85	metal ion binding [GO:0046872]	-	metal ion binding [GO:0046872]	-	GO:0046872
ST47_g3650	PHI:2252	Fhk1	D0ES97	5507	Fusarium oxysporum	Reduced virulence	8e-20	membrane [GO:0016020]; phosphorelay sensor kinase activity [GO:0000155]	phosphorelay sensor kinase activity [GO:0000155]	phosphorelay sensor kinase activity [GO:0000155]	membrane [GO:0016020]	GO:0016020; GO:0000155
ST47_g3668	PHI:257	GAS2	AAF74764	TX:318829	Magnaporthe oryzae	Reduced virulence	2e-89	-	-	-	-	-
ST47_g3676	PHI:222	PELB	AAD09857	TX:5457	Colletotrichum gloeosporioides	Reduced virulence	4e-13	cellulose binding [GO:0030248]; extracellular region [GO:0005576]; hydrolase activity, hydrolyzing O-glycosyl compounds [GO:0004553]; lyase activity [GO:0016829]; polysaccharide catabolic process [GO:0000272]	hydrolase activity, hydrolyzing O-glycosyl compounds [GO:0004553]; lyase activity [GO:0016829]; polysaccharide catabolic process [GO:0000272]	cellulose binding [GO:0030248]; hydrolase activity, hydrolyzing O-glycosyl compounds [GO:0004553]; lyase activity [GO:0016829]	extracellular region [GO:0005576]	GO:0030248; GO:0005576; GO:0004553; GO:0016829; GO:0000272
ST47_g3678	PHI:512	CaNAG6	BAB43823	TX:5476	Candida albicans	Reduced virulence	1e-160	endoplasmic reticulum membrane [GO:0005789]; endoplasmic reticulum organization [GO:0007029]; GTPase activity [GO:0003924]; GTP binding [GO:0005525]; integral component of membrane [GO:0016021]	endoplasmic reticulum organization [GO:0007029]; GTPase activity [GO:0003924]	GTPase activity [GO:0003924]; GTP binding [GO:0005525]	endoplasmic reticulum membrane [GO:0005789]; integral component of membrane [GO:0016021]	GO:0005525; GO:0003924; GO:0005789; GO:0007029; GO:0016021
ST47_g3681	PHI:882	MGG_04985	EDJ95433	TX:318829	Magnaporthe oryzae	Reduced virulence	1e-34	aerobic respiration [GO:0009060]; cytoplasmic side of mitochondrial outer membrane [GO:0032473]; intracellular mRNA localization [GO:0008298]; mitochondrion localization [GO:0051646]; mitochondrion organization [GO:0007005]; mRNA binding [GO:0003729]; nuclear-transcribed mRNA catabolic process, deadenylation-dependent decay [GO:0000288]	aerobic respiration [GO:0009060]; intracellular mRNA localization [GO:0008298]; mitochondrion localization [GO:0051646]; mitochondrion organization [GO:0007005]; nuclear-transcribed mRNA catabolic process, deadenylation-dependent decay [GO:0000288]	mRNA binding [GO:0003729]	cytoplasmic side of mitochondrial outer membrane [GO:0032473]	GO:0009060; GO:0032473; GO:0008298; GO:0003729; GO:0051646; GO:0007005; GO:0000288
ST47_g3684	PHI:339	CLPT1	CAC41973	TX:290576	Colletotrichum lindemuthianum	Reduced virulence	1e-52	cytosol [GO:0005829]; exocytosis [GO:0006887]; fungal-type cell wall organization or biogenesis [GO:0071852]; GTP binding [GO:0005525]; mitotic cytokinesis [GO:0000281]; nucleus [GO:0005634]; protein transport [GO:0015031]; small GTPase mediated signal transduction [GO:0007264]; vacuole fusion, non-autophagic [GO:0042144]	exocytosis [GO:0006887]; fungal-type cell wall organization or biogenesis [GO:0071852]; mitotic cytokinesis [GO:0000281]; protein transport [GO:0015031]; small GTPase mediated signal transduction [GO:0007264]; vacuole fusion, non-autophagic [GO:0042144]	GTP binding [GO:0005525]	cytosol [GO:0005829]; nucleus [GO:0005634]	GO:0005525; GO:0005829; GO:0006887; GO:0071852; GO:0000281; GO:0005634; GO:0015031; GO:0007264; GO:0042144
ST47_g3691	PHI:184	RBT4	AAG09789	TX:5476	Candida albicans	Reduced virulence	1e-12	-	-	-	-	-
ST47_g3727	PHI:2321	SidI	Q4WR83	746128	Aspergillus fumigatus	Reduced virulence	2e-46	catalytic activity [GO:0003824]	catalytic activity [GO:0003824]	catalytic activity [GO:0003824]	-	GO:0003824
ST47_g3728	PHI:2169	Conserved hypothetical protein	MGG_06188	148305	Magnaporthe oryzae (related: Magnaporthe grisea)	Reduced virulence	1e-19	nucleic acid binding [GO:0003676]; nucleotide binding [GO:0000166]	-	nucleic acid binding [GO:0003676]; nucleotide binding [GO:0000166]	-	GO:0003676; GO:0000166
ST47_g3736	PHI:244	CLAP1	AAN62846	TX:290576	Colletotrichum lindemuthianum	Loss of pathogenicity	3e-06	metal ion binding [GO:0046872]; metal ion transport [GO:0030001]	metal ion transport [GO:0030001]	metal ion binding [GO:0046872]	-	GO:0046872; GO:0030001
ST47_g3738	PHI:1353	GzC2H013	I1RCM1	5518	Gibberella zeae (related: Fusarium graminearum)	Reduced virulence	7e-136	cellular chloride ion homeostasis [GO:0030644]; cellular response to blue light [GO:0071483]; cell wall chitin biosynthetic process [GO:0006038]; cytosol [GO:0005829]; cytosolic calcium ion homeostasis [GO:0051480]; metal ion binding [GO:0046872]; nucleus [GO:0005634]; positive regulation of cellular response to drug [GO:2001040]; positive regulation of sodium ion transport by positive regulation…	cellular chloride ion homeostasis [GO:0030644]; cellular response to blue light [GO:0071483]; cell wall chitin biosynthetic process [GO:0006038]; cytosolic calcium ion homeostasis [GO:0051480]; positive regulation of cellular response to drug [GO:2001040]; positive regulation of sodium ion transport by positive regulation of transcription from RNA polymerase II promoter [GO:0061423]; positive reg…	metal ion binding [GO:0046872]; RNA polymerase II core promoter proximal region sequence-specific DNA binding [GO:0000978]; RNA polymerase II core promoter proximal region sequence-specific DNA binding transcription factor activity involved in positive regulation of transcription [GO:0001077]	cytosol [GO:0005829]; nucleus [GO:0005634]	GO:0000978; GO:0001077; GO:0006038; GO:0030644; GO:0071483; GO:0005829; GO:0051480; GO:0046872; GO:0005634; GO:2001040; GO:0061423; GO:1900622; GO:0007329; GO:0061422; GO:0061400; GO:0061404; GO:0097301
ST47_g3742	PHI:281	CDC10	CAA81090	TX:5476	Candida albicans	Reduced virulence	3e-141	cell cycle [GO:0007049]; GTP binding [GO:0005525]	cell cycle [GO:0007049]	GTP binding [GO:0005525]	-	GO:0005525; GO:0007049
ST47_g3745	PHI:513	ARN1 (related: SIT1)	EAK97011	TX:5476	Candida albicans	Reduced virulence	3e-07	-	-	-	-	-
ST47_g3758	PHI:320	SSN6	AAL54912	TX:5476	Candida albicans	Reduced virulence	5e-06	-	-	-	-	-
ST47_g3764	PHI:1317	GzBrom002	I1RQE9	5518	Gibberella zeae (related: Fusarium graminearum)	Reduced virulence	1e-06	chromatin binding [GO:0003682]; chromatin remodeling [GO:0006338]; regulation of vesicle-mediated transport by regulation of transcription from RNA polymerase II promoter [GO:1900388]; RSC complex [GO:0016586]; sporulation resulting in formation of a cellular spore [GO:0030435]	chromatin remodeling [GO:0006338]; regulation of vesicle-mediated transport by regulation of transcription from RNA polymerase II promoter [GO:1900388]; sporulation resulting in formation of a cellular spore [GO:0030435]	chromatin binding [GO:0003682]	RSC complex [GO:0016586]	GO:0016586; GO:0003682; GO:0006338; GO:1900388; GO:0030435
ST47_g3770	PHI:423	VAD1	AAV41010	TX:5207	Cryptococcus neoformans	Reduced virulence	4e-10	ATP binding [GO:0005524]; ATP-dependent 3'-5' DNA helicase activity [GO:0043140]; DNA topological change [GO:0006265]; DNA unwinding involved in DNA replication [GO:0006268]; double-strand break repair via homologous recombination [GO:0000724]; gene conversion at mating-type locus, DNA double-strand break processing [GO:0031292]; intra-S DNA damage checkpoint [GO:0031573]; meiotic chromosome segr…	ATP-dependent 3'-5' DNA helicase activity [GO:0043140]; DNA topological change [GO:0006265]; DNA unwinding involved in DNA replication [GO:0006268]; double-strand break repair via homologous recombination [GO:0000724]; gene conversion at mating-type locus, DNA double-strand break processing [GO:0031292]; intra-S DNA damage checkpoint [GO:0031573]; meiotic chromosome segregation [GO:0045132]; meio…	ATP binding [GO:0005524]; ATP-dependent 3'-5' DNA helicase activity [GO:0043140]; nucleic acid binding [GO:0003676]	nuclear chromosome [GO:0000228]; nucleolus [GO:0005730]; RecQ helicase-Topo III complex [GO:0031422]	GO:0005524; GO:0043140; GO:0006265; GO:0006268; GO:0031422; GO:0000724; GO:0031292; GO:0031573; GO:0000706; GO:0045132; GO:0000070; GO:0010947; GO:0045950; GO:0000228; GO:0003676; GO:0005730; GO:0006301; GO:1903221; GO:0034065; GO:0001302; GO:0071140; GO:0000722; GO:0031860
ST47_g3773	PHI:441	BTP1	CAE55153	TX:40559	Botrytis cinerea	Reduced virulence	4e-19	peroxidase activity [GO:0004601]	peroxidase activity [GO:0004601]	peroxidase activity [GO:0004601]	-	GO:0004601
ST47_g3793	PHI:323	VFGLU1	AAO63562	TX:93591	Verticillium fungicola	Reduced virulence	5e-07	carbohydrate metabolic process [GO:0005975]; hydrolase activity, hydrolyzing O-glycosyl compounds [GO:0004553]	carbohydrate metabolic process [GO:0005975]; hydrolase activity, hydrolyzing O-glycosyl compounds [GO:0004553]	hydrolase activity, hydrolyzing O-glycosyl compounds [GO:0004553]	-	GO:0005975; GO:0004553
ST47_g3814	PHI:441	BTP1	CAE55153	TX:40559	Botrytis cinerea	Reduced virulence	3e-21	integral component of membrane [GO:0016021]; transmembrane transport [GO:0055085]	transmembrane transport [GO:0055085]	-	integral component of membrane [GO:0016021]	GO:0016021; GO:0055085
ST47_g3815	PHI:598	THIOL	ABB55459	TX:5022	Leptosphaeria maculans	Reduced virulence	7e-06	transferase activity, transferring acyl groups other than amino-acyl groups [GO:0016747]	transferase activity, transferring acyl groups other than amino-acyl groups [GO:0016747]	transferase activity, transferring acyl groups other than amino-acyl groups [GO:0016747]	-	GO:0016747
ST47_g3823	PHI:2175	NMR3	MGG_09705	148305	Magnaporthe oryzae (related: Magnaporthe grisea)	Reduced virulence	2e-51	-	-	-	-	-
ST47_g3826	PHI:2511	Pes1	Q4WT66	746128	Aspergillus fumigatus	Reduced virulence	1e-99	catalytic activity [GO:0003824]	catalytic activity [GO:0003824]	catalytic activity [GO:0003824]	-	GO:0003824
ST47_g3829	PHI:1049	CTB2	ABK64180	TX:29003	Cercospora nicotianae	Reduced virulence	2e-38	O-methyltransferase activity [GO:0008171]	O-methyltransferase activity [GO:0008171]	O-methyltransferase activity [GO:0008171]	-	GO:0008171
ST47_g3831	PHI:2094	Yvc1	MGG_09828	148305	Magnaporthe oryzae (related: Magnaporthe grisea)	Mixed outcome	5e-16	-	-	-	-	-
ST47_g3842	PHI:439	TRI6	BAA83722	TX:5518	Fusarium graminearum	Reduced virulence	5e-21	-	-	-	-	-
ST47_g3880	PHI:438	BcBOT1 (related: CND5)	AAQ16576	TX:40559	Botrytis cinerea	Reduced virulence	5e-27	heme binding [GO:0020037]; iron ion binding [GO:0005506]; monooxygenase activity [GO:0004497]; oxidoreductase activity, acting on paired donors, with incorporation or reduction of molecular oxygen [GO:0016705]	monooxygenase activity [GO:0004497]; oxidoreductase activity, acting on paired donors, with incorporation or reduction of molecular oxygen [GO:0016705]	heme binding [GO:0020037]; iron ion binding [GO:0005506]; monooxygenase activity [GO:0004497]; oxidoreductase activity, acting on paired donors, with incorporation or reduction of molecular oxygen [GO:0016705]	-	GO:0020037; GO:0005506; GO:0004497; GO:0016705
ST47_g3882	PHI:507	CaRAS1	AAF03566	TX:5476	Candida albicans	Reduced virulence	7e-32	GTP binding [GO:0005525]; small GTPase mediated signal transduction [GO:0007264]	small GTPase mediated signal transduction [GO:0007264]	GTP binding [GO:0005525]	-	GO:0005525; GO:0007264
ST47_g3888	PHI:441	BTP1	CAE55153	TX:40559	Botrytis cinerea	Reduced virulence	1e-08	-	-	-	-	-
ST47_g3889	PHI:2042	ABC3	Q3Y5V5	148305	Magnaporthe oryzae (related: Magnaporthe grisea)	Loss of pathogenicity	6e-22	ATPase activity, coupled to transmembrane movement of substances [GO:0042626]; ATP binding [GO:0005524]; integral component of membrane [GO:0016021]	ATPase activity, coupled to transmembrane movement of substances [GO:0042626]	ATPase activity, coupled to transmembrane movement of substances [GO:0042626]; ATP binding [GO:0005524]	integral component of membrane [GO:0016021]	GO:0005524; GO:0042626; GO:0016021
ST47_g3895	PHI:2329	CTB4	A0ST42	29003	Cercospora nicotianae	Reduced virulence	8e-101	integral component of membrane [GO:0016021]; transmembrane transport [GO:0055085]	transmembrane transport [GO:0055085]	-	integral component of membrane [GO:0016021]	GO:0016021; GO:0055085
ST47_g3912	PHI:2474	imd1	E3P6S0	5207	Cryptococcus neoformans	Reduced virulence	0	cytosol [GO:0005829]; GMP biosynthetic process [GO:0006177]; IMP dehydrogenase activity [GO:0003938]; metal ion binding [GO:0046872]; nucleotide binding [GO:0000166]	GMP biosynthetic process [GO:0006177]; IMP dehydrogenase activity [GO:0003938]	IMP dehydrogenase activity [GO:0003938]; metal ion binding [GO:0046872]; nucleotide binding [GO:0000166]	cytosol [GO:0005829]	GO:0006177; GO:0003938; GO:0005829; GO:0046872; GO:0000166
ST47_g3918	PHI:438	BcBOT1 (related: CND5)	AAQ16576	TX:40559	Botrytis cinerea	Reduced virulence	2e-33	heme binding [GO:0020037]; iron ion binding [GO:0005506]; monooxygenase activity [GO:0004497]; oxidoreductase activity, acting on paired donors, with incorporation or reduction of molecular oxygen [GO:0016705]	monooxygenase activity [GO:0004497]; oxidoreductase activity, acting on paired donors, with incorporation or reduction of molecular oxygen [GO:0016705]	heme binding [GO:0020037]; iron ion binding [GO:0005506]; monooxygenase activity [GO:0004497]; oxidoreductase activity, acting on paired donors, with incorporation or reduction of molecular oxygen [GO:0016705]	-	GO:0020037; GO:0005506; GO:0004497; GO:0016705
ST47_g3919	PHI:441	BTP1	CAE55153	TX:40559	Botrytis cinerea	Reduced virulence	6e-19	-	-	-	-	-
ST47_g3925	PHI:323	VFGLU1	AAO63562	TX:93591	Verticillium fungicola	Reduced virulence	1e-25	carbohydrate metabolic process [GO:0005975]; hydrolase activity, hydrolyzing O-glycosyl compounds [GO:0004553]	carbohydrate metabolic process [GO:0005975]; hydrolase activity, hydrolyzing O-glycosyl compounds [GO:0004553]	hydrolase activity, hydrolyzing O-glycosyl compounds [GO:0004553]	-	GO:0005975; GO:0004553
ST47_g3947	PHI:874	MGG_00435	EDK02952	TX:318829	Magnaporthe oryzae	Loss of pathogenicity	4e-09	-	-	-	-	-
ST47_g3948	PHI:491	YVH1	EAK96144	TX:5476	Candida albicans	Reduced virulence	8e-23	protein tyrosine/serine/threonine phosphatase activity [GO:0008138]; protein tyrosine phosphatase activity [GO:0004725]	protein tyrosine/serine/threonine phosphatase activity [GO:0008138]; protein tyrosine phosphatase activity [GO:0004725]	protein tyrosine/serine/threonine phosphatase activity [GO:0008138]; protein tyrosine phosphatase activity [GO:0004725]	-	GO:0004725; GO:0008138
ST47_g3966	PHI:59	THR1	BAA18962	TX:5462	Colletotrichum lagenarium	Reduced virulence	3e-16	oxidoreductase activity [GO:0016491]	oxidoreductase activity [GO:0016491]	oxidoreductase activity [GO:0016491]	-	GO:0016491
ST47_g3971	PHI:2058	LHS1	MGG_06648.5	148305	Magnaporthe oryzae (related: Magnaporthe grisea)	Reduced virulence	2e-24	ATP binding [GO:0005524]; protein folding [GO:0006457]	protein folding [GO:0006457]	ATP binding [GO:0005524]	-	GO:0005524; GO:0006457
ST47_g3973	PHI:443	CBL1	I1RE58	TX:5518	Fusarium graminearum	Reduced virulence	0	'de novo' L-methionine biosynthetic process [GO:0071266]; cystathionine beta-lyase activity [GO:0004121]; pyridoxal phosphate binding [GO:0030170]	'de novo' L-methionine biosynthetic process [GO:0071266]; cystathionine beta-lyase activity [GO:0004121]	cystathionine beta-lyase activity [GO:0004121]; pyridoxal phosphate binding [GO:0030170]	-	GO:0071266; GO:0004121; GO:0030170
ST47_g3977	PHI:24	Avenacinase gene	AAB09777	TX:29850	Gaeumannomyces graminis	Loss of pathogenicity	0	carbohydrate metabolic process [GO:0005975]; hydrolase activity, hydrolyzing O-glycosyl compounds [GO:0004553]	carbohydrate metabolic process [GO:0005975]; hydrolase activity, hydrolyzing O-glycosyl compounds [GO:0004553]	hydrolase activity, hydrolyzing O-glycosyl compounds [GO:0004553]	-	GO:0005975; GO:0004553
ST47_g3978	PHI:310	MgAtr4	AAK15314	TX:54734	Mycosphaerella graminicola	Reduced virulence	0	ATPase activity, coupled to transmembrane movement of substances [GO:0042626]; ATP binding [GO:0005524]; integral component of membrane [GO:0016021]	ATPase activity, coupled to transmembrane movement of substances [GO:0042626]	ATPase activity, coupled to transmembrane movement of substances [GO:0042626]; ATP binding [GO:0005524]	integral component of membrane [GO:0016021]	GO:0005524; GO:0042626; GO:0016021
ST47_g3984	PHI:810	MGG_02436	EDJ98604	TX:318829	Magnaporthe oryzae	Reduced virulence	7e-29	-	-	-	-	-
ST47_g3987	PHI:2318	AaSLT2	D3J127	5599	Alternaria alternata	Reduced virulence	0	ATP binding [GO:0005524]; MAP kinase activity [GO:0004707]	MAP kinase activity [GO:0004707]	ATP binding [GO:0005524]; MAP kinase activity [GO:0004707]	-	GO:0005524; GO:0004707
ST47_g3988	PHI:423	VAD1	AAV41010	TX:5207	Cryptococcus neoformans	Reduced virulence	5e-48	ATP binding [GO:0005524]; ATP-dependent RNA helicase activity [GO:0004004]; maturation of LSU-rRNA from tricistronic rRNA transcript (SSU-rRNA, 5.8S rRNA, LSU-rRNA) [GO:0000463]; maturation of SSU-rRNA from tricistronic rRNA transcript (SSU-rRNA, 5.8S rRNA, LSU-rRNA) [GO:0000462]; nuclear envelope [GO:0005635]; nucleolus [GO:0005730]; preribosome, large subunit precursor [GO:0030687]; RNA binding…	ATP-dependent RNA helicase activity [GO:0004004]; maturation of LSU-rRNA from tricistronic rRNA transcript (SSU-rRNA, 5.8S rRNA, LSU-rRNA) [GO:0000463]; maturation of SSU-rRNA from tricistronic rRNA transcript (SSU-rRNA, 5.8S rRNA, LSU-rRNA) [GO:0000462]; snoRNA release from pre-rRNA [GO:1990417]	ATP binding [GO:0005524]; ATP-dependent RNA helicase activity [GO:0004004]; RNA binding [GO:0003723]	nuclear envelope [GO:0005635]; nucleolus [GO:0005730]; preribosome, large subunit precursor [GO:0030687]	GO:0005524; GO:0004004; GO:0003723; GO:0000463; GO:0000462; GO:0005635; GO:0005730; GO:0030687; GO:1990417
ST47_g3990	PHI:881	MGG_04556	EDJ96020	TX:318829	Magnaporthe oryzae	Reduced virulence	1e-38	oxidoreductase activity [GO:0016491]; zinc ion binding [GO:0008270]	oxidoreductase activity [GO:0016491]	oxidoreductase activity [GO:0016491]; zinc ion binding [GO:0008270]	-	GO:0016491; GO:0008270
ST47_g3995	PHI:2543	GCD6	Q4WLS1	746128	Aspergillus fumigatus	Mixed outcome	1e-08	biosynthetic process [GO:0009058]; cytosol [GO:0005829]; nucleotidyltransferase activity [GO:0016779]; nucleus [GO:0005634]	biosynthetic process [GO:0009058]; nucleotidyltransferase activity [GO:0016779]	nucleotidyltransferase activity [GO:0016779]	cytosol [GO:0005829]; nucleus [GO:0005634]	GO:0009058; GO:0005829; GO:0016779; GO:0005634
ST47_g3999	PHI:368	NOT4	AAF66693	TX:5476	Candida albicans	Reduced virulence	8e-87	nucleic acid binding [GO:0003676]; nucleotide binding [GO:0000166]; zinc ion binding [GO:0008270]	-	nucleic acid binding [GO:0003676]; nucleotide binding [GO:0000166]; zinc ion binding [GO:0008270]	-	GO:0003676; GO:0000166; GO:0008270
ST47_g4000	PHI:441	BTP1	CAE55153	TX:40559	Botrytis cinerea	Reduced virulence	4e-10	-	-	-	-	-
ST47_g4003	PHI:1046	CTB5	ABK64182	TX:29003	Cercospora nicotianae	Reduced virulence	1e-15	flavin adenine dinucleotide binding [GO:0050660]; UDP-N-acetylmuramate dehydrogenase activity [GO:0008762]	UDP-N-acetylmuramate dehydrogenase activity [GO:0008762]	flavin adenine dinucleotide binding [GO:0050660]; UDP-N-acetylmuramate dehydrogenase activity [GO:0008762]	-	GO:0008762; GO:0050660
ST47_g4005	PHI:2259	AAR1	G8DNT1	45130	Cochliobolus sativus	Reduced virulence	2e-14	catalytic activity [GO:0003824]	catalytic activity [GO:0003824]	catalytic activity [GO:0003824]	-	GO:0003824
ST47_g4016	PHI:1194	(Sc Mkk1/Mkk2)	I1RT06	5518	Gibberella zeae (related: Fusarium graminearum)	Reduced virulence	0	ATP binding [GO:0005524]; cell septum [GO:0030428]; cytosol [GO:0005829]; MAP kinase kinase activity [GO:0004708]; nucleus [GO:0005634]; positive regulation of calcium ion transport into cytosol [GO:0010524]; positive regulation of calcium-mediated signaling [GO:0050850]; protein serine/threonine kinase activity [GO:0004674]; protein tyrosine kinase activity [GO:0004713]	MAP kinase kinase activity [GO:0004708]; positive regulation of calcium ion transport into cytosol [GO:0010524]; positive regulation of calcium-mediated signaling [GO:0050850]; protein serine/threonine kinase activity [GO:0004674]; protein tyrosine kinase activity [GO:0004713]	ATP binding [GO:0005524]; MAP kinase kinase activity [GO:0004708]; protein serine/threonine kinase activity [GO:0004674]; protein tyrosine kinase activity [GO:0004713]	cell septum [GO:0030428]; cytosol [GO:0005829]; nucleus [GO:0005634]	GO:0005524; GO:0004708; GO:0030428; GO:0005829; GO:0005634; GO:0010524; GO:0050850; GO:0004674; GO:0004713
ST47_g4035	PHI:438	BcBOT1 (related: CND5)	AAQ16576	TX:40559	Botrytis cinerea	Reduced virulence	1e-35	heme binding [GO:0020037]; iron ion binding [GO:0005506]; methyltransferase activity [GO:0008168]; monooxygenase activity [GO:0004497]; oxidoreductase activity, acting on paired donors, with incorporation or reduction of molecular oxygen [GO:0016705]	methyltransferase activity [GO:0008168]; monooxygenase activity [GO:0004497]; oxidoreductase activity, acting on paired donors, with incorporation or reduction of molecular oxygen [GO:0016705]	heme binding [GO:0020037]; iron ion binding [GO:0005506]; methyltransferase activity [GO:0008168]; monooxygenase activity [GO:0004497]; oxidoreductase activity, acting on paired donors, with incorporation or reduction of molecular oxygen [GO:0016705]	-	GO:0020037; GO:0005506; GO:0008168; GO:0004497; GO:0016705
ST47_g4037	PHI:2549	MAK5	Q4WMS3	746128	Aspergillus fumigatus	Mixed outcome	1e-49	90S preribosome [GO:0030686]; ATP binding [GO:0005524]; ATP-dependent RNA helicase activity [GO:0004004]; endonucleolytic cleavage in 5'-ETS of tricistronic rRNA transcript (SSU-rRNA, 5.8S rRNA, LSU-rRNA) [GO:0000480]; endonucleolytic cleavage in ITS1 to separate SSU-rRNA from 5.8S rRNA and LSU-rRNA from tricistronic rRNA transcript (SSU-rRNA, 5.8S rRNA, LSU-rRNA) [GO:0000447]; endonucleolytic cl…	ATP-dependent RNA helicase activity [GO:0004004]; endonucleolytic cleavage in 5'-ETS of tricistronic rRNA transcript (SSU-rRNA, 5.8S rRNA, LSU-rRNA) [GO:0000480]; endonucleolytic cleavage in ITS1 to separate SSU-rRNA from 5.8S rRNA and LSU-rRNA from tricistronic rRNA transcript (SSU-rRNA, 5.8S rRNA, LSU-rRNA) [GO:0000447]; endonucleolytic cleavage to generate mature 5'-end of SSU-rRNA from (SSU-r…	ATP binding [GO:0005524]; ATP-dependent RNA helicase activity [GO:0004004]; nucleic acid binding [GO:0003676]	90S preribosome [GO:0030686]; nucleolus [GO:0005730]	GO:0030686; GO:0005524; GO:0004004; GO:0000480; GO:0000447; GO:0000472; GO:0003676; GO:0005730
ST47_g4042	PHI:2195	MoRgs4	XP_368254	148305	Magnaporthe oryzae (related: Magnaporthe grisea)	Mixed outcome	3e-09	-	-	-	-	-
ST47_g4046	PHI:339	CLPT1	CAC41973	TX:290576	Colletotrichum lindemuthianum	Reduced virulence	4e-28	GTP binding [GO:0005525]; protein transport [GO:0015031]; small GTPase mediated signal transduction [GO:0007264]	protein transport [GO:0015031]; small GTPase mediated signal transduction [GO:0007264]	GTP binding [GO:0005525]	-	GO:0005525; GO:0015031; GO:0007264
ST47_g4049	PHI:139	CAP10	BAC76819	TX:5207	Cryptococcus neoformans	Reduced virulence	7e-21	-	-	-	-	-
ST47_g4054	PHI:2209	endo-1,4-beta-xylanase [GH10 family]	MGG_07868	148305	Magnaporthe oryzae (related: Magnaporthe grisea)	Reduced virulence	3e-91	endo-1,4-beta-xylanase activity [GO:0031176]; polysaccharide catabolic process [GO:0000272]	endo-1,4-beta-xylanase activity [GO:0031176]; polysaccharide catabolic process [GO:0000272]	endo-1,4-beta-xylanase activity [GO:0031176]	-	GO:0031176; GO:0000272
ST47_g4057	PHI:398	PacC	CAA87390	TX:162425	Aspergillus nidulans	Reduced virulence	2e-146	metal ion binding [GO:0046872]; nucleic acid binding [GO:0003676]	-	metal ion binding [GO:0046872]; nucleic acid binding [GO:0003676]	-	GO:0046872; GO:0003676
ST47_g4067	PHI:890	MGG_07015	EDJ98043	TX:318829	Magnaporthe oryzae	Reduced virulence	7e-07	-	-	-	-	-
ST47_g4071	PHI:419	CSH1	AAP93915	TX:5476	Candida albicans	Reduced virulence	2e-27	-	-	-	-	-
ST47_g4074	PHI:436	ESS1	AAN03477	TX:5207	Cryptococcus neoformans	Reduced virulence	6e-06	isomerase activity [GO:0016853]	isomerase activity [GO:0016853]	isomerase activity [GO:0016853]	-	GO:0016853
ST47_g4079	PHI:2022	BUF1	MGG_02252	148305	Magnaporthe oryzae (related: Magnaporthe grisea)	Loss of pathogenicity	2e-15	oxidoreductase activity [GO:0016491]	oxidoreductase activity [GO:0016491]	oxidoreductase activity [GO:0016491]	-	GO:0016491
ST47_g4081	PHI:2552	NOP4	Q4WNM3	746128	Aspergillus fumigatus	Mixed outcome	3e-06	nucleic acid binding [GO:0003676]; nucleolus [GO:0005730]; nucleotide binding [GO:0000166]; preribosome [GO:0030684]	-	nucleic acid binding [GO:0003676]; nucleotide binding [GO:0000166]	nucleolus [GO:0005730]; preribosome [GO:0030684]	GO:0003676; GO:0005730; GO:0000166; GO:0030684
ST47_g4086	PHI:2216	PemG1	A0N0D1	148305	Magnaporthe oryzae (related: Magnaporthe grisea)	Effector (plant avirulence determinant)	3e-26	-	-	-	-	-
ST47_g4093	PHI:316	PiGPB1	AAP55639	TX:4787	Phytophthora infestans	Reduced virulence	2e-22	-	-	-	-	-
ST47_g4110	PHI:2128	MoHox1	MGG_04853	148305	Magnaporthe oryzae (related: Magnaporthe grisea)	reduced virulence	0	chromatin remodeling [GO:0006338]; cytosol [GO:0005829]; histidine biosynthetic process [GO:0000105]; nucleus [GO:0005634]; positive regulation of phosphate metabolic process [GO:0045937]; positive regulation of transcription regulatory region DNA binding [GO:2000679]; purine nucleobase biosynthetic process [GO:0009113]; RNA polymerase II core promoter proximal region sequence-specific DNA bindin…	chromatin remodeling [GO:0006338]; histidine biosynthetic process [GO:0000105]; positive regulation of phosphate metabolic process [GO:0045937]; positive regulation of transcription regulatory region DNA binding [GO:2000679]; purine nucleobase biosynthetic process [GO:0009113]; RNA polymerase II core promoter proximal region sequence-specific DNA binding transcription factor activity involved in …	RNA polymerase II core promoter proximal region sequence-specific DNA binding [GO:0000978]; RNA polymerase II core promoter proximal region sequence-specific DNA binding transcription factor activity involved in positive regulation of transcription [GO:0001077]	cytosol [GO:0005829]; nucleus [GO:0005634]	GO:0000978; GO:0001077; GO:0006338; GO:0005829; GO:0000105; GO:0005634; GO:0045937; GO:2000679; GO:0009113
ST47_g4111	PHI:2248	Als1	Q1L2E2	13684	Phaeosphaeria nodorum (related: Stagonospora nodorum)	Mixed outcome	2e-45	pyridoxal phosphate binding [GO:0030170]; serine C-palmitoyltransferase activity [GO:0004758]; sphingolipid biosynthetic process [GO:0030148]; SPOTS complex [GO:0035339]	serine C-palmitoyltransferase activity [GO:0004758]; sphingolipid biosynthetic process [GO:0030148]	pyridoxal phosphate binding [GO:0030170]; serine C-palmitoyltransferase activity [GO:0004758]	SPOTS complex [GO:0035339]	GO:0035339; GO:0030170; GO:0004758; GO:0030148
ST47_g4114	PHI:334	CGB1	AAO25585	TX:5016	Cochliobolus heterostrophus	Loss of pathogenicity	0	-	-	-	-	-
ST47_g4115	PHI:1162	BDM1	I1RJS3	5518	Gibberella zeae (related: Fusarium graminearum)	Mixed outcome	4e-51	-	-	-	-	-
ST47_g4116	PHI:405	PDE1	AAK07740	TX:318829	Magnaporthe oryzae	Reduced virulence	0	ATP binding [GO:0005524]; integral component of membrane [GO:0016021]; intracellular protein transport [GO:0006886]; magnesium ion binding [GO:0000287]; phospholipid-translocating ATPase activity [GO:0004012]; trans-Golgi network [GO:0005802]; trans-Golgi network transport vesicle [GO:0030140]	intracellular protein transport [GO:0006886]; phospholipid-translocating ATPase activity [GO:0004012]	ATP binding [GO:0005524]; magnesium ion binding [GO:0000287]; phospholipid-translocating ATPase activity [GO:0004012]	integral component of membrane [GO:0016021]; trans-Golgi network [GO:0005802]; trans-Golgi network transport vesicle [GO:0030140]	GO:0005524; GO:0016021; GO:0006886; GO:0000287; GO:0004012; GO:0005802; GO:0030140
ST47_g4177	PHI:244	CLAP1	AAN62846	TX:290576	Colletotrichum lindemuthianum	Loss of pathogenicity	3e-08	integral component of membrane [GO:0016021]	-	-	integral component of membrane [GO:0016021]	GO:0016021
ST47_g4178	PHI:197	ALO1	AAC98913	TX:5476	Candida albicans	Reduced virulence	4e-108	cellular response to oxidative stress [GO:0034599]; D-arabinono-1,4-lactone oxidase activity [GO:0003885]; dehydro-D-arabinono-1,4-lactone biosynthetic process [GO:0070485]; flavin adenine dinucleotide binding [GO:0050660]; integral component of mitochondrial outer membrane [GO:0031307]; UDP-N-acetylmuramate dehydrogenase activity [GO:0008762]	cellular response to oxidative stress [GO:0034599]; D-arabinono-1,4-lactone oxidase activity [GO:0003885]; dehydro-D-arabinono-1,4-lactone biosynthetic process [GO:0070485]; UDP-N-acetylmuramate dehydrogenase activity [GO:0008762]	D-arabinono-1,4-lactone oxidase activity [GO:0003885]; flavin adenine dinucleotide binding [GO:0050660]; UDP-N-acetylmuramate dehydrogenase activity [GO:0008762]	integral component of mitochondrial outer membrane [GO:0031307]	GO:0003885; GO:0008762; GO:0034599; GO:0070485; GO:0050660; GO:0031307
ST47_g4181	PHI:785	MGG_04128	EDJ99431	TX:318829	Magnaporthe oryzae	Reduced virulence	5e-140	catalytic activity [GO:0003824]	catalytic activity [GO:0003824]	catalytic activity [GO:0003824]	-	GO:0003824
ST47_g4191	PHI:441	BTP1	CAE55153	TX:40559	Botrytis cinerea	Reduced virulence	1e-22	-	-	-	-	-
ST47_g4192	PHI:612	orf408	AAL20306	TX:216597	Salmonella enterica	Reduced virulence	2e-06	adenosine kinase activity [GO:0004001]; phosphotransferase activity, alcohol group as acceptor [GO:0016773]; purine ribonucleoside salvage [GO:0006166]	adenosine kinase activity [GO:0004001]; phosphotransferase activity, alcohol group as acceptor [GO:0016773]; purine ribonucleoside salvage [GO:0006166]	adenosine kinase activity [GO:0004001]; phosphotransferase activity, alcohol group as acceptor [GO:0016773]	-	GO:0004001; GO:0016773; GO:0006166
ST47_g4199	PHI:404	PTH11	AAD30436	TX:318829	Magnaporthe oryzae	Reduced virulence	1e-14	-	-	-	-	-
ST47_g4207	PHI:2107	Zinc-regulated transporter 2	MGG_05905	148305	Magnaporthe oryzae (related: Magnaporthe grisea)	Mixed outcome	3e-84	membrane [GO:0016020]; metal ion transmembrane transporter activity [GO:0046873]	metal ion transmembrane transporter activity [GO:0046873]	metal ion transmembrane transporter activity [GO:0046873]	membrane [GO:0016020]	GO:0016020; GO:0046873
ST47_g4210	PHI:2405	MoSSK1	G5EH08	148305	Magnaporthe oryzae (related: Magnaporthe grisea)	Reduced virulence	1e-17	membrane [GO:0016020]; phosphorelay sensor kinase activity [GO:0000155]	phosphorelay sensor kinase activity [GO:0000155]	phosphorelay sensor kinase activity [GO:0000155]	membrane [GO:0016020]	GO:0016020; GO:0000155
ST47_g4213	PHI:2218	drf1	XP_757288	5270	Ustilago maydis	Reduced virulence	6e-11	actin cytoskeleton organization [GO:0030036]	actin cytoskeleton organization [GO:0030036]	-	-	GO:0030036
ST47_g4219	PHI:2034	MFP1	G4MZY1	148305	Magnaporthe oryzae (related: Magnaporthe grisea)	Reduced virulence	1e-09	-	-	-	-	-
ST47_g4224	PHI:882	MGG_04985	EDJ95433	TX:318829	Magnaporthe oryzae	Reduced virulence	2e-50	cytosol [GO:0005829]; mRNA binding [GO:0003729]; negative regulation of chromatin silencing involved in replicative cell aging [GO:0001308]; negative regulation of translation [GO:0017148]; nuclear-transcribed mRNA catabolic process, deadenylation-dependent decay [GO:0000288]; protein localization [GO:0008104]	negative regulation of chromatin silencing involved in replicative cell aging [GO:0001308]; negative regulation of translation [GO:0017148]; nuclear-transcribed mRNA catabolic process, deadenylation-dependent decay [GO:0000288]; protein localization [GO:0008104]	mRNA binding [GO:0003729]	cytosol [GO:0005829]	GO:0005829; GO:0003729; GO:0001308; GO:0017148; GO:0000288; GO:0008104
ST47_g4226	PHI:1047	CTB6	ABK64183	TX:29003	Cercospora nicotianae	Reduced virulence	3e-08	catalytic activity [GO:0003824]; coenzyme binding [GO:0050662]	catalytic activity [GO:0003824]	catalytic activity [GO:0003824]; coenzyme binding [GO:0050662]	-	GO:0003824; GO:0050662
ST47_g4233	PHI:1046	CTB5	ABK64182	TX:29003	Cercospora nicotianae	Reduced virulence	2e-41	flavin adenine dinucleotide binding [GO:0050660]; UDP-N-acetylmuramate dehydrogenase activity [GO:0008762]	UDP-N-acetylmuramate dehydrogenase activity [GO:0008762]	flavin adenine dinucleotide binding [GO:0050660]; UDP-N-acetylmuramate dehydrogenase activity [GO:0008762]	-	GO:0008762; GO:0050660
ST47_g4248	PHI:222	PELB	AAD09857	TX:5457	Colletotrichum gloeosporioides	Reduced virulence	2e-09	extracellular region [GO:0005576]; lyase activity [GO:0016829]; polysaccharide catabolic process [GO:0000272]	lyase activity [GO:0016829]; polysaccharide catabolic process [GO:0000272]	lyase activity [GO:0016829]	extracellular region [GO:0005576]	GO:0005576; GO:0016829; GO:0000272
ST47_g4250	PHI:259	GPI7	AAL83897	TX:5476	Candida albicans	Reduced virulence	2e-48	catalytic activity [GO:0003824]	catalytic activity [GO:0003824]	catalytic activity [GO:0003824]	-	GO:0003824
ST47_g4252	PHI:882	MGG_04985	EDJ95433	TX:318829	Magnaporthe oryzae	Reduced virulence	2e-118	aerobic respiration [GO:0009060]; cytoplasmic side of mitochondrial outer membrane [GO:0032473]; cytosol [GO:0005829]; intracellular mRNA localization [GO:0008298]; mitochondrion localization [GO:0051646]; mitochondrion organization [GO:0007005]; mRNA binding [GO:0003729]; nuclear-transcribed mRNA catabolic process, deadenylation-dependent decay [GO:0000288]	aerobic respiration [GO:0009060]; intracellular mRNA localization [GO:0008298]; mitochondrion localization [GO:0051646]; mitochondrion organization [GO:0007005]; nuclear-transcribed mRNA catabolic process, deadenylation-dependent decay [GO:0000288]	mRNA binding [GO:0003729]	cytoplasmic side of mitochondrial outer membrane [GO:0032473]; cytosol [GO:0005829]	GO:0009060; GO:0032473; GO:0005829; GO:0008298; GO:0003729; GO:0051646; GO:0007005; GO:0000288
ST47_g4257	PHI:2240	Srt1	Q4PBY9	5270	Ustilago maydis	reduced virulence	5e-29	integral component of membrane [GO:0016021]; substrate-specific transmembrane transporter activity [GO:0022891]	substrate-specific transmembrane transporter activity [GO:0022891]	substrate-specific transmembrane transporter activity [GO:0022891]	integral component of membrane [GO:0016021]	GO:0016021; GO:0022891
ST47_g4277	PHI:511	CaNAG4	EAK93098	TX:5476	Candida albicans	Reduced virulence	8e-20	integral component of membrane [GO:0016021]; transmembrane transport [GO:0055085]	transmembrane transport [GO:0055085]	-	integral component of membrane [GO:0016021]	GO:0016021; GO:0055085
ST47_g4285	PHI:339	CLPT1	CAC41973	TX:290576	Colletotrichum lindemuthianum	Reduced virulence	2e-32	GTP binding [GO:0005525]; protein transport [GO:0015031]; small GTPase mediated signal transduction [GO:0007264]	protein transport [GO:0015031]; small GTPase mediated signal transduction [GO:0007264]	GTP binding [GO:0005525]	-	GO:0005525; GO:0015031; GO:0007264
ST47_g4289	PHI:2322	SidH	Q4WF54	746128	Aspergillus fumigatus	Reduced virulence	7e-09	isomerase activity [GO:0016853]	isomerase activity [GO:0016853]	isomerase activity [GO:0016853]	-	GO:0016853
ST47_g4305	PHI:510	CaNAG3	EAK93097	TX:5476	Candida albicans	Reduced virulence	5e-33	IMP cyclohydrolase activity [GO:0003937]; phosphoribosylaminoimidazolecarboxamide formyltransferase activity [GO:0004643]; purine nucleotide biosynthetic process [GO:0006164]	IMP cyclohydrolase activity [GO:0003937]; phosphoribosylaminoimidazolecarboxamide formyltransferase activity [GO:0004643]; purine nucleotide biosynthetic process [GO:0006164]	IMP cyclohydrolase activity [GO:0003937]; phosphoribosylaminoimidazolecarboxamide formyltransferase activity [GO:0004643]	-	GO:0003937; GO:0004643; GO:0006164
ST47_g4313	PHI:441	BTP1	CAE55153	TX:40559	Botrytis cinerea	Reduced virulence	4e-06	-	-	-	-	-
ST47_g4314	PHI:2321	SidI	Q4WR83	746128	Aspergillus fumigatus	Reduced virulence	3e-11	fatty acid beta-oxidation [GO:0006635]; fatty-acyl-CoA transport [GO:0015916]; long-chain fatty acid-CoA ligase activity [GO:0004467]; medium-chain fatty acid-CoA ligase activity [GO:0031956]; mitochondrion [GO:0005739]; peroxisomal long-chain fatty acid import [GO:0015910]; peroxisome [GO:0005777]; very long-chain fatty acid catabolic process [GO:0042760]; very long-chain fatty acid-CoA ligase a…	fatty acid beta-oxidation [GO:0006635]; fatty-acyl-CoA transport [GO:0015916]; long-chain fatty acid-CoA ligase activity [GO:0004467]; medium-chain fatty acid-CoA ligase activity [GO:0031956]; peroxisomal long-chain fatty acid import [GO:0015910]; very long-chain fatty acid catabolic process [GO:0042760]; very long-chain fatty acid-CoA ligase activity [GO:0031957]	long-chain fatty acid-CoA ligase activity [GO:0004467]; medium-chain fatty acid-CoA ligase activity [GO:0031956]; very long-chain fatty acid-CoA ligase activity [GO:0031957]	mitochondrion [GO:0005739]; peroxisome [GO:0005777]	GO:0006635; GO:0015916; GO:0004467; GO:0031956; GO:0005739; GO:0015910; GO:0005777; GO:0042760; GO:0031957
ST47_g4316	PHI:72	SAP2	AAM21050	TX:5476	Candida albicans	Reduced virulence	3e-60	aspartic-type endopeptidase activity [GO:0004190]	aspartic-type endopeptidase activity [GO:0004190]	aspartic-type endopeptidase activity [GO:0004190]	-	GO:0004190
ST47_g4339	PHI:2020	Tup1	XP_759427	5270	Ustilago maydis	Mixed outcome	4e-18	-	-	-	-	-
ST47_g4341	PHI:2349	VE1 (VEA) (velvet)	G8CYZ6	5518	Gibberella zeae (related: Fusarium graminearum)	Reduced virulence	4e-81	-	-	-	-	-
ST47_g4342	PHI:443	CBL1	I1RE58	TX:5518	Fusarium graminearum	Reduced virulence	2e-45	cellular amino acid metabolic process [GO:0006520]; pyridoxal phosphate binding [GO:0030170]; transferase activity, transferring alkyl or aryl (other than methyl) groups [GO:0016765]	cellular amino acid metabolic process [GO:0006520]; transferase activity, transferring alkyl or aryl (other than methyl) groups [GO:0016765]	pyridoxal phosphate binding [GO:0030170]; transferase activity, transferring alkyl or aryl (other than methyl) groups [GO:0016765]	-	GO:0006520; GO:0030170; GO:0016765
ST47_g4344	PHI:441	BTP1	CAE55153	TX:40559	Botrytis cinerea	Reduced virulence	2e-28	-	-	-	-	-
ST47_g4356	PHI:274	USX1	AAM22494	TX:5207	Cryptococcus neoformans	Loss of pathogenicity	3e-07	3-beta-hydroxy-delta5-steroid dehydrogenase activity [GO:0003854]; steroid biosynthetic process [GO:0006694]	3-beta-hydroxy-delta5-steroid dehydrogenase activity [GO:0003854]; steroid biosynthetic process [GO:0006694]	3-beta-hydroxy-delta5-steroid dehydrogenase activity [GO:0003854]	-	GO:0003854; GO:0006694
ST47_g4375	PHI:438	BcBOT1 (related: CND5)	AAQ16576	TX:40559	Botrytis cinerea	Reduced virulence	2e-09	heme binding [GO:0020037]; iron ion binding [GO:0005506]; monooxygenase activity [GO:0004497]; oxidoreductase activity, acting on paired donors, with incorporation or reduction of molecular oxygen [GO:0016705]	monooxygenase activity [GO:0004497]; oxidoreductase activity, acting on paired donors, with incorporation or reduction of molecular oxygen [GO:0016705]	heme binding [GO:0020037]; iron ion binding [GO:0005506]; monooxygenase activity [GO:0004497]; oxidoreductase activity, acting on paired donors, with incorporation or reduction of molecular oxygen [GO:0016705]	-	GO:0020037; GO:0005506; GO:0004497; GO:0016705
ST47_g4378	PHI:2240	Srt1	Q4PBY9	5270	Ustilago maydis	reduced virulence	3e-34	integral component of membrane [GO:0016021]; substrate-specific transmembrane transporter activity [GO:0022891]	substrate-specific transmembrane transporter activity [GO:0022891]	substrate-specific transmembrane transporter activity [GO:0022891]	integral component of membrane [GO:0016021]	GO:0016021; GO:0022891
ST47_g4384	PHI:2114	Calnexin	MGG_01607	148305	Magnaporthe oryzae (related: Magnaporthe grisea)	Loss of pathogenicity	0	apoptotic process [GO:0006915]; calcium ion binding [GO:0005509]; endoplasmic reticulum unfolded protein response [GO:0030968]; ER-associated ubiquitin-dependent protein catabolic process [GO:0030433]; fungal-type cell wall organization or biogenesis [GO:0071852]; integral component of endoplasmic reticulum membrane [GO:0030176]; misfolded or incompletely synthesized protein catabolic process [GO…	apoptotic process [GO:0006915]; endoplasmic reticulum unfolded protein response [GO:0030968]; ER-associated ubiquitin-dependent protein catabolic process [GO:0030433]; fungal-type cell wall organization or biogenesis [GO:0071852]; misfolded or incompletely synthesized protein catabolic process [GO:0006515]; protein folding in endoplasmic reticulum [GO:0034975]	calcium ion binding [GO:0005509]	integral component of endoplasmic reticulum membrane [GO:0030176]	GO:0030433; GO:0006915; GO:0005509; GO:0030968; GO:0071852; GO:0030176; GO:0006515; GO:0034975
ST47_g4395	PHI:2058	LHS1	MGG_06648.5	148305	Magnaporthe oryzae (related: Magnaporthe grisea)	Reduced virulence	4e-15	ATP binding [GO:0005524]; cytosol [GO:0005829]	-	ATP binding [GO:0005524]	cytosol [GO:0005829]	GO:0005524; GO:0005829
ST47_g4404	PHI:392	CaMNT2	CAA61538	TX:5476	Candida albicans	Reduced virulence	5e-78	mannosyltransferase activity [GO:0000030]; membrane [GO:0016020]; protein glycosylation [GO:0006486]	mannosyltransferase activity [GO:0000030]; protein glycosylation [GO:0006486]	mannosyltransferase activity [GO:0000030]	membrane [GO:0016020]	GO:0000030; GO:0016020; GO:0006486
ST47_g4411	PHI:241	CAC1	AAG60619	TX:5207	Cryptococcus neoformans	Loss of pathogenicity	3e-12	-	-	-	-	-
ST47_g4423	PHI:2601	Asc1	P83774	746128	Aspergillus fumigatus	Mixed outcome	2e-16	cell cortex of cell tip [GO:0051285]; cell division site [GO:0032153]; cellular protein localization [GO:0034613]; cytosol [GO:0005829]; N-acetyltransferase activity [GO:0008080]; positive regulation of ubiquitin-specific protease activity [GO:2000158]	cellular protein localization [GO:0034613]; N-acetyltransferase activity [GO:0008080]; positive regulation of ubiquitin-specific protease activity [GO:2000158]	N-acetyltransferase activity [GO:0008080]	cell cortex of cell tip [GO:0051285]; cell division site [GO:0032153]; cytosol [GO:0005829]	GO:0008080; GO:0051285; GO:0032153; GO:0034613; GO:0005829; GO:2000158
ST47_g4425	PHI:2386	ACL1	I1S7N4	5518	Gibberella zeae (related: Fusarium graminearum)	Loss of pathogenicity	0	ATP citrate synthase activity [GO:0003878]; cellular carbohydrate metabolic process [GO:0044262]; cofactor binding [GO:0048037]; succinate-CoA ligase (ADP-forming) activity [GO:0004775]	ATP citrate synthase activity [GO:0003878]; cellular carbohydrate metabolic process [GO:0044262]; succinate-CoA ligase (ADP-forming) activity [GO:0004775]	ATP citrate synthase activity [GO:0003878]; cofactor binding [GO:0048037]; succinate-CoA ligase (ADP-forming) activity [GO:0004775]	-	GO:0003878; GO:0044262; GO:0048037; GO:0004775
ST47_g4426	PHI:2387	ACL2	I1RPR1	5518	Gibberella zeae (related: Fusarium graminearum)	Loss of pathogenicity	0	ATP binding [GO:0005524]	-	ATP binding [GO:0005524]	-	GO:0005524
ST47_g4437	PHI:383	SOD5	EAL00626	TX:5476	Candida albicans	Loss of pathogenicity	1e-31	metal ion binding [GO:0046872]; oxidation-reduction process [GO:0055114]; superoxide metabolic process [GO:0006801]	oxidation-reduction process [GO:0055114]; superoxide metabolic process [GO:0006801]	metal ion binding [GO:0046872]	-	GO:0046872; GO:0055114; GO:0006801
ST47_g4453	PHI:2329	CTB4	A0ST42	29003	Cercospora nicotianae	Reduced virulence	1e-101	integral component of membrane [GO:0016021]; transmembrane transport [GO:0055085]	transmembrane transport [GO:0055085]	-	integral component of membrane [GO:0016021]	GO:0016021; GO:0055085
ST47_g4454	PHI:373	PLD1	EAK93902	TX:5476	Candida albicans	Reduced virulence	0	ascospore-type prospore assembly [GO:0031321]; cell morphogenesis involved in conjugation with cellular fusion [GO:0000753]; cytosol [GO:0005829]; endosome [GO:0005768]; exocytosis [GO:0006887]; nucleus [GO:0005634]; phosphatidylinositol-3-phosphate binding [GO:0032266]; phosphatidylinositol metabolic process [GO:0046488]; phospholipase D activity [GO:0004630]; prospore membrane [GO:0005628]	ascospore-type prospore assembly [GO:0031321]; cell morphogenesis involved in conjugation with cellular fusion [GO:0000753]; exocytosis [GO:0006887]; phosphatidylinositol metabolic process [GO:0046488]; phospholipase D activity [GO:0004630]	phosphatidylinositol-3-phosphate binding [GO:0032266]; phospholipase D activity [GO:0004630]	cytosol [GO:0005829]; endosome [GO:0005768]; nucleus [GO:0005634]; prospore membrane [GO:0005628]	GO:0031321; GO:0000753; GO:0005829; GO:0005768; GO:0006887; GO:0005634; GO:0046488; GO:0032266; GO:0004630; GO:0005628
ST47_g4464	PHI:262	MAD2	EAK94586	TX:5476	Candida albicans	Reduced virulence	6e-54	-	-	-	-	-
ST47_g4466	PHI:511	CaNAG4	EAK93098	TX:5476	Candida albicans	Reduced virulence	1e-80	integral component of membrane [GO:0016021]; transmembrane transport [GO:0055085]; transporter activity [GO:0005215]	transmembrane transport [GO:0055085]; transporter activity [GO:0005215]	transporter activity [GO:0005215]	integral component of membrane [GO:0016021]	GO:0016021; GO:0055085; GO:0005215
ST47_g4472	PHI:404	PTH11	AAD30436	TX:318829	Magnaporthe oryzae	Reduced virulence	4e-21	-	-	-	-	-
ST47_g4473	PHI:1046	CTB5	ABK64182	TX:29003	Cercospora nicotianae	Reduced virulence	2e-62	flavin adenine dinucleotide binding [GO:0050660]; UDP-N-acetylmuramate dehydrogenase activity [GO:0008762]	UDP-N-acetylmuramate dehydrogenase activity [GO:0008762]	flavin adenine dinucleotide binding [GO:0050660]; UDP-N-acetylmuramate dehydrogenase activity [GO:0008762]	-	GO:0008762; GO:0050660
ST47_g4480	PHI:2321	SidI	Q4WR83	746128	Aspergillus fumigatus	Reduced virulence	1e-17	catalytic activity [GO:0003824]	catalytic activity [GO:0003824]	catalytic activity [GO:0003824]	-	GO:0003824
ST47_g4482	PHI:2570	CYB2	Q6FM61	5478	Candida glabrata	Reduced virulence	5e-07	acyl-CoA dehydrogenase activity [GO:0003995]; acyl-CoA oxidase activity [GO:0003997]; fatty acid beta-oxidation [GO:0006635]; flavin adenine dinucleotide binding [GO:0050660]; peroxisome [GO:0005777]	acyl-CoA dehydrogenase activity [GO:0003995]; acyl-CoA oxidase activity [GO:0003997]; fatty acid beta-oxidation [GO:0006635]	acyl-CoA dehydrogenase activity [GO:0003995]; acyl-CoA oxidase activity [GO:0003997]; flavin adenine dinucleotide binding [GO:0050660]	peroxisome [GO:0005777]	GO:0003995; GO:0003997; GO:0006635; GO:0050660; GO:0005777
ST47_g4483	PHI:2491	FgPTC1	I1RJS9	5518	Gibberella zeae (related: Fusarium graminearum)	Reduced virulence	1e-29	metal ion binding [GO:0046872]; protein dephosphorylation [GO:0006470]; protein serine/threonine phosphatase activity [GO:0004722]	protein dephosphorylation [GO:0006470]; protein serine/threonine phosphatase activity [GO:0004722]	metal ion binding [GO:0046872]; protein serine/threonine phosphatase activity [GO:0004722]	-	GO:0046872; GO:0006470; GO:0004722
ST47_g4485	PHI:2020	Tup1	XP_759427	5270	Ustilago maydis	Mixed outcome	1e-16	-	-	-	-	-
ST47_g4493	PHI:2171	Peroxisomal copper amine oxidase	MGG_02681	148305	Magnaporthe oryzae (related: Magnaporthe grisea)	Reduced virulence	7e-36	-	-	-	-	-
ST47_g4519	PHI:2147	Erl1	G5EH97	148305	Magnaporthe oryzae (related: Magnaporthe grisea)	Reduced virulence	2e-44	GTP binding [GO:0005525]	-	GTP binding [GO:0005525]	-	GO:0005525
ST47_g4520	PHI:2147	Erl1	G5EH97	148305	Magnaporthe oryzae (related: Magnaporthe grisea)	Reduced virulence	2e-32	GTP binding [GO:0005525]	-	GTP binding [GO:0005525]	-	GO:0005525
ST47_g4530	PHI:860	MSP1	AAX07670	TX:318829	Magnaporthe oryzae	Reduced virulence	3e-06	ATP binding [GO:0005524]	-	ATP binding [GO:0005524]	-	GO:0005524
ST47_g4537	PHI:487	MHP1	O94196	148305	Magnaporthe grisea	Reduced virulence	2e-10	extracellular region [GO:0005576]	-	-	extracellular region [GO:0005576]	GO:0005576
ST47_g4538	PHI:441	BTP1	CAE55153	TX:40559	Botrytis cinerea	Reduced virulence	4e-27	-	-	-	-	-
ST47_g4551	PHI:279	CaSPA2	EAK92427	TX:5476	Candida albicans	Loss of pathogenicity	2e-25	-	-	-	-	-
ST47_g4552	PHI:187	RUM1	AAG02418	TX:5270	Ustilago maydis	Loss of pathogenicity	4e-06	cytosol [GO:0005829]; DNA repair [GO:0006281]; histone acetyltransferase activity [GO:0004402]; Piccolo NuA4 histone acetyltransferase complex [GO:0032777]; positive regulation of DNA repair by positive regulation of transcription from RNA polymerase II promoter [GO:1900404]; regulation of histone H4 acetylation involved in response to DNA damage stimulus [GO:2000873]; zinc ion binding [GO:000827…	DNA repair [GO:0006281]; histone acetyltransferase activity [GO:0004402]; positive regulation of DNA repair by positive regulation of transcription from RNA polymerase II promoter [GO:1900404]; regulation of histone H4 acetylation involved in response to DNA damage stimulus [GO:2000873]	histone acetyltransferase activity [GO:0004402]; zinc ion binding [GO:0008270]	cytosol [GO:0005829]; Piccolo NuA4 histone acetyltransferase complex [GO:0032777]	GO:0006281; GO:0032777; GO:0005829; GO:0004402; GO:1900404; GO:2000873; GO:0008270
ST47_g4553	PHI:2005	HOS2	EDK04649	148305	Magnaporthe oryzae (related: Magnaporthe grisea)	Loss of pathogenicity	3e-156	chromatin silencing at centromere [GO:0030702]; chromatin silencing at silent mating-type cassette [GO:0030466]; chromatin silencing at telomere [GO:0006348]; cytosol [GO:0005829]; histone deacetylase activity (H4-K16 specific) [GO:0034739]; NAD-dependent histone deacetylase activity [GO:0017136]; NAD-independent histone deacetylase activity [GO:0045129]; negative regulation of meiotic nuclear di…	chromatin silencing at centromere [GO:0030702]; chromatin silencing at silent mating-type cassette [GO:0030466]; chromatin silencing at telomere [GO:0006348]; histone deacetylase activity (H4-K16 specific) [GO:0034739]; NAD-dependent histone deacetylase activity [GO:0017136]; NAD-independent histone deacetylase activity [GO:0045129]; negative regulation of meiotic nuclear division [GO:0045835]; p…	histone deacetylase activity (H4-K16 specific) [GO:0034739]; NAD-dependent histone deacetylase activity [GO:0017136]; NAD-independent histone deacetylase activity [GO:0045129]	cytosol [GO:0005829]; Rpd3L-Expanded complex [GO:0070210]; Set3 complex [GO:0034967]	GO:0017136; GO:0045129; GO:0070210; GO:0034967; GO:0030702; GO:0030466; GO:0006348; GO:0005829; GO:0034739; GO:0045835; GO:0032874
ST47_g4560	PHI:2020	Tup1	XP_759427	5270	Ustilago maydis	Mixed outcome	1e-10	-	-	-	-	-
ST47_g4561	PHI:2042	ABC3	Q3Y5V5	148305	Magnaporthe oryzae (related: Magnaporthe grisea)	Loss of pathogenicity	1e-55	ATP binding [GO:0005524]; cadmium ion import into vacuole [GO:0036249]; cellular response to cadmium ion [GO:0071276]; detoxification of cadmium ion [GO:0071585]; glutathione transmembrane import into vacuole [GO:0071996]; glutathione transmembrane transporter activity [GO:0034634]; integral component of fungal-type vacuolar membrane [GO:0071627]; phytochelatin 2 import into vacuole [GO:0036246];…	cadmium ion import into vacuole [GO:0036249]; cellular response to cadmium ion [GO:0071276]; detoxification of cadmium ion [GO:0071585]; glutathione transmembrane import into vacuole [GO:0071996]; glutathione transmembrane transporter activity [GO:0034634]; phytochelatin 2 import into vacuole [GO:0036246]; phytochelatin 3 import into vacuole [GO:0036247]; phytochelatin 4 import into vacuole [GO:0…	ATP binding [GO:0005524]; glutathione transmembrane transporter activity [GO:0034634]; phytochelatin transmembrane transporter ATPase activity [GO:0044604]	integral component of fungal-type vacuolar membrane [GO:0071627]	GO:0005524; GO:0036249; GO:0071276; GO:0071585; GO:0071996; GO:0034634; GO:0071627; GO:0036246; GO:0036247; GO:0036248; GO:0044604
ST47_g4562	PHI:2315	ChLae1	G4XKY9	5016	Cochliobolus heterostrophus	Mixed outcome	8e-50	-	-	-	-	-
ST47_g4564	PHI:216	HDC1	AAK35180	TX:5017	Cochliobolus carbonum	Reduced virulence	0	chromatin organization involved in regulation of transcription [GO:0034401]; chromatin silencing at centromere [GO:0030702]; chromatin silencing at silent mating-type cassette [GO:0030466]; cytosol [GO:0005829]; histone deacetylase activity [GO:0004407]; histone H3 deacetylation [GO:0070932]; histone H4 deacetylation [GO:0070933]; negative regulation of chromatin silencing at rDNA [GO:0061188]; n…	chromatin organization involved in regulation of transcription [GO:0034401]; chromatin silencing at centromere [GO:0030702]; chromatin silencing at silent mating-type cassette [GO:0030466]; histone deacetylase activity [GO:0004407]; histone H3 deacetylation [GO:0070932]; histone H4 deacetylation [GO:0070933]; negative regulation of chromatin silencing at rDNA [GO:0061188]; negative regulation of …	histone deacetylase activity [GO:0004407]; transcription coactivator activity [GO:0003713]; transcription corepressor activity [GO:0003714]	cytosol [GO:0005829]; Rpd3L complex [GO:0033698]; Rpd3L-Expanded complex [GO:0070210]; Rpd3S complex [GO:0032221]	GO:0033698; GO:0070210; GO:0032221; GO:0034401; GO:0030702; GO:0030466; GO:0005829; GO:0070932; GO:0070933; GO:0004407; GO:0061188; GO:0061186; GO:0031939; GO:0045128; GO:0051038; GO:0016479; GO:0016239; GO:0061408; GO:0034503; GO:0030174; GO:0000083; GO:0000117; GO:0001302; GO:0003713; GO:0003714; GO:0006368; GO:0061587
ST47_g4565	PHI:2490	MCA	E9B636	5665	Leishmania mexicana	Mixed outcome	3e-29	cysteine-type endopeptidase activity [GO:0004197]	cysteine-type endopeptidase activity [GO:0004197]	cysteine-type endopeptidase activity [GO:0004197]	-	GO:0004197
ST47_g4580	PHI:438	BcBOT1 (related: CND5)	AAQ16576	TX:40559	Botrytis cinerea	Reduced virulence	2e-17	heme binding [GO:0020037]; iron ion binding [GO:0005506]; monooxygenase activity [GO:0004497]; oxidoreductase activity, acting on paired donors, with incorporation or reduction of molecular oxygen [GO:0016705]	monooxygenase activity [GO:0004497]; oxidoreductase activity, acting on paired donors, with incorporation or reduction of molecular oxygen [GO:0016705]	heme binding [GO:0020037]; iron ion binding [GO:0005506]; monooxygenase activity [GO:0004497]; oxidoreductase activity, acting on paired donors, with incorporation or reduction of molecular oxygen [GO:0016705]	-	GO:0020037; GO:0005506; GO:0004497; GO:0016705
ST47_g4581	PHI:1646	GzWing018	I1RW28	5518	Gibberella zeae (related: Fusarium graminearum)	Reduced virulence	0	chromatin silencing at silent mating-type cassette [GO:0030466]; chromatin silencing at telomere [GO:0006348]; cytosol [GO:0005829]; heterochromatin maintenance involved in chromatin silencing at centromere outer repeat region [GO:1902368]; histone acetyltransferase activity [GO:0004402]; negative regulation of chromatin silencing at telomere [GO:0031939]; NuA3 histone acetyltransferase complex […	chromatin silencing at silent mating-type cassette [GO:0030466]; chromatin silencing at telomere [GO:0006348]; heterochromatin maintenance involved in chromatin silencing at centromere outer repeat region [GO:1902368]; histone acetyltransferase activity [GO:0004402]; negative regulation of chromatin silencing at telomere [GO:0031939]; regulation of meiotic cell cycle [GO:0051445]; telomere mainte…	histone acetyltransferase activity [GO:0004402]; zinc ion binding [GO:0008270]	cytosol [GO:0005829]; NuA3 histone acetyltransferase complex [GO:0033100]; nuclear chromatin [GO:0000790]	GO:0033100; GO:0030466; GO:0006348; GO:0005829; GO:1902368; GO:0004402; GO:0031939; GO:0000790; GO:0051445; GO:0000723; GO:0008270
ST47_g4596	PHI:465	KIN2	AAB63337	TX:5270	Ustilago maydis	Reduced virulence	0	ATP binding [GO:0005524]; cell cortex [GO:0005938]; cellular bud neck [GO:0005935]; cellular bud tip [GO:0005934]; establishment or maintenance of cell polarity regulating cell shape [GO:0071963]; exocytosis [GO:0006887]; incipient cellular bud site [GO:0000131]; kinesin complex [GO:0005871]; mating projection tip [GO:0043332]; microtubule [GO:0005874]; microtubule-based movement [GO:0007018]; mi…	establishment or maintenance of cell polarity regulating cell shape [GO:0071963]; exocytosis [GO:0006887]; microtubule-based movement [GO:0007018]; microtubule motor activity [GO:0003777]; mitotic cytokinesis [GO:0000281]; retrograde transport, vesicle recycling within Golgi [GO:0000301]	ATP binding [GO:0005524]; microtubule motor activity [GO:0003777]	cell cortex [GO:0005938]; cellular bud neck [GO:0005935]; cellular bud tip [GO:0005934]; incipient cellular bud site [GO:0000131]; kinesin complex [GO:0005871]; mating projection tip [GO:0043332]; microtubule [GO:0005874]	GO:0005524; GO:0005938; GO:0005935; GO:0005934; GO:0071963; GO:0006887; GO:0000131; GO:0005871; GO:0043332; GO:0005874; GO:0003777; GO:0007018; GO:0000281; GO:0000301
ST47_g4598	PHI:423	VAD1	AAV41010	TX:5207	Cryptococcus neoformans	Reduced virulence	4e-41	ATP binding [GO:0005524]; helicase activity [GO:0004386]; nucleic acid binding [GO:0003676]	helicase activity [GO:0004386]	ATP binding [GO:0005524]; helicase activity [GO:0004386]; nucleic acid binding [GO:0003676]	-	GO:0005524; GO:0004386; GO:0003676
ST47_g4601	PHI:2079	Moatg12	MGG_00598	148305	Magnaporthe oryzae (related: Magnaporthe grisea)	Loss of pathogenicity	2e-37	autophagic vacuole assembly [GO:0000045]; pre-autophagosomal structure membrane [GO:0034045]; protein transport [GO:0015031]	autophagic vacuole assembly [GO:0000045]; protein transport [GO:0015031]	-	pre-autophagosomal structure membrane [GO:0034045]	GO:0000045; GO:0034045; GO:0015031
ST47_g4615	PHI:784	MGG_00056	EDK03390	TX:318829	Magnaporthe oryzae	Reduced virulence	6e-06	oxidoreductase activity [GO:0016491]	oxidoreductase activity [GO:0016491]	oxidoreductase activity [GO:0016491]	-	GO:0016491
ST47_g4639	PHI:253	FOS1	AAK27436	TX:5085	Aspergillus fumigatus	Reduced virulence	2e-25	membrane [GO:0016020]; phosphorelay sensor kinase activity [GO:0000155]	phosphorelay sensor kinase activity [GO:0000155]	phosphorelay sensor kinase activity [GO:0000155]	membrane [GO:0016020]	GO:0016020; GO:0000155
ST47_g4640	PHI:888	MGG_01707	EDK04578	TX:318829	Magnaporthe oryzae	Reduced virulence	8e-96	-	-	-	-	-
ST47_g4645	PHI:2491	FgPTC1	I1RJS9	5518	Gibberella zeae (related: Fusarium graminearum)	Reduced virulence	0	cytosol [GO:0005829]; inactivation of MAPK activity involved in osmosensory signaling pathway [GO:0000173]; magnesium-dependent protein serine/threonine phosphatase activity [GO:0004724]; metal ion binding [GO:0046872]; mitochondrion inheritance [GO:0000001]; nucleus [GO:0005634]; peptidyl-serine dephosphorylation [GO:0070262]; peptidyl-threonine dephosphorylation [GO:0035970]; pheromone-dependen…	inactivation of MAPK activity involved in osmosensory signaling pathway [GO:0000173]; magnesium-dependent protein serine/threonine phosphatase activity [GO:0004724]; mitochondrion inheritance [GO:0000001]; peptidyl-serine dephosphorylation [GO:0070262]; peptidyl-threonine dephosphorylation [GO:0035970]; pheromone-dependent signal transduction involved in conjugation with cellular fusion [GO:00007…	magnesium-dependent protein serine/threonine phosphatase activity [GO:0004724]; metal ion binding [GO:0046872]	cytosol [GO:0005829]; nucleus [GO:0005634]	GO:0005829; GO:0000173; GO:0004724; GO:0046872; GO:0000001; GO:0005634; GO:0070262; GO:0035970; GO:0000750; GO:0006388
ST47_g4650	PHI:2358	PLD	Q4WZL4	746128	Aspergillus fumigatus	Reduced virulence	0	catalytic activity [GO:0003824]	catalytic activity [GO:0003824]	catalytic activity [GO:0003824]	-	GO:0003824
ST47_g4659	PHI:513	ARN1 (related: SIT1)	EAK97011	TX:5476	Candida albicans	Reduced virulence	6e-75	integral component of membrane [GO:0016021]; transmembrane transport [GO:0055085]	transmembrane transport [GO:0055085]	-	integral component of membrane [GO:0016021]	GO:0016021; GO:0055085
ST47_g4666	PHI:256	GAS1	AAK52794	TX:318829	Magnaporthe oryzae	Reduced virulence	4e-75	-	-	-	-	-
ST47_g4669	PHI:668	GNO1	AAP41027	TX:178876	Cryptococcus neoformans	Reduced virulence	0	alcohol dehydrogenase (NAD) activity [GO:0004022]; amino acid catabolic process to alcohol via Ehrlich pathway [GO:0000947]; cytosol [GO:0005829]; ethanol oxidation [GO:0006069]; formaldehyde catabolic process [GO:0046294]; furaldehyde metabolic process [GO:0033859]; hydroxymethylfurfural reductase (NADH) activity [GO:0033833]; nucleus [GO:0005634]; S-(hydroxymethyl)glutathione dehydrogenase acti…	alcohol dehydrogenase (NAD) activity [GO:0004022]; amino acid catabolic process to alcohol via Ehrlich pathway [GO:0000947]; ethanol oxidation [GO:0006069]; formaldehyde catabolic process [GO:0046294]; furaldehyde metabolic process [GO:0033859]; hydroxymethylfurfural reductase (NADH) activity [GO:0033833]; S-(hydroxymethyl)glutathione dehydrogenase activity [GO:0051903]	alcohol dehydrogenase (NAD) activity [GO:0004022]; hydroxymethylfurfural reductase (NADH) activity [GO:0033833]; S-(hydroxymethyl)glutathione dehydrogenase activity [GO:0051903]; zinc ion binding [GO:0008270]	cytosol [GO:0005829]; nucleus [GO:0005634]	GO:0051903; GO:0004022; GO:0000947; GO:0005829; GO:0006069; GO:0046294; GO:0033859; GO:0033833; GO:0005634; GO:0008270
ST47_g4677	PHI:1026	bcplc1	AAB39564	TX:40559	Botrytis cinerea	Reduced virulence	0	intracellular signal transduction [GO:0035556]; lipid catabolic process [GO:0016042]; phosphatidylinositol phospholipase C activity [GO:0004435]; signal transducer activity [GO:0004871]	intracellular signal transduction [GO:0035556]; lipid catabolic process [GO:0016042]; phosphatidylinositol phospholipase C activity [GO:0004435]; signal transducer activity [GO:0004871]	phosphatidylinositol phospholipase C activity [GO:0004435]; signal transducer activity [GO:0004871]	-	GO:0035556; GO:0016042; GO:0004435; GO:0004871
ST47_g4681	PHI:249	CYP1	AAG13968	TX:318829	Magnaporthe oryzae	Reduced virulence	3e-21	ligase activity [GO:0016874]; nucleus [GO:0005634]; peptidyl-prolyl cis-trans isomerase activity [GO:0003755]; protein folding [GO:0006457]; ubiquitin-protein transferase activity [GO:0004842]	ligase activity [GO:0016874]; peptidyl-prolyl cis-trans isomerase activity [GO:0003755]; protein folding [GO:0006457]; ubiquitin-protein transferase activity [GO:0004842]	ligase activity [GO:0016874]; peptidyl-prolyl cis-trans isomerase activity [GO:0003755]; ubiquitin-protein transferase activity [GO:0004842]	nucleus [GO:0005634]	GO:0016874; GO:0005634; GO:0003755; GO:0006457; GO:0004842
ST47_g4688	PHI:489	TRX1	AAW46720	TX:5207	Cryptococcus neoformans	Reduced virulence	2e-17	-	-	-	-	-
ST47_g4690	PHI:1178	(Sc Cdc28)	I1RW16	5518	Gibberella zeae (related: Fusarium graminearum)	Reduced virulence	0	7-methylguanosine mRNA capping [GO:0006370]; astral microtubule [GO:0000235]; ATP binding [GO:0005524]; cellular bud neck [GO:0005935]; cellular response to nitrogen starvation [GO:0006995]; chromatin remodeling [GO:0006338]; cyclin-dependent protein kinase holoenzyme complex [GO:0000307]; cyclin-dependent protein serine/threonine kinase activity [GO:0004693]; cytosol [GO:0005829]; endoplasmic re…	7-methylguanosine mRNA capping [GO:0006370]; cellular response to nitrogen starvation [GO:0006995]; chromatin remodeling [GO:0006338]; cyclin-dependent protein serine/threonine kinase activity [GO:0004693]; G2/M transition of mitotic cell cycle [GO:0000086]; meiotic DNA double-strand break processing [GO:0000706]; negative regulation of double-strand break repair via nonhomologous end joining [GO…	ATP binding [GO:0005524]; cyclin-dependent protein serine/threonine kinase activity [GO:0004693]	astral microtubule [GO:0000235]; cellular bud neck [GO:0005935]; cyclin-dependent protein kinase holoenzyme complex [GO:0000307]; cytosol [GO:0005829]; endoplasmic reticulum [GO:0005783]; nucleus [GO:0005634]; ribosome [GO:0005840]; spindle pole body [GO:0005816]	GO:0006370; GO:0005524; GO:0000086; GO:0000235; GO:0005935; GO:0006995; GO:0006338; GO:0000307; GO:0004693; GO:0005829; GO:0005783; GO:0000706; GO:0070317; GO:2001033; GO:0051447; GO:1902424; GO:0045875; GO:0045892; GO:0005634; GO:0018105; GO:0070816; GO:1900087; GO:0010971; GO:0051446; GO:0010571; GO:0031031; GO:0010696; GO:0045944; GO:0010898; GO:0010568; GO:0010569; GO:0010570; GO:0072429; GO:…
ST47_g4704	PHI:2219	don1	XP_758565	5270	Ustilago maydis	Reduced virulence	5e-08	endosome membrane [GO:0010008]; intracellular protein transport [GO:0006886]; metal ion binding [GO:0046872]	intracellular protein transport [GO:0006886]	metal ion binding [GO:0046872]	endosome membrane [GO:0010008]	GO:0010008; GO:0006886; GO:0046872
ST47_g4718	PHI:404	PTH11	AAD30436	TX:318829	Magnaporthe oryzae	Reduced virulence	3e-11	-	-	-	-	-
ST47_g4722	PHI:438	BcBOT1 (related: CND5)	AAQ16576	TX:40559	Botrytis cinerea	Reduced virulence	2e-21	heme binding [GO:0020037]; iron ion binding [GO:0005506]; monooxygenase activity [GO:0004497]; oxidoreductase activity, acting on paired donors, with incorporation or reduction of molecular oxygen [GO:0016705]	monooxygenase activity [GO:0004497]; oxidoreductase activity, acting on paired donors, with incorporation or reduction of molecular oxygen [GO:0016705]	heme binding [GO:0020037]; iron ion binding [GO:0005506]; monooxygenase activity [GO:0004497]; oxidoreductase activity, acting on paired donors, with incorporation or reduction of molecular oxygen [GO:0016705]	-	GO:0020037; GO:0005506; GO:0004497; GO:0016705
ST47_g4723	PHI:881	MGG_04556	EDJ96020	TX:318829	Magnaporthe oryzae	Reduced virulence	1e-06	oxidoreductase activity [GO:0016491]; zinc ion binding [GO:0008270]	oxidoreductase activity [GO:0016491]	oxidoreductase activity [GO:0016491]; zinc ion binding [GO:0008270]	-	GO:0016491; GO:0008270
ST47_g4739	PHI:144	CHT42	AAC05829	TX:29875	Trichoderma virens	Reduced virulence	3e-58	carbohydrate metabolic process [GO:0005975]; chitinase activity [GO:0004568]; chitin catabolic process [GO:0006032]	carbohydrate metabolic process [GO:0005975]; chitinase activity [GO:0004568]; chitin catabolic process [GO:0006032]	chitinase activity [GO:0004568]	-	GO:0005975; GO:0006032; GO:0004568
ST47_g4757	PHI:33	PHR1	AAA68196	TX:5476	Candida albicans	Reduced virulence	6e-75	anchored component of membrane [GO:0031225]; carbohydrate metabolic process [GO:0005975]; endoplasmic reticulum [GO:0005783]; plasma membrane [GO:0005886]; transferase activity [GO:0016740]	carbohydrate metabolic process [GO:0005975]; transferase activity [GO:0016740]	transferase activity [GO:0016740]	anchored component of membrane [GO:0031225]; endoplasmic reticulum [GO:0005783]; plasma membrane [GO:0005886]	GO:0031225; GO:0005975; GO:0005783; GO:0005886; GO:0016740
ST47_g4787	PHI:270	RHO1	BAA24262	TX:5476	Candida albicans	Loss of pathogenicity	1e-18	GTP binding [GO:0005525]; small GTPase mediated signal transduction [GO:0007264]	small GTPase mediated signal transduction [GO:0007264]	GTP binding [GO:0005525]	-	GO:0005525; GO:0007264
ST47_g4795	PHI:226	PEX6	AAK16738	TX:5462	Colletotrichum lagenarium	Loss of pathogenicity	2e-59	ATPase activity [GO:0016887]; ATP binding [GO:0005524]; cytosol [GO:0005829]; preribosome, large subunit precursor [GO:0030687]; response to drug [GO:0042493]; ribosomal large subunit biogenesis [GO:0042273]	ATPase activity [GO:0016887]; response to drug [GO:0042493]; ribosomal large subunit biogenesis [GO:0042273]	ATPase activity [GO:0016887]; ATP binding [GO:0005524]	cytosol [GO:0005829]; preribosome, large subunit precursor [GO:0030687]	GO:0005524; GO:0016887; GO:0005829; GO:0030687; GO:0042493; GO:0042273
ST47_g4799	PHI:800	MGG_13324	EDK00897	TX:318829	Magnaporthe oryzae	Reduced virulence	2e-07	ATP binding [GO:0005524]; protein kinase activity [GO:0004672]	protein kinase activity [GO:0004672]	ATP binding [GO:0005524]; protein kinase activity [GO:0004672]	-	GO:0005524; GO:0004672
ST47_g4814	PHI:438	BcBOT1 (related: CND5)	AAQ16576	TX:40559	Botrytis cinerea	Reduced virulence	1e-61	heme binding [GO:0020037]; iron ion binding [GO:0005506]; monooxygenase activity [GO:0004497]; oxidoreductase activity, acting on paired donors, with incorporation or reduction of molecular oxygen [GO:0016705]	monooxygenase activity [GO:0004497]; oxidoreductase activity, acting on paired donors, with incorporation or reduction of molecular oxygen [GO:0016705]	heme binding [GO:0020037]; iron ion binding [GO:0005506]; monooxygenase activity [GO:0004497]; oxidoreductase activity, acting on paired donors, with incorporation or reduction of molecular oxygen [GO:0016705]	-	GO:0020037; GO:0005506; GO:0004497; GO:0016705
ST47_g4815	PHI:26	CaMDR1	CAA37820	TX:5476	Candida albicans	Reduced virulence	1e-41	integral component of membrane [GO:0016021]; transmembrane transport [GO:0055085]	transmembrane transport [GO:0055085]	-	integral component of membrane [GO:0016021]	GO:0016021; GO:0055085
ST47_g4818	PHI:1047	CTB6	ABK64183	TX:29003	Cercospora nicotianae	Reduced virulence	2e-15	catalytic activity [GO:0003824]; coenzyme binding [GO:0050662]	catalytic activity [GO:0003824]	catalytic activity [GO:0003824]; coenzyme binding [GO:0050662]	-	GO:0003824; GO:0050662
ST47_g4822	PHI:2570	CYB2	Q6FM61	5478	Candida glabrata	Reduced virulence	5e-46	FMN binding [GO:0010181]; oxidoreductase activity [GO:0016491]	oxidoreductase activity [GO:0016491]	FMN binding [GO:0010181]; oxidoreductase activity [GO:0016491]	-	GO:0010181; GO:0016491
ST47_g4840	PHI:2084	Moatg18	MGG_03139	148305	Magnaporthe oryzae (related: Magnaporthe grisea)	Reduced virulence	5e-165	-	-	-	-	-
ST47_g4843	PHI:2094	Yvc1	MGG_09828	148305	Magnaporthe oryzae (related: Magnaporthe grisea)	Mixed outcome	1e-14	integral component of membrane [GO:0016021]; ion channel activity [GO:0005216]	ion channel activity [GO:0005216]	ion channel activity [GO:0005216]	integral component of membrane [GO:0016021]	GO:0016021; GO:0005216
ST47_g4853	PHI:1133	Lmepi	B9DR51	5022	Leptosphaeria maculans	Loss of pathogenicity	0	aldose 1-epimerase activity [GO:0004034]; coenzyme binding [GO:0050662]; cytosol [GO:0005829]; galactose catabolic process via UDP-galactose [GO:0033499]; UDP-glucose 4-epimerase activity [GO:0003978]	aldose 1-epimerase activity [GO:0004034]; galactose catabolic process via UDP-galactose [GO:0033499]; UDP-glucose 4-epimerase activity [GO:0003978]	aldose 1-epimerase activity [GO:0004034]; coenzyme binding [GO:0050662]; UDP-glucose 4-epimerase activity [GO:0003978]	cytosol [GO:0005829]	GO:0003978; GO:0004034; GO:0050662; GO:0005829; GO:0033499
ST47_g4858	PHI:2229	rok1	XP_759848	5270	Ustilago maydis	Mixed outcome	1e-06	protein tyrosine/serine/threonine phosphatase activity [GO:0008138]; protein tyrosine phosphatase activity [GO:0004725]	protein tyrosine/serine/threonine phosphatase activity [GO:0008138]; protein tyrosine phosphatase activity [GO:0004725]	protein tyrosine/serine/threonine phosphatase activity [GO:0008138]; protein tyrosine phosphatase activity [GO:0004725]	-	GO:0004725; GO:0008138
ST47_g4862	PHI:2544	PAB1	Q4WK03	746128	Aspergillus fumigatus	Mixed outcome	4e-13	ascospore-type prospore-specific spindle pole body remodeling [GO:0031322]; cytosol [GO:0005829]; horsetail nucleus [GO:0071686]; meiotic nuclear division [GO:0007126]; nuclear envelope organization [GO:0006998]; nucleic acid binding [GO:0003676]; nucleotide binding [GO:0000166]; protein localization to nucleus [GO:0034504]	ascospore-type prospore-specific spindle pole body remodeling [GO:0031322]; meiotic nuclear division [GO:0007126]; nuclear envelope organization [GO:0006998]; protein localization to nucleus [GO:0034504]	nucleic acid binding [GO:0003676]; nucleotide binding [GO:0000166]	cytosol [GO:0005829]; horsetail nucleus [GO:0071686]	GO:0031322; GO:0005829; GO:0071686; GO:0007126; GO:0006998; GO:0003676; GO:0000166; GO:0034504
ST47_g4866	PHI:217	HXK1	EAK93243	TX:5476	Candida albicans	Reduced virulence	7e-27	ATP binding [GO:0005524]; glycolytic process [GO:0006096]; hexokinase activity [GO:0004396]	glycolytic process [GO:0006096]; hexokinase activity [GO:0004396]	ATP binding [GO:0005524]; hexokinase activity [GO:0004396]	-	GO:0005524; GO:0006096; GO:0004396
ST47_g4888	PHI:243	CHIP6	AAD00894	TX:5457	Colletotrichum gloeosporioides	Reduced virulence	0	lipid glycosylation [GO:0030259]; transferase activity, transferring hexosyl groups [GO:0016758]	lipid glycosylation [GO:0030259]; transferase activity, transferring hexosyl groups [GO:0016758]	transferase activity, transferring hexosyl groups [GO:0016758]	-	GO:0030259; GO:0016758
ST47_g4908	PHI:785	MGG_04128	EDJ99431	TX:318829	Magnaporthe oryzae	Reduced virulence	0	catalytic activity [GO:0003824]; endoplasmic reticulum [GO:0005783]	catalytic activity [GO:0003824]	catalytic activity [GO:0003824]	endoplasmic reticulum [GO:0005783]	GO:0003824; GO:0005783
ST47_g4934	PHI:853	YAP1	EAK83313	TX:5270	Ustilago maydis	Reduced virulence	1e-07	-	-	-	-	-
ST47_g4948	PHI:2094	Yvc1	MGG_09828	148305	Magnaporthe oryzae (related: Magnaporthe grisea)	Mixed outcome	1e-20	integral component of membrane [GO:0016021]; ion channel activity [GO:0005216]	ion channel activity [GO:0005216]	ion channel activity [GO:0005216]	integral component of membrane [GO:0016021]	GO:0016021; GO:0005216
ST47_g4963	PHI:2275	ku70	A3KLI8	5111	Claviceps purpurea	Loss of pathogenicity	0	-	-	-	-	-
ST47_g4969	PHI:2097	Neo1	MGG_04066	148305	Magnaporthe oryzae (related: Magnaporthe grisea)	Loss of pathogenicity	3e-113	ATP binding [GO:0005524]; integral component of membrane [GO:0016021]; magnesium ion binding [GO:0000287]; phospholipid-translocating ATPase activity [GO:0004012]	phospholipid-translocating ATPase activity [GO:0004012]	ATP binding [GO:0005524]; magnesium ion binding [GO:0000287]; phospholipid-translocating ATPase activity [GO:0004012]	integral component of membrane [GO:0016021]	GO:0005524; GO:0016021; GO:0000287; GO:0004012
ST47_g4976	PHI:441	BTP1	CAE55153	TX:40559	Botrytis cinerea	Reduced virulence	6e-11	-	-	-	-	-
ST47_g4979	PHI:55	PKS1	AAB08104	TX:5016	Cochliobolus heterostrophus	Reduced virulence	8e-07	oxidoreductase activity [GO:0016491]; zinc ion binding [GO:0008270]	oxidoreductase activity [GO:0016491]	oxidoreductase activity [GO:0016491]; zinc ion binding [GO:0008270]	-	GO:0016491; GO:0008270
ST47_g4989	PHI:2052	Cdc42	Q9P8I4	148305	Magnaporthe oryzae (related: Magnaporthe grisea)	Reduced virulence	4e-132	GTP binding [GO:0005525]; intracellular [GO:0005622]; membrane [GO:0016020]; small GTPase mediated signal transduction [GO:0007264]	small GTPase mediated signal transduction [GO:0007264]	GTP binding [GO:0005525]	intracellular [GO:0005622]; membrane [GO:0016020]	GO:0005525; GO:0005622; GO:0016020; GO:0007264
ST47_g4992	PHI:465	KIN2	AAB63337	TX:5270	Ustilago maydis	Reduced virulence	3e-55	astral microtubule [GO:0000235]; ATP binding [GO:0005524]; ATP-dependent microtubule motor activity, minus-end-directed [GO:0008569]; cytoplasmic microtubule organization [GO:0031122]; establishment or maintenance of microtubule cytoskeleton polarity [GO:0030951]; karyogamy involved in conjugation with cellular fusion [GO:0000742]; kinesin complex [GO:0005871]; meiotic nuclear division [GO:000712…	ATP-dependent microtubule motor activity, minus-end-directed [GO:0008569]; cytoplasmic microtubule organization [GO:0031122]; establishment or maintenance of microtubule cytoskeleton polarity [GO:0030951]; karyogamy involved in conjugation with cellular fusion [GO:0000742]; meiotic nuclear division [GO:0007126]; minus-end directed microtubule sliding [GO:0031534]; mitotic sister chromatid cohesio…	ATP binding [GO:0005524]; ATP-dependent microtubule motor activity, minus-end-directed [GO:0008569]	astral microtubule [GO:0000235]; kinesin complex [GO:0005871]; microtubule minus-end [GO:0036449]; microtubule plus-end [GO:0035371]; nucleus [GO:0005634]; spindle pole body [GO:0005816]	GO:0005524; GO:0008569; GO:0000235; GO:0031122; GO:0030951; GO:0000742; GO:0005871; GO:0007126; GO:0036449; GO:0035371; GO:0031534; GO:0007064; GO:0000022; GO:0090561; GO:0000743; GO:0005634; GO:0005816
ST47_g4996	PHI:781	MGG_00131	EDK03302	TX:318829	Magnaporthe oryzae	Reduced virulence	1e-71	-	-	-	-	-
ST47_g5001	PHI:2263	StuA	Q0U086	13684	Phaeosphaeria nodorum (related: Stagonospora nodorum)	Reduced virulence	0	DNA binding [GO:0003677]	-	DNA binding [GO:0003677]	-	GO:0003677
ST47_g5012	PHI:2357	CYP52X1	E2EAF6	475271	Beauveria bassiana	Reduced virulence	5e-82	heme binding [GO:0020037]; iron ion binding [GO:0005506]; monooxygenase activity [GO:0004497]; oxidoreductase activity, acting on paired donors, with incorporation or reduction of molecular oxygen [GO:0016705]	monooxygenase activity [GO:0004497]; oxidoreductase activity, acting on paired donors, with incorporation or reduction of molecular oxygen [GO:0016705]	heme binding [GO:0020037]; iron ion binding [GO:0005506]; monooxygenase activity [GO:0004497]; oxidoreductase activity, acting on paired donors, with incorporation or reduction of molecular oxygen [GO:0016705]	-	GO:0020037; GO:0005506; GO:0004497; GO:0016705
ST47_g5015	PHI:877	MGG_00383	EDK03005	TX:318829	Magnaporthe oryzae	Reduced virulence	0	ATP binding [GO:0005524]; metal ion binding [GO:0046872]; methionine adenosyltransferase activity [GO:0004478]; one-carbon metabolic process [GO:0006730]; S-adenosylmethionine biosynthetic process [GO:0006556]	methionine adenosyltransferase activity [GO:0004478]; one-carbon metabolic process [GO:0006730]; S-adenosylmethionine biosynthetic process [GO:0006556]	ATP binding [GO:0005524]; metal ion binding [GO:0046872]; methionine adenosyltransferase activity [GO:0004478]	-	GO:0005524; GO:0006556; GO:0046872; GO:0004478; GO:0006730
ST47_g5026	PHI:2020	Tup1	XP_759427	5270	Ustilago maydis	Mixed outcome	2e-13	-	-	-	-	-
ST47_g5028	PHI:27	CAP20	AAA77678	TX:5457	Colletotrichum gloeosporioides	Loss of pathogenicity	2e-28	-	-	-	-	-
ST47_g5036	PHI:2075	Moatg7	MGG_07297	148305	Magnaporthe oryzae (related: Magnaporthe grisea)	Loss of pathogenicity	0	autophagy [GO:0006914]; catalytic activity [GO:0003824]; cytoplasm [GO:0005737]	autophagy [GO:0006914]; catalytic activity [GO:0003824]	catalytic activity [GO:0003824]	cytoplasm [GO:0005737]	GO:0006914; GO:0003824; GO:0005737
ST47_g5045	PHI:2305	BcFKBP12	ABA25866	40559	Botrytis cinerea	Mixed outcome	4e-20	FK506 binding [GO:0005528]; histone peptidyl-prolyl isomerization [GO:0000412]; nucleolus [GO:0005730]; peptidyl-prolyl cis-trans isomerase activity [GO:0003755]; protein folding [GO:0006457]	histone peptidyl-prolyl isomerization [GO:0000412]; peptidyl-prolyl cis-trans isomerase activity [GO:0003755]; protein folding [GO:0006457]	FK506 binding [GO:0005528]; peptidyl-prolyl cis-trans isomerase activity [GO:0003755]	nucleolus [GO:0005730]	GO:0005528; GO:0000412; GO:0005730; GO:0003755; GO:0006457
ST47_g5064	PHI:1195	(Sc Bck1)	I1RQI2	5518	Gibberella zeae (related: Fusarium graminearum)	Reduced virulence	0	ATP binding [GO:0005524]; cell division site [GO:0032153]; cell septum [GO:0030428]; cell tip [GO:0051286]; cytosol [GO:0005829]; endoplasmic reticulum unfolded protein response [GO:0030968]; establishment of cell polarity [GO:0030010]; fungal-type cell wall organization or biogenesis [GO:0071852]; MAP kinase kinase kinase activity [GO:0004709]; MAP kinase kinase kinase kinase activity [GO:000834…	endoplasmic reticulum unfolded protein response [GO:0030968]; establishment of cell polarity [GO:0030010]; fungal-type cell wall organization or biogenesis [GO:0071852]; MAP kinase kinase kinase activity [GO:0004709]; MAP kinase kinase kinase kinase activity [GO:0008349]; peroxisome degradation [GO:0030242]; positive regulation of calcium-mediated signaling [GO:0050850]; regulation of fungal-type…	ATP binding [GO:0005524]; MAP kinase kinase kinase activity [GO:0004709]; MAP kinase kinase kinase kinase activity [GO:0008349]	cell division site [GO:0032153]; cell septum [GO:0030428]; cell tip [GO:0051286]; cytosol [GO:0005829]; mating projection tip [GO:0043332]	GO:0005524; GO:0004709; GO:0008349; GO:0032153; GO:0030428; GO:0051286; GO:0005829; GO:0030968; GO:0030010; GO:0071852; GO:0043332; GO:0030242; GO:0050850; GO:0060237; GO:0001101; GO:0010447; GO:0007584
ST47_g5066	PHI:358	ILV2	AAR29084	TX:5207	Cryptococcus neoformans	Loss of pathogenicity	2e-08	carboxy-lyase activity [GO:0016831]; magnesium ion binding [GO:0000287]; thiamine pyrophosphate binding [GO:0030976]	carboxy-lyase activity [GO:0016831]	carboxy-lyase activity [GO:0016831]; magnesium ion binding [GO:0000287]; thiamine pyrophosphate binding [GO:0030976]	-	GO:0016831; GO:0000287; GO:0030976
ST47_g5067	PHI:816	MGG_04582	EDJ95999	TX:318829	Magnaporthe oryzae	Reduced virulence	1e-25	carbohydrate metabolic process [GO:0005975]	carbohydrate metabolic process [GO:0005975]	-	-	GO:0005975
ST47_g5072	PHI:811	MGG_10510	EDK06580	TX:318829	Magnaporthe oryzae	Reduced virulence	3e-34	ribonuclease T2 activity [GO:0033897]; RNA binding [GO:0003723]	ribonuclease T2 activity [GO:0033897]	ribonuclease T2 activity [GO:0033897]; RNA binding [GO:0003723]	-	GO:0003723; GO:0033897
ST47_g5074	PHI:441	BTP1	CAE55153	TX:40559	Botrytis cinerea	Reduced virulence	2e-19	-	-	-	-	-
ST47_g5076	PHI:441	BTP1	CAE55153	TX:40559	Botrytis cinerea	Reduced virulence	5e-16	-	-	-	-	-
ST47_g5080	PHI:231	RPK1	AAK31209	TX:5462	Colletotrichum lagenarium	Loss of pathogenicity	8e-08	-	-	-	-	-
ST47_g5090	PHI:210	CAP1	AAD42978	TX:5476	Candida albicans	Loss of pathogenicity	2e-88	actin cytoskeleton organization [GO:0030036]; cell morphogenesis [GO:0000902]	actin cytoskeleton organization [GO:0030036]; cell morphogenesis [GO:0000902]	-	-	GO:0030036; GO:0000902
ST47_g5105	PHI:2062	Gph1	XP_363893	148305	Magnaporthe oryzae (related: Magnaporthe grisea)	Mixed outcome	0	cytoplasm [GO:0005737]; glycogen catabolic process [GO:0005980]; glycogen phosphorylase activity [GO:0008184]; pyridoxal phosphate binding [GO:0030170]	glycogen catabolic process [GO:0005980]; glycogen phosphorylase activity [GO:0008184]	glycogen phosphorylase activity [GO:0008184]; pyridoxal phosphate binding [GO:0030170]	cytoplasm [GO:0005737]	GO:0005737; GO:0005980; GO:0008184; GO:0030170
ST47_g5133	PHI:591	ORP1	AAK51698	TX:318829	Magnaporthe oryzae	Loss of pathogenicity	2e-10	-	-	-	-	-
ST47_g5134	PHI:187	RUM1	AAG02418	TX:5270	Ustilago maydis	Loss of pathogenicity	1e-07	chromatin modification [GO:0016568]; nucleus [GO:0005634]; zinc ion binding [GO:0008270]	chromatin modification [GO:0016568]	zinc ion binding [GO:0008270]	nucleus [GO:0005634]	GO:0016568; GO:0005634; GO:0008270
ST47_g5149	PHI:1643	GzWing015	I1RS37	5518	Gibberella zeae (related: Fusarium graminearum)	Reduced virulence	7e-86	cellular response to oxidative stress [GO:0034599]; cytoplasm [GO:0005737]; mitochondrion organization [GO:0007005]; nuclear chromatin [GO:0000790]; positive regulation of transcription from RNA polymerase II promoter [GO:0045944]; sequence-specific DNA binding [GO:0043565]; sequence-specific DNA binding transcription factor activity [GO:0003700]; spindle pole body organization [GO:0051300]; tran…	cellular response to oxidative stress [GO:0034599]; mitochondrion organization [GO:0007005]; positive regulation of transcription from RNA polymerase II promoter [GO:0045944]; sequence-specific DNA binding transcription factor activity [GO:0003700]; spindle pole body organization [GO:0051300]; transcription, DNA-templated [GO:0006351]	sequence-specific DNA binding [GO:0043565]; sequence-specific DNA binding transcription factor activity [GO:0003700]	cytoplasm [GO:0005737]; nuclear chromatin [GO:0000790]	GO:0034599; GO:0005737; GO:0007005; GO:0000790; GO:0045944; GO:0043565; GO:0003700; GO:0051300; GO:0006351
ST47_g5151	PHI:423	VAD1	AAV41010	TX:5207	Cryptococcus neoformans	Reduced virulence	2e-33	ATP binding [GO:0005524]; helicase activity [GO:0004386]; mitochondrial matrix [GO:0005759]; mRNA processing [GO:0006397]; regulation of translation [GO:0006417]; RNA binding [GO:0003723]; RNA splicing [GO:0008380]	helicase activity [GO:0004386]; mRNA processing [GO:0006397]; regulation of translation [GO:0006417]; RNA splicing [GO:0008380]	ATP binding [GO:0005524]; helicase activity [GO:0004386]; RNA binding [GO:0003723]	mitochondrial matrix [GO:0005759]	GO:0005524; GO:0003723; GO:0008380; GO:0004386; GO:0006397; GO:0005759; GO:0006417
ST47_g5153	PHI:404	PTH11	AAD30436	TX:318829	Magnaporthe oryzae	Reduced virulence	9e-16	-	-	-	-	-
ST47_g5160	PHI:2171	Peroxisomal copper amine oxidase	MGG_02681	148305	Magnaporthe oryzae (related: Magnaporthe grisea)	Reduced virulence	0	amine metabolic process [GO:0009308]; copper ion binding [GO:0005507]; integral component of membrane [GO:0016021]; primary amine oxidase activity [GO:0008131]; quinone binding [GO:0048038]; transport [GO:0006810]	amine metabolic process [GO:0009308]; primary amine oxidase activity [GO:0008131]; transport [GO:0006810]	copper ion binding [GO:0005507]; primary amine oxidase activity [GO:0008131]; quinone binding [GO:0048038]	integral component of membrane [GO:0016021]	GO:0009308; GO:0005507; GO:0016021; GO:0008131; GO:0048038; GO:0006810
ST47_g5165	PHI:2042	ABC3	Q3Y5V5	148305	Magnaporthe oryzae (related: Magnaporthe grisea)	Loss of pathogenicity	8e-09	ATPase activity, uncoupled [GO:0042624]; ATP binding [GO:0005524]; cytosol [GO:0005829]; nucleus [GO:0005634]; ribosomal small subunit export from nucleus [GO:0000056]; ribosome [GO:0005840]	ATPase activity, uncoupled [GO:0042624]; ribosomal small subunit export from nucleus [GO:0000056]	ATPase activity, uncoupled [GO:0042624]; ATP binding [GO:0005524]	cytosol [GO:0005829]; nucleus [GO:0005634]; ribosome [GO:0005840]	GO:0005524; GO:0042624; GO:0005829; GO:0005634; GO:0000056; GO:0005840
ST47_g5166	PHI:806	MGG_04137	EDJ99440	TX:318829	Magnaporthe oryzae	Reduced virulence	9e-06	-	-	-	-	-
ST47_g5172	PHI:812	MGG_10702	EDJ94108	TX:318829	Magnaporthe oryzae	Reduced virulence	4e-21	integral component of membrane [GO:0016021]; transmembrane transport [GO:0055085]	transmembrane transport [GO:0055085]	-	integral component of membrane [GO:0016021]	GO:0016021; GO:0055085
ST47_g5177	PHI:2034	MFP1	G4MZY1	148305	Magnaporthe oryzae (related: Magnaporthe grisea)	Reduced virulence	1e-08	oxidoreductase activity [GO:0016491]	oxidoreductase activity [GO:0016491]	oxidoreductase activity [GO:0016491]	-	GO:0016491
ST47_g5184	PHI:2171	Peroxisomal copper amine oxidase	MGG_02681	148305	Magnaporthe oryzae (related: Magnaporthe grisea)	Reduced virulence	8e-120	amine metabolic process [GO:0009308]; copper ion binding [GO:0005507]; primary amine oxidase activity [GO:0008131]; quinone binding [GO:0048038]	amine metabolic process [GO:0009308]; primary amine oxidase activity [GO:0008131]	copper ion binding [GO:0005507]; primary amine oxidase activity [GO:0008131]; quinone binding [GO:0048038]	-	GO:0009308; GO:0005507; GO:0008131; GO:0048038
ST47_g5196	PHI:2020	Tup1	XP_759427	5270	Ustilago maydis	Mixed outcome	2e-139	-	-	-	-	-
ST47_g5201	PHI:404	PTH11	AAD30436	TX:318829	Magnaporthe oryzae	Reduced virulence	3e-15	-	-	-	-	-
ST47_g5208	PHI:2405	MoSSK1	G5EH08	148305	Magnaporthe oryzae (related: Magnaporthe grisea)	Reduced virulence	8e-152	activation of MAPKKK activity involved in osmosensory signaling pathway [GO:0000167]; cell division site [GO:0032153]; cellular response to hydrogen peroxide [GO:0070301]; cytoplasm [GO:0005737]; Mcs4 RR-MAPKKK complex [GO:1990315]; osmosensory signaling via phosphorelay pathway [GO:0007234]; phosphorelay response regulator activity [GO:0000156]; positive regulation of actin cytoskeleton reorgani…	activation of MAPKKK activity involved in osmosensory signaling pathway [GO:0000167]; cellular response to hydrogen peroxide [GO:0070301]; osmosensory signaling via phosphorelay pathway [GO:0007234]; phosphorelay response regulator activity [GO:0000156]; positive regulation of actin cytoskeleton reorganization [GO:2000251]; positive regulation of protein autophosphorylation [GO:0031954]; protein …	phosphorelay response regulator activity [GO:0000156]; protein kinase activator activity [GO:0030295]	cell division site [GO:0032153]; cytoplasm [GO:0005737]; Mcs4 RR-MAPKKK complex [GO:1990315]	GO:1990315; GO:0000167; GO:0032153; GO:0070301; GO:0005737; GO:0007234; GO:0000156; GO:2000251; GO:0031954; GO:0030295; GO:0007346; GO:0046685; GO:0031098
ST47_g5212	PHI:1647	GzWing019	I1RWA9	5518	Gibberella zeae (related: Fusarium graminearum)	Reduced virulence	0	intracellular signal transduction [GO:0035556]; Rho guanyl-nucleotide exchange factor activity [GO:0005089]	intracellular signal transduction [GO:0035556]; Rho guanyl-nucleotide exchange factor activity [GO:0005089]	Rho guanyl-nucleotide exchange factor activity [GO:0005089]	-	GO:0005089; GO:0035556
ST47_g5214	PHI:404	PTH11	AAD30436	TX:318829	Magnaporthe oryzae	Reduced virulence	5e-43	-	-	-	-	-
ST47_g5238	PHI:1046	CTB5	ABK64182	TX:29003	Cercospora nicotianae	Reduced virulence	4e-50	flavin adenine dinucleotide binding [GO:0050660]; UDP-N-acetylmuramate dehydrogenase activity [GO:0008762]	UDP-N-acetylmuramate dehydrogenase activity [GO:0008762]	flavin adenine dinucleotide binding [GO:0050660]; UDP-N-acetylmuramate dehydrogenase activity [GO:0008762]	-	GO:0008762; GO:0050660
ST47_g5260	PHI:2140	MoVam7	XP_001907727.1	148305	Magnaporthe oryzae (related: Magnaporthe grisea)	Loss of pathogenicity	6e-68	fungal-type vacuole membrane [GO:0000329]; phosphatidylinositol-3-phosphate binding [GO:0032266]; piecemeal microautophagy of nucleus [GO:0034727]; SNARE complex [GO:0031201]; vacuole fusion, non-autophagic [GO:0042144]; vesicle fusion [GO:0006906]	piecemeal microautophagy of nucleus [GO:0034727]; vacuole fusion, non-autophagic [GO:0042144]; vesicle fusion [GO:0006906]	phosphatidylinositol-3-phosphate binding [GO:0032266]	fungal-type vacuole membrane [GO:0000329]; SNARE complex [GO:0031201]	GO:0031201; GO:0000329; GO:0032266; GO:0034727; GO:0042144; GO:0006906
ST47_g5271	PHI:784	MGG_00056	EDK03390	TX:318829	Magnaporthe oryzae	Reduced virulence	6e-17	oxidoreductase activity [GO:0016491]	oxidoreductase activity [GO:0016491]	oxidoreductase activity [GO:0016491]	-	GO:0016491
ST47_g5295	PHI:2544	PAB1	Q4WK03	746128	Aspergillus fumigatus	Mixed outcome	3e-10	cytosol [GO:0005829]; nucleotide binding [GO:0000166]; single-stranded telomeric DNA binding [GO:0043047]	-	nucleotide binding [GO:0000166]; single-stranded telomeric DNA binding [GO:0043047]	cytosol [GO:0005829]	GO:0005829; GO:0000166; GO:0043047
ST47_g5304	PHI:2544	PAB1	Q4WK03	746128	Aspergillus fumigatus	Mixed outcome	2e-06	chromatin remodeling [GO:0006338]; cytoplasmic mRNA processing body [GO:0000932]; cytosol [GO:0005829]; mRNA splicing, via spliceosome [GO:0000398]; negative regulation of induction of conjugation with cellular fusion by negative regulation of transcription from RNA polymerase II promoter [GO:1902625]; nucleotide binding [GO:0000166]; nucleus [GO:0005634]; poly(U) RNA binding [GO:0008266]	chromatin remodeling [GO:0006338]; mRNA splicing, via spliceosome [GO:0000398]; negative regulation of induction of conjugation with cellular fusion by negative regulation of transcription from RNA polymerase II promoter [GO:1902625]	nucleotide binding [GO:0000166]; poly(U) RNA binding [GO:0008266]	cytoplasmic mRNA processing body [GO:0000932]; cytosol [GO:0005829]; nucleus [GO:0005634]	GO:0006338; GO:0000932; GO:0005829; GO:0000398; GO:1902625; GO:0000166; GO:0005634; GO:0008266
ST47_g5305	PHI:1441	GzDDT	I1RFP4	5518	Gibberella zeae (related: Fusarium graminearum)	Reduced virulence	6e-125	endoplasmic reticulum membrane [GO:0005789]; transferase activity, transferring hexosyl groups [GO:0016758]	transferase activity, transferring hexosyl groups [GO:0016758]	transferase activity, transferring hexosyl groups [GO:0016758]	endoplasmic reticulum membrane [GO:0005789]	GO:0005789; GO:0016758
ST47_g5308	PHI:438	BcBOT1 (related: CND5)	AAQ16576	TX:40559	Botrytis cinerea	Reduced virulence	9e-42	integral component of membrane [GO:0016021]; nucleoside transmembrane transporter activity [GO:0005337]	nucleoside transmembrane transporter activity [GO:0005337]	nucleoside transmembrane transporter activity [GO:0005337]	integral component of membrane [GO:0016021]	GO:0016021; GO:0005337
ST47_g5309	PHI:1987	GzZC302	I1RAP2	5518	Gibberella zeae (related: Fusarium graminearum)	Reduced virulence	1e-15	DNA binding [GO:0003677]; nucleus [GO:0005634]; sequence-specific DNA binding RNA polymerase II transcription factor activity [GO:0000981]; zinc ion binding [GO:0008270]	sequence-specific DNA binding RNA polymerase II transcription factor activity [GO:0000981]	DNA binding [GO:0003677]; sequence-specific DNA binding RNA polymerase II transcription factor activity [GO:0000981]; zinc ion binding [GO:0008270]	nucleus [GO:0005634]	GO:0003677; GO:0005634; GO:0000981; GO:0008270
ST47_g5319	PHI:455	CAP59	AAC13946	TX:5207	Cryptococcus neoformans	Loss of pathogenicity	2e-14	-	-	-	-	-
ST47_g5331	PHI:1047	CTB6	ABK64183	TX:29003	Cercospora nicotianae	Reduced virulence	8e-25	-	-	-	-	-
ST47_g5335	PHI:124	INT1	AAA96019	TX:5476	Candida albicans	Reduced virulence	9e-57	-	-	-	-	-
ST47_g5353	PHI:2357	CYP52X1	E2EAF6	475271	Beauveria bassiana	Reduced virulence	2e-13	heme binding [GO:0020037]; iron ion binding [GO:0005506]; monooxygenase activity [GO:0004497]; oxidoreductase activity, acting on paired donors, with incorporation or reduction of molecular oxygen [GO:0016705]	monooxygenase activity [GO:0004497]; oxidoreductase activity, acting on paired donors, with incorporation or reduction of molecular oxygen [GO:0016705]	heme binding [GO:0020037]; iron ion binding [GO:0005506]; monooxygenase activity [GO:0004497]; oxidoreductase activity, acting on paired donors, with incorporation or reduction of molecular oxygen [GO:0016705]	-	GO:0020037; GO:0005506; GO:0004497; GO:0016705
ST47_g5354	PHI:511	CaNAG4	EAK93098	TX:5476	Candida albicans	Reduced virulence	4e-24	integral component of membrane [GO:0016021]; transmembrane transport [GO:0055085]	transmembrane transport [GO:0055085]	-	integral component of membrane [GO:0016021]	GO:0016021; GO:0055085
ST47_g5364	PHI:2544	PAB1	Q4WK03	746128	Aspergillus fumigatus	Mixed outcome	1e-17	nucleic acid binding [GO:0003676]; nucleotide binding [GO:0000166]	-	nucleic acid binding [GO:0003676]; nucleotide binding [GO:0000166]	-	GO:0003676; GO:0000166
ST47_g5365	PHI:323	VFGLU1	AAO63562	TX:93591	Verticillium fungicola	Reduced virulence	5e-65	carbohydrate metabolic process [GO:0005975]; hydrolase activity, hydrolyzing O-glycosyl compounds [GO:0004553]	carbohydrate metabolic process [GO:0005975]; hydrolase activity, hydrolyzing O-glycosyl compounds [GO:0004553]	hydrolase activity, hydrolyzing O-glycosyl compounds [GO:0004553]	-	GO:0005975; GO:0004553
ST47_g5371	PHI:501	ADE2	CAA99327	TX:4932	Saccharomyces cerevisiae	Reduced virulence	0	'de novo' IMP biosynthetic process [GO:0006189]; ATP binding [GO:0005524]; cytosol [GO:0005829]; detoxification of cadmium ion [GO:0071585]; hydrogen sulfide biosynthetic process [GO:0070814]; metal ion binding [GO:0046872]; phosphoribosylaminoimidazole carboxylase activity [GO:0004638]; phytochelatin biosynthetic process [GO:0046938]; purine nucleobase metabolic process [GO:0006144]	'de novo' IMP biosynthetic process [GO:0006189]; detoxification of cadmium ion [GO:0071585]; hydrogen sulfide biosynthetic process [GO:0070814]; phosphoribosylaminoimidazole carboxylase activity [GO:0004638]; phytochelatin biosynthetic process [GO:0046938]; purine nucleobase metabolic process [GO:0006144]	ATP binding [GO:0005524]; metal ion binding [GO:0046872]; phosphoribosylaminoimidazole carboxylase activity [GO:0004638]	cytosol [GO:0005829]	GO:0006189; GO:0005524; GO:0005829; GO:0071585; GO:0070814; GO:0046872; GO:0004638; GO:0046938; GO:0006144
ST47_g5378	PHI:981	hopI1	AAL84247	TX:59511	Pseudomonas syringae	Effector (plant avirulence determinant)	4e-10	metal ion binding [GO:0046872]; protein folding [GO:0006457]	protein folding [GO:0006457]	metal ion binding [GO:0046872]	-	GO:0046872; GO:0006457
ST47_g5380	PHI:476	STE11alpha	AAG30205	TX:5207	Cryptococcus neoformans	Reduced virulence	2e-09	ATP binding [GO:0005524]; protein serine/threonine kinase activity [GO:0004674]	protein serine/threonine kinase activity [GO:0004674]	ATP binding [GO:0005524]; protein serine/threonine kinase activity [GO:0004674]	-	GO:0005524; GO:0004674
ST47_g5386	PHI:199	AOX1	AAF82788	TX:5499	Cladosporium fulvum	Reduced virulence	0	alcohol metabolic process [GO:0006066]; choline dehydrogenase activity [GO:0008812]; flavin adenine dinucleotide binding [GO:0050660]	alcohol metabolic process [GO:0006066]; choline dehydrogenase activity [GO:0008812]	choline dehydrogenase activity [GO:0008812]; flavin adenine dinucleotide binding [GO:0050660]	-	GO:0006066; GO:0008812; GO:0050660
ST47_g5390	PHI:407	PBC1	CAB40372	TX:76659	Pyrenopeziza brassicae	Loss of pathogenicity	6e-21	-	-	-	-	-
ST47_g5402	PHI:2544	PAB1	Q4WK03	746128	Aspergillus fumigatus	Mixed outcome	7e-15	nucleic acid binding [GO:0003676]; nucleotide binding [GO:0000166]; nucleus [GO:0005634]	-	nucleic acid binding [GO:0003676]; nucleotide binding [GO:0000166]	nucleus [GO:0005634]	GO:0003676; GO:0000166; GO:0005634
ST47_g5404	PHI:358	ILV2	AAR29084	TX:5207	Cryptococcus neoformans	Loss of pathogenicity	6e-14	aromatic amino acid family catabolic process to alcohol via Ehrlich pathway [GO:0000949]; branched-chain amino acid catabolic process to alcohol via Ehrlich pathway [GO:0000950]; leucine catabolic process [GO:0006552]; L-phenylalanine catabolic process [GO:0006559]; magnesium ion binding [GO:0000287]; methionine catabolic process to 3-methylthiopropanol [GO:0000951]; phenylpyruvate decarboxylase …	aromatic amino acid family catabolic process to alcohol via Ehrlich pathway [GO:0000949]; branched-chain amino acid catabolic process to alcohol via Ehrlich pathway [GO:0000950]; leucine catabolic process [GO:0006552]; L-phenylalanine catabolic process [GO:0006559]; methionine catabolic process to 3-methylthiopropanol [GO:0000951]; phenylpyruvate decarboxylase activity [GO:0050177]; tryptophan ca…	magnesium ion binding [GO:0000287]; phenylpyruvate decarboxylase activity [GO:0050177]; thiamine pyrophosphate binding [GO:0030976]	-	GO:0006559; GO:0000949; GO:0000950; GO:0006552; GO:0000287; GO:0000951; GO:0050177; GO:0030976; GO:0006569
ST47_g5410	PHI:2259	AAR1	G8DNT1	45130	Cochliobolus sativus	Reduced virulence	3e-23	catalytic activity [GO:0003824]	catalytic activity [GO:0003824]	catalytic activity [GO:0003824]	-	GO:0003824
ST47_g5416	PHI:66	CPP1	AAC05307	TX:5476	Candida albicans	Reduced virulence	1e-21	protein tyrosine/serine/threonine phosphatase activity [GO:0008138]; protein tyrosine phosphatase activity [GO:0004725]	protein tyrosine/serine/threonine phosphatase activity [GO:0008138]; protein tyrosine phosphatase activity [GO:0004725]	protein tyrosine/serine/threonine phosphatase activity [GO:0008138]; protein tyrosine phosphatase activity [GO:0004725]	-	GO:0004725; GO:0008138
ST47_g5421	PHI:2321	SidI	Q4WR83	746128	Aspergillus fumigatus	Reduced virulence	7e-26	catalytic activity [GO:0003824]	catalytic activity [GO:0003824]	catalytic activity [GO:0003824]	-	GO:0003824
ST47_g5423	PHI:243	CHIP6	AAD00894	TX:5457	Colletotrichum gloeosporioides	Reduced virulence	0	lipid glycosylation [GO:0030259]; transferase activity, transferring hexosyl groups [GO:0016758]	lipid glycosylation [GO:0030259]; transferase activity, transferring hexosyl groups [GO:0016758]	transferase activity, transferring hexosyl groups [GO:0016758]	-	GO:0030259; GO:0016758
ST47_g5425	PHI:404	PTH11	AAD30436	TX:318829	Magnaporthe oryzae	Reduced virulence	7e-21	-	-	-	-	-
ST47_g5427	PHI:410	SOD2	AAW56834	TX:5207	Cryptococcus neoformans	Loss of pathogenicity	4e-62	-	-	-	-	-
ST47_g5435	PHI:1046	CTB5	ABK64182	TX:29003	Cercospora nicotianae	Reduced virulence	8e-08	flavin adenine dinucleotide binding [GO:0050660]; UDP-N-acetylmuramate dehydrogenase activity [GO:0008762]	UDP-N-acetylmuramate dehydrogenase activity [GO:0008762]	flavin adenine dinucleotide binding [GO:0050660]; UDP-N-acetylmuramate dehydrogenase activity [GO:0008762]	-	GO:0008762; GO:0050660
ST47_g5449	PHI:504	LEU2	CAA42366	TX:4932	Saccharomyces cerevisiae	Reduced virulence	9e-44	homoisocitrate dehydrogenase activity [GO:0047046]; lysine biosynthetic process [GO:0009085]; magnesium ion binding [GO:0000287]; mitochondrion [GO:0005739]; NAD binding [GO:0051287]	homoisocitrate dehydrogenase activity [GO:0047046]; lysine biosynthetic process [GO:0009085]	homoisocitrate dehydrogenase activity [GO:0047046]; magnesium ion binding [GO:0000287]; NAD binding [GO:0051287]	mitochondrion [GO:0005739]	GO:0051287; GO:0047046; GO:0009085; GO:0000287; GO:0005739
ST47_g5455	PHI:61	BGL2	AAA21151	TX:5476	Candida albicans	Reduced virulence	1e-15	carbohydrate metabolic process [GO:0005975]	carbohydrate metabolic process [GO:0005975]	-	-	GO:0005975
ST47_g5462	PHI:2570	CYB2	Q6FM61	5478	Candida glabrata	Reduced virulence	9e-14	acyl-CoA dehydrogenase activity [GO:0003995]; flavin adenine dinucleotide binding [GO:0050660]; heme binding [GO:0020037]; metal ion binding [GO:0046872]	acyl-CoA dehydrogenase activity [GO:0003995]	acyl-CoA dehydrogenase activity [GO:0003995]; flavin adenine dinucleotide binding [GO:0050660]; heme binding [GO:0020037]; metal ion binding [GO:0046872]	-	GO:0003995; GO:0050660; GO:0020037; GO:0046872
ST47_g5464	PHI:812	MGG_10702	EDJ94108	TX:318829	Magnaporthe oryzae	Reduced virulence	8e-32	integral component of membrane [GO:0016021]; transmembrane transport [GO:0055085]	transmembrane transport [GO:0055085]	-	integral component of membrane [GO:0016021]	GO:0016021; GO:0055085
ST47_g5474	PHI:2167	EXP5	G4N1A3	148305	Magnaporthe oryzae (related: Magnaporthe grisea)	Reduced virulence	0	intracellular protein transport [GO:0006886]	intracellular protein transport [GO:0006886]	-	-	GO:0006886
ST47_g5481	PHI:859	NOX2	ABS01491	TX:318829	Magnaporthe oryzae	Loss of pathogenicity	0	integral component of membrane [GO:0016021]; oxidoreductase activity [GO:0016491]	oxidoreductase activity [GO:0016491]	oxidoreductase activity [GO:0016491]	integral component of membrane [GO:0016021]	GO:0016021; GO:0016491
ST47_g5485	PHI:490	FRP1	AAT85969	TX:5507	Fusarium oxysporum	Loss of pathogenicity	4e-18	-	-	-	-	-
ST47_g5490	PHI:1297	GzAT001	I1RPU1	5518	Gibberella zeae (related: Fusarium graminearum)	Reduced virulence	3e-110	ATP-dependent chromatin remodeling [GO:0043044]; carbon catabolite activation of transcription from RNA polymerase II promoter [GO:0000436]; cellular alcohol catabolic process [GO:0044109]; DNA binding [GO:0003677]; DNA-dependent DNA replication [GO:0006261]; mitotic spindle pole body [GO:0044732]; negative regulation of G2/M transition of mitotic cell cycle [GO:0010972]; positive regulation of m…	ATP-dependent chromatin remodeling [GO:0043044]; carbon catabolite activation of transcription from RNA polymerase II promoter [GO:0000436]; cellular alcohol catabolic process [GO:0044109]; DNA-dependent DNA replication [GO:0006261]; negative regulation of G2/M transition of mitotic cell cycle [GO:0010972]; positive regulation of mating type switching [GO:0031496]; positive regulation of transcri…	DNA binding [GO:0003677]	mitotic spindle pole body [GO:0044732]; SWI/SNF complex [GO:0016514]	GO:0043044; GO:0003677; GO:0006261; GO:0016514; GO:0000436; GO:0044109; GO:0044732; GO:0010972; GO:0031496; GO:0061412; GO:0005987
ST47_g5499	PHI:404	PTH11	AAD30436	TX:318829	Magnaporthe oryzae	Reduced virulence	1e-08	-	-	-	-	-
ST47_g5500	PHI:2378	DEP4	D2E9W9	29001	Alternaria brassicicola	Mixed outcome	4e-72	monooxygenase activity [GO:0004497]	monooxygenase activity [GO:0004497]	monooxygenase activity [GO:0004497]	-	GO:0004497
ST47_g5504	PHI:2072	Moatg4	MGG_03580	148305	Magnaporthe oryzae (related: Magnaporthe grisea)	Loss of pathogenicity	5e-129	-	-	-	-	-
ST47_g5512	PHI:1210	FGSG_01058	I1S077	5518	Gibberella zeae (related: Fusarium graminearum)	Reduced virulence	0	ATP binding [GO:0005524]; protein serine/threonine kinase activity [GO:0004674]	protein serine/threonine kinase activity [GO:0004674]	ATP binding [GO:0005524]; protein serine/threonine kinase activity [GO:0004674]	-	GO:0005524; GO:0004674
ST47_g5515	PHI:434	GEL2	EAL88984	TX:5085	Aspergillus fumigatus	Reduced virulence	2e-85	anchored component of membrane [GO:0031225]; carbohydrate metabolic process [GO:0005975]; plasma membrane [GO:0005886]; transferase activity [GO:0016740]	carbohydrate metabolic process [GO:0005975]; transferase activity [GO:0016740]	transferase activity [GO:0016740]	anchored component of membrane [GO:0031225]; plasma membrane [GO:0005886]	GO:0031225; GO:0005975; GO:0005886; GO:0016740
ST47_g5516	PHI:2396	GzSYN2	I1RZS5	5518	Gibberella zeae (related: Fusarium graminearum)	Reduced virulence	2e-81	ascospore-type prospore membrane assembly [GO:0032120]; barrier septum [GO:0000935]; cell pole [GO:0060187]; endosome [GO:0005768]; Golgi apparatus [GO:0005794]; plasma membrane [GO:0005886]; prospore membrane [GO:0005628]; vesicle-mediated transport [GO:0016192]	ascospore-type prospore membrane assembly [GO:0032120]; vesicle-mediated transport [GO:0016192]	-	barrier septum [GO:0000935]; cell pole [GO:0060187]; endosome [GO:0005768]; Golgi apparatus [GO:0005794]; plasma membrane [GO:0005886]; prospore membrane [GO:0005628]	GO:0005794; GO:0032120; GO:0000935; GO:0060187; GO:0005768; GO:0005886; GO:0005628; GO:0016192
ST47_g5518	PHI:178	pabaA	AAD31929	TX:5085	Aspergillus fumigatus	Reduced virulence	4e-14	anthranilate synthase activity [GO:0004049]; indole-3-glycerol-phosphate synthase activity [GO:0004425]; phosphoribosylanthranilate isomerase activity [GO:0004640]; transferase activity [GO:0016740]; tryptophan biosynthetic process [GO:0000162]	anthranilate synthase activity [GO:0004049]; indole-3-glycerol-phosphate synthase activity [GO:0004425]; phosphoribosylanthranilate isomerase activity [GO:0004640]; transferase activity [GO:0016740]; tryptophan biosynthetic process [GO:0000162]	anthranilate synthase activity [GO:0004049]; indole-3-glycerol-phosphate synthase activity [GO:0004425]; phosphoribosylanthranilate isomerase activity [GO:0004640]; transferase activity [GO:0016740]	-	GO:0004049; GO:0004425; GO:0004640; GO:0016740; GO:0000162
ST47_g5523	PHI:220	MAN1	AAG10203	TX:5207	Cryptococcus neoformans	Reduced virulence	1e-99	cell wall mannoprotein biosynthetic process [GO:0000032]; cytosol [GO:0005829]; GDP-mannose biosynthetic process [GO:0009298]; mannose-6-phosphate isomerase activity [GO:0004476]; nucleus [GO:0005634]; protein glycosylation [GO:0006486]; zinc ion binding [GO:0008270]	cell wall mannoprotein biosynthetic process [GO:0000032]; GDP-mannose biosynthetic process [GO:0009298]; mannose-6-phosphate isomerase activity [GO:0004476]; protein glycosylation [GO:0006486]	mannose-6-phosphate isomerase activity [GO:0004476]; zinc ion binding [GO:0008270]	cytosol [GO:0005829]; nucleus [GO:0005634]	GO:0009298; GO:0000032; GO:0005829; GO:0004476; GO:0005634; GO:0006486; GO:0008270
ST47_g5548	PHI:404	PTH11	AAD30436	TX:318829	Magnaporthe oryzae	Reduced virulence	7e-11	extrinsic component of mitochondrial inner membrane [GO:0031314]; ubiquinone biosynthetic process [GO:0006744]	ubiquinone biosynthetic process [GO:0006744]	-	extrinsic component of mitochondrial inner membrane [GO:0031314]	GO:0031314; GO:0006744
ST47_g5554	PHI:386	TSA1	AAP68994	TX:5207	Cryptococcus neoformans	Reduced virulence	5e-71	cell redox homeostasis [GO:0045454]; cellular response to oxidative stress [GO:0034599]; cytosol [GO:0005829]; hydrogen peroxide catabolic process [GO:0042744]; negative regulation of sequence-specific DNA binding transcription factor activity [GO:0043433]; nucleus [GO:0005634]; peroxidase activity [GO:0004601]; peroxiredoxin activity [GO:0051920]	cell redox homeostasis [GO:0045454]; cellular response to oxidative stress [GO:0034599]; hydrogen peroxide catabolic process [GO:0042744]; negative regulation of sequence-specific DNA binding transcription factor activity [GO:0043433]; peroxidase activity [GO:0004601]; peroxiredoxin activity [GO:0051920]	peroxidase activity [GO:0004601]; peroxiredoxin activity [GO:0051920]	cytosol [GO:0005829]; nucleus [GO:0005634]	GO:0045454; GO:0034599; GO:0005829; GO:0042744; GO:0043433; GO:0005634; GO:0004601; GO:0051920
ST47_g5559	PHI:2115	Annexin A7	MGG_06847	148305	Magnaporthe oryzae (related: Magnaporthe grisea)	Loss of pathogenicity	4e-18	calcium-dependent phospholipid binding [GO:0005544]; calcium ion binding [GO:0005509]	-	calcium-dependent phospholipid binding [GO:0005544]; calcium ion binding [GO:0005509]	-	GO:0005509; GO:0005544
ST47_g5568	PHI:513	ARN1 (related: SIT1)	EAK97011	TX:5476	Candida albicans	Reduced virulence	2e-43	integral component of membrane [GO:0016021]; transmembrane transport [GO:0055085]	transmembrane transport [GO:0055085]	-	integral component of membrane [GO:0016021]	GO:0016021; GO:0055085
ST47_g5571	PHI:2058	LHS1	MGG_06648.5	148305	Magnaporthe oryzae (related: Magnaporthe grisea)	Reduced virulence	5e-16	ATP binding [GO:0005524]	-	ATP binding [GO:0005524]	-	GO:0005524
ST47_g5573	PHI:211	CaTUP1	AAB63195	TX:5476	Candida albicans	Reduced virulence	6e-06	cellular response to starvation [GO:0009267]; fungal-type vacuole membrane [GO:0000329]; mitochondrion [GO:0005739]; plasma membrane [GO:0005886]; regulation of cell growth [GO:0001558]; regulation of conjugation with cellular fusion [GO:0031137]; TORC1 complex [GO:0031931]; TOR signaling [GO:0031929]	cellular response to starvation [GO:0009267]; regulation of cell growth [GO:0001558]; regulation of conjugation with cellular fusion [GO:0031137]; TOR signaling [GO:0031929]	-	fungal-type vacuole membrane [GO:0000329]; mitochondrion [GO:0005739]; plasma membrane [GO:0005886]; TORC1 complex [GO:0031931]	GO:0031929; GO:0031931; GO:0009267; GO:0000329; GO:0005739; GO:0005886; GO:0001558; GO:0031137
ST47_g5579	PHI:1046	CTB5	ABK64182	TX:29003	Cercospora nicotianae	Reduced virulence	5e-09	flavin adenine dinucleotide binding [GO:0050660]; UDP-N-acetylmuramate dehydrogenase activity [GO:0008762]	UDP-N-acetylmuramate dehydrogenase activity [GO:0008762]	flavin adenine dinucleotide binding [GO:0050660]; UDP-N-acetylmuramate dehydrogenase activity [GO:0008762]	-	GO:0008762; GO:0050660
ST47_g5586	PHI:475	RFG1	AAK15315	TX:5476	Candida albicans	Loss of pathogenicity	5e-13	-	-	-	-	-
ST47_g5598	PHI:2337	SUR7	Q5A4M8	5476	Candida albicans	Reduced virulence	7e-41	-	-	-	-	-
ST47_g5606	PHI:2385	MYT2	I1RTN5	5518	Gibberella zeae (related: Fusarium graminearum)	Reduced virulence	4e-43	chromatin binding [GO:0003682]; DNA binding [GO:0003677]	-	chromatin binding [GO:0003682]; DNA binding [GO:0003677]	-	GO:0003677; GO:0003682
ST47_g5609	PHI:2570	CYB2	Q6FM61	5478	Candida glabrata	Reduced virulence	8e-06	heme binding [GO:0020037]; metal ion binding [GO:0046872]	-	heme binding [GO:0020037]; metal ion binding [GO:0046872]	-	GO:0020037; GO:0046872
ST47_g5633	PHI:981	hopI1	AAL84247	TX:59511	Pseudomonas syringae	Effector (plant avirulence determinant)	3e-09	-	-	-	-	-
ST47_g5645	PHI:1793	GzZC108	I1RWT7	5518	Gibberella zeae (related: Fusarium graminearum)	Reduced virulence	1e-09	nucleus [GO:0005634]; sequence-specific DNA binding RNA polymerase II transcription factor activity [GO:0000981]; zinc ion binding [GO:0008270]	sequence-specific DNA binding RNA polymerase II transcription factor activity [GO:0000981]	sequence-specific DNA binding RNA polymerase II transcription factor activity [GO:0000981]; zinc ion binding [GO:0008270]	nucleus [GO:0005634]	GO:0005634; GO:0000981; GO:0008270
ST47_g5650	PHI:157	TOXF	AAD45321	TX:5017	Cochliobolus carbonum	Loss of pathogenicity	3e-106	branched-chain amino acid metabolic process [GO:0009081]; branched-chain-amino-acid transaminase activity [GO:0004084]	branched-chain amino acid metabolic process [GO:0009081]; branched-chain-amino-acid transaminase activity [GO:0004084]	branched-chain-amino-acid transaminase activity [GO:0004084]	-	GO:0009081; GO:0004084
ST47_g5652	PHI:2305	BcFKBP12	ABA25866	40559	Botrytis cinerea	Mixed outcome	9e-41	peptidyl-prolyl cis-trans isomerase activity [GO:0003755]; protein folding [GO:0006457]	peptidyl-prolyl cis-trans isomerase activity [GO:0003755]; protein folding [GO:0006457]	peptidyl-prolyl cis-trans isomerase activity [GO:0003755]	-	GO:0003755; GO:0006457
ST47_g5659	PHI:801	MGG_04621	EDJ95977	TX:318829	Magnaporthe oryzae	Reduced virulence	2e-109	nucleic acid binding [GO:0003676]; nucleotide binding [GO:0000166]	-	nucleic acid binding [GO:0003676]; nucleotide binding [GO:0000166]	-	GO:0003676; GO:0000166
ST47_g5665	PHI:2542	ERG12	Q4WP25	746128	Aspergillus fumigatus	Mixed outcome	0	ATP binding [GO:0005524]; cytosol [GO:0005829]; ergosterol biosynthetic process [GO:0006696]; farnesyl diphosphate biosynthetic process, mevalonate pathway [GO:0010142]; isopentenyl diphosphate biosynthetic process, mevalonate pathway [GO:0019287]; mevalonate kinase activity [GO:0004496]; nucleus [GO:0005634]	ergosterol biosynthetic process [GO:0006696]; farnesyl diphosphate biosynthetic process, mevalonate pathway [GO:0010142]; isopentenyl diphosphate biosynthetic process, mevalonate pathway [GO:0019287]; mevalonate kinase activity [GO:0004496]	ATP binding [GO:0005524]; mevalonate kinase activity [GO:0004496]	cytosol [GO:0005829]; nucleus [GO:0005634]	GO:0005524; GO:0005829; GO:0006696; GO:0010142; GO:0019287; GO:0004496; GO:0005634
ST47_g5668	PHI:186	RIM8	AAD51715	TX:5476	Candida albicans	Reduced virulence	1e-40	-	-	-	-	-
ST47_g5677	PHI:2091	MgATG5	EF486491	148305	Magnaporthe oryzae (related: Magnaporthe grisea)	Loss of pathogenicity	2e-25	zinc ion binding [GO:0008270]	-	zinc ion binding [GO:0008270]	-	GO:0008270
ST47_g5684	PHI:1647	GzWing019	I1RWA9	5518	Gibberella zeae (related: Fusarium graminearum)	Reduced virulence	6e-07	cytoplasm [GO:0005737]; Rho guanyl-nucleotide exchange factor activity [GO:0005089]	Rho guanyl-nucleotide exchange factor activity [GO:0005089]	Rho guanyl-nucleotide exchange factor activity [GO:0005089]	cytoplasm [GO:0005737]	GO:0005089; GO:0005737
ST47_g5690	PHI:1917	GzZC232	I1RSE9	5518	Gibberella zeae (related: Fusarium graminearum)	Reduced virulence	0	nucleus [GO:0005634]; sequence-specific DNA binding RNA polymerase II transcription factor activity [GO:0000981]; zinc ion binding [GO:0008270]	sequence-specific DNA binding RNA polymerase II transcription factor activity [GO:0000981]	sequence-specific DNA binding RNA polymerase II transcription factor activity [GO:0000981]; zinc ion binding [GO:0008270]	nucleus [GO:0005634]	GO:0005634; GO:0000981; GO:0008270
ST47_g5695	PHI:177	ODC	CAB56523	TX:13684	Stagonospora nodorum	Reduced virulence	0	cytosol [GO:0005829]; nucleus [GO:0005634]; ornithine decarboxylase activity [GO:0004586]; pantothenate biosynthetic process [GO:0015940]; putrescine biosynthetic process [GO:0009446]	ornithine decarboxylase activity [GO:0004586]; pantothenate biosynthetic process [GO:0015940]; putrescine biosynthetic process [GO:0009446]	ornithine decarboxylase activity [GO:0004586]	cytosol [GO:0005829]; nucleus [GO:0005634]	GO:0005829; GO:0005634; GO:0004586; GO:0015940; GO:0009446
ST47_g5702	PHI:440	PMR1	CAB87245	TX:5476	Candida albicans	Reduced virulence	6e-157	ATP binding [GO:0005524]; calcium-transporting ATPase activity [GO:0005388]; integral component of membrane [GO:0016021]; metal ion binding [GO:0046872]	calcium-transporting ATPase activity [GO:0005388]	ATP binding [GO:0005524]; calcium-transporting ATPase activity [GO:0005388]; metal ion binding [GO:0046872]	integral component of membrane [GO:0016021]	GO:0005524; GO:0005388; GO:0016021; GO:0046872
ST47_g5703	PHI:2323	mhk1	E9F082	568076	Metarhizium robertsii	Reduced virulence	1e-27	membrane [GO:0016020]; phosphorelay sensor kinase activity [GO:0000155]	phosphorelay sensor kinase activity [GO:0000155]	phosphorelay sensor kinase activity [GO:0000155]	membrane [GO:0016020]	GO:0016020; GO:0000155
ST47_g5705	PHI:195	VPS34	CAA70254	TX:5476	Candida albicans	Loss of pathogenicity	7e-14	1-phosphatidylinositol 4-kinase activity [GO:0004430]; cytosol [GO:0005829]; phosphatidylinositol-mediated signaling [GO:0048015]; plasma membrane [GO:0005886]	1-phosphatidylinositol 4-kinase activity [GO:0004430]; phosphatidylinositol-mediated signaling [GO:0048015]	1-phosphatidylinositol 4-kinase activity [GO:0004430]	cytosol [GO:0005829]; plasma membrane [GO:0005886]	GO:0004430; GO:0005829; GO:0048015; GO:0005886
ST47_g5725	PHI:2069	Moatg1	MGG_06393	148305	Magnaporthe oryzae (related: Magnaporthe grisea)	Loss of pathogenicity	0	ATG1/UKL1 signaling complex [GO:0034273]; ATP binding [GO:0005524]; autophagic vacuole assembly [GO:0000045]; cellular response to nitrogen starvation [GO:0006995]; conjugation with cellular fusion [GO:0000747]; CVT pathway [GO:0032258]; cytosol [GO:0005829]; extrinsic component of autophagic vacuole membrane [GO:0097635]; fungal-type vacuole membrane [GO:0000329]; late nucleophagy [GO:0044805]; …	autophagic vacuole assembly [GO:0000045]; cellular response to nitrogen starvation [GO:0006995]; conjugation with cellular fusion [GO:0000747]; CVT pathway [GO:0032258]; late nucleophagy [GO:0044805]; mitochondrion degradation [GO:0000422]; piecemeal microautophagy of nucleus [GO:0034727]; protein autophosphorylation [GO:0046777]; protein serine/threonine kinase activity [GO:0004674]	ATP binding [GO:0005524]; protein serine/threonine kinase activity [GO:0004674]	ATG1/UKL1 signaling complex [GO:0034273]; cytosol [GO:0005829]; extrinsic component of autophagic vacuole membrane [GO:0097635]; fungal-type vacuole membrane [GO:0000329]; nucleus [GO:0005634]; pre-autophagosomal structure membrane [GO:0034045]	GO:0034273; GO:0005524; GO:0032258; GO:0000045; GO:0006995; GO:0000747; GO:0005829; GO:0097635; GO:0000329; GO:0044805; GO:0000422; GO:0005634; GO:0034727; GO:0034045; GO:0046777; GO:0004674
ST47_g5726	PHI:510	CaNAG3	EAK93097	TX:5476	Candida albicans	Reduced virulence	3e-11	integral component of membrane [GO:0016021]; transmembrane transport [GO:0055085]	transmembrane transport [GO:0055085]	-	integral component of membrane [GO:0016021]	GO:0016021; GO:0055085
ST47_g5727	PHI:213	CPA1	AAF69795	TX:5207	Cryptococcus neoformans	Reduced virulence	4e-38	peptidyl-prolyl cis-trans isomerase activity [GO:0003755]; protein folding [GO:0006457]	peptidyl-prolyl cis-trans isomerase activity [GO:0003755]; protein folding [GO:0006457]	peptidyl-prolyl cis-trans isomerase activity [GO:0003755]	-	GO:0003755; GO:0006457
ST47_g5728	PHI:211	CaTUP1	AAB63195	TX:5476	Candida albicans	Reduced virulence	3e-11	-	-	-	-	-
ST47_g5733	PHI:267	MLT1	AAD51594	TX:5476	Candida albicans	Reduced virulence	2e-178	ATPase activity, coupled to transmembrane movement of substances [GO:0042626]; ATP binding [GO:0005524]; drug transmembrane transport [GO:0006855]; integral component of membrane [GO:0016021]; plasma membrane [GO:0005886]	ATPase activity, coupled to transmembrane movement of substances [GO:0042626]; drug transmembrane transport [GO:0006855]	ATPase activity, coupled to transmembrane movement of substances [GO:0042626]; ATP binding [GO:0005524]	integral component of membrane [GO:0016021]; plasma membrane [GO:0005886]	GO:0005524; GO:0042626; GO:0006855; GO:0016021; GO:0005886
ST47_g5743	PHI:2259	AAR1	G8DNT1	45130	Cochliobolus sativus	Reduced virulence	3e-14	catalytic activity [GO:0003824]	catalytic activity [GO:0003824]	catalytic activity [GO:0003824]	-	GO:0003824
ST47_g5749	PHI:511	CaNAG4	EAK93098	TX:5476	Candida albicans	Reduced virulence	3e-82	integral component of membrane [GO:0016021]; transmembrane transport [GO:0055085]	transmembrane transport [GO:0055085]	-	integral component of membrane [GO:0016021]	GO:0016021; GO:0055085
ST47_g5753	PHI:419	CSH1	AAP93915	TX:5476	Candida albicans	Reduced virulence	6e-08	oxidoreductase activity [GO:0016491]	oxidoreductase activity [GO:0016491]	oxidoreductase activity [GO:0016491]	-	GO:0016491
ST47_g5760	PHI:441	BTP1	CAE55153	TX:40559	Botrytis cinerea	Reduced virulence	1e-23	-	-	-	-	-
ST47_g5765	PHI:211	CaTUP1	AAB63195	TX:5476	Candida albicans	Reduced virulence	4e-19	endonucleolytic cleavage in 5'-ETS of tricistronic rRNA transcript (SSU-rRNA, 5.8S rRNA, LSU-rRNA) [GO:0000480]; endonucleolytic cleavage in ITS1 to separate SSU-rRNA from 5.8S rRNA and LSU-rRNA from tricistronic rRNA transcript (SSU-rRNA, 5.8S rRNA, LSU-rRNA) [GO:0000447]; endonucleolytic cleavage to generate mature 5'-end of SSU-rRNA from (SSU-rRNA, 5.8S rRNA, LSU-rRNA) [GO:0000472]; Pwp2p-cont…	endonucleolytic cleavage in 5'-ETS of tricistronic rRNA transcript (SSU-rRNA, 5.8S rRNA, LSU-rRNA) [GO:0000480]; endonucleolytic cleavage in ITS1 to separate SSU-rRNA from 5.8S rRNA and LSU-rRNA from tricistronic rRNA transcript (SSU-rRNA, 5.8S rRNA, LSU-rRNA) [GO:0000447]; endonucleolytic cleavage to generate mature 5'-end of SSU-rRNA from (SSU-rRNA, 5.8S rRNA, LSU-rRNA) [GO:0000472]	snoRNA binding [GO:0030515]	Pwp2p-containing subcomplex of 90S preribosome [GO:0034388]; small-subunit processome [GO:0032040]	GO:0034388; GO:0000480; GO:0000447; GO:0000472; GO:0032040; GO:0030515
ST47_g5769	PHI:1133	Lmepi	B9DR51	5022	Leptosphaeria maculans	Loss of pathogenicity	6e-08	nucleus [GO:0005634]; proteasomal ubiquitin-independent protein catabolic process [GO:0010499]; proteasome assembly [GO:0043248]; proteasome core complex, beta-subunit complex [GO:0019774]; proteasome-mediated ubiquitin-dependent protein catabolic process [GO:0043161]; proteasome storage granule [GO:0034515]; threonine-type endopeptidase activity [GO:0004298]	proteasomal ubiquitin-independent protein catabolic process [GO:0010499]; proteasome assembly [GO:0043248]; proteasome-mediated ubiquitin-dependent protein catabolic process [GO:0043161]; threonine-type endopeptidase activity [GO:0004298]	threonine-type endopeptidase activity [GO:0004298]	nucleus [GO:0005634]; proteasome core complex, beta-subunit complex [GO:0019774]; proteasome storage granule [GO:0034515]	GO:0005634; GO:0010499; GO:0043248; GO:0019774; GO:0034515; GO:0043161; GO:0004298
ST47_g5778	PHI:348	CSH3	EAK92385	TX:5476	Candida albicans	Reduced virulence	2e-18	-	-	-	-	-
ST47_g5785	PHI:438	BcBOT1 (related: CND5)	AAQ16576	TX:40559	Botrytis cinerea	Reduced virulence	2e-41	heme binding [GO:0020037]; iron ion binding [GO:0005506]; monooxygenase activity [GO:0004497]; oxidoreductase activity, acting on paired donors, with incorporation or reduction of molecular oxygen [GO:0016705]	monooxygenase activity [GO:0004497]; oxidoreductase activity, acting on paired donors, with incorporation or reduction of molecular oxygen [GO:0016705]	heme binding [GO:0020037]; iron ion binding [GO:0005506]; monooxygenase activity [GO:0004497]; oxidoreductase activity, acting on paired donors, with incorporation or reduction of molecular oxygen [GO:0016705]	-	GO:0020037; GO:0005506; GO:0004497; GO:0016705
ST47_g5798	PHI:2513	GFA1	E9R5E2	746128	Aspergillus fumigatus	Mixed outcome	0	carbohydrate binding [GO:0030246]; carbohydrate biosynthetic process [GO:0016051]; cytosol [GO:0005829]; glutamine-fructose-6-phosphate transaminase (isomerizing) activity [GO:0004360]	carbohydrate biosynthetic process [GO:0016051]; glutamine-fructose-6-phosphate transaminase (isomerizing) activity [GO:0004360]	carbohydrate binding [GO:0030246]; glutamine-fructose-6-phosphate transaminase (isomerizing) activity [GO:0004360]	cytosol [GO:0005829]	GO:0030246; GO:0016051; GO:0005829; GO:0004360
ST47_g5843	PHI:438	BcBOT1 (related: CND5)	AAQ16576	TX:40559	Botrytis cinerea	Reduced virulence	9e-18	heme binding [GO:0020037]; iron ion binding [GO:0005506]; monooxygenase activity [GO:0004497]; oxidoreductase activity, acting on paired donors, with incorporation or reduction of molecular oxygen [GO:0016705]	monooxygenase activity [GO:0004497]; oxidoreductase activity, acting on paired donors, with incorporation or reduction of molecular oxygen [GO:0016705]	heme binding [GO:0020037]; iron ion binding [GO:0005506]; monooxygenase activity [GO:0004497]; oxidoreductase activity, acting on paired donors, with incorporation or reduction of molecular oxygen [GO:0016705]	-	GO:0020037; GO:0005506; GO:0004497; GO:0016705
ST47_g5860	PHI:807	MGG_06951	EDJ98115	TX:318829	Magnaporthe oryzae	Reduced virulence	0	CAAX-box protein processing [GO:0071586]; membrane [GO:0016020]; metalloendopeptidase activity [GO:0004222]	CAAX-box protein processing [GO:0071586]; metalloendopeptidase activity [GO:0004222]	metalloendopeptidase activity [GO:0004222]	membrane [GO:0016020]	GO:0071586; GO:0016020; GO:0004222
ST47_g5861	PHI:2296	tmpL	ABW87261.1	29001	Alternaria brassicicola	Reduced virulence	0	catalytic activity [GO:0003824]	catalytic activity [GO:0003824]	catalytic activity [GO:0003824]	-	GO:0003824
ST47_g5862	PHI:2322	SidH	Q4WF54	746128	Aspergillus fumigatus	Reduced virulence	3e-37	catalytic activity [GO:0003824]	catalytic activity [GO:0003824]	catalytic activity [GO:0003824]	-	GO:0003824
ST47_g5863	PHI:597	LOPB	AAP40632	TX:5022	Leptosphaeria maculans	Reduced virulence	0	-	-	-	-	-
ST47_g5864	PHI:441	BTP1	CAE55153	TX:40559	Botrytis cinerea	Reduced virulence	7e-35	-	-	-	-	-
ST47_g5867	PHI:2570	CYB2	Q6FM61	5478	Candida glabrata	Reduced virulence	1e-25	FMN binding [GO:0010181]; oxidoreductase activity [GO:0016491]	oxidoreductase activity [GO:0016491]	FMN binding [GO:0010181]; oxidoreductase activity [GO:0016491]	-	GO:0010181; GO:0016491
ST47_g5874	PHI:435	VMA7	EAL02110	TX:5476	Candida albicans	Loss of pathogenicity	2e-48	ATP hydrolysis coupled proton transport [GO:0015991]; cytosol [GO:0005829]; nucleus [GO:0005634]; proton-transporting ATPase activity, rotational mechanism [GO:0046961]; proton-transporting V-type ATPase, V1 domain [GO:0033180]	ATP hydrolysis coupled proton transport [GO:0015991]; proton-transporting ATPase activity, rotational mechanism [GO:0046961]	proton-transporting ATPase activity, rotational mechanism [GO:0046961]	cytosol [GO:0005829]; nucleus [GO:0005634]; proton-transporting V-type ATPase, V1 domain [GO:0033180]	GO:0015991; GO:0005829; GO:0005634; GO:0046961; GO:0033180
ST47_g5876	PHI:407	PBC1	CAB40372	TX:76659	Pyrenopeziza brassicae	Loss of pathogenicity	7e-20	-	-	-	-	-
ST47_g5877	PHI:55	PKS1	AAB08104	TX:5016	Cochliobolus heterostrophus	Reduced virulence	9e-11	oxidoreductase activity [GO:0016491]; zinc ion binding [GO:0008270]	oxidoreductase activity [GO:0016491]	oxidoreductase activity [GO:0016491]; zinc ion binding [GO:0008270]	-	GO:0016491; GO:0008270
ST47_g5880	PHI:438	BcBOT1 (related: CND5)	AAQ16576	TX:40559	Botrytis cinerea	Reduced virulence	7e-49	heme binding [GO:0020037]; iron ion binding [GO:0005506]; monooxygenase activity [GO:0004497]; oxidoreductase activity, acting on paired donors, with incorporation or reduction of molecular oxygen [GO:0016705]	monooxygenase activity [GO:0004497]; oxidoreductase activity, acting on paired donors, with incorporation or reduction of molecular oxygen [GO:0016705]	heme binding [GO:0020037]; iron ion binding [GO:0005506]; monooxygenase activity [GO:0004497]; oxidoreductase activity, acting on paired donors, with incorporation or reduction of molecular oxygen [GO:0016705]	-	GO:0020037; GO:0005506; GO:0004497; GO:0016705
ST47_g5881	PHI:794	MGG_09471	EDJ95622	TX:318829	Magnaporthe oryzae	Reduced virulence	9e-20	alpha,alpha-trehalase activity [GO:0004555]; trehalose metabolic process [GO:0005991]	alpha,alpha-trehalase activity [GO:0004555]; trehalose metabolic process [GO:0005991]	alpha,alpha-trehalase activity [GO:0004555]	-	GO:0004555; GO:0005991
ST47_g5885	PHI:441	BTP1	CAE55153	TX:40559	Botrytis cinerea	Reduced virulence	7e-17	-	-	-	-	-
ST47_g5889	PHI:259	GPI7	AAL83897	TX:5476	Candida albicans	Reduced virulence	1e-12	endoplasmic reticulum membrane [GO:0005789]; GPI anchor biosynthetic process [GO:0006506]; transferase activity [GO:0016740]	GPI anchor biosynthetic process [GO:0006506]; transferase activity [GO:0016740]	transferase activity [GO:0016740]	endoplasmic reticulum membrane [GO:0005789]	GO:0006506; GO:0005789; GO:0016740
ST47_g5896	PHI:1048	CTB7	ABK64184	TX:29003	Cercospora nicotianae	Reduced virulence	5e-51	monooxygenase activity [GO:0004497]	monooxygenase activity [GO:0004497]	monooxygenase activity [GO:0004497]	-	GO:0004497
ST47_g5900	PHI:2204	endo-1,4-beta-xylanase [GH10 family]	MGG_01542	148305	Magnaporthe oryzae (related: Magnaporthe grisea)	Reduced virulence	1e-93	endo-1,4-beta-xylanase activity [GO:0031176]; polysaccharide catabolic process [GO:0000272]	endo-1,4-beta-xylanase activity [GO:0031176]; polysaccharide catabolic process [GO:0000272]	endo-1,4-beta-xylanase activity [GO:0031176]	-	GO:0031176; GO:0000272
ST47_g5904	PHI:2034	MFP1	G4MZY1	148305	Magnaporthe oryzae (related: Magnaporthe grisea)	Reduced virulence	2e-11	oxidoreductase activity [GO:0016491]	oxidoreductase activity [GO:0016491]	oxidoreductase activity [GO:0016491]	-	GO:0016491
ST47_g5914	PHI:438	BcBOT1 (related: CND5)	AAQ16576	TX:40559	Botrytis cinerea	Reduced virulence	1e-08	heme binding [GO:0020037]; iron ion binding [GO:0005506]; oxidoreductase activity, acting on paired donors, with incorporation or reduction of molecular oxygen [GO:0016705]	oxidoreductase activity, acting on paired donors, with incorporation or reduction of molecular oxygen [GO:0016705]	heme binding [GO:0020037]; iron ion binding [GO:0005506]; oxidoreductase activity, acting on paired donors, with incorporation or reduction of molecular oxygen [GO:0016705]	-	GO:0020037; GO:0005506; GO:0016705
ST47_g5925	PHI:1206	(Sp Prp4)	I1RJM8	5518	Gibberella zeae (related: Fusarium graminearum)	Reduced virulence	2e-94	ATP binding [GO:0005524]; protein serine/threonine kinase activity [GO:0004674]	protein serine/threonine kinase activity [GO:0004674]	ATP binding [GO:0005524]; protein serine/threonine kinase activity [GO:0004674]	-	GO:0005524; GO:0004674
ST47_g5947	PHI:2084	Moatg18	MGG_03139	148305	Magnaporthe oryzae (related: Magnaporthe grisea)	Reduced virulence	3e-26	-	-	-	-	-
ST47_g5962	PHI:2353	AMT1	XP_381310	5518	Gibberella zeae (related: Fusarium graminearum)	Reduced virulence	0	cell morphogenesis [GO:0000902]; cell tip [GO:0051286]; cellular bud neck septin collar [GO:0032174]; cellular protein catabolic process [GO:0044257]; cellular response to osmotic stress [GO:0071470]; G2/M transition of mitotic cell cycle [GO:0000086]; histone methyltransferase activity [GO:0042054]; lateral cortical node [GO:1990463]; lateral cortical node assembly [GO:1903359]; nucleus [GO:0005…	cell morphogenesis [GO:0000902]; cellular protein catabolic process [GO:0044257]; cellular response to osmotic stress [GO:0071470]; G2/M transition of mitotic cell cycle [GO:0000086]; histone methyltransferase activity [GO:0042054]; lateral cortical node assembly [GO:1903359]; positive regulation of mitotic nuclear division [GO:0045840]; protein-arginine omega-N monomethyltransferase activity [GO…	histone methyltransferase activity [GO:0042054]; protein-arginine omega-N monomethyltransferase activity [GO:0035241]; protein-arginine omega-N symmetric methyltransferase activity [GO:0035243]	cell tip [GO:0051286]; cellular bud neck septin collar [GO:0032174]; lateral cortical node [GO:1990463]; nucleus [GO:0005634]	GO:0000086; GO:0000902; GO:0051286; GO:0032174; GO:0044257; GO:0071470; GO:0042054; GO:1990463; GO:1903359; GO:0005634; GO:0045840; GO:1903360; GO:0035241; GO:0035243; GO:2000100
ST47_g5974	PHI:2609	KRR1	AAB96910.2	746128	Aspergillus fumigatus	Mixed outcome	1e-162	90S preribosome [GO:0030686]; endonucleolytic cleavage in ITS1 to separate SSU-rRNA from 5.8S rRNA and LSU-rRNA from tricistronic rRNA transcript (SSU-rRNA, 5.8S rRNA, LSU-rRNA) [GO:0000447]; nucleolus [GO:0005730]; RNA binding [GO:0003723]; small-subunit processome [GO:0032040]	endonucleolytic cleavage in ITS1 to separate SSU-rRNA from 5.8S rRNA and LSU-rRNA from tricistronic rRNA transcript (SSU-rRNA, 5.8S rRNA, LSU-rRNA) [GO:0000447]	RNA binding [GO:0003723]	90S preribosome [GO:0030686]; nucleolus [GO:0005730]; small-subunit processome [GO:0032040]	GO:0030686; GO:0003723; GO:0000447; GO:0005730; GO:0032040
ST47_g5978	PHI:1343	GzC2H003	I1RAF0	5518	Gibberella zeae (related: Fusarium graminearum)	Reduced virulence	8e-67	-	-	-	-	-
ST47_g5983	PHI:296	CZK3	AAP72037	TX:135779	Cercospora zeae-maydis	Reduced virulence	0	ATP binding [GO:0005524]; protein serine/threonine kinase activity [GO:0004674]	protein serine/threonine kinase activity [GO:0004674]	ATP binding [GO:0005524]; protein serine/threonine kinase activity [GO:0004674]	-	GO:0005524; GO:0004674
ST47_g5986	PHI:26	CaMDR1	CAA37820	TX:5476	Candida albicans	Reduced virulence	3e-120	integral component of membrane [GO:0016021]; transmembrane transport [GO:0055085]	transmembrane transport [GO:0055085]	-	integral component of membrane [GO:0016021]	GO:0016021; GO:0055085
ST47_g5989	PHI:2140	MoVam7	XP_001907727.1	148305	Magnaporthe oryzae (related: Magnaporthe grisea)	Loss of pathogenicity	3e-06	-	-	-	-	-
ST47_g5991	PHI:2419	CID1	I1RKF3	5518	Gibberella zeae (related: Fusarium graminearum)	Reduced virulence	5e-114	cyclin-dependent protein serine/threonine kinase regulator activity [GO:0016538]; mediator complex [GO:0016592]; negative regulation of transcription from RNA polymerase II promoter [GO:0000122]; positive regulation of transcription by galactose [GO:0000411]; positive regulation of transcription from RNA polymerase II promoter during meiosis [GO:0010673]; regulation of cyclin-dependent protein se…	cyclin-dependent protein serine/threonine kinase regulator activity [GO:0016538]; negative regulation of transcription from RNA polymerase II promoter [GO:0000122]; positive regulation of transcription by galactose [GO:0000411]; positive regulation of transcription from RNA polymerase II promoter during meiosis [GO:0010673]; regulation of cyclin-dependent protein serine/threonine kinase activity …	cyclin-dependent protein serine/threonine kinase regulator activity [GO:0016538]	mediator complex [GO:0016592]	GO:0016538; GO:0016592; GO:0000122; GO:0000411; GO:0010673; GO:0000079
ST47_g5995	PHI:2201	PdeL	D0ERY8	148305	Magnaporthe oryzae (related: Magnaporthe grisea)	Mixed outcome	2e-121	3',5'-cyclic-AMP phosphodiesterase activity [GO:0004115]; cAMP catabolic process [GO:0006198]; cAMP-mediated signaling [GO:0019933]; cellular response to glucose stimulus [GO:0071333]; cellular response to nitrogen starvation [GO:0006995]; cytosol [GO:0005829]; negative regulation of cAMP biosynthetic process [GO:0030818]; nucleus [GO:0005634]; positive regulation of transcription from RNA polyme…	3',5'-cyclic-AMP phosphodiesterase activity [GO:0004115]; cAMP catabolic process [GO:0006198]; cAMP-mediated signaling [GO:0019933]; cellular response to glucose stimulus [GO:0071333]; cellular response to nitrogen starvation [GO:0006995]; negative regulation of cAMP biosynthetic process [GO:0030818]; positive regulation of transcription from RNA polymerase II promoter [GO:0045944]; regulation of…	3',5'-cyclic-AMP phosphodiesterase activity [GO:0004115]	cytosol [GO:0005829]; nucleus [GO:0005634]	GO:0004115; GO:0006198; GO:0019933; GO:0071333; GO:0006995; GO:0005829; GO:0030818; GO:0005634; GO:0045944; GO:0043949; GO:0060238
ST47_g6001	PHI:26	CaMDR1	CAA37820	TX:5476	Candida albicans	Reduced virulence	7e-42	integral component of membrane [GO:0016021]; transmembrane transport [GO:0055085]	transmembrane transport [GO:0055085]	-	integral component of membrane [GO:0016021]	GO:0016021; GO:0055085
ST47_g6003	PHI:2558	DUR31	Q59P00	5476	Candida albicans	Reduced virulence	1e-09	integral component of membrane [GO:0016021]; transmembrane transport [GO:0055085]; transporter activity [GO:0005215]	transmembrane transport [GO:0055085]; transporter activity [GO:0005215]	transporter activity [GO:0005215]	integral component of membrane [GO:0016021]	GO:0016021; GO:0055085; GO:0005215
ST47_g6008	PHI:2117	SPM1	P58371	148305	Magnaporthe oryzae (related: Magnaporthe grisea)	Reduced virulence	0	autophagy [GO:0006914]; cellular response to nitrogen starvation [GO:0006995]; conjugation with cellular fusion [GO:0000747]; dibasic protein processing [GO:0090472]; Golgi apparatus [GO:0005794]; proteolysis involved in cellular protein catabolic process [GO:0051603]; regulation of nitrogen compound metabolic process [GO:0051171]; RNA catabolic process [GO:0006401]; serine-type endopeptidase act…	autophagy [GO:0006914]; cellular response to nitrogen starvation [GO:0006995]; conjugation with cellular fusion [GO:0000747]; dibasic protein processing [GO:0090472]; proteolysis involved in cellular protein catabolic process [GO:0051603]; regulation of nitrogen compound metabolic process [GO:0051171]; RNA catabolic process [GO:0006401]; serine-type endopeptidase activity [GO:0004252]; vacuole or…	serine-type endopeptidase activity [GO:0004252]	Golgi apparatus [GO:0005794]	GO:0005794; GO:0006401; GO:0006914; GO:0006995; GO:0000747; GO:0090472; GO:0051603; GO:0051171; GO:0004252; GO:0007033
ST47_g6016	PHI:61	BGL2	AAA21151	TX:5476	Candida albicans	Reduced virulence	4e-61	carbohydrate metabolic process [GO:0005975]; hydrolase activity, hydrolyzing O-glycosyl compounds [GO:0004553]	carbohydrate metabolic process [GO:0005975]; hydrolase activity, hydrolyzing O-glycosyl compounds [GO:0004553]	hydrolase activity, hydrolyzing O-glycosyl compounds [GO:0004553]	-	GO:0005975; GO:0004553
ST47_g6022	PHI:1046	CTB5	ABK64182	TX:29003	Cercospora nicotianae	Reduced virulence	2e-12	flavin adenine dinucleotide binding [GO:0050660]; UDP-N-acetylmuramate dehydrogenase activity [GO:0008762]	UDP-N-acetylmuramate dehydrogenase activity [GO:0008762]	flavin adenine dinucleotide binding [GO:0050660]; UDP-N-acetylmuramate dehydrogenase activity [GO:0008762]	-	GO:0008762; GO:0050660
ST47_g6031	PHI:465	KIN2	AAB63337	TX:5270	Ustilago maydis	Reduced virulence	7e-50	ATP binding [GO:0005524]; kinesin complex [GO:0005871]; microtubule [GO:0005874]; microtubule-based movement [GO:0007018]; microtubule motor activity [GO:0003777]	microtubule-based movement [GO:0007018]; microtubule motor activity [GO:0003777]	ATP binding [GO:0005524]; microtubule motor activity [GO:0003777]	kinesin complex [GO:0005871]; microtubule [GO:0005874]	GO:0005524; GO:0005871; GO:0005874; GO:0003777; GO:0007018
ST47_g6040	PHI:2549	MAK5	Q4WMS3	746128	Aspergillus fumigatus	Mixed outcome	6e-45	ATP binding [GO:0005524]; helicase activity [GO:0004386]; RNA binding [GO:0003723]	helicase activity [GO:0004386]	ATP binding [GO:0005524]; helicase activity [GO:0004386]; RNA binding [GO:0003723]	-	GO:0005524; GO:0003723; GO:0004386
ST47_g6042	PHI:2092	Cch1	MGG_05643	148305	Magnaporthe oryzae (related: Magnaporthe grisea)	Reduced virulence	0	calcium channel activity [GO:0005262]; calcium ion binding [GO:0005509]; endoplasmic reticulum [GO:0005783]; integral component of membrane [GO:0016021]; plasma membrane [GO:0005886]; positive regulation of calcium-mediated signaling [GO:0050850]; positive regulation of phosphoprotein phosphatase activity [GO:0032516]; voltage-gated ion channel activity [GO:0005244]	calcium channel activity [GO:0005262]; positive regulation of calcium-mediated signaling [GO:0050850]; positive regulation of phosphoprotein phosphatase activity [GO:0032516]; voltage-gated ion channel activity [GO:0005244]	calcium channel activity [GO:0005262]; calcium ion binding [GO:0005509]; voltage-gated ion channel activity [GO:0005244]	endoplasmic reticulum [GO:0005783]; integral component of membrane [GO:0016021]; plasma membrane [GO:0005886]	GO:0005262; GO:0005509; GO:0005783; GO:0016021; GO:0005886; GO:0050850; GO:0032516; GO:0005244
ST47_g6053	PHI:1462	GzCCAAT002	I1RC79	5518	Gibberella zeae (related: Fusarium graminearum)	Reduced virulence	2e-40	nucleus [GO:0005634]; sequence-specific DNA binding [GO:0043565]	-	sequence-specific DNA binding [GO:0043565]	nucleus [GO:0005634]	GO:0005634; GO:0043565
ST47_g6056	PHI:212	COS1/CHIK1	AAC23929	TX:5476	Candida albicans	Reduced virulence	4e-21	membrane [GO:0016020]; phosphorelay sensor kinase activity [GO:0000155]	phosphorelay sensor kinase activity [GO:0000155]	phosphorelay sensor kinase activity [GO:0000155]	membrane [GO:0016020]	GO:0016020; GO:0000155
ST47_g6057	PHI:485	FTR1	AAF69680	TX:5476	Candida albicans	Loss of pathogenicity	6e-103	high-affinity iron ion transmembrane transport [GO:0006827]; high-affinity iron permease complex [GO:0033573]; iron ion transmembrane transporter activity [GO:0005381]	high-affinity iron ion transmembrane transport [GO:0006827]; iron ion transmembrane transporter activity [GO:0005381]	iron ion transmembrane transporter activity [GO:0005381]	high-affinity iron permease complex [GO:0033573]	GO:0006827; GO:0033573; GO:0005381
ST47_g6060	PHI:510	CaNAG3	EAK93097	TX:5476	Candida albicans	Reduced virulence	2e-65	integral component of membrane [GO:0016021]; transmembrane transport [GO:0055085]	transmembrane transport [GO:0055085]	-	integral component of membrane [GO:0016021]	GO:0016021; GO:0055085
ST47_g6070	PHI:1050	CTB8	ABK64185	TX:29003	Cercospora nicotianae	Reduced virulence	7e-15	aflatoxin biosynthetic process [GO:0045122]; DNA binding [GO:0003677]; nucleus [GO:0005634]; regulation of transcription, DNA-templated [GO:0006355]	aflatoxin biosynthetic process [GO:0045122]; regulation of transcription, DNA-templated [GO:0006355]	DNA binding [GO:0003677]	nucleus [GO:0005634]	GO:0003677; GO:0045122; GO:0005634; GO:0006355
ST47_g6074	PHI:2329	CTB4	A0ST42	29003	Cercospora nicotianae	Reduced virulence	2e-103	integral component of membrane [GO:0016021]; transmembrane transport [GO:0055085]	transmembrane transport [GO:0055085]	-	integral component of membrane [GO:0016021]	GO:0016021; GO:0055085
ST47_g6075	PHI:157	TOXF	AAD45321	TX:5017	Cochliobolus carbonum	Loss of pathogenicity	5e-22	branched-chain amino acid biosynthetic process [GO:0009082]; L-isoleucine transaminase activity [GO:0052656]; L-leucine transaminase activity [GO:0052654]; L-valine transaminase activity [GO:0052655]	branched-chain amino acid biosynthetic process [GO:0009082]; L-isoleucine transaminase activity [GO:0052656]; L-leucine transaminase activity [GO:0052654]; L-valine transaminase activity [GO:0052655]	L-isoleucine transaminase activity [GO:0052656]; L-leucine transaminase activity [GO:0052654]; L-valine transaminase activity [GO:0052655]	-	GO:0052656; GO:0052654; GO:0052655; GO:0009082
ST47_g6077	PHI:286	CLC-A	AAO73005	TX:5207	Cryptococcus neoformans	Reduced virulence	3e-87	integral component of membrane [GO:0016021]; voltage-gated chloride channel activity [GO:0005247]	voltage-gated chloride channel activity [GO:0005247]	voltage-gated chloride channel activity [GO:0005247]	integral component of membrane [GO:0016021]	GO:0016021; GO:0005247
ST47_g6083	PHI:280	CCN1	AAG36938	TX:5207	Cryptococcus neoformans	Reduced virulence	0	chromatin [GO:0000785]; chromatin binding [GO:0003682]; cis assembly of pre-catalytic spliceosome [GO:0000354]; DNA replication initiation [GO:0006270]; DNA replication origin binding [GO:0003688]; Prp19 complex [GO:0000974]; U2-type catalytic step 1 spliceosome [GO:0071006]; U2-type catalytic step 2 spliceosome [GO:0071007]; U2-type post-mRNA release spliceosomal complex [GO:0071008]; U2-type pr…	cis assembly of pre-catalytic spliceosome [GO:0000354]; DNA replication initiation [GO:0006270]	chromatin binding [GO:0003682]; DNA replication origin binding [GO:0003688]	chromatin [GO:0000785]; Prp19 complex [GO:0000974]; U2-type catalytic step 1 spliceosome [GO:0071006]; U2-type catalytic step 2 spliceosome [GO:0071007]; U2-type post-mRNA release spliceosomal complex [GO:0071008]; U2-type prespliceosome [GO:0071004]	GO:0006270; GO:0003688; GO:0000974; GO:0071006; GO:0071007; GO:0071008; GO:0071004; GO:0000785; GO:0003682; GO:0000354
ST47_g6094	PHI:393	CpCOT1	CAH04535	TX:5111	Claviceps purpurea	Loss of pathogenicity	0	ATP binding [GO:0005524]; budding cell apical bud growth [GO:0007118]; cell cortex of cell tip [GO:0051285]; cell separation after cytokinesis [GO:0000920]; cellular bud neck [GO:0005935]; cellular bud tip [GO:0005934]; cellular response to osmotic stress [GO:0071470]; cortical actin cytoskeleton stabilization [GO:0033109]; cytosol [GO:0005829]; establishment or maintenance of actin cytoskeleton …	budding cell apical bud growth [GO:0007118]; cell separation after cytokinesis [GO:0000920]; cellular response to osmotic stress [GO:0071470]; cortical actin cytoskeleton stabilization [GO:0033109]; establishment or maintenance of actin cytoskeleton polarity [GO:0030950]; establishment or maintenance of bipolar cell polarity regulating cell shape [GO:0061246]; fungal-type cell wall assembly [GO:0…	ATP binding [GO:0005524]; protein serine/threonine kinase activity [GO:0004674]	cell cortex of cell tip [GO:0051285]; cellular bud neck [GO:0005935]; cellular bud tip [GO:0005934]; cytosol [GO:0005829]; incipient cellular bud site [GO:0000131]; mating projection tip [GO:0043332]; nucleus [GO:0005634]	GO:0005524; GO:0007118; GO:0051285; GO:0000920; GO:0005935; GO:0005934; GO:0071470; GO:0033109; GO:0005829; GO:0030950; GO:0061246; GO:0071940; GO:0000131; GO:0097248; GO:0043332; GO:0000226; GO:0005634; GO:0051518; GO:0004674; GO:0010389; GO:2000100; GO:0060237
ST47_g6098	PHI:2321	SidI	Q4WR83	746128	Aspergillus fumigatus	Reduced virulence	6e-15	catalytic activity [GO:0003824]	catalytic activity [GO:0003824]	catalytic activity [GO:0003824]	-	GO:0003824
ST47_g6102	PHI:2431	ACTT2	C9K1M7	5599	Alternaria alternata	Reduced virulence	4e-29	-	-	-	-	-
ST47_g6105	PHI:862	ClaSSD1	BAE66713	TX:5462	Colletotrichum lagenarium	Loss of pathogenicity	2e-72	-	-	-	-	-
ST47_g6109	PHI:2205	JmjC domain-containing protein 5 [GH10 family]	MGG_01543	148305	Magnaporthe oryzae (related: Magnaporthe grisea)	Reduced virulence	2e-12	-	-	-	-	-
ST47_g6119	PHI:2240	Srt1	Q4PBY9	5270	Ustilago maydis	reduced virulence	4e-29	integral component of membrane [GO:0016021]; substrate-specific transmembrane transporter activity [GO:0022891]	substrate-specific transmembrane transporter activity [GO:0022891]	substrate-specific transmembrane transporter activity [GO:0022891]	integral component of membrane [GO:0016021]	GO:0016021; GO:0022891
ST47_g6127	PHI:404	PTH11	AAD30436	TX:318829	Magnaporthe oryzae	Reduced virulence	2e-35	-	-	-	-	-
ST47_g6176	PHI:2397	ChSte11	C6L683	5016	Cochliobolus heterostrophus	Loss of pathogenicity	7e-14	ATP binding [GO:0005524]; protein serine/threonine kinase activity [GO:0004674]	protein serine/threonine kinase activity [GO:0004674]	ATP binding [GO:0005524]; protein serine/threonine kinase activity [GO:0004674]	-	GO:0005524; GO:0004674
ST47_g6177	PHI:2357	CYP52X1	E2EAF6	475271	Beauveria bassiana	Reduced virulence	0	heme binding [GO:0020037]; iron ion binding [GO:0005506]; oxidoreductase activity, acting on paired donors, with incorporation or reduction of molecular oxygen, reduced flavin or flavoprotein as one donor, and incorporation of one atom of oxygen [GO:0016712]	oxidoreductase activity, acting on paired donors, with incorporation or reduction of molecular oxygen, reduced flavin or flavoprotein as one donor, and incorporation of one atom of oxygen [GO:0016712]	heme binding [GO:0020037]; iron ion binding [GO:0005506]; oxidoreductase activity, acting on paired donors, with incorporation or reduction of molecular oxygen, reduced flavin or flavoprotein as one donor, and incorporation of one atom of oxygen [GO:0016712]	-	GO:0020037; GO:0005506; GO:0016712
ST47_g6184	PHI:144	CHT42	AAC05829	TX:29875	Trichoderma virens	Reduced virulence	1e-122	carbohydrate metabolic process [GO:0005975]; chitinase activity [GO:0004568]; chitin catabolic process [GO:0006032]	carbohydrate metabolic process [GO:0005975]; chitinase activity [GO:0004568]; chitin catabolic process [GO:0006032]	chitinase activity [GO:0004568]	-	GO:0005975; GO:0006032; GO:0004568
ST47_g6189	PHI:367	MRB1	AAT81148	TX:5270	Ustilago maydis	Reduced virulence	8e-33	mitochondrial matrix [GO:0005759]	-	-	mitochondrial matrix [GO:0005759]	GO:0005759
ST47_g6196	PHI:2368	bac	Q9P880	40559	Botrytis cinerea	Reduced virulence	6e-09	-	-	-	-	-
ST47_g6204	PHI:511	CaNAG4	EAK93098	TX:5476	Candida albicans	Reduced virulence	1e-50	integral component of membrane [GO:0016021]; transmembrane transport [GO:0055085]	transmembrane transport [GO:0055085]	-	integral component of membrane [GO:0016021]	GO:0016021; GO:0055085
ST47_g6207	PHI:2322	SidH	Q4WF54	746128	Aspergillus fumigatus	Reduced virulence	1e-22	catalytic activity [GO:0003824]	catalytic activity [GO:0003824]	catalytic activity [GO:0003824]	-	GO:0003824
ST47_g6210	PHI:854	um01947	EAK82380	TX:5270	Ustilago maydis	Reduced virulence	6e-10	allantoin catabolic process [GO:0000256]; cytosol [GO:0005829]; nucleus [GO:0005634]; ureidoglycolate hydrolase activity [GO:0004848]; ureidoglycolate lyase activity [GO:0050385]	allantoin catabolic process [GO:0000256]; ureidoglycolate hydrolase activity [GO:0004848]; ureidoglycolate lyase activity [GO:0050385]	ureidoglycolate hydrolase activity [GO:0004848]; ureidoglycolate lyase activity [GO:0050385]	cytosol [GO:0005829]; nucleus [GO:0005634]	GO:0000256; GO:0005829; GO:0005634; GO:0004848; GO:0050385
ST47_g6214	PHI:2553	VPS4	Q5AG40	5476	Candida albicans	Loss of pathogenicity	0	ATP binding [GO:0005524]	-	ATP binding [GO:0005524]	-	GO:0005524
ST47_g6219	PHI:1317	GzBrom002	I1RQE9	5518	Gibberella zeae (related: Fusarium graminearum)	Reduced virulence	0	-	-	-	-	-
ST47_g6223	PHI:423	VAD1	AAV41010	TX:5207	Cryptococcus neoformans	Reduced virulence	0	ATP binding [GO:0005524]; helicase activity [GO:0004386]; nucleic acid binding [GO:0003676]	helicase activity [GO:0004386]	ATP binding [GO:0005524]; helicase activity [GO:0004386]; nucleic acid binding [GO:0003676]	-	GO:0005524; GO:0004386; GO:0003676
ST47_g6239	PHI:2315	ChLae1	G4XKY9	5016	Cochliobolus heterostrophus	Mixed outcome	2e-22	-	-	-	-	-
ST47_g6246	PHI:443	CBL1	I1RE58	TX:5518	Fusarium graminearum	Reduced virulence	3e-10	catalytic activity [GO:0003824]; cytosol [GO:0005829]; pyridoxal phosphate binding [GO:0030170]	catalytic activity [GO:0003824]	catalytic activity [GO:0003824]; pyridoxal phosphate binding [GO:0030170]	cytosol [GO:0005829]	GO:0003824; GO:0005829; GO:0030170
ST47_g6248	PHI:1193	(Sc Sky1)	I1RGD6	5518	Gibberella zeae (related: Fusarium graminearum)	Reduced virulence	7e-19	ATP binding [GO:0005524]; protein kinase activity [GO:0004672]	protein kinase activity [GO:0004672]	ATP binding [GO:0005524]; protein kinase activity [GO:0004672]	-	GO:0005524; GO:0004672
ST47_g6259	PHI:799	MGG_03530	EDJ94565	TX:318829	Magnaporthe oryzae	Reduced virulence	0	-	-	-	-	-
ST47_g6287	PHI:522	GAS1	AAX78216	TX:5507	Fusarium oxysporum	Reduced virulence	5e-170	anchored component of membrane [GO:0031225]; carbohydrate metabolic process [GO:0005975]; plasma membrane [GO:0005886]; transferase activity [GO:0016740]	carbohydrate metabolic process [GO:0005975]; transferase activity [GO:0016740]	transferase activity [GO:0016740]	anchored component of membrane [GO:0031225]; plasma membrane [GO:0005886]	GO:0031225; GO:0005975; GO:0005886; GO:0016740
ST47_g6289	PHI:2248	Als1	Q1L2E2	13684	Phaeosphaeria nodorum (related: Stagonospora nodorum)	Mixed outcome	2e-15	pyridoxal phosphate binding [GO:0030170]; serine C-palmitoyltransferase activity [GO:0004758]; sphingolipid biosynthetic process [GO:0030148]; SPOTS complex [GO:0035339]	serine C-palmitoyltransferase activity [GO:0004758]; sphingolipid biosynthetic process [GO:0030148]	pyridoxal phosphate binding [GO:0030170]; serine C-palmitoyltransferase activity [GO:0004758]	SPOTS complex [GO:0035339]	GO:0035339; GO:0030170; GO:0004758; GO:0030148
ST47_g6291	PHI:219	LIG4	CAA64457	TX:5476	Candida albicans	Reduced virulence	3e-11	ATP binding [GO:0005524]; DNA binding [GO:0003677]; DNA biosynthetic process [GO:0071897]; DNA ligase (ATP) activity [GO:0003910]; DNA ligation involved in DNA repair [GO:0051103]; DNA recombination [GO:0006310]; DNA replication [GO:0006260]; nucleus [GO:0005634]	DNA biosynthetic process [GO:0071897]; DNA ligase (ATP) activity [GO:0003910]; DNA ligation involved in DNA repair [GO:0051103]; DNA recombination [GO:0006310]; DNA replication [GO:0006260]	ATP binding [GO:0005524]; DNA binding [GO:0003677]; DNA ligase (ATP) activity [GO:0003910]	nucleus [GO:0005634]	GO:0005524; GO:0003677; GO:0071897; GO:0003910; GO:0051103; GO:0006310; GO:0006260; GO:0005634
ST47_g6301	PHI:208	CaNAG5	BAB43816	TX:5476	Candida albicans	Reduced virulence	1e-16	ATP binding [GO:0005524]; glycolytic process [GO:0006096]; hexokinase activity [GO:0004396]	glycolytic process [GO:0006096]; hexokinase activity [GO:0004396]	ATP binding [GO:0005524]; hexokinase activity [GO:0004396]	-	GO:0005524; GO:0006096; GO:0004396
ST47_g6307	PHI:211	CaTUP1	AAB63195	TX:5476	Candida albicans	Reduced virulence	2e-23	nucleus [GO:0005634]; regulation of transcription, DNA-templated [GO:0006355]	regulation of transcription, DNA-templated [GO:0006355]	-	nucleus [GO:0005634]	GO:0005634; GO:0006355
ST47_g6328	PHI:668	GNO1	AAP41027	TX:178876	Cryptococcus neoformans	Reduced virulence	1e-17	oxidoreductase activity [GO:0016491]; zinc ion binding [GO:0008270]	oxidoreductase activity [GO:0016491]	oxidoreductase activity [GO:0016491]; zinc ion binding [GO:0008270]	-	GO:0016491; GO:0008270
ST47_g6344	PHI:2301	CHS7	B5M4A8	148305	Magnaporthe oryzae (related: Magnaporthe grisea)	Reduced virulence	0	transferase activity, transferring hexosyl groups [GO:0016758]	transferase activity, transferring hexosyl groups [GO:0016758]	transferase activity, transferring hexosyl groups [GO:0016758]	-	GO:0016758
ST47_g6347	PHI:2302	CHS5	G4XVC0	148305	Magnaporthe oryzae (related: Magnaporthe grisea)	Loss of pathogenicity	0	ATP binding [GO:0005524]; DNA binding [GO:0003677]; heme binding [GO:0020037]; motor activity [GO:0003774]; myosin complex [GO:0016459]; transferase activity, transferring hexosyl groups [GO:0016758]	motor activity [GO:0003774]; transferase activity, transferring hexosyl groups [GO:0016758]	ATP binding [GO:0005524]; DNA binding [GO:0003677]; heme binding [GO:0020037]; motor activity [GO:0003774]; transferase activity, transferring hexosyl groups [GO:0016758]	myosin complex [GO:0016459]	GO:0005524; GO:0003677; GO:0020037; GO:0003774; GO:0016459; GO:0016758
ST47_g6348	PHI:390	WdCHS5	AAL79830	TX:5970	Wangiella (Exophiala) dermatitidis	Reduced virulence	0	ATP binding [GO:0005524]; DNA binding [GO:0003677]; heme binding [GO:0020037]; motor activity [GO:0003774]; myosin complex [GO:0016459]; transferase activity, transferring hexosyl groups [GO:0016758]	motor activity [GO:0003774]; transferase activity, transferring hexosyl groups [GO:0016758]	ATP binding [GO:0005524]; DNA binding [GO:0003677]; heme binding [GO:0020037]; motor activity [GO:0003774]; transferase activity, transferring hexosyl groups [GO:0016758]	myosin complex [GO:0016459]	GO:0005524; GO:0003677; GO:0020037; GO:0003774; GO:0016459; GO:0016758
ST47_g6370	PHI:59	THR1	BAA18962	TX:5462	Colletotrichum lagenarium	Reduced virulence	2e-12	cytosol [GO:0005829]; DNA replication origin binding [GO:0003688]; G1/S transition of mitotic cell cycle [GO:0000082]; G2/M transition of mitotic cell cycle [GO:0000086]; negative regulation of DNA endoreduplication [GO:0032876]; nuclear SCF ubiquitin ligase complex [GO:0043224]; protein ubiquitination involved in ubiquitin-dependent protein catabolic process [GO:0042787]; SCF-dependent proteasom…	G1/S transition of mitotic cell cycle [GO:0000082]; G2/M transition of mitotic cell cycle [GO:0000086]; negative regulation of DNA endoreduplication [GO:0032876]; protein ubiquitination involved in ubiquitin-dependent protein catabolic process [GO:0042787]; SCF-dependent proteasomal ubiquitin-dependent protein catabolic process [GO:0031146]; ubiquitin-protein transferase activity [GO:0004842]	DNA replication origin binding [GO:0003688]; ubiquitin-protein transferase activity [GO:0004842]	cytosol [GO:0005829]; nuclear SCF ubiquitin ligase complex [GO:0043224]	GO:0003688; GO:0000082; GO:0000086; GO:0031146; GO:0005829; GO:0032876; GO:0043224; GO:0042787; GO:0004842
ST47_g6377	PHI:513	ARN1 (related: SIT1)	EAK97011	TX:5476	Candida albicans	Reduced virulence	5e-44	integral component of membrane [GO:0016021]; transmembrane transport [GO:0055085]	transmembrane transport [GO:0055085]	-	integral component of membrane [GO:0016021]	GO:0016021; GO:0055085
ST47_g6382	PHI:504	LEU2	CAA42366	TX:4932	Saccharomyces cerevisiae	Reduced virulence	2e-42	magnesium ion binding [GO:0000287]; NAD binding [GO:0051287]; oxidoreductase activity, acting on the CH-OH group of donors, NAD or NADP as acceptor [GO:0016616]	oxidoreductase activity, acting on the CH-OH group of donors, NAD or NADP as acceptor [GO:0016616]	magnesium ion binding [GO:0000287]; NAD binding [GO:0051287]; oxidoreductase activity, acting on the CH-OH group of donors, NAD or NADP as acceptor [GO:0016616]	-	GO:0051287; GO:0000287; GO:0016616
ST47_g6384	PHI:504	LEU2	CAA42366	TX:4932	Saccharomyces cerevisiae	Reduced virulence	5e-30	glutamate biosynthetic process [GO:0006537]; isocitrate dehydrogenase (NAD+) activity [GO:0004449]; isocitrate metabolic process [GO:0006102]; magnesium ion binding [GO:0000287]; mitochondrial isocitrate dehydrogenase complex (NAD+) [GO:0005962]; NAD binding [GO:0051287]; tricarboxylic acid cycle [GO:0006099]	glutamate biosynthetic process [GO:0006537]; isocitrate dehydrogenase (NAD+) activity [GO:0004449]; isocitrate metabolic process [GO:0006102]; tricarboxylic acid cycle [GO:0006099]	isocitrate dehydrogenase (NAD+) activity [GO:0004449]; magnesium ion binding [GO:0000287]; NAD binding [GO:0051287]	mitochondrial isocitrate dehydrogenase complex (NAD+) [GO:0005962]	GO:0051287; GO:0006537; GO:0004449; GO:0006102; GO:0000287; GO:0005962; GO:0006099
ST47_g6405	PHI:574	BCG3	BAD93277	TX:40559	Botrytis cinerea	Reduced virulence	0	adenylate cyclase-activating G-protein coupled receptor signaling pathway [GO:0007189]; GTPase activity [GO:0003924]; GTP binding [GO:0005525]; signal transducer activity [GO:0004871]	adenylate cyclase-activating G-protein coupled receptor signaling pathway [GO:0007189]; GTPase activity [GO:0003924]; signal transducer activity [GO:0004871]	GTPase activity [GO:0003924]; GTP binding [GO:0005525]; signal transducer activity [GO:0004871]	-	GO:0005525; GO:0003924; GO:0007189; GO:0004871
ST47_g6406	PHI:2365	Hog1	Q4W6D3	5016	Cochliobolus heterostrophus	Reduced virulence	0	ATP binding [GO:0005524]; cellular response to cation stress [GO:0071473]; chromatin binding [GO:0003682]; cytosol [GO:0005829]; G1 cell cycle arrest in response to nitrogen starvation [GO:0071849]; hyperosmotic response [GO:0006972]; MAPK cascade in response to starvation [GO:1990263]; MAP kinase activity involved in osmosensory signaling pathway [GO:0038079]; mitotic cell cycle arrest in respon…	cellular response to cation stress [GO:0071473]; G1 cell cycle arrest in response to nitrogen starvation [GO:0071849]; hyperosmotic response [GO:0006972]; MAPK cascade in response to starvation [GO:1990263]; MAP kinase activity involved in osmosensory signaling pathway [GO:0038079]; mitotic cell cycle arrest in response to nitrogen starvation [GO:0030996]; mRNA export from nucleus in response to …	ATP binding [GO:0005524]; chromatin binding [GO:0003682]; MAP kinase activity involved in osmosensory signaling pathway [GO:0038079]	cytosol [GO:0005829]; nucleus [GO:0005634]	GO:0005524; GO:0071849; GO:0038079; GO:1990263; GO:0071473; GO:0003682; GO:0005829; GO:0006972; GO:0031990; GO:0030996; GO:0005634; GO:0010971; GO:0036283; GO:0061393; GO:0036091; GO:0051101; GO:1900391; GO:1900528; GO:0010847; GO:0010848; GO:0035065; GO:1902629; GO:0033262; GO:0010520; GO:0070321; GO:0043557; GO:0043556; GO:0046685; GO:0034063; GO:0035617
ST47_g6417	PHI:1648	GzWing020	I1RWP1	5518	Gibberella zeae (related: Fusarium graminearum)	Reduced virulence	0	actomyosin contractile ring assembly [GO:0000915]; actomyosin contractile ring contraction [GO:0000916]; ATP binding [GO:0005524]; cellular bud neck contractile ring [GO:0000142]; incipient cellular bud site [GO:0000131]; motor activity [GO:0003774]; myosin II complex [GO:0016460]	actomyosin contractile ring assembly [GO:0000915]; actomyosin contractile ring contraction [GO:0000916]; motor activity [GO:0003774]	ATP binding [GO:0005524]; motor activity [GO:0003774]	cellular bud neck contractile ring [GO:0000142]; incipient cellular bud site [GO:0000131]; myosin II complex [GO:0016460]	GO:0005524; GO:0000915; GO:0000916; GO:0000142; GO:0000131; GO:0003774; GO:0016460
ST47_g6418	PHI:330	BcSOD1	CAD88591	TX:40559	Botrytis cinerea	Reduced virulence	1e-89	metal ion binding [GO:0046872]; superoxide dismutase activity [GO:0004784]	superoxide dismutase activity [GO:0004784]	metal ion binding [GO:0046872]; superoxide dismutase activity [GO:0004784]	-	GO:0046872; GO:0004784
ST47_g6420	PHI:2022	BUF1	MGG_02252	148305	Magnaporthe oryzae (related: Magnaporthe grisea)	Loss of pathogenicity	3e-15	oxidoreductase activity [GO:0016491]	oxidoreductase activity [GO:0016491]	oxidoreductase activity [GO:0016491]	-	GO:0016491
ST47_g6438	PHI:2042	ABC3	Q3Y5V5	148305	Magnaporthe oryzae (related: Magnaporthe grisea)	Loss of pathogenicity	3e-59	ATPase activity, coupled to transmembrane movement of substances [GO:0042626]; ATP binding [GO:0005524]; integral component of membrane [GO:0016021]	ATPase activity, coupled to transmembrane movement of substances [GO:0042626]	ATPase activity, coupled to transmembrane movement of substances [GO:0042626]; ATP binding [GO:0005524]	integral component of membrane [GO:0016021]	GO:0005524; GO:0042626; GO:0016021
ST47_g6456	PHI:2081	Moatg15	MGG_12828	148305	Magnaporthe oryzae (related: Magnaporthe grisea)	Loss of pathogenicity	2e-128	hydrolase activity [GO:0016787]; lipid metabolic process [GO:0006629]	hydrolase activity [GO:0016787]; lipid metabolic process [GO:0006629]	hydrolase activity [GO:0016787]	-	GO:0016787; GO:0006629
ST47_g6463	PHI:112	MAK1	AAC49410	TX:140110	Nectria haematococca (related: Fusarium solani)	Reduced virulence	1e-22	oxidoreductase activity [GO:0016491]	oxidoreductase activity [GO:0016491]	oxidoreductase activity [GO:0016491]	-	GO:0016491
ST47_g6464	PHI:438	BcBOT1 (related: CND5)	AAQ16576	TX:40559	Botrytis cinerea	Reduced virulence	4e-41	heme binding [GO:0020037]; iron ion binding [GO:0005506]; methyltransferase activity [GO:0008168]; monooxygenase activity [GO:0004497]; oxidoreductase activity, acting on paired donors, with incorporation or reduction of molecular oxygen [GO:0016705]	methyltransferase activity [GO:0008168]; monooxygenase activity [GO:0004497]; oxidoreductase activity, acting on paired donors, with incorporation or reduction of molecular oxygen [GO:0016705]	heme binding [GO:0020037]; iron ion binding [GO:0005506]; methyltransferase activity [GO:0008168]; monooxygenase activity [GO:0004497]; oxidoreductase activity, acting on paired donors, with incorporation or reduction of molecular oxygen [GO:0016705]	-	GO:0020037; GO:0005506; GO:0008168; GO:0004497; GO:0016705
ST47_g6473	PHI:2042	ABC3	Q3Y5V5	148305	Magnaporthe oryzae (related: Magnaporthe grisea)	Loss of pathogenicity	5e-111	ATPase activity, coupled to transmembrane movement of substances [GO:0042626]; ATP binding [GO:0005524]; integral component of membrane [GO:0016021]	ATPase activity, coupled to transmembrane movement of substances [GO:0042626]	ATPase activity, coupled to transmembrane movement of substances [GO:0042626]; ATP binding [GO:0005524]	integral component of membrane [GO:0016021]	GO:0005524; GO:0042626; GO:0016021
ST47_g6491	PHI:441	BTP1	CAE55153	TX:40559	Botrytis cinerea	Reduced virulence	5e-08	-	-	-	-	-
ST47_g6496	PHI:1201	(Bud32)	Q4HYC1	5518	Gibberella zeae (related: Fusarium graminearum)	Reduced virulence	2e-76	ATP binding [GO:0005524]; cellular bud site selection [GO:0000282]; cytosol [GO:0005829]; EKC/KEOPS complex [GO:0000408]; nucleus [GO:0005634]; positive regulation of transcription from RNA polymerase II promoter [GO:0045944]; protein serine/threonine kinase activity [GO:0004674]; telomere maintenance via recombination [GO:0000722]; threonylcarbamoyladenosine metabolic process [GO:0070525]	cellular bud site selection [GO:0000282]; positive regulation of transcription from RNA polymerase II promoter [GO:0045944]; protein serine/threonine kinase activity [GO:0004674]; telomere maintenance via recombination [GO:0000722]; threonylcarbamoyladenosine metabolic process [GO:0070525]	ATP binding [GO:0005524]; protein serine/threonine kinase activity [GO:0004674]	cytosol [GO:0005829]; EKC/KEOPS complex [GO:0000408]; nucleus [GO:0005634]	GO:0005524; GO:0000408; GO:0000282; GO:0005829; GO:0005634; GO:0045944; GO:0004674; GO:0000722; GO:0070525
ST47_g6503	PHI:2227	pao	D4III8	5270	Ustilago maydis	Mixed outcome	5e-22	cytoplasm [GO:0005737]; pantothenate biosynthetic process [GO:0015940]; polyamine catabolic process [GO:0006598]; polyamine oxidase activity [GO:0046592]	pantothenate biosynthetic process [GO:0015940]; polyamine catabolic process [GO:0006598]; polyamine oxidase activity [GO:0046592]	polyamine oxidase activity [GO:0046592]	cytoplasm [GO:0005737]	GO:0005737; GO:0015940; GO:0006598; GO:0046592
ST47_g6510	PHI:364	MIT1	EAK95175	TX:5476	Candida albicans	Reduced virulence	6e-45	-	-	-	-	-
ST47_g6515	PHI:55	PKS1	AAB08104	TX:5016	Cochliobolus heterostrophus	Reduced virulence	0	oxidoreductase activity [GO:0016491]; transferase activity [GO:0016740]; zinc ion binding [GO:0008270]	oxidoreductase activity [GO:0016491]; transferase activity [GO:0016740]	oxidoreductase activity [GO:0016491]; transferase activity [GO:0016740]; zinc ion binding [GO:0008270]	-	GO:0016491; GO:0016740; GO:0008270
ST47_g6517	PHI:881	MGG_04556	EDJ96020	TX:318829	Magnaporthe oryzae	Reduced virulence	2e-10	oxidoreductase activity [GO:0016491]; zinc ion binding [GO:0008270]	oxidoreductase activity [GO:0016491]	oxidoreductase activity [GO:0016491]; zinc ion binding [GO:0008270]	-	GO:0016491; GO:0008270
ST47_g6518	PHI:1047	CTB6	ABK64183	TX:29003	Cercospora nicotianae	Reduced virulence	3e-14	catalytic activity [GO:0003824]; coenzyme binding [GO:0050662]	catalytic activity [GO:0003824]	catalytic activity [GO:0003824]; coenzyme binding [GO:0050662]	-	GO:0003824; GO:0050662
ST47_g6524	PHI:1921	GzZC236	I1RCH8	5518	Gibberella zeae (related: Fusarium graminearum)	Reduced virulence	1e-26	DNA binding [GO:0003677]; nucleus [GO:0005634]; sequence-specific DNA binding RNA polymerase II transcription factor activity [GO:0000981]; zinc ion binding [GO:0008270]	sequence-specific DNA binding RNA polymerase II transcription factor activity [GO:0000981]	DNA binding [GO:0003677]; sequence-specific DNA binding RNA polymerase II transcription factor activity [GO:0000981]; zinc ion binding [GO:0008270]	nucleus [GO:0005634]	GO:0003677; GO:0005634; GO:0000981; GO:0008270
ST47_g6538	PHI:1497	GzHMG029	I1RZL9	5518	Gibberella zeae (related: Fusarium graminearum)	Reduced virulence	1e-22	-	-	-	-	-
ST47_g6543	PHI:253	FOS1	AAK27436	TX:5085	Aspergillus fumigatus	Reduced virulence	3e-58	ATP binding [GO:0005524]; membrane [GO:0016020]; phosphorelay sensor kinase activity [GO:0000155]	phosphorelay sensor kinase activity [GO:0000155]	ATP binding [GO:0005524]; phosphorelay sensor kinase activity [GO:0000155]	membrane [GO:0016020]	GO:0005524; GO:0016020; GO:0000155
ST47_g6545	PHI:854	um01947	EAK82380	TX:5270	Ustilago maydis	Reduced virulence	2e-72	allantoicase activity [GO:0004037]; allantoin catabolic process [GO:0000256]	allantoicase activity [GO:0004037]; allantoin catabolic process [GO:0000256]	allantoicase activity [GO:0004037]	-	GO:0004037; GO:0000256
ST47_g6552	PHI:440	PMR1	CAB87245	TX:5476	Candida albicans	Reduced virulence	0	ATP binding [GO:0005524]; calcium-transporting ATPase activity [GO:0005388]; integral component of membrane [GO:0016021]; metal ion binding [GO:0046872]	calcium-transporting ATPase activity [GO:0005388]	ATP binding [GO:0005524]; calcium-transporting ATPase activity [GO:0005388]; metal ion binding [GO:0046872]	integral component of membrane [GO:0016021]	GO:0005524; GO:0005388; GO:0016021; GO:0046872
ST47_g6570	PHI:106	CAT1	AAC39448	TX:5476	Candida albicans	Reduced virulence	6e-158	catalase activity [GO:0004096]; cytosol [GO:0005829]; heme binding [GO:0020037]; hydrogen peroxide catabolic process [GO:0042744]; metal ion binding [GO:0046872]; nucleus [GO:0005634]; response to reactive oxygen species [GO:0000302]	catalase activity [GO:0004096]; hydrogen peroxide catabolic process [GO:0042744]; response to reactive oxygen species [GO:0000302]	catalase activity [GO:0004096]; heme binding [GO:0020037]; metal ion binding [GO:0046872]	cytosol [GO:0005829]; nucleus [GO:0005634]	GO:0004096; GO:0005829; GO:0020037; GO:0042744; GO:0046872; GO:0005634; GO:0000302
ST47_g6577	PHI:2020	Tup1	XP_759427	5270	Ustilago maydis	Mixed outcome	2e-24	-	-	-	-	-
ST47_g6589	PHI:195	VPS34	CAA70254	TX:5476	Candida albicans	Loss of pathogenicity	3e-12	1-phosphatidylinositol 4-kinase activity [GO:0004430]; cellular protein localization [GO:0034613]; nucleus [GO:0005634]; phosphatidylinositol biosynthetic process [GO:0006661]; phosphatidylinositol-mediated signaling [GO:0048015]; trans-Golgi network [GO:0005802]	1-phosphatidylinositol 4-kinase activity [GO:0004430]; cellular protein localization [GO:0034613]; phosphatidylinositol biosynthetic process [GO:0006661]; phosphatidylinositol-mediated signaling [GO:0048015]	1-phosphatidylinositol 4-kinase activity [GO:0004430]	nucleus [GO:0005634]; trans-Golgi network [GO:0005802]	GO:0004430; GO:0034613; GO:0005634; GO:0006661; GO:0048015; GO:0005802
ST47_g6598	PHI:911	um11451	-	TX:5270	Ustilago maydis	Reduced virulence	5e-29	-	-	-	-	-
ST47_g6602	PHI:887	MGG_05174	EDJ95219	TX:318829	Magnaporthe oryzae	Reduced virulence	2e-25	-	-	-	-	-
ST47_g6616	PHI:144	CHT42	AAC05829	TX:29875	Trichoderma virens	Reduced virulence	3e-102	carbohydrate metabolic process [GO:0005975]; chitinase activity [GO:0004568]; chitin catabolic process [GO:0006032]	carbohydrate metabolic process [GO:0005975]; chitinase activity [GO:0004568]; chitin catabolic process [GO:0006032]	chitinase activity [GO:0004568]	-	GO:0005975; GO:0006032; GO:0004568
ST47_g6619	PHI:386	TSA1	AAP68994	TX:5207	Cryptococcus neoformans	Reduced virulence	2e-38	peroxiredoxin activity [GO:0051920]	peroxiredoxin activity [GO:0051920]	peroxiredoxin activity [GO:0051920]	-	GO:0051920
ST47_g6625	PHI:2600	GAT1	Q4WZG4	746128	Aspergillus fumigatus	Mixed outcome	0	-	-	-	-	-
ST47_g6634	PHI:253	FOS1	AAK27436	TX:5085	Aspergillus fumigatus	Reduced virulence	3e-54	membrane [GO:0016020]; phosphorelay sensor kinase activity [GO:0000155]	phosphorelay sensor kinase activity [GO:0000155]	phosphorelay sensor kinase activity [GO:0000155]	membrane [GO:0016020]	GO:0016020; GO:0000155
ST47_g6643	PHI:2544	PAB1	Q4WK03	746128	Aspergillus fumigatus	Mixed outcome	4e-19	dense fibrillar component [GO:0001651]; mitochondrion [GO:0005739]; nucleolus organization [GO:0007000]; nucleotide binding [GO:0000166]; RNA binding [GO:0003723]; rRNA processing [GO:0006364]; single-stranded DNA binding [GO:0003697]	nucleolus organization [GO:0007000]; rRNA processing [GO:0006364]	nucleotide binding [GO:0000166]; RNA binding [GO:0003723]; single-stranded DNA binding [GO:0003697]	dense fibrillar component [GO:0001651]; mitochondrion [GO:0005739]	GO:0003723; GO:0001651; GO:0005739; GO:0007000; GO:0000166; GO:0006364; GO:0003697
ST47_g6649	PHI:1205	(Sc CDC15)	I1RA39	5518	Gibberella zeae (related: Fusarium graminearum)	Reduced virulence	1e-104	actin cortical patch localization [GO:0051666]; actin filament reorganization involved in cell cycle [GO:0030037]; ATP binding [GO:0005524]; budding cell apical bud growth [GO:0007118]; cell cortex of cell tip [GO:0051285]; cell division site [GO:0032153]; cell morphogenesis [GO:0000902]; cellular bud [GO:0005933]; cytosol [GO:0005829]; establishment or maintenance of actin cytoskeleton polarity …	actin cortical patch localization [GO:0051666]; actin filament reorganization involved in cell cycle [GO:0030037]; budding cell apical bud growth [GO:0007118]; cell morphogenesis [GO:0000902]; establishment or maintenance of actin cytoskeleton polarity [GO:0030950]; establishment or maintenance of bipolar cell polarity regulating cell shape [GO:0061246]; fungal-type cell wall organization [GO:003…	ATP binding [GO:0005524]; protein serine/threonine kinase activity [GO:0004674]	cell cortex of cell tip [GO:0051285]; cell division site [GO:0032153]; cellular bud [GO:0005933]; cytosol [GO:0005829]; incipient cellular bud site [GO:0000131]; mating projection tip [GO:0043332]; new mitotic spindle pole body [GO:0071958]	GO:0005524; GO:0051666; GO:0030037; GO:0007118; GO:0051285; GO:0032153; GO:0000902; GO:0005933; GO:0005829; GO:0030950; GO:0061246; GO:0031505; GO:0000131; GO:0043332; GO:0071958; GO:0072697; GO:0004674; GO:2000100
ST47_g6651	PHI:213	CPA1	AAF69795	TX:5207	Cryptococcus neoformans	Reduced virulence	1e-53	peptidyl-prolyl cis-trans isomerase activity [GO:0003755]; protein folding [GO:0006457]	peptidyl-prolyl cis-trans isomerase activity [GO:0003755]; protein folding [GO:0006457]	peptidyl-prolyl cis-trans isomerase activity [GO:0003755]	-	GO:0003755; GO:0006457
ST47_g6652	PHI:2401	CaRING1	G0T3B3	456327	Xanthomonas campestris pv vesicatoria	Mixed outcome	9e-08	zinc ion binding [GO:0008270]	-	zinc ion binding [GO:0008270]	-	GO:0008270
ST47_g6658	PHI:465	KIN2	AAB63337	TX:5270	Ustilago maydis	Reduced virulence	9e-71	ATP binding [GO:0005524]; kinesin complex [GO:0005871]; microtubule [GO:0005874]; microtubule-based movement [GO:0007018]; microtubule motor activity [GO:0003777]	microtubule-based movement [GO:0007018]; microtubule motor activity [GO:0003777]	ATP binding [GO:0005524]; microtubule motor activity [GO:0003777]	kinesin complex [GO:0005871]; microtubule [GO:0005874]	GO:0005524; GO:0005871; GO:0005874; GO:0003777; GO:0007018
ST47_g6669	PHI:59	THR1	BAA18962	TX:5462	Colletotrichum lagenarium	Reduced virulence	3e-06	oxidoreductase activity [GO:0016491]	oxidoreductase activity [GO:0016491]	oxidoreductase activity [GO:0016491]	-	GO:0016491
ST47_g6671	PHI:792	MGG_09250	EDJ97946	TX:318829	Magnaporthe oryzae	Reduced virulence	1e-82	mitochondrion [GO:0005739]; oxidoreductase activity [GO:0016491]	oxidoreductase activity [GO:0016491]	oxidoreductase activity [GO:0016491]	mitochondrion [GO:0005739]	GO:0005739; GO:0016491
ST47_g6680	PHI:2570	CYB2	Q6FM61	5478	Candida glabrata	Reduced virulence	5e-12	cytosol [GO:0005829]; heme binding [GO:0020037]; nucleus [GO:0005634]; succinate dehydrogenase activity [GO:0000104]	succinate dehydrogenase activity [GO:0000104]	heme binding [GO:0020037]; succinate dehydrogenase activity [GO:0000104]	cytosol [GO:0005829]; nucleus [GO:0005634]	GO:0005829; GO:0020037; GO:0005634; GO:0000104
ST47_g6685	PHI:2453	Snt2	D9J222	61369	Fusarium oxysporum f.sp. melonis	Reduced virulence	0	chromatin binding [GO:0003682]; Lid2 complex [GO:0048189]; zinc ion binding [GO:0008270]	-	chromatin binding [GO:0003682]; zinc ion binding [GO:0008270]	Lid2 complex [GO:0048189]	GO:0048189; GO:0003682; GO:0008270
ST47_g6718	PHI:2189	MoGIS2	G4MRA3	148305	Magnaporthe oryzae (related: Magnaporthe grisea)	Reduced virulence	9e-93	cytoplasmic mRNA processing body [GO:0000932]; cytoplasmic stress granule [GO:0010494]; cytosol [GO:0005829]; mRNA binding [GO:0003729]; nucleolus [GO:0005730]; polysomal ribosome [GO:0042788]; positive regulation of translation [GO:0045727]; single-stranded DNA binding [GO:0003697]; translation regulator activity [GO:0045182]; zinc ion binding [GO:0008270]	positive regulation of translation [GO:0045727]; translation regulator activity [GO:0045182]	mRNA binding [GO:0003729]; single-stranded DNA binding [GO:0003697]; translation regulator activity [GO:0045182]; zinc ion binding [GO:0008270]	cytoplasmic mRNA processing body [GO:0000932]; cytoplasmic stress granule [GO:0010494]; cytosol [GO:0005829]; nucleolus [GO:0005730]; polysomal ribosome [GO:0042788]	GO:0000932; GO:0010494; GO:0005829; GO:0003729; GO:0005730; GO:0042788; GO:0045727; GO:0003697; GO:0045182; GO:0008270
ST47_g6721	PHI:509	AFT3	BAB69078	TX:5599	Alternaria alternata	Loss of pathogenicity	5e-80	catalytic activity [GO:0003824]	catalytic activity [GO:0003824]	catalytic activity [GO:0003824]	-	GO:0003824
ST47_g6728	PHI:2119	MST11p	MGG_14847	148305	Magnaporthe oryzae (related: Magnaporthe grisea)	Loss of pathogenicity	2e-21	ATP binding [GO:0005524]; metal ion binding [GO:0046872]; protein serine/threonine kinase activity [GO:0004674]	protein serine/threonine kinase activity [GO:0004674]	ATP binding [GO:0005524]; metal ion binding [GO:0046872]; protein serine/threonine kinase activity [GO:0004674]	-	GO:0005524; GO:0046872; GO:0004674
ST47_g6731	PHI:2240	Srt1	Q4PBY9	5270	Ustilago maydis	reduced virulence	3e-24	integral component of membrane [GO:0016021]; transmembrane transporter activity [GO:0022857]	transmembrane transporter activity [GO:0022857]	transmembrane transporter activity [GO:0022857]	integral component of membrane [GO:0016021]	GO:0016021; GO:0022857
ST47_g6734	PHI:510	CaNAG3	EAK93097	TX:5476	Candida albicans	Reduced virulence	1e-18	integral component of membrane [GO:0016021]; transmembrane transport [GO:0055085]	transmembrane transport [GO:0055085]	-	integral component of membrane [GO:0016021]	GO:0016021; GO:0055085
ST47_g6739	PHI:2017	COM1	MGG_01215	148305	Magnaporthe oryzae (related: Magnaporthe grisea)	Reduced virulence	9e-16	-	-	-	-	-
ST47_g6741	PHI:2240	Srt1	Q4PBY9	5270	Ustilago maydis	reduced virulence	3e-28	integral component of membrane [GO:0016021]; substrate-specific transmembrane transporter activity [GO:0022891]	substrate-specific transmembrane transporter activity [GO:0022891]	substrate-specific transmembrane transporter activity [GO:0022891]	integral component of membrane [GO:0016021]	GO:0016021; GO:0022891
ST47_g6745	PHI:2200	MoSLN1	G4MV04	148305	Magnaporthe oryzae (related: Magnaporthe grisea)	Loss of pathogenicity	0	histidine phosphotransfer kinase activity [GO:0009927]; integral component of plasma membrane [GO:0005887]; negative regulation of protein kinase activity [GO:0006469]; osmosensor activity [GO:0005034]; osmosensory signaling via phosphorelay pathway [GO:0007234]; phosphorelay sensor kinase activity [GO:0000155]; protein autophosphorylation [GO:0046777]	histidine phosphotransfer kinase activity [GO:0009927]; negative regulation of protein kinase activity [GO:0006469]; osmosensor activity [GO:0005034]; osmosensory signaling via phosphorelay pathway [GO:0007234]; phosphorelay sensor kinase activity [GO:0000155]; protein autophosphorylation [GO:0046777]	histidine phosphotransfer kinase activity [GO:0009927]; osmosensor activity [GO:0005034]; phosphorelay sensor kinase activity [GO:0000155]	integral component of plasma membrane [GO:0005887]	GO:0009927; GO:0005887; GO:0006469; GO:0005034; GO:0007234; GO:0000155; GO:0046777
ST47_g6748	PHI:253	FOS1	AAK27436	TX:5085	Aspergillus fumigatus	Reduced virulence	2e-31	membrane [GO:0016020]; phosphorelay sensor kinase activity [GO:0000155]	phosphorelay sensor kinase activity [GO:0000155]	phosphorelay sensor kinase activity [GO:0000155]	membrane [GO:0016020]	GO:0016020; GO:0000155
ST47_g6751	PHI:1317	GzBrom002	I1RQE9	5518	Gibberella zeae (related: Fusarium graminearum)	Reduced virulence	1e-10	Ada2/Gcn5/Ada3 transcription activator complex [GO:0005671]; chromatin organization involved in regulation of transcription [GO:0034401]; chromatin remodeling [GO:0006338]; chromosome, centromeric region [GO:0000775]; cytosol [GO:0005829]; H3 histone acetyltransferase activity [GO:0010484]; negative regulation of leucine import [GO:0060358]; negative regulation of transcription from RNA polymeras…	chromatin organization involved in regulation of transcription [GO:0034401]; chromatin remodeling [GO:0006338]; H3 histone acetyltransferase activity [GO:0010484]; negative regulation of leucine import [GO:0060358]; negative regulation of transcription from RNA polymerase II promoter [GO:0000122]; positive regulation of transcription elongation from RNA polymerase II promoter [GO:0032968]; recipr…	H3 histone acetyltransferase activity [GO:0010484]	Ada2/Gcn5/Ada3 transcription activator complex [GO:0005671]; chromosome, centromeric region [GO:0000775]; cytosol [GO:0005829]; SAGA complex [GO:0000124]; SLIK (SAGA-like) complex [GO:0046695]	GO:0005671; GO:0010484; GO:0000124; GO:0046695; GO:0034401; GO:0006338; GO:0000775; GO:0005829; GO:0060358; GO:0000122; GO:0032968; GO:0007131
ST47_g6755	PHI:2401	CaRING1	G0T3B3	456327	Xanthomonas campestris pv vesicatoria	Mixed outcome	2e-07	zinc ion binding [GO:0008270]	-	zinc ion binding [GO:0008270]	-	GO:0008270
ST47_g6758	PHI:2315	ChLae1	G4XKY9	5016	Cochliobolus heterostrophus	Mixed outcome	0	antimonite transmembrane transporter activity [GO:0015104]; antiporter activity [GO:0015297]; arsenite transmembrane transporter activity [GO:0015105]; arsenite transport [GO:0015700]; integral component of membrane [GO:0016021]; plasma membrane [GO:0005886]	antimonite transmembrane transporter activity [GO:0015104]; antiporter activity [GO:0015297]; arsenite transmembrane transporter activity [GO:0015105]; arsenite transport [GO:0015700]	antimonite transmembrane transporter activity [GO:0015104]; antiporter activity [GO:0015297]; arsenite transmembrane transporter activity [GO:0015105]	integral component of membrane [GO:0016021]; plasma membrane [GO:0005886]	GO:0015104; GO:0015297; GO:0015105; GO:0015700; GO:0016021; GO:0005886
ST47_g6762	PHI:1915	GzZC230	I1RSL0	5518	Gibberella zeae (related: Fusarium graminearum)	Reduced virulence	2e-128	nucleus [GO:0005634]; sequence-specific DNA binding RNA polymerase II transcription factor activity [GO:0000981]; zinc ion binding [GO:0008270]	sequence-specific DNA binding RNA polymerase II transcription factor activity [GO:0000981]	sequence-specific DNA binding RNA polymerase II transcription factor activity [GO:0000981]; zinc ion binding [GO:0008270]	nucleus [GO:0005634]	GO:0005634; GO:0000981; GO:0008270
ST47_g6763	PHI:338	CLB2	AAP94020	TX:5270	Ustilago maydis	Reduced virulence	1e-82	cell cycle [GO:0007049]; cell division [GO:0051301]; nucleus [GO:0005634]	cell cycle [GO:0007049]; cell division [GO:0051301]	-	nucleus [GO:0005634]	GO:0007049; GO:0051301; GO:0005634
ST47_g6789	PHI:2239	Spe-Sdh	Q4P245	5270	Ustilago maydis	reduced virulence	2e-136	cytosol [GO:0005829]; transferase activity [GO:0016740]	transferase activity [GO:0016740]	transferase activity [GO:0016740]	cytosol [GO:0005829]	GO:0005829; GO:0016740
ST47_g6791	PHI:1967	GzZC282	I1RB16	5518	Gibberella zeae (related: Fusarium graminearum)	Reduced virulence	6e-23	DNA binding [GO:0003677]; nucleus [GO:0005634]; sequence-specific DNA binding RNA polymerase II transcription factor activity [GO:0000981]; zinc ion binding [GO:0008270]	sequence-specific DNA binding RNA polymerase II transcription factor activity [GO:0000981]	DNA binding [GO:0003677]; sequence-specific DNA binding RNA polymerase II transcription factor activity [GO:0000981]; zinc ion binding [GO:0008270]	nucleus [GO:0005634]	GO:0003677; GO:0005634; GO:0000981; GO:0008270
ST47_g6792	PHI:305	ICL1	AAN28719	TX:318829	Magnaporthe oryzae	Reduced virulence	1e-15	catalytic activity [GO:0003824]	catalytic activity [GO:0003824]	catalytic activity [GO:0003824]	-	GO:0003824
ST47_g6814	PHI:488	IRS4	EAK93583	TX:5476	Candida albicans	Reduced virulence	1e-27	-	-	-	-	-
ST47_g6822	PHI:2033	MgPex6	G4NBI6	148305	Magnaporthe oryzae (related: Magnaporthe grisea)	Loss of pathogenicity	2e-12	ATP binding [GO:0005524]	-	ATP binding [GO:0005524]	-	GO:0005524
ST47_g6824	PHI:2161	2001-09-01	MGG_04100	148305	Magnaporthe oryzae (related: Magnaporthe grisea)	Loss of pathogenicity	0	ATP binding [GO:0005524]; new mitotic spindle pole body [GO:0071958]; nucleus [GO:0005634]; peptidyl-serine phosphorylation [GO:0018105]; peptidyl-threonine phosphorylation [GO:0018107]; positive regulation of barrier septum assembly [GO:0010973]; protein serine/threonine kinase activity [GO:0004674]; regulation of protein localization to mitotic spindle pole body [GO:1902542]; septation initiati…	peptidyl-serine phosphorylation [GO:0018105]; peptidyl-threonine phosphorylation [GO:0018107]; positive regulation of barrier septum assembly [GO:0010973]; protein serine/threonine kinase activity [GO:0004674]; regulation of protein localization to mitotic spindle pole body [GO:1902542]; septation initiation signaling [GO:0031028]	ATP binding [GO:0005524]; protein serine/threonine kinase activity [GO:0004674]	new mitotic spindle pole body [GO:0071958]; nucleus [GO:0005634]	GO:0005524; GO:0071958; GO:0005634; GO:0018105; GO:0018107; GO:0010973; GO:0004674; GO:1902542; GO:0031028
ST47_g6838	PHI:438	BcBOT1 (related: CND5)	AAQ16576	TX:40559	Botrytis cinerea	Reduced virulence	1e-37	heme binding [GO:0020037]; iron ion binding [GO:0005506]; monooxygenase activity [GO:0004497]; oxidoreductase activity, acting on paired donors, with incorporation or reduction of molecular oxygen [GO:0016705]	monooxygenase activity [GO:0004497]; oxidoreductase activity, acting on paired donors, with incorporation or reduction of molecular oxygen [GO:0016705]	heme binding [GO:0020037]; iron ion binding [GO:0005506]; monooxygenase activity [GO:0004497]; oxidoreductase activity, acting on paired donors, with incorporation or reduction of molecular oxygen [GO:0016705]	-	GO:0020037; GO:0005506; GO:0004497; GO:0016705
ST47_g6849	PHI:404	PTH11	AAD30436	TX:318829	Magnaporthe oryzae	Reduced virulence	4e-10	-	-	-	-	-
ST47_g6851	PHI:441	BTP1	CAE55153	TX:40559	Botrytis cinerea	Reduced virulence	4e-12	-	-	-	-	-
ST47_g6860	PHI:812	MGG_10702	EDJ94108	TX:318829	Magnaporthe oryzae	Reduced virulence	2e-39	integral component of membrane [GO:0016021]; transmembrane transport [GO:0055085]	transmembrane transport [GO:0055085]	-	integral component of membrane [GO:0016021]	GO:0016021; GO:0055085
ST47_g6866	PHI:241	CAC1	AAG60619	TX:5207	Cryptococcus neoformans	Loss of pathogenicity	1e-19	-	-	-	-	-
ST47_g6868	PHI:1006	HMR1	Not Available	TX:5518	Fusarium graminearum	Reduced virulence	8e-47	coenzyme A metabolic process [GO:0015936]; coenzyme binding [GO:0050662]; hydroxymethylglutaryl-CoA reductase (NADPH) activity [GO:0004420]	coenzyme A metabolic process [GO:0015936]; hydroxymethylglutaryl-CoA reductase (NADPH) activity [GO:0004420]	coenzyme binding [GO:0050662]; hydroxymethylglutaryl-CoA reductase (NADPH) activity [GO:0004420]	-	GO:0015936; GO:0050662; GO:0004420
ST47_g6873	PHI:2130	MoHox4	MGG_06285	148305	Magnaporthe oryzae (related: Magnaporthe grisea)	reduced virulence	4e-09	-	-	-	-	-
ST47_g6892	PHI:881	MGG_04556	EDJ96020	TX:318829	Magnaporthe oryzae	Reduced virulence	4e-22	-	-	-	-	-
ST47_g6898	PHI:2034	MFP1	G4MZY1	148305	Magnaporthe oryzae (related: Magnaporthe grisea)	Reduced virulence	9e-27	oxidoreductase activity [GO:0016491]	oxidoreductase activity [GO:0016491]	oxidoreductase activity [GO:0016491]	-	GO:0016491
ST47_g6913	PHI:2042	ABC3	Q3Y5V5	148305	Magnaporthe oryzae (related: Magnaporthe grisea)	Loss of pathogenicity	2e-52	ATPase activity, coupled to transmembrane movement of substances [GO:0042626]; ATP binding [GO:0005524]; integral component of membrane [GO:0016021]	ATPase activity, coupled to transmembrane movement of substances [GO:0042626]	ATPase activity, coupled to transmembrane movement of substances [GO:0042626]; ATP binding [GO:0005524]	integral component of membrane [GO:0016021]	GO:0005524; GO:0042626; GO:0016021
ST47_g6921	PHI:785	MGG_04128	EDJ99431	TX:318829	Magnaporthe oryzae	Reduced virulence	7e-91	catalytic activity [GO:0003824]	catalytic activity [GO:0003824]	catalytic activity [GO:0003824]	-	GO:0003824
ST47_g6925	PHI:487	MHP1	O94196	148305	Magnaporthe grisea	Reduced virulence	5e-19	extracellular region [GO:0005576]	-	-	extracellular region [GO:0005576]	GO:0005576
ST47_g6935	PHI:2172	TPS1	MGG_03860	148305	Magnaporthe oryzae (related: Magnaporthe grisea)	Loss of pathogenicity	0	alpha,alpha-trehalose-phosphate synthase (UDP-forming) activity [GO:0003825]; alpha,alpha-trehalose-phosphate synthase complex (UDP-forming) [GO:0005946]; ascospore formation [GO:0030437]; cellular response to oxidative stress [GO:0034599]; cytosol [GO:0005829]; trehalose biosynthesis in response to heat stress [GO:0090441]	alpha,alpha-trehalose-phosphate synthase (UDP-forming) activity [GO:0003825]; ascospore formation [GO:0030437]; cellular response to oxidative stress [GO:0034599]; trehalose biosynthesis in response to heat stress [GO:0090441]	alpha,alpha-trehalose-phosphate synthase (UDP-forming) activity [GO:0003825]	alpha,alpha-trehalose-phosphate synthase complex (UDP-forming) [GO:0005946]; cytosol [GO:0005829]	GO:0003825; GO:0005946; GO:0030437; GO:0034599; GO:0005829; GO:0090441
ST47_g6946	PHI:2095	Calcium-transporting ATPase 3	MGG_10730	148305	Magnaporthe oryzae (related: Magnaporthe grisea)	Reduced virulence	0	ATP binding [GO:0005524]; cation-transporting ATPase activity [GO:0019829]; integral component of membrane [GO:0016021]; metal ion binding [GO:0046872]	cation-transporting ATPase activity [GO:0019829]	ATP binding [GO:0005524]; cation-transporting ATPase activity [GO:0019829]; metal ion binding [GO:0046872]	integral component of membrane [GO:0016021]	GO:0005524; GO:0019829; GO:0016021; GO:0046872
ST47_g6957	PHI:800	MGG_13324	EDK00897	TX:318829	Magnaporthe oryzae	Reduced virulence	2e-81	ATP binding [GO:0005524]; protein kinase activity [GO:0004672]	protein kinase activity [GO:0004672]	ATP binding [GO:0005524]; protein kinase activity [GO:0004672]	-	GO:0005524; GO:0004672
ST47_g6970	PHI:423	VAD1	AAV41010	TX:5207	Cryptococcus neoformans	Reduced virulence	1e-98	ATP binding [GO:0005524]; cytosol [GO:0005829]; helicase activity [GO:0004386]; translation initiation factor activity [GO:0003743]	helicase activity [GO:0004386]; translation initiation factor activity [GO:0003743]	ATP binding [GO:0005524]; helicase activity [GO:0004386]; translation initiation factor activity [GO:0003743]	cytosol [GO:0005829]	GO:0005524; GO:0005829; GO:0004386; GO:0003743
ST47_g6973	PHI:1348	GzC2H008	I1RC07	5518	Gibberella zeae (related: Fusarium graminearum)	Reduced virulence	0	metal ion binding [GO:0046872]	-	metal ion binding [GO:0046872]	-	GO:0046872
ST47_g6996	PHI:404	PTH11	AAD30436	TX:318829	Magnaporthe oryzae	Reduced virulence	2e-14	-	-	-	-	-
ST47_g7008	PHI:317	RHBA	AAN17787	TX:5085	Aspergillus fumigatus	Reduced virulence	2e-101	arginine transport [GO:0015809]; cytosol [GO:0005829]; extrinsic component of plasma membrane [GO:0019897]; GDP binding [GO:0019003]; GTPase activity [GO:0003924]; GTP binding [GO:0005525]; lysine transport [GO:0015819]; mitotic cell cycle arrest in response to nitrogen starvation [GO:0030996]; nucleus [GO:0005634]; regulation of L-arginine import [GO:0010963]; retrograde transport, endosome to G…	arginine transport [GO:0015809]; GTPase activity [GO:0003924]; lysine transport [GO:0015819]; mitotic cell cycle arrest in response to nitrogen starvation [GO:0030996]; regulation of L-arginine import [GO:0010963]; retrograde transport, endosome to Golgi [GO:0042147]; small GTPase mediated signal transduction [GO:0007264]	GDP binding [GO:0019003]; GTPase activity [GO:0003924]; GTP binding [GO:0005525]	cytosol [GO:0005829]; extrinsic component of plasma membrane [GO:0019897]; nucleus [GO:0005634]	GO:0019003; GO:0005525; GO:0003924; GO:0015809; GO:0005829; GO:0019897; GO:0015819; GO:0030996; GO:0005634; GO:0010963; GO:0042147; GO:0007264
ST47_g7024	PHI:2321	SidI	Q4WR83	746128	Aspergillus fumigatus	Reduced virulence	2e-16	catalytic activity [GO:0003824]; integral component of membrane [GO:0016021]; transmembrane transport [GO:0055085]; transporter activity [GO:0005215]	catalytic activity [GO:0003824]; transmembrane transport [GO:0055085]; transporter activity [GO:0005215]	catalytic activity [GO:0003824]; transporter activity [GO:0005215]	integral component of membrane [GO:0016021]	GO:0003824; GO:0016021; GO:0055085; GO:0005215
ST47_g7038	PHI:292	CPRa	AAK31936	TX:5207	Cryptococcus neoformans	Reduced virulence	2e-15	integral component of membrane [GO:0016021]; mating-type factor pheromone receptor activity [GO:0004932]	mating-type factor pheromone receptor activity [GO:0004932]	mating-type factor pheromone receptor activity [GO:0004932]	integral component of membrane [GO:0016021]	GO:0016021; GO:0004932
ST47_g7041	PHI:2100	Spf1	MGG_12005	148305	Magnaporthe oryzae (related: Magnaporthe grisea)	Mixed outcome	1e-84	ATPase activity [GO:0016887]; ATP binding [GO:0005524]; cation transport [GO:0006812]; endoplasmic reticulum [GO:0005783]; fungal-type vacuole membrane [GO:0000329]; integral component of membrane [GO:0016021]; metal ion binding [GO:0046872]	ATPase activity [GO:0016887]; cation transport [GO:0006812]	ATPase activity [GO:0016887]; ATP binding [GO:0005524]; metal ion binding [GO:0046872]	endoplasmic reticulum [GO:0005783]; fungal-type vacuole membrane [GO:0000329]; integral component of membrane [GO:0016021]	GO:0005524; GO:0016887; GO:0006812; GO:0005783; GO:0000329; GO:0016021; GO:0046872
ST47_g7046	PHI:441	BTP1	CAE55153	TX:40559	Botrytis cinerea	Reduced virulence	2e-33	-	-	-	-	-
ST47_g7055	PHI:2240	Srt1	Q4PBY9	5270	Ustilago maydis	reduced virulence	7e-40	integral component of membrane [GO:0016021]; substrate-specific transmembrane transporter activity [GO:0022891]	substrate-specific transmembrane transporter activity [GO:0022891]	substrate-specific transmembrane transporter activity [GO:0022891]	integral component of membrane [GO:0016021]	GO:0016021; GO:0022891
ST47_g7073	PHI:2259	AAR1	G8DNT1	45130	Cochliobolus sativus	Reduced virulence	3e-82	oxidoreductase activity [GO:0016491]	oxidoreductase activity [GO:0016491]	oxidoreductase activity [GO:0016491]	-	GO:0016491
ST47_g7074	PHI:2020	Tup1	XP_759427	5270	Ustilago maydis	Mixed outcome	6e-10	barrier septum assembly [GO:0000917]; COPII-coated vesicle budding [GO:0090114]; COPII vesicle coat [GO:0030127]; cytosol [GO:0005829]; endoplasmic reticulum membrane [GO:0005789]; ER-associated ubiquitin-dependent protein catabolic process [GO:0030433]; Golgi membrane [GO:0000139]; mRNA transport [GO:0051028]; nuclear pore distribution [GO:0031081]; nuclear pore outer ring [GO:0031080]; positive…	barrier septum assembly [GO:0000917]; COPII-coated vesicle budding [GO:0090114]; ER-associated ubiquitin-dependent protein catabolic process [GO:0030433]; mRNA transport [GO:0051028]; nuclear pore distribution [GO:0031081]; positive regulation of GTPase activity [GO:0043547]; positive regulation of transcription, DNA-templated [GO:0045893]; protein transport [GO:0015031]	structural molecule activity [GO:0005198]	COPII vesicle coat [GO:0030127]; cytosol [GO:0005829]; endoplasmic reticulum membrane [GO:0005789]; Golgi membrane [GO:0000139]; nuclear pore outer ring [GO:0031080]; Seh1-associated complex [GO:0035859]	GO:0030127; GO:0090114; GO:0030433; GO:0000139; GO:0035859; GO:0000917; GO:0005829; GO:0005789; GO:0051028; GO:0031081; GO:0031080; GO:0043547; GO:0045893; GO:0015031; GO:0005198
ST47_g7090	PHI:209	CaNRG1	AAK09366	TX:5476	Candida albicans	Reduced virulence	4e-06	metal ion binding [GO:0046872]	-	metal ion binding [GO:0046872]	-	GO:0046872
ST47_g7108	PHI:864	ZafA	ABJ98717	TX:5085	Aspergillus fumigatus	Loss of pathogenicity	2e-22	nucleus [GO:0005634]; positive regulation of transcription from RNA polymerase II promoter [GO:0045944]; regulation of transcription from RNA polymerase II promoter in response to zinc ion starvation [GO:0034225]; RNA polymerase II regulatory region sequence-specific DNA binding [GO:0000977]; sequence-specific DNA binding RNA polymerase II transcription factor activity [GO:0000981]; zinc ion bind…	positive regulation of transcription from RNA polymerase II promoter [GO:0045944]; regulation of transcription from RNA polymerase II promoter in response to zinc ion starvation [GO:0034225]; sequence-specific DNA binding RNA polymerase II transcription factor activity [GO:0000981]	RNA polymerase II regulatory region sequence-specific DNA binding [GO:0000977]; sequence-specific DNA binding RNA polymerase II transcription factor activity [GO:0000981]; zinc ion binding [GO:0008270]	nucleus [GO:0005634]	GO:0000977; GO:0005634; GO:0045944; GO:0034225; GO:0000981; GO:0008270
ST47_g7125	PHI:213	CPA1	AAF69795	TX:5207	Cryptococcus neoformans	Reduced virulence	2e-27	peptidyl-prolyl cis-trans isomerase activity [GO:0003755]; protein folding [GO:0006457]	peptidyl-prolyl cis-trans isomerase activity [GO:0003755]; protein folding [GO:0006457]	peptidyl-prolyl cis-trans isomerase activity [GO:0003755]	-	GO:0003755; GO:0006457
ST47_g7135	PHI:2020	Tup1	XP_759427	5270	Ustilago maydis	Mixed outcome	6e-15	cellular response to nitrogen starvation [GO:0006995]; chromatin binding [GO:0003682]; chromatin modification [GO:0016568]; chromatin silencing at centromere [GO:0030702]; chromatin silencing at silent mating-type cassette [GO:0030466]; chromosome, centromeric region [GO:0000775]; cytosol [GO:0005829]; DNA replication-independent nucleosome assembly [GO:0006336]; HIR complex [GO:0000417]; mitotic…	cellular response to nitrogen starvation [GO:0006995]; chromatin modification [GO:0016568]; chromatin silencing at centromere [GO:0030702]; chromatin silencing at silent mating-type cassette [GO:0030466]; DNA replication-independent nucleosome assembly [GO:0006336]; mitotic sister chromatid segregation [GO:0000070]; negative regulation of transcription from RNA polymerase II promoter [GO:0000122]…	chromatin binding [GO:0003682]; transcription corepressor activity [GO:0003714]	chromosome, centromeric region [GO:0000775]; cytosol [GO:0005829]; HIR complex [GO:0000417]; nucleus [GO:0005634]	GO:0006336; GO:0000417; GO:0006995; GO:0003682; GO:0016568; GO:0030702; GO:0030466; GO:0000775; GO:0005829; GO:0000070; GO:0000122; GO:0005634; GO:0003714; GO:0006368
ST47_g7136	PHI:339	CLPT1	CAC41973	TX:290576	Colletotrichum lindemuthianum	Reduced virulence	3e-07	Golgi apparatus [GO:0005794]; GTP binding [GO:0005525]; small GTPase mediated signal transduction [GO:0007264]	small GTPase mediated signal transduction [GO:0007264]	GTP binding [GO:0005525]	Golgi apparatus [GO:0005794]	GO:0005525; GO:0005794; GO:0007264
ST47_g7146	PHI:438	BcBOT1 (related: CND5)	AAQ16576	TX:40559	Botrytis cinerea	Reduced virulence	3e-33	heme binding [GO:0020037]; iron ion binding [GO:0005506]; methyltransferase activity [GO:0008168]; monooxygenase activity [GO:0004497]; oxidoreductase activity, acting on paired donors, with incorporation or reduction of molecular oxygen [GO:0016705]	methyltransferase activity [GO:0008168]; monooxygenase activity [GO:0004497]; oxidoreductase activity, acting on paired donors, with incorporation or reduction of molecular oxygen [GO:0016705]	heme binding [GO:0020037]; iron ion binding [GO:0005506]; methyltransferase activity [GO:0008168]; monooxygenase activity [GO:0004497]; oxidoreductase activity, acting on paired donors, with incorporation or reduction of molecular oxygen [GO:0016705]	-	GO:0020037; GO:0005506; GO:0008168; GO:0004497; GO:0016705
ST47_g7153	PHI:1207	(Sc Kin1/Kin2)	I1RY42	5518	Gibberella zeae (related: Fusarium graminearum)	Reduced virulence	0	ATP binding [GO:0005524]; cell division site [GO:0032153]; cell growth mode switching, monopolar to bipolar [GO:0051523]; establishment or maintenance of actin cytoskeleton polarity [GO:0030950]; establishment or maintenance of cell polarity regulating cell shape [GO:0071963]; mitotic cytokinesis, site selection [GO:1902408]; new growing cell tip [GO:0035841]; non-growing cell tip [GO:0035839]; o…	cell growth mode switching, monopolar to bipolar [GO:0051523]; establishment or maintenance of actin cytoskeleton polarity [GO:0030950]; establishment or maintenance of cell polarity regulating cell shape [GO:0071963]; mitotic cytokinesis, site selection [GO:1902408]; protein serine/threonine kinase activity [GO:0004674]	ATP binding [GO:0005524]; protein serine/threonine kinase activity [GO:0004674]	cell division site [GO:0032153]; new growing cell tip [GO:0035841]; non-growing cell tip [GO:0035839]; old cell tip after activation of bipolar cell growth [GO:0035842]	GO:0005524; GO:0032153; GO:0051523; GO:0030950; GO:0071963; GO:1902408; GO:0035841; GO:0035839; GO:0035842; GO:0004674
ST47_g7159	PHI:338	CLB2	AAP94020	TX:5270	Ustilago maydis	Reduced virulence	5e-90	cell cycle [GO:0007049]; cell division [GO:0051301]; nucleus [GO:0005634]; regulation of cyclin-dependent protein serine/threonine kinase activity [GO:0000079]	cell cycle [GO:0007049]; cell division [GO:0051301]; regulation of cyclin-dependent protein serine/threonine kinase activity [GO:0000079]	-	nucleus [GO:0005634]	GO:0007049; GO:0051301; GO:0005634; GO:0000079
ST47_g7161	PHI:1921	GzZC236	I1RCH8	5518	Gibberella zeae (related: Fusarium graminearum)	Reduced virulence	0	DNA binding [GO:0003677]; nucleus [GO:0005634]; sequence-specific DNA binding RNA polymerase II transcription factor activity [GO:0000981]; zinc ion binding [GO:0008270]	sequence-specific DNA binding RNA polymerase II transcription factor activity [GO:0000981]	DNA binding [GO:0003677]; sequence-specific DNA binding RNA polymerase II transcription factor activity [GO:0000981]; zinc ion binding [GO:0008270]	nucleus [GO:0005634]	GO:0003677; GO:0005634; GO:0000981; GO:0008270
ST47_g7166	PHI:2195	MoRgs4	XP_368254	148305	Magnaporthe oryzae (related: Magnaporthe grisea)	Mixed outcome	0	mitochondrion inheritance [GO:0000001]; phosphatidylinositol-3-phosphate binding [GO:0032266]; termination of G-protein coupled receptor signaling pathway [GO:0038032]	mitochondrion inheritance [GO:0000001]; termination of G-protein coupled receptor signaling pathway [GO:0038032]	phosphatidylinositol-3-phosphate binding [GO:0032266]	-	GO:0000001; GO:0032266; GO:0038032
ST47_g7168	PHI:438	BcBOT1 (related: CND5)	AAQ16576	TX:40559	Botrytis cinerea	Reduced virulence	1e-18	aromatase activity [GO:0070330]; FMN binding [GO:0010181]; heme binding [GO:0020037]; iron ion binding [GO:0005506]; NADPH-hemoprotein reductase activity [GO:0003958]	aromatase activity [GO:0070330]; NADPH-hemoprotein reductase activity [GO:0003958]	aromatase activity [GO:0070330]; FMN binding [GO:0010181]; heme binding [GO:0020037]; iron ion binding [GO:0005506]; NADPH-hemoprotein reductase activity [GO:0003958]	-	GO:0010181; GO:0003958; GO:0070330; GO:0020037; GO:0005506
ST47_g7170	PHI:492	BcPG2	AAV84614	TX:40559	Botrytis cinerea	Reduced virulence	8e-106	carbohydrate metabolic process [GO:0005975]; cell wall organization [GO:0071555]; extracellular region [GO:0005576]; polygalacturonase activity [GO:0004650]	carbohydrate metabolic process [GO:0005975]; cell wall organization [GO:0071555]; polygalacturonase activity [GO:0004650]	polygalacturonase activity [GO:0004650]	extracellular region [GO:0005576]	GO:0005975; GO:0071555; GO:0005576; GO:0004650
ST47_g7173	PHI:817	MGG_12252	EDK03444	TX:318829	Magnaporthe oryzae	Reduced virulence	7e-15	GTPase activity [GO:0003924]; GTP binding [GO:0005525]	GTPase activity [GO:0003924]	GTPase activity [GO:0003924]; GTP binding [GO:0005525]	-	GO:0005525; GO:0003924
ST47_g7188	PHI:2042	ABC3	Q3Y5V5	148305	Magnaporthe oryzae (related: Magnaporthe grisea)	Loss of pathogenicity	0	ATPase activity, coupled to transmembrane movement of substances [GO:0042626]; ATP binding [GO:0005524]; integral component of membrane [GO:0016021]	ATPase activity, coupled to transmembrane movement of substances [GO:0042626]	ATPase activity, coupled to transmembrane movement of substances [GO:0042626]; ATP binding [GO:0005524]	integral component of membrane [GO:0016021]	GO:0005524; GO:0042626; GO:0016021
ST47_g7190	PHI:2425	PKS2	Q6RKG2	5016	Cochliobolus heterostrophus	Reduced virulence	0	oxidoreductase activity [GO:0016491]; transferase activity [GO:0016740]; zinc ion binding [GO:0008270]	oxidoreductase activity [GO:0016491]; transferase activity [GO:0016740]	oxidoreductase activity [GO:0016491]; transferase activity [GO:0016740]; zinc ion binding [GO:0008270]	-	GO:0016491; GO:0016740; GO:0008270
ST47_g7191	PHI:2058	LHS1	MGG_06648.5	148305	Magnaporthe oryzae (related: Magnaporthe grisea)	Reduced virulence	1e-35	ATP binding [GO:0005524]; cytosol [GO:0005829]; nucleus [GO:0005634]	-	ATP binding [GO:0005524]	cytosol [GO:0005829]; nucleus [GO:0005634]	GO:0005524; GO:0005829; GO:0005634
ST47_g7195	PHI:2535	ERG11B	E9QY26	746128	Aspergillus fumigatus	Mixed outcome	3e-17	heme binding [GO:0020037]; iron ion binding [GO:0005506]; monooxygenase activity [GO:0004497]; oxidoreductase activity, acting on paired donors, with incorporation or reduction of molecular oxygen [GO:0016705]	monooxygenase activity [GO:0004497]; oxidoreductase activity, acting on paired donors, with incorporation or reduction of molecular oxygen [GO:0016705]	heme binding [GO:0020037]; iron ion binding [GO:0005506]; monooxygenase activity [GO:0004497]; oxidoreductase activity, acting on paired donors, with incorporation or reduction of molecular oxygen [GO:0016705]	-	GO:0020037; GO:0005506; GO:0004497; GO:0016705
ST47_g7200	PHI:1047	CTB6	ABK64183	TX:29003	Cercospora nicotianae	Reduced virulence	5e-36	catalytic activity [GO:0003824]; coenzyme binding [GO:0050662]	catalytic activity [GO:0003824]	catalytic activity [GO:0003824]; coenzyme binding [GO:0050662]	-	GO:0003824; GO:0050662
ST47_g7203	PHI:508	AFT1	BAB69076	TX:5599	Alternaria alternata	Loss of pathogenicity	8e-63	catalytic activity [GO:0003824]	catalytic activity [GO:0003824]	catalytic activity [GO:0003824]	-	GO:0003824
ST47_g7205	PHI:242	CaTPS2	CAC17748	TX:5476	Candida albicans	Reduced virulence	9e-126	catalytic activity [GO:0003824]; trehalose biosynthetic process [GO:0005992]	catalytic activity [GO:0003824]; trehalose biosynthetic process [GO:0005992]	catalytic activity [GO:0003824]	-	GO:0003824; GO:0005992
ST47_g7219	PHI:277	BCP1	AAQ16572	TX:40559	Botrytis cinerea	Reduced virulence	1e-67	endoplasmic reticulum [GO:0005783]; Golgi apparatus [GO:0005794]; peptidyl-prolyl cis-trans isomerase activity [GO:0003755]; protein folding [GO:0006457]	peptidyl-prolyl cis-trans isomerase activity [GO:0003755]; protein folding [GO:0006457]	peptidyl-prolyl cis-trans isomerase activity [GO:0003755]	endoplasmic reticulum [GO:0005783]; Golgi apparatus [GO:0005794]	GO:0005794; GO:0005783; GO:0003755; GO:0006457
ST47_g7224	PHI:873	MGG_02443	EDJ98595	TX:318829	Magnaporthe oryzae	Reduced virulence	1e-87	chromosome, centromeric region [GO:0000775]; mitotic nuclear division [GO:0007067]; nucleolus [GO:0005730]; nucleoplasm [GO:0005654]; rRNA processing [GO:0006364]	mitotic nuclear division [GO:0007067]; rRNA processing [GO:0006364]	-	chromosome, centromeric region [GO:0000775]; nucleolus [GO:0005730]; nucleoplasm [GO:0005654]	GO:0000775; GO:0007067; GO:0005730; GO:0005654; GO:0006364
ST47_g7225	PHI:2020	Tup1	XP_759427	5270	Ustilago maydis	Mixed outcome	6e-08	chromosome, centromeric region [GO:0000775]; chromosome organization [GO:0051276]; mitotic nuclear division [GO:0007067]; nucleoplasm [GO:0005654]; PeBoW complex [GO:0070545]; preribosome, large subunit precursor [GO:0030687]; ribosomal large subunit biogenesis [GO:0042273]; rRNA processing [GO:0006364]	chromosome organization [GO:0051276]; mitotic nuclear division [GO:0007067]; ribosomal large subunit biogenesis [GO:0042273]; rRNA processing [GO:0006364]	-	chromosome, centromeric region [GO:0000775]; nucleoplasm [GO:0005654]; PeBoW complex [GO:0070545]; preribosome, large subunit precursor [GO:0030687]	GO:0070545; GO:0051276; GO:0000775; GO:0007067; GO:0005654; GO:0030687; GO:0006364; GO:0042273
ST47_g7230	PHI:441	BTP1	CAE55153	TX:40559	Botrytis cinerea	Reduced virulence	1e-17	-	-	-	-	-
ST47_g7257	PHI:2067	ABC4	MGG_00937	148305	Magnaporthe oryzae (related: Magnaporthe grisea)	Loss of pathogenicity	0	ATPase activity [GO:0016887]; ATP binding [GO:0005524]; integral component of membrane [GO:0016021]; transporter activity [GO:0005215]	ATPase activity [GO:0016887]; transporter activity [GO:0005215]	ATPase activity [GO:0016887]; ATP binding [GO:0005524]; transporter activity [GO:0005215]	integral component of membrane [GO:0016021]	GO:0005524; GO:0016887; GO:0016021; GO:0005215
ST47_g7266	PHI:184	RBT4	AAG09789	TX:5476	Candida albicans	Reduced virulence	3e-21	extracellular region [GO:0005576]	-	-	extracellular region [GO:0005576]	GO:0005576
ST47_g7278	PHI:320	SSN6	AAL54912	TX:5476	Candida albicans	Reduced virulence	1e-06	-	-	-	-	-
ST47_g7284	PHI:734	FOW2	BAE98264	TX:5507	Fusarium oxysporum	Loss of pathogenicity	0	DNA binding [GO:0003677]; nucleus [GO:0005634]; sequence-specific DNA binding RNA polymerase II transcription factor activity [GO:0000981]; zinc ion binding [GO:0008270]	sequence-specific DNA binding RNA polymerase II transcription factor activity [GO:0000981]	DNA binding [GO:0003677]; sequence-specific DNA binding RNA polymerase II transcription factor activity [GO:0000981]; zinc ion binding [GO:0008270]	nucleus [GO:0005634]	GO:0003677; GO:0005634; GO:0000981; GO:0008270
ST47_g7295	PHI:2042	ABC3	Q3Y5V5	148305	Magnaporthe oryzae (related: Magnaporthe grisea)	Loss of pathogenicity	0	ATPase activity, coupled to transmembrane movement of substances [GO:0042626]; ATP binding [GO:0005524]; integral component of membrane [GO:0016021]	ATPase activity, coupled to transmembrane movement of substances [GO:0042626]	ATPase activity, coupled to transmembrane movement of substances [GO:0042626]; ATP binding [GO:0005524]	integral component of membrane [GO:0016021]	GO:0005524; GO:0042626; GO:0016021
ST47_g7318	PHI:267	MLT1	AAD51594	TX:5476	Candida albicans	Reduced virulence	2e-82	ATPase activity, coupled to transmembrane movement of substances [GO:0042626]; ATP binding [GO:0005524]; integral component of membrane [GO:0016021]	ATPase activity, coupled to transmembrane movement of substances [GO:0042626]	ATPase activity, coupled to transmembrane movement of substances [GO:0042626]; ATP binding [GO:0005524]	integral component of membrane [GO:0016021]	GO:0005524; GO:0042626; GO:0016021
ST47_g7322	PHI:1071	Gas1	CAF05793	TX:5270	Ustilago maydis	Loss of pathogenicity	9e-18	carbohydrate binding [GO:0030246]; carbohydrate metabolic process [GO:0005975]; hydrolase activity, hydrolyzing O-glycosyl compounds [GO:0004553]	carbohydrate metabolic process [GO:0005975]; hydrolase activity, hydrolyzing O-glycosyl compounds [GO:0004553]	carbohydrate binding [GO:0030246]; hydrolase activity, hydrolyzing O-glycosyl compounds [GO:0004553]	-	GO:0030246; GO:0005975; GO:0004553
ST47_g7327	PHI:2002	TIG1	MGG-03198.5	148305	Magnaporthe oryzae (related: Magnaporthe grisea)	Loss of pathogenicity	5e-20	-	-	-	-	-
ST47_g7329	PHI:2357	CYP52X1	E2EAF6	475271	Beauveria bassiana	Reduced virulence	8e-23	heme binding [GO:0020037]; iron ion binding [GO:0005506]; monooxygenase activity [GO:0004497]; oxidoreductase activity, acting on paired donors, with incorporation or reduction of molecular oxygen [GO:0016705]	monooxygenase activity [GO:0004497]; oxidoreductase activity, acting on paired donors, with incorporation or reduction of molecular oxygen [GO:0016705]	heme binding [GO:0020037]; iron ion binding [GO:0005506]; monooxygenase activity [GO:0004497]; oxidoreductase activity, acting on paired donors, with incorporation or reduction of molecular oxygen [GO:0016705]	-	GO:0020037; GO:0005506; GO:0004497; GO:0016705
ST47_g7334	PHI:404	PTH11	AAD30436	TX:318829	Magnaporthe oryzae	Reduced virulence	1e-28	-	-	-	-	-
ST47_g7341	PHI:438	BcBOT1 (related: CND5)	AAQ16576	TX:40559	Botrytis cinerea	Reduced virulence	7e-21	heme binding [GO:0020037]; iron ion binding [GO:0005506]; monooxygenase activity [GO:0004497]; oxidoreductase activity, acting on paired donors, with incorporation or reduction of molecular oxygen [GO:0016705]	monooxygenase activity [GO:0004497]; oxidoreductase activity, acting on paired donors, with incorporation or reduction of molecular oxygen [GO:0016705]	heme binding [GO:0020037]; iron ion binding [GO:0005506]; monooxygenase activity [GO:0004497]; oxidoreductase activity, acting on paired donors, with incorporation or reduction of molecular oxygen [GO:0016705]	-	GO:0020037; GO:0005506; GO:0004497; GO:0016705
ST47_g7352	PHI:2297	tmpL	B0YAP6	746128	Aspergillus fumigatus	Reduced virulence	1e-08	catalytic activity [GO:0003824]	catalytic activity [GO:0003824]	catalytic activity [GO:0003824]	-	GO:0003824
ST47_g7356	PHI:1187	(Sc Dbf2/Dbf20)	I1RWG6	5518	Gibberella zeae (related: Fusarium graminearum)	Reduced virulence	0	ATP binding [GO:0005524]; protein serine/threonine kinase activity [GO:0004674]	protein serine/threonine kinase activity [GO:0004674]	ATP binding [GO:0005524]; protein serine/threonine kinase activity [GO:0004674]	-	GO:0005524; GO:0004674
ST47_g7368	PHI:1317	GzBrom002	I1RQE9	5518	Gibberella zeae (related: Fusarium graminearum)	Reduced virulence	8e-10	-	-	-	-	-
ST47_g7376	PHI:178	pabaA	AAD31929	TX:5085	Aspergillus fumigatus	Reduced virulence	2e-23	anthranilate synthase activity [GO:0004049]; tryptophan biosynthetic process [GO:0000162]	anthranilate synthase activity [GO:0004049]; tryptophan biosynthetic process [GO:0000162]	anthranilate synthase activity [GO:0004049]	-	GO:0004049; GO:0000162
ST47_g7395	PHI:438	BcBOT1 (related: CND5)	AAQ16576	TX:40559	Botrytis cinerea	Reduced virulence	9e-36	heme binding [GO:0020037]; iron ion binding [GO:0005506]; monooxygenase activity [GO:0004497]; oxidoreductase activity, acting on paired donors, with incorporation or reduction of molecular oxygen [GO:0016705]	monooxygenase activity [GO:0004497]; oxidoreductase activity, acting on paired donors, with incorporation or reduction of molecular oxygen [GO:0016705]	heme binding [GO:0020037]; iron ion binding [GO:0005506]; monooxygenase activity [GO:0004497]; oxidoreductase activity, acting on paired donors, with incorporation or reduction of molecular oxygen [GO:0016705]	-	GO:0020037; GO:0005506; GO:0004497; GO:0016705
ST47_g7406	PHI:346	CRU1	AAN10186	TX:5270	Ustilago maydis	Reduced virulence	3e-24	-	-	-	-	-
ST47_g7409	PHI:600	CBP1	AAF63734	TX:5207	Cryptococcus neoformans	Reduced virulence	3e-15	calcium-mediated signaling [GO:0019722]; nucleotide binding [GO:0000166]	calcium-mediated signaling [GO:0019722]	nucleotide binding [GO:0000166]	-	GO:0019722; GO:0000166
ST47_g7436	PHI:812	MGG_10702	EDJ94108	TX:318829	Magnaporthe oryzae	Reduced virulence	2e-17	integral component of membrane [GO:0016021]; transmembrane transport [GO:0055085]	transmembrane transport [GO:0055085]	-	integral component of membrane [GO:0016021]	GO:0016021; GO:0055085
ST47_g7465	PHI:811	MGG_10510	EDK06580	TX:318829	Magnaporthe oryzae	Reduced virulence	5e-27	ribonuclease T2 activity [GO:0033897]; RNA binding [GO:0003723]	ribonuclease T2 activity [GO:0033897]	ribonuclease T2 activity [GO:0033897]; RNA binding [GO:0003723]	-	GO:0003723; GO:0033897
[truncated: 437 more rows]
