# Supplementary material for: Draft genome sequencing and secretome analysis of fungal phytopathogen Ascochyta rabiei provides insight into the necrotrophic effector repertoire
Source: Sci Rep. 2016 Apr 19;6:24638. doi: 10.1038/srep24638 (PMC4835772; doi:10.1038/srep24638)
Supplement: Supplementary Dataset 12 [file srep24638-s13.xls]

## Sheet: Sheet1
Supplementary Data 12
Supplementary Data 12. A. rabiei secretory proteins unique among the selected most closely related Dothideomycetes fungi.
A) Classical secretory proteins
Gene ID	Nr ID	Nr Score	Nr E-value	Nr Annotation	Gene Ontology (GO)	KO Identifier	KO description
ST47_g103	gi|429853175|gb|ELA28266.1|	68.9	0	saponin hydrolase precursor [Colletotrichum gloeosporioides Nara gc5]	hydrolase activity [GO:0016787]	-	-
ST47_g222	gi|494833369|gb|EON69359.1|	41.3	1e-60	hypothetical protein W97_08619 [Coniosporium apollinis CBS 100218]	metalloendopeptidase activity [GO:0004222]; zinc ion binding [GO:0008270]	-	-
ST47_g249	gi|269122059|ref|YP_003310236.1|	41.94	1e-37	phosphoglycerate mutase [Sebaldella termitidis ATCC 33386]	-	-	-
ST47_g864	gi|111025514|ref|YP_707934.1|	77.41	8e-159	hypothetical protein RHA1_ro08732 [Rhodococcus jostii RHA1]	-	-	-
ST47_g917	gi|330916283|ref|XP_003297362.1|	53.61	3e-20	hypothetical protein PTT_07735 [Pyrenophora teres f. teres 0-1]	-	-	-
ST47_g1086	gi|70995486|ref|XP_752498.1|	69.06	0	lactonohydrolase [Aspergillus fumigatus Af293]	gluconolactonase activity [GO:0004341]	K01053	E3.1.1.17; gluconolactonase [EC:3.1.1.17]
ST47_g1119	gi|495005357|ref|WP_007731371.1|	99.81	0	MULTISPECIES: ABC transporter substrate-binding protein [Rhodococcus]	-	-	-
ST47_g1386	gi|477533133|gb|ENH84724.1|	62.46	2e-134	hypothetical protein Cob_07045 [Colletotrichum orbiculare MAFF 240422]	cellular aromatic compound metabolic process [GO:0006725]; ferric iron binding [GO:0008199]; oxidoreductase activity, acting on single donors with incorporation of molecular oxygen, incorporation of two atoms of oxygen [GO:0016702]	-	-
ST47_g1594	gi|396474991|ref|XP_003839678.1|	80.05	0	similar to extracellular exo-polygalacturonase [Leptosphaeria maculans JN3]	carbohydrate metabolic process [GO:0005975]; cell wall organization [GO:0071555]; extracellular region [GO:0005576]; polygalacturonase activity [GO:0004650]	-	-
ST47_g1736	gi|451844956|gb|EMD58272.1|	73.98	3e-114	polysaccharide lyase family 3 protein [Bipolaris sorokiniana ND90Pr]	extracellular region [GO:0005576]; pectate lyase activity [GO:0030570]	-	-
ST47_g2370	gi|169614455|ref|XP_001800644.1|	71.3	0	hypothetical protein SNOG_10370 [Phaeosphaeria nodorum SN15]	catalytic activity [GO:0003824]	-	-
ST47_g3109	gi|345566039|gb|EGX48986.1|	79.32	5e-131	hypothetical protein AOL_s00079g207 [Arthrobotrys oligospora ATCC 24927]	extracellular region [GO:0005576]; pectate lyase activity [GO:0030570]	-	-
ST47_g3121	gi|493293277|ref|WP_006250956.1|	62.5	3e-08	hypothetical protein [Mannheimia haemolytica]	-	-	-
ST47_g3138	gi|429848084|gb|ELA23605.1|	61.06	4e-100	hypothetical protein CGGC5_14671 [Colletotrichum gloeosporioides Nara gc5]	-	-	-
ST47_g3174	gi|391865303|gb|EIT74593.1|	51.11	0	putative hydrolases or acyltransferase [Aspergillus oryzae 3.042]	hydrolase activity [GO:0016787]; transferase activity, transferring acyl groups [GO:0016746]	-	-
ST47_g3505	gi|477513941|gb|ENH66388.1|	67.07	0	Putative glucan 1,3-beta-glucosidase A [Fusarium oxysporum f. sp. cubense race 1]	carbohydrate metabolic process [GO:0005975]; hydrolase activity, hydrolyzing O-glycosyl compounds [GO:0004553]	K01210	E3.2.1.58; glucan 1,3-beta-glucosidase [EC:3.2.1.58]
ST47_g4027	gi|380473176|emb|CCF46415.1|	49.74	1e-48	pectin lyase, partial [Colletotrichum higginsianum]	extracellular region [GO:0005576]; lyase activity [GO:0016829]; polysaccharide catabolic process [GO:0000272]	-	-
ST47_g4559	-	-	-	-	-	-	-
ST47_g4627	gi|452840699|gb|EME42637.1|	54.09	3e-158	hypothetical protein DOTSEDRAFT_26207 [Dothistroma septosporum NZE10]	copper ion binding [GO:0005507]; oxidoreductase activity [GO:0016491]	K14735	HEPH; hephaestin [EC:1.16.3.1]
ST47_g4753	gi|485929595|gb|EOD52962.1|	72.07	2e-109	hypothetical protein UCRNP2_262 [Neofusicoccum parvum UCRNP2]	-	-	-
ST47_g4764	gi|485924955|gb|EOD49644.1|	51.67	2e-150	putative glucan endo- -alpha-glucosidase agn1 protein [Neofusicoccum parvum UCRNP2]	-	-	-
ST47_g4999	gi|346979192|gb|EGY22644.1|	55.59	1e-111	glucan endo-1,3-alpha-glucosidase agn1 [Verticillium dahliae VdLs.17]	-	-	-
ST47_g5138	-	-	-	-	-	-	-
ST47_g5192	-	-	-	-	nutrient reservoir activity [GO:0045735]	-	-
ST47_g5258	gi|477531422|gb|ENH83129.1|	67.6	1e-178	pectate lyase [Colletotrichum orbiculare MAFF 240422]	lyase activity [GO:0016829]	-	-
ST47_g5365	gi|494832334|gb|EON68619.1|	49.34	2e-116	hypothetical protein W97_07877 [Coniosporium apollinis CBS 100218]	carbohydrate metabolic process [GO:0005975]; hydrolase activity, hydrolyzing O-glycosyl compounds [GO:0004553]	-	-
ST47_g5746	gi|189193707|ref|XP_001933192.1|	42.75	2e-14	conserved hypothetical protein [Pyrenophora tritici-repentis Pt-1C-BFP]	-	-	-
ST47_g5865	gi|451998420|gb|EMD90884.1|	73.6	0	hypothetical protein COCHEDRAFT_1030661 [Bipolaris maydis C5]	hydrolase activity [GO:0016787]	-	-
ST47_g5871	gi|169624371|ref|XP_001805591.1|	81.44	0	hypothetical protein SNOG_15444 [Phaeosphaeria nodorum SN15]	carbohydrate metabolic process [GO:0005975]; cell wall organization [GO:0071555]; extracellular region [GO:0005576]; polygalacturonase activity [GO:0004650]	K01184	E3.2.1.15; polygalacturonase [EC:3.2.1.15]
ST47_g5951	-	-	-	-	-	-	-
ST47_g6004	gi|396499926|ref|XP_003845597.1|	73.95	0	similar to rhamnogalacturonate lyase [Leptosphaeria maculans JN3]	carbohydrate binding [GO:0030246]; carbohydrate metabolic process [GO:0005975]; lyase activity [GO:0016829]	K18195	RGL4; rhamnogalacturonan endolyase [EC:4.2.2.23]
ST47_g6101	gi|451897756|emb|CCT61106.1|	81.77	0	hypothetical protein [Leptosphaeria maculans JN3]	-	-	-
ST47_g6255	gi|396462548|ref|XP_003835885.1|	81.1	0	similar to extracellular exo-polygalacturonase [Leptosphaeria maculans JN3]	carbohydrate metabolic process [GO:0005975]; cell wall organization [GO:0071555]; extracellular region [GO:0005576]; polygalacturonase activity [GO:0004650]	-	-
ST47_g6459	gi|169600299|ref|XP_001793572.1|	68.02	1e-110	hypothetical protein SNOG_02980 [Phaeosphaeria nodorum SN15]	-	-	-
ST47_g7065	gi|451848195|gb|EMD61501.1|	76.5	0	glycoside hydrolase family 35 protein [Bipolaris sorokiniana ND90Pr]	beta-galactosidase activity [GO:0004565]; carbohydrate metabolic process [GO:0005975]	-	-
ST47_g7465	gi|358393067|gb|EHK42468.1|	53.51	2e-77	hypothetical protein TRIATDRAFT_300712 [Trichoderma atroviride IMI 206040]	ribonuclease T2 activity [GO:0033897]; RNA binding [GO:0003723]	K01166	E3.1.27.1; ribonuclease T2 [EC:3.1.27.1]
ST47_g7631	gi|367031592|ref|XP_003665079.1|	77.12	0	glycoside hydrolase family 28 protein [Myceliophthora thermophila ATCC 42464]	carbohydrate metabolic process [GO:0005975]; cell wall organization [GO:0071555]; extracellular region [GO:0005576]; galacturan 1,4-alpha-galacturonidase activity [GO:0047911]; polygalacturonase activity [GO:0004650]	K01213	E3.2.1.67; galacturan 1,4-alpha-galacturonidase [EC:3.2.1.67]
ST47_g7783	gi|391873571|gb|EIT82596.1|	43.24	1e-16	hypothetical protein Ao3042_00221 [Aspergillus oryzae 3.042]	-	-	-
ST47_g7853	gi|451851439|gb|EMD64737.1|	73.65	0	glycoside hydrolase family 26 protein [Bipolaris sorokiniana ND90Pr]	carbohydrate binding [GO:0030246]; cellulase activity [GO:0008810]; mannan endo-1,4-beta-mannosidase activity [GO:0016985]; substituted mannan metabolic process [GO:0006080]	-	-
ST47_g7960	gi|169609466|ref|XP_001798152.1|	67.45	2e-88	hypothetical protein SNOG_07825 [Phaeosphaeria nodorum SN15]	chitin binding [GO:0008061]	-	-
ST47_g8062	gi|320592573|gb|EFX05003.1|	62.08	4e-109	pectate lyase a [Grosmannia clavigera kw1407]	extracellular region [GO:0005576]; lyase activity [GO:0016829]; polysaccharide catabolic process [GO:0000272]	K01728	E4.2.2.2; pectate lyase [EC:4.2.2.2]
ST47_g8073	gi|451995954|gb|EMD88421.1|	71.85	2e-115	hypothetical protein COCHEDRAFT_1032627 [Bipolaris maydis C5]	-	-	-
ST47_g8126	gi|330930098|ref|XP_003302894.1|	76.37	0	hypothetical protein PTT_14879 [Pyrenophora teres f. teres 0-1]	carbohydrate metabolic process [GO:0005975]; raffinose alpha-galactosidase activity [GO:0052692]	K07407	E3.2.1.22B; alpha-galactosidase [EC:3.2.1.22]
ST47_g8562	-	-	-	-	-	-	-
ST47_g8707	-	-	-	-	nutrient reservoir activity [GO:0045735]	-	-
ST47_g9769	gi|67537692|ref|XP_662620.1|	60.94	0	hypothetical protein AN5016.2 [Aspergillus nidulans FGSC A4]	carboxylic ester hydrolase activity [GO:0052689]; metabolic process [GO:0008152]	-	-
ST47_g9974	gi|482810777|gb|EOA87570.1|	76.27	0	polysaccharide lyase family 4 protein [Setosphaeria turcica Et28A]	carbohydrate binding [GO:0030246]; carbohydrate metabolic process [GO:0005975]; carbon-oxygen lyase activity, acting on polysaccharides [GO:0016837]	K18195	RGL4; rhamnogalacturonan endolyase [EC:4.2.2.23]
ST47_g10034	gi|396463807|ref|XP_003836514.1|	69.61	0	hypothetical protein LEMA_P040500.1 [Leptosphaeria maculans JN3]	carbohydrate metabolic process [GO:0005975]; hydrolase activity, hydrolyzing O-glycosyl compounds [GO:0004553]	-	-
ST47_g10080	gi|396464303|ref|XP_003836762.1|	76.41	0	similar to polysaccharide lyase family 4 [Leptosphaeria maculans JN3]	carbohydrate binding [GO:0030246]; carbohydrate metabolic process [GO:0005975]; lyase activity [GO:0016829]	K18195	RGL4; rhamnogalacturonan endolyase [EC:4.2.2.23]
ST47_g10490	gi|396500279|ref|XP_003845683.1|	79	0	similar to catalase [Leptosphaeria maculans JN3]	catalase activity [GO:0004096]; heme binding [GO:0020037]; hydrogen peroxide catabolic process [GO:0042744]; metal ion binding [GO:0046872]; response to oxidative stress [GO:0006979]	K03781	katE; catalase [EC:1.11.1.6]
ST47_g10513	gi|391863609|gb|EIT72914.1|	61.72	6e-177	hypothetical protein Ao3042_11197 [Aspergillus oryzae 3.042]	-	-	-
ST47_g10579	gi|451853775|gb|EMD67068.1|	64.43	2e-103	hypothetical protein COCSADRAFT_351772 [Bipolaris sorokiniana ND90Pr]	O-methyltransferase activity [GO:0008171]	-	-
B) Non-classical secretory proteins
ST47_g1182	gi|495007799|ref|WP_007733811.1|	100	1e-141	acetyltransferase [Rhodococcus qingshengii]	-	-	-
ST47_g1245	gi|495007929|ref|WP_007733941.1|	98.32	2e-123	NlpC/P60 family protein [Rhodococcus qingshengii]	-	-	-
ST47_g1292	gi|490037934|ref|WP_003940357.1|	100	2e-138	molybdate-binding protein [Rhodococcus erythropolis]	-	-	-
ST47_g2146	gi|340923883|gb|EGS18786.1|	44.28	3e-44	glyoxal oxidase-like protein [Chaetomium thermophilum var. thermophilum DSM 1495]	-	-	-
ST47_g3991	gi|500257835|gb|EOO00913.1|	70.05	5e-83	putative tannase subunit protein [Togninia minima UCRPA7]	-	K10759	E3.1.1.20; tannase [EC:3.1.1.20]
ST47_g4380	gi|330925076|ref|XP_003300907.1|	58.94	2e-143	hypothetical protein PTT_12270 [Pyrenophora teres f. teres 0-1]	-	-	-
ST47_g4791	gi|440636567|gb|ELR06486.1|	68.7	8e-63	hypothetical protein GMDG_08010 [Pseudogymnoascus destructans 20631-21]	-	-	-
ST47_g5062	gi|395545075|ref|XP_003774430.1|	56.44	1e-17	PREDICTED: uncharacterized protein LOC100924340 [Sarcophilus harrisii]	-	-	-
ST47_g7442	gi|451855767|gb|EMD69058.1|	54.5	1e-34	hypothetical protein COCSADRAFT_130386 [Bipolaris sorokiniana ND90Pr]	metal ion binding [GO:0046872]	-	-
ST47_g7849	gi|358391826|gb|EHK41230.1|	71.72	2e-41	glycoside hydrolase family 89 protein [Trichoderma atroviride IMI 206040]	hydrolase activity [GO:0016787]	-	-
ST47_g8078	gi|396460346|ref|XP_003834785.1|	62.07	1e-67	predicted protein [Leptosphaeria maculans JN3]	carbon-sulfur lyase activity [GO:0016846]	-	-
ST47_g8163	gi|169603634|ref|XP_001795238.1|	55.59	0	hypothetical protein SNOG_04825 [Phaeosphaeria nodorum SN15]	-	-	-
ST47_g8213	gi|169620618|ref|XP_001803720.1|	58.82	8e-54	hypothetical protein SNOG_13512 [Phaeosphaeria nodorum SN15]	metal ion binding [GO:0046872]; nucleic acid binding [GO:0003676]	-	-
ST47_g8577	gi|169616416|ref|XP_001801623.1|	46.55	2e-66	hypothetical protein SNOG_11380 [Phaeosphaeria nodorum SN15]	metal ion binding [GO:0046872]	-	-
ST47_g8885	gi|449295077|gb|EMC91099.1|	48.52	6e-81	hypothetical protein BAUCODRAFT_79877 [Baudoinia compniacensis UAMH 10762]	hydrolase activity [GO:0016787]	-	-
ST47_g9649	-	-	-	-	-	-	-
ST47_g9667	gi|500255396|gb|EON98777.1|	55.74	1e-159	putative gdsl-like lipase acylhydrolase domain protein [Togninia minima UCRPA7]	hydrolase activity [GO:0016787]	-	-
ST47_g9835	gi|451850924|gb|EMD64225.1|	70.06	6e-180	hypothetical protein COCSADRAFT_36796 [Bipolaris sorokiniana ND90Pr]	-	K01053	E3.1.1.17; gluconolactonase [EC:3.1.1.17]
ST47_g10038	gi|330968832|ref|XP_003296282.1|	41.65	9e-79	hypothetical protein PTT_05763 [Pyrenophora teres f. teres 0-1]	-	-	-
ST47_g10256	gi|119483972|ref|XP_001261889.1|	70.59	1e-09	hypothetical protein NFIA_096130 [Neosartorya fischeri NRRL 181]	-	-	-
