# Supplementary material for: Draft genome sequencing and secretome analysis of fungal phytopathogen Ascochyta rabiei provides insight into the necrotrophic effector repertoire
Source: Sci Rep. 2016 Apr 19;6:24638. doi: 10.1038/srep24638 (PMC4835772; doi:10.1038/srep24638)
Supplement: Supplementary Dataset 13 [file srep24638-s14.xls]

## Sheet: Sheet 1
Supplementary Data 13
Supplementary Data 13. Orthologs of A. rabiei putative effectors in C. heterostrophus, P. tritici-repentis and S. nodorum.
## Percentage identity shown in brackets
A. rabiei putative effectors	C. heterostrophus	P. tritici-repentis	S. nodorum
ST47_g10	--	PTRT_04020 (48.17)	jgi|Stano1|6520|SNOG_01756.1 (46.73)
ST47_g24	ENI06630 (53.61)	PTRT_03541 (56.92)	--
ST47_g63	ENI03567 (66.67)	PTRT_06438 (87.72)	--
ST47_g125	--	--	jgi|Stano1|15241|SNOG_05918.2 (49.55)
ST47_g134	--	--	jgi|Stano1|5116|SNOG_10825.2 (75.3)
ST47_g165	ENI07947 (59.29)	PTRT_11032 (55.97)	jgi|Stano1|5507|SNOG_11232.2 (53.99)
ST47_g271	ENI08764 (43.25)	PTRT_00566 (44.64)	jgi|Stano1|1193|SNOG_06801.2 (48.39)
ST47_g442	ENI05039 (50)	--	jgi|Stano1|2737|SNOG_08390.2 (49.43)
ST47_g553	ENI04372 (50.2)	PTRT_01789 (59.04)	jgi|Stano1|11425|SNOG_02733.2 (56.07)
ST47_g578	ENI10133 (79.57)	PTRT_07433 (67.43)	jgi|Stano1|284|SNOG_00293.2 (80)
ST47_g606	ENI07633 (71.62)	PTRT_11110 (74.74)	jgi|Stano1|7716|SNOG_12772.2 (69.84)
ST47_g633	ENI07603 (56.04)	PTRT_11143 (60.44)	jgi|Stano1|7662|SNOG_12716.1 (47.66)
ST47_g644	--	--	jgi|Stano1|7591|SNOG_12644.2 (44.93)
ST47_g737	ENI01654 (46.93)	PTRT_10660 (50.99)	--
ST47_g957	ENI02798 (49.13)	--	jgi|Stano1|15495|SNOG_06181.1 (72.64)
ST47_g1078	ENI09026 (42.86)	--	jgi|Stano1|67|SNOG_00069.2 (47.4)
ST47_g1379	ENH98729 (41.32)	--	--
ST47_g1404	ENI05656 (53.01)	PTRT_06603 (47.54)	jgi|Stano1|7423|SNOG_12475.2 (44.5)
ST47_g1534	--	PTRT_03540 (53.85)	--
ST47_g1595	ENI10352 (58.82)	PTRT_09708 (53.25)	jgi|Stano1|5132|SNOG_10840.1 (59.18)
ST47_g1605	ENI07580 (45.04)	--	--
ST47_g1637	--	--	jgi|Stano1|14000|SNOG_04660.2 (45.26)
ST47_g1644	ENI01232 (63.14)	PTRT_07762 (47.05)	jgi|Stano1|13986|SNOG_04645.2 (60.31)
ST47_g1659	ENI05209 (73.77)	PTRT_08460 (74.72)	jgi|Stano1|9708|SNOG_02556.2 (80.91)
ST47_g1734	ENI06284 (57.26)	PTRT_09133 (58.96)	jgi|Stano1|8914|SNOG_13988.2 (53.45)
ST47_g1756	ENI02420 (67.82)	PTRT_00611 (74.49)	jgi|Stano1|3693|SNOG_09365.2 (60.61)
ST47_g1815	--	PTRT_08200 (43.58)	--
ST47_g1838	ENI04972 (80.26)	PTRT_08390 (76.32)	jgi|Stano1|2491|SNOG_08133.2 (77.63)
ST47_g1874	ENI05284 (78.64)	PTRT_08218 (72.29)	jgi|Stano1|9240|SNOG_02073.2 (80.08)
ST47_g1978	--	--	jgi|Stano1|7935|SNOG_12995.2 (64.29)
ST47_g2073	ENI04246 (66.99)	PTRT_01973 (72.33)	jgi|Stano1|11447|SNOG_02755.2 (78.16)
ST47_g2386	--	--	jgi|Stano1|12257|SNOG_15975.2 (49.02)
ST47_g2418	ENI06996 (45.8)	--	jgi|Stano1|9904|SNOG_14293.1 (44.21)
ST47_g2429	--	--	jgi|Stano1|7394|SNOG_12445.2 (43.6)
ST47_g2544	--	PTRT_08048 (75.32)	--
ST47_g3038	ENI00744 (75.44)	--	jgi|Stano1|42|SNOG_00044.2 (73.72)
ST47_g3053	ENI00706 (43.55)	--	--
ST47_g3062	ENI10483 (69.01)	PTRT_10099 (67.32)	jgi|Stano1|4201|SNOG_09882.2 (67.12)
ST47_g3122	--	PTRT_01517 (76.28)	--
ST47_g3192	--	PTRT_00127 (42.65)	jgi|Stano1|6653|SNOG_11689.2 (41.7)
ST47_g3218	--	--	jgi|Stano1|10403|SNOG_14808.2 (65.33)
ST47_g3240	ENH99337 (75.26)	PTRT_07896 (72.16)	jgi|Stano1|13461|SNOG_04108.1 (75.26)
ST47_g3382	ENH99487 (72.57)	PTRT_01183 (73.14)	jgi|Stano1|3637|SNOG_09309.2 (72)
ST47_g3534	ENI04436 (50.15)	PTRT_11689 (51.66)	--
ST47_g3540	ENI04205 (70.5)	PTRT_02188 (67.58)	jgi|Stano1|11659|SNOG_02972.2 (69.35)
ST47_g3545	ENI01814 (59.43)	PTRT_11634 (50.46)	jgi|Stano1|11738|SNOG_03054.2 (66.27)
ST47_g3560	ENI00068 (76.83)	PTRT_01781 (84.15)	jgi|Stano1|11955|SNOG_03290.1 (76.34)
ST47_g3643	--	PTRT_04143 (44.2)	jgi|Stano1|14375|SNOG_05034.2 (43.38)
ST47_g3697	--	--	jgi|Stano1|7577|SNOG_12631.1 (43.79)
ST47_g3724	--	PTRT_04083 (61.46)	jgi|Stano1|14554|SNOG_05216.2 (61.17)
ST47_g4090	ENI09333 (95.54)	PTRT_00261 (97.32)	jgi|Stano1|6846|SNOG_11883.2 (94.64)
ST47_g4217	ENI06755 (58.71)	PTRT_03422 (55.19)	jgi|Stano1|5946|SNOG_01159.2 (59.35)
ST47_g4228	ENI06531 (68.42)	PTRT_03593 (63.92)	jgi|Stano1|6005|SNOG_01218.2 (59.79)
ST47_g4241	--	PTRT_03565 (40.85)	jgi|Stano1|6039|SNOG_01259.2 (46.8)
ST47_g4244	--	--	jgi|Stano1|6282|SNOG_01511.2 (48.21)
ST47_g4348	ENI00682 (74.32)	PTRT_11014 (78.83)	--
ST47_g4366	ENI00413 (69.12)	PTRT_04055 (72.06)	jgi|Stano1|107|SNOG_00111.2 (75.76)
ST47_g4457	ENI06338 (65.38)	PTRT_02553 (64.1)	jgi|Stano1|6208|SNOG_01436.1 (58.17)
ST47_g4528	ENI07311 (50.46)	PTRT_02639 (51.05)	jgi|Stano1|15494|SNOG_06180.2 (56.77)
ST47_g4597	ENI06915 (49.07)	PTRT_01624 (57.72)	jgi|Stano1|15844|SNOG_06544.2 (40)
ST47_g4660	ENI09141 (64.5)	PTRT_09964 (63.06)	jgi|Stano1|4812|SNOG_10510.2 (57.08)
ST47_g4661	ENI07075 (57.55)	--	jgi|Stano1|15775|SNOG_06473.2 (60.61)
ST47_g4880	ENI10315 (74.27)	PTRT_08798 (73.91)	jgi|Stano1|3009|SNOG_08667.2 (81.51)
ST47_g5156	ENI08347 (81.33)	PTRT_01138 (81.33)	jgi|Stano1|3635|SNOG_09306.2 (78.63)
ST47_g5233	ENI00648 (69.34)	--	--
ST47_g5257	ENI09543 (75.67)	--	jgi|Stano1|6661|SNOG_11697.2 (80.09)
ST47_g5355	ENI04474 (75.17)	PTRT_11592 (78.71)	jgi|Stano1|11595|SNOG_02907.2 (75.8)
ST47_g5357	--	PTRT_06737 (55.71)	--
ST47_g5455	ENI03554 (79.18)	PTRT_04025 (44.92)	jgi|Stano1|7362|SNOG_12413.2 (79.35)
ST47_g5489	--	PTRT_03260 (48.76)	jgi|Stano1|7170|SNOG_12218.2 (44.71)
ST47_g5585	ENI09743 (75.29)	PTRT_07339 (79.07)	jgi|Stano1|362|SNOG_00374.1 (73.33)
ST47_g5746	--	PTRT_02859 (41.59)	jgi|Stano1|12934|SNOG_03484.2 (47.6)
ST47_g5793	ENI05846 (80)	PTRT_08753 (83.48)	jgi|Stano1|13224|SNOG_03790.1 (82.3)
ST47_g5967	--	--	jgi|Stano1|1616|SNOG_07240.2 (43.86)
ST47_g5970	ENI08597 (46.72)	PTRT_00479 (47.24)	jgi|Stano1|1613|SNOG_07234.1 (46.24)
ST47_g6067	ENI08410 (52.89)	PTRT_00673 (44.78)	--
ST47_g6114	ENH99688 (49.62)	PTRT_04863 (42.24)	--
ST47_g6278	ENI03746 (79.36)	PTRT_03326 (79.59)	jgi|Stano1|10198|SNOG_14598.2 (82.22)
ST47_g6427	ENI07974 (57.78)	PTRT_10847 (59.76)	jgi|Stano1|12408|SNOG_16131.2 (55.86)
ST47_g6447	ENI04305 (86.92)	PTRT_01835 (88.46)	jgi|Stano1|11307|SNOG_02613.2 (87.83)
ST47_g6554	--	--	jgi|Stano1|4388|SNOG_10073.2 (42.97)
ST47_g6556	ENI04183 (74.81)	PTRT_01950 (74.63)	jgi|Stano1|11291|SNOG_02594.2 (83.91)
ST47_g6573	ENI04197 (49.89)	PTRT_01936 (66.06)	jgi|Stano1|10448|SNOG_14859.2 (59.91)
ST47_g6580	--	PTRT_09360 (53.85)	jgi|Stano1|12655|SNOG_16387.2 (55.56)
ST47_g6595	ENI04807 (51.32)	PTRT_09372 (50.32)	jgi|Stano1|8719|SNOG_13790.2 (54.67)
ST47_g6771	ENI09417 (48.15)	PTRT_09981 (44.32)	jgi|Stano1|4825|SNOG_10523.2 (57.44)
ST47_g6850	ENH98948 (41.77)	PTRT_01538 (41.56)	jgi|Stano1|2483|SNOG_08125.1 (40.65)
ST47_g6875	--	PTRT_06859 (65.68)	jgi|Stano1|2461|SNOG_08102.1 (60.16)
ST47_g7291	ENI01970 (60.75)	--	--
ST47_g7358	--	PTRT_05672 (52.06)	jgi|Stano1|1791|SNOG_07425.2 (44.75)
ST47_g7463	ENI02893 (77.22)	PTRT_04437 (80.77)	jgi|Stano1|9853|SNOG_14239.2 (80.77)
ST47_g7602	ENI04876 (67.94)	--	jgi|Stano1|7739|SNOG_12795.2 (59.31)
ST47_g7616	ENI00263 (55.68)	PTRT_09569 (57.07)	jgi|Stano1|7835|SNOG_12893.2 (55.38)
ST47_g7639	ENH98926 (53.59)	PTRT_00423 (59.11)	jgi|Stano1|1091|SNOG_06698.2 (56.15)
ST47_g7715	ENH99250 (54.92)	PTRT_02963 (55.19)	jgi|Stano1|13251|SNOG_03818.2 (59.37)
ST47_g7740	ENI01657 (60.15)	PTRT_10657 (57.05)	jgi|Stano1|9407|SNOG_02244.2 (63.29)
ST47_g7783	--	--	jgi|Stano1|5723|SNOG_11448.2 (42.63)
ST47_g7810	ENI02280 (55.41)	PTRT_11188 (59.32)	jgi|Stano1|7676|SNOG_12730.2 (59.38)
ST47_g7873	ENI09738 (43.08)	PTRT_06071 (62.05)	jgi|Stano1|4663|SNOG_10354.2 (59.51)
ST47_g8056	ENI00168 (72.9)	PTRT_03107 (70.94)	--
ST47_g8082	ENI00715 (62.98)	PTRT_10721 (62.98)	jgi|Stano1|539|SNOG_00558.2 (65.54)
ST47_g8100	ENI00729 (51.73)	PTRT_10708 (52.41)	jgi|Stano1|4143|SNOG_09824.2 (56.65)
ST47_g8191	ENI09082 (80.69)	PTRT_09883 (75)	--
ST47_g8206	--	--	jgi|Stano1|7337|SNOG_12388.2 (41.44)
ST47_g8213	--	--	jgi|Stano1|8446|SNOG_13512.1 (46.31)
ST47_g8252	--	--	jgi|Stano1|8626|SNOG_13692.1 (74.87)
ST47_g8305	--	PTRT_03079 (46)	jgi|Stano1|8526|SNOG_13595.2 (40.96)
ST47_g8306	ENI00188 (52.83)	PTRT_03084 (53.4)	jgi|Stano1|7618|SNOG_12671.2 (46.99)
ST47_g8321	ENI00239 (79.17)	--	--
ST47_g8330	--	--	jgi|Stano1|2889|SNOG_08546.2 (40.38)
ST47_g8416	ENI01859 (61.93)	PTRT_10244 (64.67)	jgi|Stano1|9128|SNOG_01958.2 (68.08)
ST47_g8559	--	--	jgi|Stano1|9026|SNOG_01853.2 (49.51)
ST47_g8561	ENI01527 (50)	PTRT_10464 (46.83)	jgi|Stano1|9212|SNOG_02045.2 (52.28)
ST47_g8621	--	--	jgi|Stano1|5745|SNOG_11469.2 (58.12)
ST47_g8648	ENI04174 (68.35)	PTRT_01924 (67.15)	--
ST47_g8724	ENI02497 (65.44)	PTRT_01048 (66.13)	jgi|Stano1|4013|SNOG_09693.2 (57.75)
ST47_g8756	ENI02865 (54.78)	PTRT_04416 (54.21)	jgi|Stano1|14665|SNOG_05329.1 (66.67)
ST47_g8901	ENI07878 (72.58)	PTRT_09464 (80.95)	jgi|Stano1|5533|SNOG_11258.2 (80.17)
ST47_g8952	--	PTRT_06913 (47.59)	--
ST47_g8999	ENI10211 (55.78)	PTRT_07501 (53.74)	--
ST47_g9140	ENI09870 (47.75)	--	jgi|Stano1|194|SNOG_00200.2 (49.38)
ST47_g9151	ENI09860 (50.39)	PTRT_07036 (57.08)	jgi|Stano1|604|SNOG_00622.2 (48.31)
ST47_g9163	ENI10001 (55.73)	--	jgi|Stano1|95|SNOG_00098.2 (57.63)
ST47_g9176	--	PTRT_06976 (42.62)	--
ST47_g9310	ENI10208 (60.16)	PTRT_07498 (61.98)	jgi|Stano1|917|SNOG_00951.2 (61.98)
ST47_g9362	--	--	jgi|Stano1|14583|SNOG_05246.2 (41.29)
ST47_g9382	ENI02511 (54.22)	PTRT_01046 (50.46)	jgi|Stano1|3613|SNOG_09282.2 (57.89)
ST47_g9442	ENI06234 (61.27)	PTRT_09091 (64.05)	jgi|Stano1|8865|SNOG_13939.2 (63.69)
ST47_g9469	ENI02454 (69.11)	PTRT_00626 (71.88)	jgi|Stano1|3412|SNOG_09077.2 (73.61)
ST47_g9566	ENH99059 (55.66)	--	--
ST47_g9577	--	PTRT_04910 (57.83)	--
ST47_g9672	ENI10946 (55)	PTRT_05595 (49.4)	jgi|Stano1|2095|SNOG_07731.2 (61.43)
ST47_g9676	--	--	jgi|Stano1|1917|SNOG_07549.2 (40.8)
ST47_g9740	ENI07836 (78.42)	PTRT_10927 (69.66)	jgi|Stano1|5336|SNOG_11050.2 (80.73)
ST47_g9753	ENI07991 (59.19)	--	--
ST47_g9845	ENI06481 (50.63)	PTRT_02353 (51.5)	jgi|Stano1|14814|SNOG_05481.2 (58.68)
ST47_g9878	ENI09650 (47.62)	--	jgi|Stano1|8815|SNOG_13888.2 (65.05)
ST47_g9970	--	PTRT_02537 (47.62)	jgi|Stano1|15023|SNOG_05697.2 (48.69)
ST47_g10025	ENI05467 (88.51)	PTRT_05690 (89.66)	jgi|Stano1|2151|SNOG_07791.2 (80.46)
ST47_g10038	--	--	jgi|Stano1|11190|SNOG_15628.2 (46.47)
ST47_g10112	ENI09372 (76.42)	PTRT_00271 (77.37)	jgi|Stano1|14641|SNOG_05305.2 (73.88)
ST47_g10256	ENI01208 (59.26)	PTRT_07665 (65.28)	jgi|Stano1|13935|SNOG_04595.2 (69.49)
ST47_g10314	ENI07478 (66.47)	PTRT_07544 (53.69)	jgi|Stano1|13572|SNOG_04225.2 (65.17)
ST47_g10328	ENI07754 (71.34)	PTRT_07849 (71.83)	jgi|Stano1|13885|SNOG_04543.2 (75.78)
ST47_g10432	ENI09030 (63.85)	PTRT_09758 (69.38)	jgi|Stano1|4688|SNOG_10382.2 (69.49)
ST47_g10555	ENH99726 (77.92)	PTRT_08564 (80.52)	jgi|Stano1|2773|SNOG_08428.1 (86.15)
ST47_g10580	--	--	jgi|Stano1|670|SNOG_00692.2 (51.65)
ST47_g10582	ENI03519 (42.54)	--	--
